# Supplementary material for: Pervasive tissue-, genetic background-, and allele-specific gene expression effects in Drosophila melanogaster
Source: PLoS Genet. 2024 Aug 23;20(8):e1011257. doi: 10.1371/journal.pgen.1011257 (PMC11376557; doi:10.1371/journal.pgen.1011257)
Supplement: S1 Table — The numbers of overlapping differentially expressed (DE) genes within or among genotypes and/or tissues for all DE genes (All) or genes upregulated in the midgut (MGup), hindgut (HGup), and Malpighian tubule (MTup) tissues are shown. Only genotypes for which data was available in all examined tissues are shown. (XLSX) [file pgen.1011257.s012.xlsx]

## Sheet: S1 Table
S1 Table. Shared differentially expressed genes among tissues and genotypes. The numbers of overlapping differentially expressed (DE) genes within or among genotypes and/or tissues for all DE genes (All) or genes upregulated in the midgut (MGup), hindgut (HGup), and Malpighian tubule (MTup) tissues are shown. Only genotypes for which data was available in all examined tissues are shown.
			Overlapping DE genes
Comparison	Strain	All	MGup	HGup	MTup
	SU26	2560	1508	1377	1243
	SU58	2519	1459	1350	1344
Within Genotype	ZI418	2684	1594	1363	1321
	SU26xZI418	2580	1491	1397	1418
	SU58xZI418	2574	1444	1406	1300
	SU58	1619	1123	1078	906
With SU26	ZI418	1645	1177	1034	868
	SU26xZI418	1657	1187	1084	902
	SU58xZI418	1671	1149	1091	909
	ZI418	1697	1179	1065	1001
With SU58	SU26xZI418	1642	1144	1106	975
	SU58xZI418	1880	1224	1176	1115
	SU26xZI418	1793	1263	1106	1036
With ZI418	SU58xZI418	1856	1239	1131	1065
With SU26xZI418	SU58xZI418	1768	1233	1163	995
Amoung Genotypes	All	1045	924	858	700
