# Supplementary material for: Pervasive tissue-, genetic background-, and allele-specific gene expression effects in Drosophila melanogaster
Source: PLoS Genet. 2024 Aug 23;20(8):e1011257. doi: 10.1371/journal.pgen.1011257 (PMC11376557; doi:10.1371/journal.pgen.1011257)
Supplement: S2 Table — Numbers of genes in each mode of expression inheritance category within the hindgut, midgut, and Malpighian tubule at a 1.25-, 1.5-, and 2-fold change or 5% FDR cut-off (see Methods) are shown. 6,894 genes could be included in the analysis. The ambiguous category is only necessary for the 5% FDR cutoff and comprises genes which could not be assigned into other categories. (XLSX) [file pgen.1011257.s013.xlsx]

## Sheet: S2 Table
S2 Table. Mode of expression inheritance in combined tissue analysis. Numbers of genes in each mode of expression inheritance category within the hindgut, midgut, and Malpighian tubule at a 1.25-, 1.5-, and 2-fold change or 5% FDR cut-off (see Methods) are shown. 6,894 genes could be included in the analysis. The ambiguous category is only necessary for the 5% FDR cutoff and comprises genes which…
			Midgut				Hindgut			Malpighian tubule
Cutoff	Mode	SU26xZI197	SU26xZI418	SU58xZI197	SU58xZI418	SU26xZI197	SU26xZI418	SU58xZI197	SU58xZI418	SU26xZI418	SU58xZI418
	similar	3695	3309	3876	3916	4714	4689	4727	4772	2904	4569
	P1 dominant	874	1015	814	1089	596	658	680	688	710	629
1.25-fold	P2 dominant	1198	1218	1019	653	471	369	570	434	1713	565
	additive	889	1027	817	1122	1012	1048	756	831	714	1043
	overdominant	153	208	130	40	41	27	70	108	347	45
	underdominant	85	117	238	74	60	103	91	61	506	43
	similar	5741	5424	5664	5822	5980	5946	6104	6104	5010	5923
	P1 dominant	290	350	319	291	215	298	178	205	282	235
1.5-fold	P2 dominant	323	482	418	216	179	133	220	164	799	184
	additive	521	593	408	559	502	465	349	371	435	539
	overdominant	11	30	29	3	3	4	6	26	107	10
	underdominant	8	15	56	3	15	48	37	24	261	3
	similar	6529	6427	6543	6589	6485	6470	6584	6617	6190	6546
	P1 dominant	71	87	67	73	109	190	53	64	92	75
2-fold	P2 dominant	86	113	111	41	70	52	98	60	92	55
	additive	206	264	162	190	227	168	143	137	190	217
	overdominant	1	3	4	0	0	1	1	10	33	1
	underdominant	1	0	7	1	3	13	15	6	114	0
	similar	4313	3736	4428	4576	5048	4915	5306	5317	3854	5643
	P1 dominant	541	738	608	678	416	524	332	374	389	193
	P2 dominant	1006	1119	876	304	282	199	366	254	1620	132
5% FDR	additive	963	1095	846	1312	1131	1216	852	915	613	915
	overdominant	48	156	46	1	2	2	5	16	125	3
	underdominant	16	42	83	5	2	20	12	4	290	1
	ambiguous	0	8	7	18	0	18	21	14	3	7
