# Supplementary material for: Pervasive tissue-, genetic background-, and allele-specific gene expression effects in Drosophila melanogaster
Source: PLoS Genet. 2024 Aug 23;20(8):e1011257. doi: 10.1371/journal.pgen.1011257 (PMC11376557; doi:10.1371/journal.pgen.1011257)
Supplement: S3 Table — Numbers of genes in each mode of expression inheritance category within the hindgut, midgut, and Malpighian tubule at a 1.25-, 1.5-, and 2-fold change or 5% FDR cut-off (see Methods) are shown. 7,684, 8,209, and 7,675 genes could be included in the analysis in the midgut, hindgut and the Malpighian tubule, respectively. The ambiguous category is only necessary for the 5% FDR cutoff and comprises genes which could not be assigned into other categories. (XLSX) [file pgen.1011257.s014.xlsx]

## Sheet: S3 Table
S3 Table. Mode of expression inheritance in individual tissue analysis. Numbers of genes in each mode of expression inheritance category within the hindgut, midgut, and Malpighian tubule at a 1.25-, 1.5-, and 2-fold change or 5% FDR cut-off (see Methods) are shown. 7,684, 8,209, and 7,675 genes could be included in the analysis in the midgut, hindgut and the Malpighian tubule, respectively. The a…
			Midgut				Hindgut			Malpighian tubule
Cutoff	Mode	SU26xZI197	SU26xZI418	SU58xZI197	SU58xZI418	SU26xZI197	SU26xZI418	SU58xZI197	SU58xZI418	SU26xZI418	SU58xZI418
	similar	4160	3694	4274	4349	5220	5191	5323	5352	3291	5151
	P1 dominant	956	1108	891	1164	822	931	812	912	738	693
1.25-fold	P2 dominant	1263	1280	1118	753	719	577	836	640	1857	583
	additive	1082	1221	968	1327	1289	1334	1005	1097	868	1181
	overdominant	135	254	159	40	61	45	96	119	276	42
	underdominant	88	127	274	51	98	131	137	89	645	25
	similar	6325	6004	6251	6444	6805	6751	7028	7033	5665	6631
	P1 dominant	333	410	362	318	350	467	238	331	323	241
1.5-fold	P2 dominant	386	526	496	246	343	231	361	249	819	189
	additive	625	675	485	670	683	709	543	546	518	607
	overdominant	6	53	31	3	7	11	9	35	80	4
	underdominant	9	16	59	3	21	40	30	15	270	3
	similar	7208	7089	7232	7269	7645	7649	7784	7773	6980	7298
	P1 dominant	95	129	89	90	93	194	57	108	117	96
2-fold	P2 dominant	103	141	159	68	111	86	142	83	283	55
	additive	277	319	198	257	357	275	224	235	221	225
	overdominant	0	5	2	0	0	1	1	7	10	0
	underdominant	1	1	4	0	3	4	1	3	64	1
	similar	5216	4494	5270	5413	4863	4720	4982	5120	4532	6158
	P1 dominant	520	719	607	568	885	1126	961	968	335	296
5% FDR	P2 dominant	813	1066	798	298	701	573	950	635	1769	178
	additive	1088	1192	892	1373	1695	1727	1209	1392	826	1031
	overdominant	22	167	40	3	22	18	60	55	87	3
	underdominant	13	32	71	4	24	33	36	26	120	2
	ambiguous	12	14	6	25	0	12	11	13	6	7
