# Supplementary material for: Pervasive tissue-, genetic background-, and allele-specific gene expression effects in Drosophila melanogaster
Source: PLoS Genet. 2024 Aug 23;20(8):e1011257. doi: 10.1371/journal.pgen.1011257 (PMC11376557; doi:10.1371/journal.pgen.1011257)
Supplement: S4 Table — Number of differentially expressed (DE) genes between the parental strains (P) and alleles within the F1 hybrid (H) as well as allele specific genes (ASE) are shown for hindgut (HG), midgut (MG), Malpighian tubule (MT), and shared across all tissues (All). Dashes indicate missing data. (XLSX) [file pgen.1011257.s015.xlsx]

## Sheet: S4 Table
S4 Table. ASE genes identified in individual tissue analyses. Number of differentially expressed (DE) genes between the parental strains (P) and alleles within the F1 hybrid (H) as well as allele specific genes (ASE) are shown for hindgut (HG), midgut (MG), Malpighian tubule (MT), and shared across all tissues (All). Dashes indicate missing data.
	SU58 vs ZI418				SU26 vs ZI418				SU58 vs ZI197				SU26 vs ZI197
Tissue	Genes	DEP	DEH	ASE	Genes	DEP	DEH	ASE	Genes	DEP	DEH	ASE	Genes	DEP	DEH	ASE
HG	5907	1166	616	398	6141	1205	609	393	5650	1235	341	280	6009	1271	760	524
MG	5320	1138	588	301	5590	972	616	260	5060	1241	375	234	5467	1007	575	298
MT	5133	791	215	165	5097	684	182	134	–	–	–	–	–	–	–	–
