# Supplementary material for: Pervasive tissue-, genetic background-, and allele-specific gene expression effects in Drosophila melanogaster
Source: PLoS Genet. 2024 Aug 23;20(8):e1011257. doi: 10.1371/journal.pgen.1011257 (PMC11376557; doi:10.1371/journal.pgen.1011257)
Supplement: S5 Table — Numbers of genes in each regulatory category within the hindgut, midgut, and Malpighian tubule are shown. 4,228, 4,800, and 4,397 genes could be included in the analysis in the midgut, hindgut and the Malpighian tubule, respectively. (XLSX) [file pgen.1011257.s016.xlsx]

## Sheet: S5 Table
S5 Table. The genetic basis of expression inheritance in individual tissue analyses. Numbers of genes in each regulatory category within the hindgut, midgut, and Malpighian tubule are shown. 4,228, 4,800, and 4,397 genes could be included in the analysis in the midgut, hindgut and the Malpighian tubule, respectively.
	Midgut				Hindgut				Malpighian tubule
Class	SU26xZI197	SU26xZI418	SU58xZI197	SU58xZI418	SU26xZI197	SU26xZI418	SU58xZI197	SU58xZI418	SU26xZI418	SU58xZI418
conserved	1163	384	1451	914	2687	1184	2512	2170	2788	2371
all cis	72	21	56	38	151	70	129	154	50	39
all trans	393	532	359	368	547	621	609	510	474	434
compensatory	100	50	132	109	112	35	121	115	36	38
cis + trans	72	64	50	79	84	68	85	115	34	42
cis x trans	113	106	104	126	115	114	117	179	66	51
ambiguous	2315	3072	2076	2594	1104	2708	1227	1557	949	1422
