# Supplementary material for: Pervasive tissue-, genetic background-, and allele-specific gene expression effects in Drosophila melanogaster
Source: PLoS Genet. 2024 Aug 23;20(8):e1011257. doi: 10.1371/journal.pgen.1011257 (PMC11376557; doi:10.1371/journal.pgen.1011257)
Supplement: S6 Table — The mean and mean of the absolute value of phenotypic dominance (h) are shown. Significance was assessed using a t-test. Significant P-values are in bold and values non-significant after multiple test correction are shown in grey. (XLSX) [file pgen.1011257.s017.xlsx]

## Sheet:  S6 Table
S6 Table. Phenotypic dominance in all cis and all trans groups including all genes that could be analyzed in each individual tissue and genotype. The mean and mean of the absolute value of phenotypic dominance (h) are shown. Significance was assessed using a t-test. Significant P-values are in bold and values non-significant after multiple test correction are shown in grey.
Genetic		Number of genes			all cis		all trans		Bonferroni-corrected P
Background	Tissue	Total	all cis	all trans	h	abs h	h	abs h	cis	trans	cis vs trans
SU58 x ZI418	HG	5900	183	639	0.686308	1.35975	-0.0381328	0.702836	1	1	1
	MG	5319	94	480	-0.172579	0.606058	-0.0715029	0.408435	0.4545	0.014676	0.18444
	MT	4767	61	501	-0.19032	0.461674	0.406514	0.440317	0.4788	6.6e-16	1
SU26 x ZI418	HG	6139	166	195	0.236555	1.48867	-0.202216	0.58982	1	4.428e-06	0.3255
	MG	5481	71	452	-0.0755014	0.487066	0.116614	0.542238	1	0.0016941	1
	MT	4784	40	451	-0.224915	0.847643	-0.0587739	0.68613	1	0.456	1
SU58 x ZI197	HG	5649	82	705	0.431875	0.817801	0.296821	0.82973	0.14754	0.0864	1
	MG	4961	33	600	1.97586	0.268191	0.101451	0.800888	0.6354	0.3678	1
SU26 x ZI197	HG	5775	195	602	-0.0843871	0.543003	-0.0159274	0.50869	1	1	1
	MG	5361	56	450	-0.0536655	0.410215	0.159225	0.549243	1	0.006813	0.25818
