# Supplementary material for: Pervasive tissue-, genetic background-, and allele-specific gene expression effects in Drosophila melanogaster
Source: PLoS Genet. 2024 Aug 23;20(8):e1011257. doi: 10.1371/journal.pgen.1011257 (PMC11376557; doi:10.1371/journal.pgen.1011257)
Supplement: S7 Table — Enriched molecular function and biological process GO terms for genes showing ASE in the Malpighian tubule (MT), midgut (MG), hindgut (HG), and all examined tissues. Number (num) of contributing terms and Holm-Bonferroni-adjusted P-values are shown. Genetic background and tissue combinations with no enriched GO terms are not shown. (XLSX) [file pgen.1011257.s018.xlsx]

## Sheet: S7 Table
S7 Table. Enriched GO terms in genes with ASE. Enriched molecular function and biological process GO terms for genes showing ASE in the Malpighian tubule (MT), midgut (MG), hindgut (HG), and all examined tissues. Number (num) of contributing terms and Holm-Bonferroni-adjusted P-values are shown. Genetic background and tissue combinations with no enriched GO terms are not shown.
Genetic Background	Tissue	Ontology Type	GO Term	Num	P-value
SU58 x ZI418	MT	molecular function	monooxygenase activity	9	8.68e-06
			oxidoreductase activity	22	1.02e-05
			heme binding	9	0.000157
			tetrapyrrole binding	9	0.000157
			iron ion binding	9	0.000482
			oxidoreductase activity, acting on paired donors, with incorporation or reduction of molecular oxygen	9	0.00161
	MG	molecular function	catalytic activity	83	2.64e-05
			oxidoreductase activity	25	0.000161
			oxidoreductase activity, acting on CH-OH group of donors	11	0.00167
			oxidoreductase activity, acting on the CH-OH group of donors, NAD or NADP as acceptor	10	0.00596
			ecdysteroid 22-kinase activity	5	0.03
	HG	molecular function	glutathione transferase activity	7	0.00205
			oxidoreductase activity	31	0.00524
	HG	biological process	lipid biosynthetic process	20	0.0247
SU58 x ZI197	HG	molecular function	oxidoreductase activity	26	0.000921
			iron ion binding	11	0.00115
			monooxygenase activity	9	0.00791
			heme binding	9	0.0338
			tetrapyrrole binding	9	0.0338
			oxidoreductase activity, acting on paired donors, with incorporation or reduction of molecular oxygen	10	0.0409
SU26 x ZI418	MT	molecular function	heme binding	7	0.0105
			tetrapyrrole binding	7	0.0105
			oxidoreductase activity	16	0.0138
			monooxygenase activity	6	0.0398
	MG	molecular function	oxidoreductase activity	21	0.000474
SU26 x ZI197	MG	molecular function	oxidoreductase activity	27	8.12e-05
			catalytic activity	83	0.00937
		biological process	organic acid metabolic process	22	0.0026
			small molecule biosynthetic process	15	0.00313
			serine family amino acid biosynthetic process	5	0.00449
			carboxylic acid metabolic process	21	0.00917
			oxoacid metabolic process	21	0.00996
			serine family amino acid metabolic process	5	0.0116
			alpha-amino acid metabolic process	9	0.0194
			small molecule metabolic process	30	0.0411
			alpha-amino acid biosynthetic process	7	0.048
	HG	molecular function	oxidoreductase activity	48	4.46e-06
			oxidoreductase activity, acting on CH-OH group of donors	18	0.000101
			oxidoreductase activity, acting on the CH-OH group of donors, NAD or NADP as acceptor	16	0.00144
		biological process	NADP metabolic process	7	0.0253
	All	molecular function	oxidoreductase activity	16	0.000608
		biological process	response to toxic substance	7	0.00568
