# Supplementary material for: Pervasive tissue-, genetic background-, and allele-specific gene expression effects in Drosophila melanogaster
Source: PLoS Genet. 2024 Aug 23;20(8):e1011257. doi: 10.1371/journal.pgen.1011257 (PMC11376557; doi:10.1371/journal.pgen.1011257)
Supplement: S8 Table — The number of genes categorized as strongly female-biased (FS; LFC ≤ -1.5), moderately female-biased (FB; -0.5 ≤ LFC ≤ -1.5), unbiased (UB; -0.5 > LFC > 0.5), moderately male-biased (MB; 0.5 ≥ LFC ≥ 1.5), strongly male-biased (MS; LFC ≥ 1.5), and generally sex-biased (SB; LFC ≥ 0.5 or LFC ≤ -0.5) are shown. Significant deviations from the expected number of sex-biased genes (SB EXP) were assessed with a χ2 test. P- and Benjamini-Hochberg-corrected P-values are shown. (XLSX) [file pgen.1011257.s019.xlsx]

## Sheet: S8 Table
S8 Table. Sex bias in genes displaying ASE. The number of genes categorized as strongly female-biased (FS; LFC ≤ -1.5), moderately female-biased (FB; -0.5 ≤ LFC ≤ -1.5), unbiased (UB; -0.5 > LFC > 0.5), moderately male-biased (MB; 0.5 ≥ LFC ≥ 1.5), strongly male-biased (MS; LFC ≥ 1.5), and generally sex-biased (SB; LFC ≥ 0.5 or LFC ≤ -0.5) are shown. Significant deviations from the expected numbe…
	All analyzed genes								ASE genes
Background	Tissue	Total	FS	FB	UB	MB	MS	SB	Total	FS	FB	UB	MB	MS	SB	SB EXP	P SB	Padj SB
SU26xZI197	HG	4591	17	163	4330	80	1	261	370	3	18	336	13	0	34	21.0346	0.003604	0.0116225
	MG	4591	17	215	2725	1493	141	1866	163	2	10	79	51	21	84	66.2509	0.004649	0.0116225
SU58xZI197	HG	4304	17	152	4050	83	2	254	171	0	10	153	8	0	18	10.0915	0.01028	0.0171333
	MG	4304	18	234	2512	1410	130	1792	134	1	8	67	46	12	67	55.7918	0.04951	0.0707286
SU26xZI418	HG	4171	10	129	3973	59	0	198	235	0	8	220	7	0	15	11.1556	0.2383	0.292889
	MG	4171	12	201	2465	1393	100	1706	112	0	4	62	37	9	50	45.8096	0.4206	0.4206
	MT	4171	6	303	3759	100	3	412	80	0	8	62	9	1	18	7.90218	0.0001544	0.000982
SU58xZI418	HG	4034	9	125	3841	59	0	193	252	1	12	231	8	0	21	12.0565	0.0083	0.0166
	MG	4034	13	204	2382	1342	93	1652	145	1	4	79	49	12	66	59.3803	0.2636	0.292889
	MT	4034	5	294	3631	99	5	403	99	1	9	78	10	1	21	9.89018	0.0001964	0.000982
