# Supplementary material for: Pervasive tissue-, genetic background-, and allele-specific gene expression effects in Drosophila melanogaster
Source: PLoS Genet. 2024 Aug 23;20(8):e1011257. doi: 10.1371/journal.pgen.1011257 (PMC11376557; doi:10.1371/journal.pgen.1011257)
Supplement: S9 Table — The number of genes differentially expressed (DE) or displaying allele specific expression (ASE) between parental strains along with the number of genes located within an inversion are shown. The strain containing an inversion is shown in parentheses. Significant deviations from the expected number of DE or ASE genes were assessed with a χ2 test. (XLSX) [file pgen.1011257.s020.xlsx]

## Sheet: S9 Table
S9 Table. The effect of In(2L)t and In(3R)K inversion status. The number of genes differentially expressed (DE) or displaying allele specific expression (ASE) between parental strains along with the number of genes located within an inversion are shown. The strain containing an inversion is shown in parentheses. Significant deviations from the expected number of DE or ASE genes were assessed with…
		All genes			In(2L)t (SU26)							In(3R)K (ZI197)
Comparison	Tissue	Genes	DE	ASE	Genes	DE	DE EXP	ASE	ASE EXP	P DE	P ASE	Genes	DE	DE EXP	ASE	ASE EXP	P DE	P ASE
SU58 vs ZI418	Hindgut	4305	814	252	441	235	83.39	26	25.81	< 2.2e-16	0.9693	497	278	93.97	32	29.09	< 2.2e-16	0.5666
	Midgut	4305	491	145	441	191	50.3	18	14.85	< 2.2e-16	0.3889	497	196	56.68	16	16.74	< 2.2e-16	0.8475
	Malpighian tubule	4305	570	99	441	180	58.39	19	10.14	< 2.2e-16	0.003323	497	178	65.8	14	11.43	< 2.2e-16	0.4188
SU26 vs ZI418	Hindgut	4172	766	235	458	262	84.09	21	25.9	< 2.2e-16	0.3167	526	265	96.58	34	29.63	< 2.2e-16	0.3903
	Midgut	4172	406	112	458	164	44.57	11	12.3	< 2.2e-16	0.6954	526	191	51.19	12	14.12	< 2.2e-16	0.546
	Malpighian tubule	4172	501	80	458	222	55	11	8.78	< 2.2e-16	0.4277	526	252	63.17	7	10.09	< 2.2e-16	0.2986
SU58 vs ZI197	Hindgut	4035	896	172	460	256	95.74	22	18.95	< 2.2e-16	0.3714	572	299	119.05	21	22.85	< 2.2e-16	0.6772
	Midgut	4035	685	134	460	222	73.19	10	14.32	< 2.2e-16	0.2272	572	296	91.02	17	17.8	< 2.2e-16	0.8378
SU26 vs ZI197	Hindgut	4592	891	370	506	264	98.18	50	40.77	< 2.2e-16	0.1255	606	301	117.58	52	48.83	< 2.2e-16	0.6261
	Midgut	4592	545	163	506	193	60.05	13	17.96	< 2.2e-16	0.2146	606	220	71.92	22	21.51	< 2.2e-16	0.9099
