# Supplementary material for: Pervasive tissue-, genetic background-, and allele-specific gene expression effects in Drosophila melanogaster
Source: PLoS Genet. 2024 Aug 23;20(8):e1011257. doi: 10.1371/journal.pgen.1011257 (PMC11376557; doi:10.1371/journal.pgen.1011257)
Supplement: S10 Table — Results for ANOVAs with τ of the indicated strain as the response variable and regulatory (reg.) variant type, tissue, and the interaction between them as factors. (XLSX) [file pgen.1011257.s021.xlsx]

## Sheet: S10 Table
S10 Table. ANOVA results for pairwise comparisons between genes categorized as cis-only, trans-only, and conserved. Results for ANOVAs with τ of the indicated strain as the response variable and regulatory (reg.) variant type, tissue, and the interaction between them as factors.
Background	Comparison	Strain	Factor	Sum Sq	DF	F value	P
SU26xZI418	cis vs trans	SU26	reg. type	0.467	1	8.4386	0.003751
			tissue	0.228	2	2.0622	0.127692
			reg. type x tissue	0.16	2	1.4449	0.236242
			residuals	58.039	1048
		ZI418	reg. type	0.464	1	8.4838	0.003659
			tissue	0.098	2	0.8938	0.409416
			reg. type x tissue	0.114	2	1.0404	0.353683
			residuals	57.329	1048
		SU26 x ZI418	reg. type	0.662	1	11.6524	0.0006657
			tissue	0.306	2	2.6916	0.0682385
			reg. type x tissue	0.107	2	0.9447	0.389122
			residuals	59.544	1048
	cis vs conserved	SU26	reg. type	1.908	1	46.5032	1.022e-11
			tissue	0.382	2	4.6569	0.009537
			reg. type x tissue	0.174	2	2.1155	0.12068
			residuals	206.667	5037
		ZI418	reg. type	2.093	1	51.423	8.526e-13
			tissue	0.325	2	3.9881	0.01859
			reg. type x tissue	0.099	2	1.2189	0.29564
			residuals	204.971	5037
		SU26 x ZI418	reg. type	1.583	1	39.5846	3.407e-10
			tissue	0.437	2	5.4664	0.004251
			reg. type x tissue	0.098	2	1.2259	0.293567
			residuals	201.475	5037
	trans vs conserved	SU26	reg. type	24.26	1	562.619	< 2.2e-16
			tissue	0.154	2	1.7854	0.167818
			reg. type x tissue	0.452	2	5.2355	0.005349
			residuals	251.173	5825
		ZI418	reg. type	26.802	1	623.93	< 2e-16
			tissue	0.157	2	1.8323	0.16013
			reg. type x tissue	0.244	2	2.8432	0.05832
			residuals	250.226	5825
		SU26 x ZI418	reg. type	24.611	1	577.226	< 2.2e-16
			tissue	0.156	2	1.8287	0.160709
			reg. type x tissue	0.587	2	6.8841	0.001032
			residuals	248.354	5825
SU58xZI418	cis vs trans	SU58	reg. type	0.15	1	2.7232	0.09918
			tissue	0.15	1	2.7232	0.09918
			reg. type x tissue	0.348	2	3.1568	0.04294
			residuals	62.463	1134
		ZI418	reg. type	0.24	1	4.5273	0.03357
			tissue	0.157	2	1.4798	0.22813
			reg. type x tissue	0.064	2	0.6046	0.54649
			residuals	60.178	1134
		SU58 x ZI418	reg. type	0.176	1	3.1443	0.07646
			tissue	0.299	2	2.6662	0.06995
			reg. type x tissue	0.01	2	0.0878	0.91594
			residuals	63.635	1134
	cis vs conserved	SU58	reg. type	2.58	1	57.4618	4.047e-14
			tissue	0.084	2	0.9348	0.3927
			reg. type x tissue	0.052	2	0.5822	0.5587
			residuals	236.976	5278
		ZI418	reg. type	2.579	1	58.3903	2.537e-14
			tissue	0.236	2	2.6696	0.06938
			reg. type x tissue	0.068	2	0.775	0.46077
			residuals	233.148	5278
		SU58 x ZI418	reg. type	2.476	1	54.742	1.591e-13
			tissue	0.158	2	1.7461	0.1746
			reg. type x tissue	0.069	2	0.7585	0.4684
			residuals	238.699	5278
	trans vs conserved	SU58	reg. type	20.21	1	438.027	< 2e-16
			tissue	0.093	2	1.0068	0.36545
			reg. type x tissue	0.264	2	2.8613	0.05727
			residuals	278.674	6040
		ZI418	reg. type	21.512	1	472.781	<2e-16
			tissue	0.167	2	1.8382	0.1592
			reg. type x tissue	0.126	2	1.3849	0.2504
			residuals	274.826	6040
		SU58 x ZI418	reg. type	20.093	1	428.942	<2e-16
			tissue	0.159	2	1.6944	0.1838
			reg. type x tissue	0.208	2	2.218	0.1089
			residuals	282.928	6040
