# Supplementary material for: Pervasive tissue-, genetic background-, and allele-specific gene expression effects in Drosophila melanogaster
Source: PLoS Genet. 2024 Aug 23;20(8):e1011257. doi: 10.1371/journal.pgen.1011257 (PMC11376557; doi:10.1371/journal.pgen.1011257)
Supplement: S11 Table — (XLSX) [file pgen.1011257.s022.xlsx]

## Sheet: S11 Table
S11 Table. PERMANOVA results on comparison of Bray-Curtis distances of the bacterial community including or excluding Wolbachia ASVs
Bacterial community	Gut region	Factor	DF	R2	P
without Wolbachia	midgut and hindgut	genotype	7	0.141	0.014
		tissue	1	0.32	0.001
		genotype x tissue	7	0.144	0.015
		biological replicate	2	0.029	0.241
		residuals	30	0.367
	midgut	genotype	7	0.365	0.089
		biological replicate	2	0.69	0.629
		residuals	14	0.566
	hindgut	genotype	7	0.455	0.002
		biological replicate	2	0.061	0.542
		residuals	14	0.484
with Wolbachia	midgut and hindgut	genotype	7	0.139	0.014
		tissue	1	0.298	0.001
		genotype x tissue	7	0.176	0.002
		biological replicate	2	0.029	0.23
		residuals	30	0.358
	midgut	genotype	7	0.428	0.015
		biological replicate	2	0.083	0.257
		residuals	14	0.489
	hindgut	genotype	7	0.431	0.001
		biological replicate	2	0.074	0.324
		residuals	14	0.495
