# Supplementary material for: Pervasive tissue-, genetic background-, and allele-specific gene expression effects in Drosophila melanogaster
Source: PLoS Genet. 2024 Aug 23;20(8):e1011257. doi: 10.1371/journal.pgen.1011257 (PMC11376557; doi:10.1371/journal.pgen.1011257)
Supplement: S12 Table — The mixed models included the genotype and tissue as fixed factors and the batch and sample ID as random factors. The interaction term in between the two fixed effect did not have a significant effect on the Shannon indices and was subsequently removed from the models. LMER: Shannon index ~ genotype + tissue + 1| batch + 1| sample ID. (XLSX) [file pgen.1011257.s023.xlsx]

## Sheet: S12 Table
S12 Table. Summary statistics of the LMER ANOVA comparing Shannon indices of the bacterial community including or excluding Wolbachia ASVs. The mixed models included the genotype and tissue as fixed factors and the batch and sample ID as random factors. The interaction term in between the two fixed effect did not have a significant effect on the Shannon indices and was subsequently removed from t…
Bacterial community	Factor	DF	Chi Sq	P
without Wolbachia	genotype	2	8.148	<0.001
	tissue	1	144.251	0.017
with Wolbachia	genotype	2	7.334	0.026
	tissue	1	0.741	0.389
