# Supplementary material for: Pervasive tissue-, genetic background-, and allele-specific gene expression effects in Drosophila melanogaster
Source: PLoS Genet. 2024 Aug 23;20(8):e1011257. doi: 10.1371/journal.pgen.1011257 (PMC11376557; doi:10.1371/journal.pgen.1011257)
Supplement: S13 Table — The comparisons were performed following the Tukey method and the P-values were adjusted via the Benjamini-Hochberg (BH) method. (XLSX) [file pgen.1011257.s024.xlsx]

## Sheet: S13 Table
S13 Table. Pairwise comparisons of the Shannon index for the bacterial communities including or excluding Wolbachia ASVs. The comparisons were performed following the Tukey method and the P-values were adjusted via the Benjamini-Hochberg (BH) method.
Without wolbachia		Migdut			Hingdut
		Sweden	Sweden x Zambia	Zambia	Sweden	Sweden x Zambia	Zambia
Migdut	Sweden
	Sweden x Zambia	0.543
	Zambia	0.785	0.732
Hingdut	Sweden
	Sweden x Zambia				0.003
	Zambia				0.24	0.121
With Wolbachia		Migdut			Hingdut
		Sweden	Sweden x Zambia	Zambia	Sweden	Sweden x Zambia	Zambia
Migdut	Sweden
	Sweden x Zambia	0.81
	Zambia	0.874	0.874
Hingdut	Sweden
	Sweden x Zambia				0.032
	Zambia				0.574	0.1
