# Supplementary material for: Pervasive tissue-, genetic background-, and allele-specific gene expression effects in Drosophila melanogaster
Source: PLoS Genet. 2024 Aug 23;20(8):e1011257. doi: 10.1371/journal.pgen.1011257 (PMC11376557; doi:10.1371/journal.pgen.1011257)
Supplement: S14 Table — (XLSX) [file pgen.1011257.s025.xlsx]

## Sheet: S14 Table
S14 Table. Results of lmer comparing the relative abundance of Wolbachia in the bacterial communities.
Factor	DF	Chi Sq	P
genotype	2	2.801	0.246
tissue	1	62.249	<0.001
genotype * tissue	2	9.817	0.007
