# Supplementary material for: Pervasive tissue-, genetic background-, and allele-specific gene expression effects in Drosophila melanogaster
Source: PLoS Genet. 2024 Aug 23;20(8):e1011257. doi: 10.1371/journal.pgen.1011257 (PMC11376557; doi:10.1371/journal.pgen.1011257)
Supplement: S15 Table — To prevent mapping bias, all libraries were simultaneously mapped to at least one pair of parental strains (P1 and P2). The number of mapped, paired mapped, unmapped, and discarded reads as well as total reads, read pairs, and proportion (prop) of mapped reads are shown. (XLSX) [file pgen.1011257.s026.xlsx]

## Sheet: S15 Table
S15 Table. Library size and mapping efficiency for all mRNA-seq libraries. To prevent mapping bias, all libraries were simultaneously mapped to at least one pair of parental strains (P1 and P2). The number of mapped, paired mapped, unmapped, and discarded reads as well as total reads, read pairs, and proportion (prop) of mapped reads are shown.
Sample	P1	P2	Mapped	Paired mapped	Unmapped	Discarded	Total reads	Total pairs	Prop mapped
MG_SU58_B1	SU58	ZI418	98110788	49055394	2085754	16	100196542	50098271	0.979183
MG_SU58_B2	SU58	ZI418	99778597	4.98893e+07	2043319	2	101821916	50910958	0.979932
MG_SU58_B3	SU58	ZI418	81248120	40624060	2000524	0	83248644	41624322	0.975969
MG_ZI418_B1	SU58	ZI418	85146700	42573350	1373080	10	86519780	43259890	0.98413
MG_ZI418_B2	SU58	ZI418	92546770	46273385	1676838	10	94223608	47111804	0.982204
MG_ZI418_B3	SU58	ZI418	86865428	43432714	1880048	12	88745476	44372738	0.978815
MG_SU58_B1	SU58	ZI197	98106782	49053391	2089760	18	100196542	50098271	0.979143
MG_SU58_B2	SU58	ZI197	99774484	49887242	2047432	10	101821916	50910958	0.979892
MG_SU58_B3	SU58	ZI197	81246012	40623006	2002632	2	83248644	41624322	0.975944
MG_ZI197_B1	SU58	ZI197	97580470	48790235	1801332	16	99381802	49690901	0.981875
MG_ZI197_B2	SU58	ZI197	107733440	53866720	2208538	14	109941978	54970989	0.979912
MG_ZI197_B3	SU58	ZI197	101402020	50701010	2306824	20	103708844	51854422	0.977757
MG_SU26_B1	SU26	ZI418	78578915	3.92895e+07	1489087	6	80068002	40034001	0.981402
MG_SU26_B2	SU26	ZI418	88067229	4.40336e+07	1753329	8	89820558	44910279	0.98048
MG_SU26_B3	SU26	ZI418	90721437	4.53607e+07	1778413	16	92499850	46249925	0.980774
MG_ZI418_B1	SU26	ZI418	85146434	42573217	1373346	8	86519780	43259890	0.984127
MG_ZI418_B2	SU26	ZI418	92546564	46273282	1677044	10	94223608	47111804	0.982201
MG_ZI418_B3	SU26	ZI418	86865158	43432579	1880318	18	88745476	44372738	0.978812
MG_SU26_B1	SU26	ZI197	78576012	39288006	1491990	4	80068002	40034001	0.981366
MG_SU26_B2	SU26	ZI197	88064336	44032168	1756222	16	89820558	44910279	0.980447
MG_SU26_B3	SU26	ZI197	90718193	4.53591e+07	1781657	14	92499850	46249925	0.980739
MG_ZI197_B1	SU26	ZI197	97580974	48790487	1800828	4	99381802	49690901	0.98188
MG_ZI197_B2	SU26	ZI197	107733623	5.38668e+07	2208355	8	109941978	54970989	0.979913
MG_ZI197_B3	SU26	ZI197	101402211	5.07011e+07	2306633	16	103708844	51854422	0.977759
MG_SU58xZI418_B1	SU58	ZI418	72288218	36144109	1380714	6	73668932	36834466	0.981258
MG_SU58xZI418_B2	SU58	ZI418	91673642	45836821	1632924	10	93306566	46653283	0.982499
MG_SU58xZI418_B3	SU58	ZI418	74811407	3.74057e+07	1383637	2	76195044	38097522	0.981841
MG_SU58xZI197_B1	SU58	ZI197	77204950	38602475	1419400	4	78624350	39312175	0.981947
MG_SU58xZI197_B2	SU58	ZI197	78637236	39318618	1417058	14	80054294	40027147	0.982299
MG_SU58xZI197_B3	SU58	ZI197	85454788	42727394	1411118	14	86865906	43432953	0.983755
MG_SU26xZI418_B1	SU26	ZI418	81298146	40649073	1570400	10	82868546	41434273	0.98105
MG_SU26xZI418_B2	SU26	ZI418	78819375	3.94097e+07	1648033	10	80467408	40233704	0.979519
MG_SU26xZI418_B3	SU26	ZI418	88923334	44461667	1767890	8	90691224	45345612	0.980506
MG_SU26xZI197_B1	SU26	ZI197	77575438	38787719	1487270	10	79062708	39531354	0.981189
MG_SU26xZI197_B2	SU26	ZI197	70490773	3.52454e+07	1575877	10	72066650	36033325	0.978133
MG_SU26xZI197_B3	SU26	ZI197	76621844	38310922	1455530	18	78077374	39038687	0.981358
HG_SU58_B1	SU58	ZI418	79138837	3.95694e+07	1950541	8	81089378	40544689	0.975946
HG_SU58_B2	SU58	ZI418	82227828	41113914	1743294	2	83971122	41985561	0.979239
HG_SU58_B3	SU58	ZI418	75037284	37518642	1673098	4	76710382	38355191	0.978189
HG_ZI418_B1	SU58	ZI418	83233791	4.16169e+07	1205559	10	84439350	42219675	0.985723
HG_ZI418_B2	SU58	ZI418	79003613	3.95018e+07	1391123	4	80394736	40197368	0.982696
HG_ZI418_B3	SU58	ZI418	101304485	5.06522e+07	2098397	16	103402882	51701441	0.979707
HG_SU58_B1	SU58	ZI197	79138692	39569346	1950686	12	81089378	40544689	0.975944
HG_SU58_B2	SU58	ZI197	82227578	41113789	1743544	6	83971122	41985561	0.979236
HG_SU58_B3	SU58	ZI197	75037250	37518625	1673132	6	76710382	38355191	0.978189
HG_ZI197_B1	SU58	ZI197	69246443	3.46232e+07	1636029	6	70882472	35441236	0.976919
HG_ZI197_B2	SU58	ZI197	80547885	4.02739e+07	1712389	14	82260274	41130137	0.979183
HG_ZI197_B3	SU58	ZI197	85754143	4.28771e+07	1621419	4	87375562	43687781	0.981443
HG_SU26_B1	SU26	ZI418	89946139	4.49731e+07	1916043	26	91862182	45931091	0.979142
HG_SU26_B2	SU26	ZI418	81519113	4.07596e+07	1918845	12	83437958	41718979	0.977003
HG_SU26_B3	SU26	ZI418	74199385	3.70997e+07	1425797	2	75625182	37812591	0.981147
HG_ZI418_B1	SU26	ZI418	83233642	41616821	1205708	12	84439350	42219675	0.985721
HG_ZI418_B2	SU26	ZI418	79003420	39501710	1391316	10	80394736	40197368	0.982694
HG_ZI418_B3	SU26	ZI418	101304013	5.0652e+07	2098869	8	103402882	51701441	0.979702
HG_SU26_B1	SU26	ZI197	89946254	44973127	1915928	20	91862182	45931091	0.979143
HG_SU26_B2	SU26	ZI197	81519381	4.07597e+07	1918577	8	83437958	41718979	0.977006
HG_SU26_B3	SU26	ZI197	74199510	37099755	1425672	4	75625182	37812591	0.981148
HG_ZI197_B1	SU26	ZI197	69246365	3.46232e+07	1636107	2	70882472	35441236	0.976918
HG_ZI197_B2	SU26	ZI197	80547885	4.02739e+07	1712389	6	82260274	41130137	0.979183
HG_ZI197_B3	SU26	ZI197	85754087	4.2877e+07	1621475	4	87375562	43687781	0.981442
HG_SU58xZI418_B1	SU58	ZI418	83178005	4.1589e+07	1920815	14	85098820	42549410	0.977428
HG_SU58xZI418_B2	SU58	ZI418	77799216	38899608	1685630	10	79484846	39742423	0.978793
HG_SU58xZI418_B3	SU58	ZI418	74146861	3.70734e+07	1604285	8	75751146	37875573	0.978822
HG_SU58xZI197_B1	SU58	ZI197	73239893	3.66199e+07	1547551	6	74787444	37393722	0.979307
HG_SU58xZI197_B2	SU58	ZI197	75295724	37647862	1388452	8	76684176	38342088	0.981894
HG_SU58xZI197_B3	SU58	ZI197	72906302	36453151	1458438	6	74364740	37182370	0.980388
HG_SU26xZI418_B1	SU26	ZI418	73928230	36964115	1408208	10	75336438	37668219	0.981308
HG_SU26xZI418_B2	SU26	ZI418	78416528	39208264	1552886	8	79969414	39984707	0.980582
HG_SU26xZI418_B3	SU26	ZI418	73559034	36779517	1759584	14	75318618	37659309	0.976638
HG_SU26xZI197_B1	SU26	ZI197	100149720	50074860	2160486	16	102310206	51155103	0.978883
HG_SU26xZI197_B2	SU26	ZI197	78182814	39091407	1685284	2	79868098	39934049	0.978899
HG_SU26xZI197_B3	SU26	ZI197	83651551	4.18258e+07	1619373	8	85270924	42635462	0.981009
MT_SU58_B1	SU58	ZI418	78878371	3.94392e+07	2454609	6	81332980	40666490	0.96982
MT_SU58_B2	SU58	ZI418	67415607	3.37078e+07	1965685	12	69381292	34690646	0.971668
MT_ZI418_B1	SU58	ZI418	73323943	3.6662e+07	1857599	2	75181542	37590771	0.975292
MT_ZI418_B2	SU58	ZI418	79751467	3.98757e+07	2258119	6	82009586	41004793	0.972465
MT_SU26_B1	SU26	ZI418	70471051	3.52355e+07	2008081	0	72479132	36239566	0.972294
MT_SU26_B2	SU26	ZI418	81360095	4.068e+07	2011523	2	83371618	41685809	0.975873
MT_ZI418_B1	SU26	ZI418	73324284	36662142	1857258	0	75181542	37590771	0.975296
MT_ZI418_B2	SU26	ZI418	79751760	39875880	2257826	2	82009586	41004793	0.972469
MT_SU58xZI418_B1	SU58	ZI418	85307984	42653992	2123610	10	87431594	43715797	0.975711
MT_SU58xZI418_B2	SU58	ZI418	89819300	44909650	2277430	2	92096730	46048365	0.975271
MT_SU26xZI418_B1	SU26	ZI418	80040032	40020016	1896822	2	81936854	40968427	0.97685
MT_SU26xZI418_B2	SU26	ZI418	79471761	3.97359e+07	1736141	6	81207902	40603951	0.978621
