# Supplementary material for: Pervasive tissue-, genetic background-, and allele-specific gene expression effects in Drosophila melanogaster
Source: PLoS Genet. 2024 Aug 23;20(8):e1011257. doi: 10.1371/journal.pgen.1011257 (PMC11376557; doi:10.1371/journal.pgen.1011257)
Supplement: S16 Table — Shown are the number of diagnostic SNPs determined from the respective reference genome (Ref) and with the mRNA-seq data included as well as the number of genes covered by the diagnostic SNPs. (XLSX) [file pgen.1011257.s027.xlsx]

## Sheet: S16 Table
S16 Table. Number of diagnostic SNPs in each tissue and comparison. Shown are the number of diagnostic SNPs determined from the respective reference genome (Ref) and with the mRNA-seq data included as well as the number of genes covered by the diagnostic SNPs.
Tissue	Comparison	From Ref	Genes	With RNA-seq	Genes	RNAseq/Ref	Ref/RNAseq
Midgut	SU26xZI197	45412	6120	81930	7368	1.80415	0.554278
	SU26xZI418	56958	6466	89497	7474	1.57128	0.636424
	SU58xZI197	37492	5884	66030	6937	1.76118	0.567803
	SU58xZI418	48373	6300	73427	7229	1.51793	0.65879
Malpighian tubule	SU26xZI418	53802	6288	59294	6394	1.10208	0.907377
	SU58xZI418	55225	6349	60668	6412	1.09856	0.910282
Hindgut	SU26xZI197	53680	6603	94424	7930	1.75902	0.5685
	SU26xZI418	65089	6994	105634	8166	1.62292	0.616175
	SU58xZI197	45738	6350	74388	7399	1.62639	0.614857
	SU58xZI418	58487	6894	85663	7878	1.46465	0.682757
