# Supplementary material for: Pervasive tissue-, genetic background-, and allele-specific gene expression effects in Drosophila melanogaster
Source: PLoS Genet. 2024 Aug 23;20(8):e1011257. doi: 10.1371/journal.pgen.1011257 (PMC11376557; doi:10.1371/journal.pgen.1011257)
Supplement: S1 Data — (XLSX) [file pgen.1011257.s028.xlsx]

## Sheet: ASE SU26 x ZI197 (sub-sampled)
FBgn	MG_par_SU26_1	MG_par_SU26_2	MG_par_SU26_3	MG_par_ZI197_1	MG_par_ZI197_2	MG_par_ZI197_3	MG_hyb_SU26_1	MG_hyb_SU26_2	MG_hyb_SU26_3	MG_hyb_ZI197_1	MG_hyb_ZI197_2	MG_hyb_ZI197_3	MG_par_log2(SU26/ZI197)	MG_par_padj	MG_hyb_log2(SU26/ZI197)	MG_hyb_padj	MG_CHM_padj	MG_class	HG_par_SU26_1	HG_par_SU26_2	HG_par_SU26_3	HG_par_ZI197_1	HG_par_ZI197_2	HG_par_ZI197_3	HG_hyb_SU26_1	HG_hyb_SU26_2	HG_hyb_SU26_3	HG_hyb_ZI197_1	HG_hyb_ZI197_2	HG_hyb_ZI197_3	HG_par_log2(SU26/ZI197)	HG_par_padj	HG_hyb_log2(SU26/ZI197)	HG_hyb_padj	HG_CHM_padj	HG_class
FBgn0046113	35	20	41	33	22	18	24	35	36	37	32	19	-0.0710273	0.94214	-0.140203	0.89059	0.531624	conserved	286	241	219	133	212	190	165	236	198	132	200	139	-0.447356	0.069884	-0.418127	0.0493211	0.516021	ambiguous
FBgn0020305	174	81	83	84	77	103	88	102	111	98	110	88	-0.0212686	0.980896	-0.116655	0.876801	0.158302	conserved	97	111	126	97	115	96	134	127	116	115	99	126	-0.109698	0.787434	-0.27463	0.250255	0.922705	conserved
FBgn0029095	44	41	27	42	44	38	51	30	32	46	52	44	0.407605	0.404482	0.136003	0.888	0.59311	conserved	2194	2021	2090	1605	1427	1580	1713	1718	1415	1566	1559	1996	-0.444394	0.000313768	-0.102609	0.509601	2.22582e-38	all trans
FBgn0031287	34	31	26	19	28	23	26	16	23	29	27	31	-0.054587	0.953328	0.184327	0.838978	0.0274336	ambiguous	60	47	56	44	45	43	36	55	42	39	66	63	-0.264898	0.529308	0.0943205	0.860095	0.0290073	ambiguous
FBgn0020304	465	326	298	353	415	320	290	397	340	394	560	356	0.300481	0.391223	0.198687	0.637223	0.000501455	ambiguous	1710	1634	1722	2589	2374	2614	1635	1637	1410	2108	2462	2779	0.564211	4.3864e-07	0.440663	1.39388e-06	0.139115	all cis
FBgn0031286	32	33	52	40	45	37	35	61	45	44	52	50	0.301982	0.621058	-0.0449583	0.975274	1	conserved	84	68	72	73	81	68	81	77	61	59	86	92	-0.0161977	0.980729	-0.0526111	0.923626	0.732891	conserved
FBgn0031284	70	74	90	85	73	82	65	73	73	95	107	111	0.306555	0.509487	0.370289	0.277584	0.0086057	ambiguous	74	77	74	84	111	73	83	87	58	60	107	97	0.221388	0.558885	0.0243113	0.968067	0.872529	conserved
FBgn0031281	26	24	22	30	24	27	32	29	30	26	29	27	0.404561	NA	-0.177144	0.84349	0.439229	NA	65	91	85	82	79	75	93	93	71	80	91	105	-0.0289563	0.959605	-0.0622874	0.901309	0.612318	conserved
FBgn0002593	6824	7131	7717	4634	4226	4065	4883	3988	5439	5468	4626	5446	-0.418286	0.108485	0.00943374	0.993047	0	ambiguous	4926	5236	4200	4497	4696	4062	5481	5144	4724	5538	5255	6464	-0.116555	0.571331	-0.0182208	0.938948	1.63884e-29	ambiguous
FBgn0031256	67	118	121	108	120	141	132	133	125	131	147	172	0.49938	0.215154	0.0751587	0.932774	0.769799	conserved	120	130	124	152	120	150	152	112	126	146	122	134	0.158734	0.629206	-0.112223	0.770935	0.499365	conserved
FBgn0027592	58	68	48	54	48	48	37	51	54	47	44	64	0.0920817	0.902306	0.0168383	0.992176	0.24837	conserved	123	122	141	81	106	83	121	127	100	93	114	119	-0.475409	0.0619244	-0.224981	0.407799	0.0224248	ambiguous
FBgn0031266	252	223	180	150	107	132	167	211	199	160	188	169	-0.395978	0.248703	-0.240599	0.505613	9.49298e-06	ambiguous	401	418	411	285	314	321	417	373	268	344	345	378	-0.406951	0.0113451	-0.144538	0.522102	2.49758e-06	all trans
FBgn0031267	139	141	161	21	16	30	82	116	83	39	74	43	-2.11373	4.25982e-14	-0.744716	0.00297129	1.09626e-14	cisxtrans	72	70	58	57	80	58	71	77	60	78	63	68	-0.0361215	0.951804	-0.124211	0.775389	0.930882	conserved
FBgn0031260	493	861	968	711	653	653	727	560	750	803	691	836	0.0760226	0.915532	0.0716877	0.931471	1.155e-08	ambiguous	407	514	341	535	519	432	502	483	392	517	468	625	0.219509	0.382949	0.0379874	0.906672	0.698887	conserved
FBgn0010602	532	758	673	415	489	410	514	491	586	519	528	513	-0.260487	0.502873	-0.129691	0.785234	2.58138e-13	ambiguous	824	786	744	742	816	782	686	651	576	738	800	933	-0.0126627	0.968159	0.171758	0.237626	6.41483e-09	ambiguous
FBgn0043364	320	265	347	192	393	311	310	298	317	337	318	286	0.213564	0.685832	-0.0809817	0.911849	0.355377	conserved	614	662	629	675	681	675	623	607	511	545	555	703	0.0866399	0.681618	-0.127545	0.484385	0.616426	conserved
FBgn0031258	25	18	16	18	37	20	27	42	21	46	35	39	0.525465	NA	0.199913	0.80279	0.977949	NA	87	141	131	77	80	83	109	134	97	81	111	101	-0.522658	0.0576535	-0.311625	0.204601	0.0611493	conserved
FBgn0015924	394	469	630	411	378	280	554	528	583	591	563	692	-0.171404	0.768053	0.0336525	0.971463	4.72832e-16	ambiguous	1202	1163	1216	1583	1566	1498	1367	1414	1154	1367	1509	1612	0.363856	0.00242489	0.00726869	0.9745	0.000136572	all trans
FBgn0031250	68	45	53	78	63	56	48	59	59	66	81	73	0.50272	0.216339	0.227045	0.693938	0.583721	conserved	100	113	101	131	98	94	81	95	105	109	119	124	0.0339784	0.945729	0.101218	0.814269	0.121987	conserved
FBgn0067779	82	40	39	28	59	32	39	60	57	57	64	52	-0.0941248	0.915532	0.0280162	0.98495	0.0397826	ambiguous	98	100	89	80	100	91	74	91	105	105	98	100	-0.0789559	0.858527	-0.0216441	0.968503	0.244101	conserved
FBgn0031216	79	81	63	74	72	74	74	84	95	93	109	75	0.271006	0.559927	0.00993789	0.993525	0.518301	conserved	220	212	233	293	307	358	240	228	178	246	238	338	0.498159	0.00545738	0.141798	0.58017	0.178778	ambiguous
FBgn0031217	154	326	273	164	162	142	191	193	228	220	244	241	-0.347195	0.469099	0.0787047	0.917668	5.12672e-13	ambiguous	124	235	194	199	178	135	190	168	144	203	216	229	-0.100215	0.829734	0.163934	0.518885	0.000687394	ambiguous
FBgn0001142	1191	1114	591	176	232	170	596	770	661	360	483	381	-1.82435	1.7817e-14	-0.77057	2.02647e-07	2.24996e-78	cisxtrans	560	531	312	501	468	253	398	404	382	513	582	664	-0.155357	0.812913	0.349706	0.00690348	4.18483e-20	compensatory
FBgn0031224	109	101	87	75	65	69	97	75	86	65	90	83	-0.173416	0.747792	-0.19504	0.748741	0.0697673	conserved	131	124	106	122	126	89	132	122	109	113	139	152	-0.0951727	0.828736	-0.0262258	0.956836	0.202226	conserved
FBgn0031228	147	181	214	51	97	90	144	89	138	115	54	103	-0.801677	0.0140191	-0.392786	0.363473	1.28436e-05	all trans	360	327	245	270	284	165	410	357	350	308	320	414	-0.347104	0.230898	-0.264691	0.102062	0.021954	ambiguous
FBgn0031233	89	70	67	57	71	48	47	70	75	77	93	71	-0.0406413	0.957032	0.169062	0.810044	0.00146503	ambiguous	108	85	118	87	92	96	109	109	82	124	117	121	-0.16507	0.659493	0.0775816	0.860095	0.0168312	ambiguous
FBgn0024352	87	85	70	73	100	98	77	72	101	83	79	99	0.434779	0.230757	-0.0369019	0.979195	0.682521	conserved	120	190	130	180	196	181	204	137	125	182	153	226	0.312365	0.262006	0.070161	0.870693	0.592647	conserved
FBgn0020622	120	103	120	88	125	106	156	109	161	150	117	179	0.182915	0.72122	-0.0334982	0.980633	0.265449	conserved	164	195	210	171	206	208	220	185	153	209	165	226	0.0353667	0.931249	-0.0643287	0.8715	0.668431	conserved
FBgn0031245	2042	2952	3088	3206	2541	2256	2396	2520	2717	2483	2648	2770	0.261344	0.572686	-0.0589228	0.924843	0.042477	ambiguous	228	375	218	388	367	392	258	258	260	371	410	475	0.445877	0.0619244	0.45174	0.00099943	0.0953516	ambiguous
FBgn0031244	239	223	219	185	193	156	186	231	192	176	231	160	-0.0366683	0.950835	-0.197562	0.665027	0.0708935	conserved	614	552	565	628	603	634	671	642	550	647	596	724	0.0999059	0.650432	-0.0982483	0.621955	0.76829	conserved
FBgn0031238	49	58	44	35	26	38	45	55	35	45	50	47	-0.254835	0.676399	-0.034386	0.982165	0.0123488	ambiguous	106	89	100	75	83	83	98	79	82	74	71	80	-0.269048	0.404187	-0.296014	0.269108	0.738217	conserved
FBgn0026787	249	262	235	186	185	173	231	218	251	234	258	226	-0.135724	0.768053	-0.0731771	0.924698	3.18792e-05	ambiguous	430	441	427	455	517	409	427	395	355	486	481	539	0.0821199	0.761031	0.159614	0.375623	0.00251272	ambiguous
FBgn0002121	490	328	218	260	250	236	317	351	324	318	435	412	-0.124119	0.834994	0.0977595	0.871787	6.87702e-11	ambiguous	226	307	292	265	265	336	206	258	237	277	275	343	0.0646899	0.858032	0.137999	0.601705	0.0147967	ambiguous
FBgn0031670	572	635	686	514	445	426	421	472	557	534	602	558	-0.137334	0.775552	0.101876	0.851574	3.21891e-20	ambiguous	617	642	677	532	600	556	572	572	466	587	643	749	-0.195275	0.272109	0.105837	0.585909	2.85048e-12	ambiguous
FBgn0031682	250	193	257	176	182	175	160	263	168	170	303	151	-0.0822051	0.889279	-0.0454653	0.968314	0.00113415	ambiguous	87	136	110	110	115	90	82	102	87	107	103	145	-0.0740917	0.875342	0.15453	0.651418	0.0165222	ambiguous
FBgn0031683	266	239	237	152	149	169	193	246	226	222	262	183	-0.326655	0.305197	-0.100631	0.879333	6.6647e-08	ambiguous	393	426	357	374	376	330	430	403	328	386	333	469	-0.121715	0.624247	-0.13786	0.529489	0.175693	conserved
FBgn0031684	362	427	443	427	349	344	339	339	422	377	407	419	0.156534	0.747965	0.0147252	0.988654	0.00244608	ambiguous	1008	987	1260	908	1077	1057	1097	991	851	1192	1087	1350	-0.0970857	0.701445	0.115198	0.49327	8.95802e-15	ambiguous
FBgn0031681	241	286	209	129	183	248	239	267	235	311	321	246	-0.0784663	0.909497	0.110751	0.858271	6.64616e-09	ambiguous	694	773	748	1066	915	957	803	805	647	1040	1068	1259	0.392999	0.00463383	0.375035	0.000144817	0.00743457	cis+trans
FBgn0028694	199	206	231	167	123	154	131	168	181	187	189	196	-0.195536	0.686057	0.125883	0.844235	2.44211e-09	ambiguous	175	207	183	210	231	274	178	193	170	224	214	254	0.317567	0.168666	0.147443	0.569784	0.950416	conserved
FBgn0022023	912	891	852	600	766	706	690	767	705	761	997	728	-0.0484784	0.925062	0.0686532	0.917668	2.22332e-19	ambiguous	1180	1114	812	1170	1250	968	973	1025	898	1012	1132	1341	0.11342	0.701445	0.0719495	0.741618	0.0548004	conserved
FBgn0031673	70	62	57	49	62	68	59	66	67	73	75	62	0.210124	0.706222	0.0105476	0.993234	0.420755	conserved	153	139	122	140	148	125	124	144	86	119	138	171	-0.00789808	0.988725	0.0763761	0.861433	0.14127	conserved
FBgn0053113	2155	3211	2898	2492	2499	2034	2842	2373	3033	2558	2528	2417	0.0619431	0.92066	-0.229852	0.444826	0.00585853	ambiguous	7531	7203	7657	8476	8525	9115	7386	7968	6116	9053	9807	10441	0.213997	0.0940441	0.259295	0.00400357	1.02209e-34	compensatory
FBgn0031695	366	191	150	99	61	68	152	237	153	151	190	104	-1.11941	0.000503113	-0.330101	0.399461	1.29726e-19	all trans	257	215	172	123	174	145	143	244	161	142	203	171	-0.504057	0.0403343	-0.211514	0.475257	0.00227627	all trans
FBgn0031696	117	111	78	73	94	83	101	142	131	85	130	112	0.0248511	0.972999	-0.260629	0.546414	0.768034	conserved	222	213	265	253	230	237	247	251	182	208	219	238	0.0352438	0.925123	-0.184917	0.410314	0.666021	conserved
FBgn0016076	1588	1469	866	628	742	806	990	1240	951	915	1458	779	-0.48733	0.0948195	-0.130371	0.83931	1.92584e-52	ambiguous	2677	1554	2797	1518	2080	2329	1763	2505	2005	1704	2560	2898	-0.23103	0.470345	-0.00720023	0.985452	1.66288e-27	ambiguous
FBgn0015031	1257	1334	1594	832	1215	1048	1172	575	1157	1207	613	1168	-0.133876	0.792603	-0.0258507	0.987779	4.05797e-23	ambiguous	2958	3054	1433	2963	2963	1268	4185	3744	3484	3648	3353	4442	-0.036933	0.967936	-0.177257	0.147954	0.994275	conserved
FBgn0031703	734	1126	852	408	418	391	867	955	754	463	524	451	-0.792883	0.00111547	-0.869219	5.85359e-09	2.43146e-05	cis+trans	475	448	544	390	475	324	475	555	357	323	433	362	-0.291381	0.190089	-0.4223	0.00658566	0.88625	ambiguous
FBgn0031698	226	176	133	94	163	124	217	211	207	209	213	186	-0.155406	0.78777	-0.159748	0.746826	0.00179914	ambiguous	600	748	746	777	632	713	688	727	577	596	727	695	0.016497	0.963476	-0.14883	0.411579	0.962199	conserved
FBgn0000228	244	182	160	124	150	135	184	173	223	189	236	183	-0.185324	0.685832	-0.0466236	0.95746	1.52069e-05	ambiguous	519	560	591	470	432	451	504	598	481	497	525	486	-0.297067	0.0638247	-0.225756	0.185471	0.00431709	ambiguous
FBgn0003716	1477	1024	1027	870	974	1109	1031	1566	1054	1168	1936	1036	0.0580749	0.914758	0.0387383	0.971829	1.9352e-15	ambiguous	1239	1445	1221	1189	1130	1145	1419	1395	1307	1241	1234	1495	-0.171347	0.317135	-0.232084	0.0392548	0.0387711	compensatory
FBgn0000318	719	963	1253	1301	1190	1099	901	777	1111	1473	1239	1563	0.528315	0.11924	0.447061	0.0482879	4.87821e-10	compensatory	734	760	542	748	794	601	872	822	668	869	840	1072	0.065257	0.850829	0.048856	0.847548	0.0553436	conserved
FBgn0031711	341	332	373	210	270	254	316	321	321	299	378	317	-0.197688	0.63374	-0.0636431	0.931471	1.99617e-08	ambiguous	347	375	274	305	306	294	352	335	271	350	349	404	-0.135289	0.624013	0.0204833	0.955793	0.00127863	ambiguous
FBgn0051648	38	67	88	78	84	69	62	52	68	85	85	112	0.468344	0.324051	0.404676	0.25857	0.0992532	conserved	122	110	120	128	167	107	113	110	118	134	164	179	0.170428	0.636358	0.238975	0.352752	0.0876893	conserved
FBgn0002525	96	98	82	68	54	86	95	117	100	95	116	109	-0.0839968	0.906389	-0.0682865	0.93757	0.0186304	ambiguous	131	155	143	128	153	149	138	166	139	144	173	226	0.00044803	0.999724	0.082156	0.836013	0.0836433	conserved
FBgn0031717	237	254	321	195	220	192	277	328	242	188	268	195	-0.115293	0.836558	-0.441426	0.0616326	0.922143	conserved	77	132	107	62	63	51	80	57	87	90	79	110	-0.743032	0.00696343	0.083069	0.868047	8.62968e-09	all trans
FBgn0014189	324	279	358	245	216	253	297	310	380	285	375	279	-0.116238	0.824247	-0.172826	0.684382	0.00121307	ambiguous	567	648	601	538	511	573	692	666	568	589	596	634	-0.160683	0.408131	-0.24609	0.0547249	0.320821	conserved
FBgn0031713	205	330	282	295	218	210	244	290	287	275	283	257	0.118344	0.855341	-0.110778	0.85006	0.140347	conserved	574	525	532	502	639	574	491	533	459	549	544	599	0.065292	0.824495	0.00542987	0.982826	0.170852	conserved
FBgn0031710	129	104	117	150	153	152	112	133	129	172	230	188	0.642134	0.0152644	0.465203	0.0411684	0.0949838	all cis	310	283	396	346	387	379	346	287	289	373	439	468	0.157255	0.557403	0.25873	0.120996	0.00206404	ambiguous
FBgn0031708	53	69	67	37	47	44	51	50	51	54	44	36	-0.23054	0.691982	-0.21556	0.748741	0.204445	conserved	88	78	75	72	85	68	91	106	78	84	93	97	-0.093228	0.842894	-0.145601	0.686037	0.76055	conserved
FBgn0031736	175	93	94	66	83	86	91	131	105	107	140	93	-0.267222	0.611216	-0.0536426	0.957076	0.000476785	ambiguous	175	144	126	154	165	106	131	132	125	136	176	169	-0.06606	0.88564	0.102756	0.780735	0.0237445	ambiguous
FBgn0031740	78	40	59	57	46	50	47	68	65	56	67	87	0.0941343	0.906743	0.0866876	0.935257	0.106126	conserved	143	127	161	134	132	143	153	136	102	134	141	150	-0.0739708	0.851037	-0.0459441	0.920582	0.245904	conserved
FBgn0031741	5709	6636	6006	5189	5457	5129	6354	6359	6312	6583	7109	6094	0.0845487	0.853015	-0.0596238	0.922702	2.75045e-36	ambiguous	278	1188	103	43	67	50	176	190	154	113	122	186	-1.00059	0.0145001	-0.416432	0.0271102	3.08108e-57	cisxtrans
FBgn0043362	410	205	165	116	135	133	180	301	195	178	332	201	-0.609372	0.0943094	-0.0487006	0.9643	5.0046e-15	ambiguous	414	654	620	593	542	701	517	476	362	515	551	520	0.114043	0.726269	0.051502	0.872128	0.194718	conserved
FBgn0001128	2093	2661	2502	1509	1435	1330	1913	1893	2285	1920	1973	2239	-0.43358	0.112678	-0.0918259	0.870037	1.23506e-90	ambiguous	3137	3136	2932	1905	1838	1619	2768	2594	2438	2287	2176	2806	-0.765032	1.78131e-11	-0.279438	0.00529291	1.94485e-84	cisxtrans
FBgn0031752	476	373	282	240	318	306	348	450	418	333	481	385	-0.0617155	0.915532	-0.128034	0.800946	0.000409515	ambiguous	640	582	742	712	625	716	617	658	498	662	671	809	0.0580237	0.842894	0.084543	0.693193	0.00282018	ambiguous
FBgn0031739	48	48	30	57	43	35	74	55	52	66	77	49	0.368566	0.49183	-0.0361028	0.980633	1	conserved	47	39	78	98	107	96	58	81	53	82	109	142	0.755458	0.00915475	0.447226	0.0513085	0.788654	ambiguous
FBgn0031738	39	32	42	372	399	451	89	77	71	406	492	372	3.43551	8.75414e-55	1.96847	2.11342e-34	1.88219e-08	cis+trans	243	302	366	920	785	852	443	480	357	665	663	922	1.41578	4.87109e-20	0.575463	7.5815e-07	3.17666e-18	cis+trans
FBgn0001942	4577	4923	5002	4211	3479	3254	3357	3578	3553	3823	4521	3849	-0.0916925	0.860407	0.0903807	0.83931	9.11402e-123	ambiguous	6496	5612	6243	5721	6639	6694	6035	5909	5131	6187	6318	7388	0.0481646	0.848596	0.0334139	0.866748	1.82969e-14	ambiguous
FBgn0001941	3098	2867	3057	2619	2182	1970	2258	2286	2424	2551	2618	2476	-0.0964009	0.846768	0.0170206	0.98495	7.56161e-61	ambiguous	1388	1877	1270	1397	1394	1270	1334	1288	1127	1389	1337	1622	-0.15476	0.526921	0.0269494	0.917072	4.85958e-14	ambiguous
FBgn0051643	135	86	73	65	76	74	56	124	95	79	144	94	-0.113757	0.869358	0.0644756	0.953874	0.00198946	ambiguous	129	137	216	111	143	135	137	159	118	187	154	134	-0.281112	0.390542	0.0249826	0.961364	0.00303546	ambiguous
FBgn0031769	58	57	36	48	55	46	34	56	57	61	69	61	0.267391	0.631745	0.202582	0.763797	0.132657	conserved	164	158	157	175	152	183	179	195	138	174	218	232	0.0814016	0.824955	0.090274	0.799455	0.192957	conserved
FBgn0031772	32	43	64	44	33	41	40	28	46	39	52	46	0.04618	0.961238	0.100061	0.930637	0.107538	conserved	143	126	172	105	159	132	127	141	141	150	157	151	-0.145388	0.700364	-0.0197505	0.968303	0.0559154	conserved
FBgn0031774	57	48	50	80	63	75	63	45	48	61	68	68	0.725201	0.0245657	0.158998	0.844483	0.579694	ambiguous	124	125	147	213	180	200	129	133	101	159	164	181	0.542991	0.00815699	0.247913	0.284923	0.587488	ambiguous
FBgn0031779	108	166	174	138	157	164	171	185	184	232	230	207	0.297495	0.513694	0.170743	0.718246	0.0751726	conserved	233	238	246	281	240	305	279	275	239	293	288	335	0.191053	0.438426	0.021454	0.955907	0.967687	conserved
FBgn0031777	43	35	36	31	31	41	28	30	33	28	67	56	0.143588	0.849656	0.40179	0.380123	0.00911272	ambiguous	55	66	58	78	82	75	69	67	58	68	53	80	0.347102	0.293482	-0.099035	0.836271	0.15531	conserved
FBgn0031773	49	51	51	41	52	43	46	51	45	45	68	63	0.137884	0.839143	0.139035	0.871787	0.0960063	conserved	67	89	84	99	116	88	75	100	87	103	107	114	0.301002	0.353483	0.0925088	0.834579	0.950416	conserved
FBgn0031771	564	596	580	563	534	511	517	545	507	532	642	524	0.185353	0.621058	-0.00880003	0.993047	0.00320441	ambiguous	1562	1452	1416	1613	1890	1801	1563	1503	1401	1766	1705	2163	0.248361	0.104493	0.136892	0.339312	0.149397	conserved
FBgn0000052	250	162	158	181	242	325	226	286	329	280	340	320	0.646254	0.0381007	0.0434707	0.958762	0.0314452	all trans	177	152	122	155	101	120	151	160	154	174	174	189	-0.24271	0.47621	0.0171544	0.969791	0.00208556	ambiguous
FBgn0025742	342	302	300	248	223	241	222	258	289	296	350	254	-0.0879204	0.865948	0.0971027	0.877823	1.96182e-09	ambiguous	766	663	717	677	695	642	740	699	609	718	708	873	-0.093542	0.679855	-0.018031	0.952994	0.00020042	ambiguous
FBgn0001089	2264	3398	4438	9515	9506	7350	8494	9594	7787	10515	12270	9230	1.50007	1.77814e-08	0.166371	0.65391	0	all trans	321	398	275	805	816	791	361	419	326	715	725	830	1.22013	2.25185e-16	0.791986	4.47586e-14	0.00268368	cis+trans
FBgn0031759	408	279	206	180	276	290	318	397	396	364	411	430	0.0599983	0.932726	0.00515049	0.996104	0.000761548	ambiguous	843	909	1092	1047	916	1086	930	944	770	925	958	999	0.094457	0.705689	-0.0517924	0.830142	0.699253	conserved
FBgn0000308	2434	2693	2574	895	826	759	2203	1636	1980	992	719	790	-1.25989	2.53193e-11	-1.13509	7.48316e-11	1.48127e-16	cisxtrans	2599	2159	1532	987	960	770	2623	2561	1859	1146	1230	1143	-1.1403	4.24746e-10	-1.09173	2.17638e-29	5.40235e-05	cisxtrans
FBgn0015623	3171	3575	3017	2360	2801	2286	3927	3921	4013	2719	2909	2487	-0.0778648	0.872575	-0.620751	3.02643e-06	1.71128e-06	compensatory	1634	2108	1827	3488	3484	3273	2310	2352	2065	2850	3059	3741	0.853459	8.58264e-13	0.315352	0.000662324	2.5211e-27	cis+trans
FBgn0031815	1167	1433	1137	1549	1508	1349	1307	1425	1465	1718	1870	1555	0.522261	0.0253764	0.163883	0.602339	0.23962	ambiguous	687	784	684	833	772	704	654	634	625	739	790	852	0.0931819	0.685928	0.118324	0.537283	0.00186045	ambiguous
FBgn0031820	221	139	112	121	177	200	200	242	198	200	281	204	0.363144	0.393723	-0.0251016	0.982165	1	conserved	366	402	440	466	465	532	426	436	311	426	462	494	0.263354	0.159122	0.0553349	0.855386	0.841773	conserved
FBgn0027496	330	532	495	418	354	365	393	388	499	460	394	420	0.0409418	0.952846	-0.0993983	0.877489	0.00927965	ambiguous	609	519	654	551	548	573	583	589	508	574	511	685	-0.0927498	0.713051	-0.104688	0.61901	0.0355694	ambiguous
FBgn0051638	193	188	104	94	103	129	122	148	127	124	149	119	-0.223722	0.66192	-0.11824	0.862759	0.000599415	ambiguous	249	278	295	237	263	257	268	242	200	229	249	324	-0.116283	0.66561	-0.00971166	0.977547	0.011719	ambiguous
FBgn0031824	156	173	208	69	69	78	156	154	193	104	153	154	-0.926262	0.000739588	-0.348083	0.271182	7.22846e-11	all trans	528	459	543	394	320	401	436	454	399	500	476	455	-0.440504	0.0118506	-0.0246187	0.944954	1.25313e-13	all trans
FBgn0031822	32	41	52	41	39	40	35	29	47	44	29	61	0.204855	0.765452	0.114086	0.921554	0.322349	conserved	80	82	121	61	89	52	102	78	97	78	93	94	-0.42396	0.221069	-0.195415	0.548769	0.0368117	ambiguous
FBgn0031818	389	387	420	395	337	365	399	456	489	515	580	422	0.172291	0.683776	0.0515994	0.945996	0.000721358	ambiguous	385	399	398	381	357	417	394	407	314	372	377	489	-0.0353422	0.909125	-0.0315721	0.929549	0.0563653	conserved
FBgn0031817	35	36	56	25	27	32	37	33	41	36	35	40	-0.255134	0.707722	-0.0793799	0.946976	0.0694303	conserved	67	79	69	86	87	79	85	81	80	79	91	103	0.203407	0.585295	-0.0308417	0.954597	0.778241	conserved
FBgn0031814	146	109	127	81	114	131	117	107	125	145	177	130	0.0711223	0.915532	0.21162	0.656952	0.000237324	ambiguous	1248	1174	1305	849	860	893	1061	1175	983	972	1043	1196	-0.50937	2.9361e-05	-0.180694	0.175375	1.65613e-22	all trans
FBgn0031801	1122	1358	1414	692	681	836	1420	1140	2346	1278	1013	2346	-0.487129	0.0765825	-0.0759927	0.953874	3.34692e-47	ambiguous	4707	4822	4742	8720	9701	6984	6003	5682	4713	7886	7671	8533	0.80045	2.04932e-09	0.36308	6.5928e-06	2.66376e-38	cis+trans
FBgn0031799	308	257	163	173	202	213	205	259	266	245	284	251	0.0180496	0.980098	-0.016418	0.98777	0.00127169	ambiguous	416	405	539	482	456	588	492	505	420	479	473	526	0.155132	0.564992	-0.112478	0.58047	0.319253	conserved
FBgn0051637	220	156	153	125	108	105	128	199	149	127	189	138	-0.299455	0.453983	-0.160101	0.793756	0.00016114	ambiguous	720	712	817	868	787	851	770	776	668	754	826	901	0.148242	0.43928	-0.0191683	0.946326	0.925812	conserved
FBgn0031830	2070	2417	2479	2450	1832	1548	1856	1877	2040	1903	2005	1911	0.0478676	0.941855	-0.0969703	0.836223	1.15063e-13	ambiguous	5205	4612	6259	4144	4485	4671	5492	4603	4474	5081	4831	5948	-0.267779	0.123435	-0.0620203	0.765948	2.62306e-63	ambiguous
FBgn0031836	1796	2318	1625	1318	1366	1384	1640	1597	1651	1430	1716	1497	-0.173385	0.657498	-0.183595	0.525288	1.25403e-22	ambiguous	1921	1341	1604	1306	1435	1288	1427	1564	1195	1195	1349	1501	-0.26704	0.185723	-0.220277	0.0580645	1.30099e-05	ambiguous
FBgn0028467	136	156	150	91	138	176	169	183	187	169	208	165	0.156699	0.792603	-0.099286	0.880657	0.357132	conserved	385	431	435	497	474	458	381	372	374	370	440	462	0.182612	0.347148	-0.0148333	0.968503	0.90666	conserved
FBgn0031851	107	70	70	81	86	81	38	84	90	76	129	105	0.296584	0.51091	0.328461	0.477818	0.011507	ambiguous	76	82	90	94	104	101	103	79	58	78	104	103	0.243045	0.458239	0.0560098	0.916448	0.985169	conserved
FBgn0046704	378	354	177	222	254	317	294	332	339	306	413	352	0.122439	0.845604	0.0261173	0.979195	0.00243755	ambiguous	421	508	596	571	455	542	489	465	353	470	486	524	0.0365087	0.91993	0.00284549	0.988788	0.105753	conserved
FBgn0025777	305	324	248	208	280	224	269	293	266	363	355	314	0.0115233	0.98852	0.179845	0.668053	2.18455e-09	ambiguous	371	428	483	418	458	450	362	441	348	408	493	489	0.0444136	0.886031	0.080238	0.782365	0.0143604	ambiguous
FBgn0028703	797	631	507	225	274	225	358	380	461	348	469	432	-1.03167	1.15923e-06	-0.0536197	0.943551	6.82959e-64	all trans	3177	2968	3442	2126	2078	2150	3451	3480	2674	2637	2657	2844	-0.583884	2.31334e-07	-0.397583	4.49421e-06	1.59379e-28	cisxtrans
FBgn0051633	95	81	107	54	67	73	70	75	90	59	73	70	-0.220482	0.680482	-0.266801	0.588026	0.156722	conserved	94	106	137	72	72	79	107	129	103	99	88	85	-0.538933	0.0447249	-0.389444	0.0799351	0.213437	ambiguous
FBgn0051635	247	213	158	165	192	214	226	353	234	271	338	237	0.193046	0.662452	-0.053966	0.953874	0.149311	conserved	652	618	618	712	631	700	606	632	533	638	697	782	0.106416	0.6227	0.0674755	0.775389	0.061248	conserved
FBgn0031868	233	154	171	145	161	169	146	188	177	193	263	194	0.0776935	0.901942	0.197115	0.6559	3.70939e-05	ambiguous	311	332	307	372	411	322	298	346	309	423	392	412	0.204928	0.354354	0.16198	0.460734	0.176723	conserved
FBgn0004838	702	590	324	462	552	462	555	648	679	683	808	689	0.187023	0.711605	0.0882612	0.862948	1.18495e-05	ambiguous	1044	1204	1327	1274	1198	1425	1107	1126	897	1012	1140	1343	0.118329	0.596856	-0.024734	0.931042	0.493403	conserved
FBgn0020616	81	53	38	27	53	64	73	67	72	65	83	62	0.0561597	0.949532	-0.110029	0.903871	0.381219	conserved	172	159	190	220	180	276	195	181	168	173	210	219	0.345558	0.180575	-0.0344467	0.934772	0.134835	conserved
FBgn0031877	69	99	101	86	104	93	76	79	82	97	101	98	0.334481	0.454225	0.168255	0.79361	0.246657	conserved	123	127	151	150	147	93	140	128	113	155	150	196	-0.0399114	0.934663	0.175692	0.522802	0.00645251	ambiguous
FBgn0021944	415	547	519	323	361	323	424	439	524	526	514	500	-0.239854	0.539428	0.0365608	0.9643	5.65395e-18	ambiguous	427	491	371	499	475	336	459	515	397	468	503	588	0.0180508	0.968248	0.00076586	0.996408	0.107167	conserved
FBgn0016978	169	145	161	99	129	144	157	157	182	148	181	170	-0.0439589	0.946745	-0.0956723	0.89431	0.0169912	ambiguous	321	392	342	364	355	374	360	345	291	397	385	429	0.0465057	0.880281	0.0928405	0.712448	0.0224496	ambiguous
FBgn0031873	25	29	19	16	26	23	22	30	25	25	30	27	0.118424	NA	-0.0165022	0.992529	0.597785	NA	72	52	47	44	76	50	53	61	53	71	68	89	-0.0128246	0.98705	0.188584	0.595168	0.0926066	conserved
FBgn0031871	24	29	20	36	18	20	20	25	25	15	28	39	0.276586	NA	0.0659494	0.962531	0.699921	NA	41	55	64	62	57	57	49	63	38	44	67	61	0.117104	0.825335	0.0139868	0.977578	0.876748	conserved
FBgn0028554	161	128	119	73	75	80	87	127	153	96	183	132	-0.482045	0.135538	0.0333339	0.980633	6.2356e-09	ambiguous	273	226	262	299	270	213	243	277	194	290	304	378	0.0319796	0.935007	0.233843	0.212404	0.000370122	ambiguous
FBgn0026196	442	183	227	187	304	301	187	357	390	231	468	384	0.192887	0.760834	0.0781608	0.935257	0.156573	conserved	80	59	60	55	70	98	72	57	48	59	50	93	0.136579	0.790154	-0.000943102	0.997341	0.939399	conserved
FBgn0011737	34	26	29	27	21	31	34	47	32	29	38	56	0.119032	0.891004	0.00558697	0.997505	0.443373	conserved	87	110	98	96	116	115	121	103	96	115	144	116	0.133591	0.72829	0.0420601	0.933241	0.702892	conserved
FBgn0042092	72	27	29	42	35	32	37	47	45	35	55	30	0.087979	0.925675	-0.162958	0.852402	0.972094	conserved	68	59	71	56	88	86	68	38	63	60	59	109	0.185523	0.66566	0.142493	0.756255	0.346209	conserved
FBgn0031865	1497	1602	1696	1619	1986	2207	1709	1826	2161	2103	2359	2234	0.544907	0.0245823	0.11152	0.793756	0.315271	ambiguous	34965	37747	40394	32824	33794	34342	42591	40138	32436	37399	36578	39048	-0.163704	0.237444	-0.194206	0.0533348	5.58486e-59	ambiguous
FBgn0015776	910	1039	916	931	918	817	867	869	979	992	962	963	0.196211	0.586789	-0.00785381	0.993047	0.000322011	ambiguous	11306	12261	12888	6551	6039	6760	13764	12222	10542	10308	9349	10618	-0.897501	4.74141e-18	-0.428522	1.16125e-06	0	cisxtrans
FBgn0031881	157	135	122	222	198	204	99	148	143	197	206	217	0.853191	0.00021121	0.481546	0.0408906	0.616417	all cis	105	103	111	198	222	198	99	116	100	146	166	189	0.890844	1.61519e-06	0.398213	0.0406346	0.0961687	all cis
FBgn0031885	209	137	135	179	199	170	178	249	176	174	302	195	0.472732	0.129506	0.0177914	0.988654	0.57123	conserved	488	495	482	681	623	646	458	518	377	550	616	650	0.39692	0.00482075	0.226711	0.134963	0.898122	ambiguous
FBgn0031893	226	240	192	184	217	162	135	228	177	186	306	197	0.0832115	0.885824	0.189382	0.726787	4.04877e-06	ambiguous	448	402	455	425	488	467	370	418	343	390	472	514	0.0735378	0.789596	0.0872525	0.746241	0.0337106	ambiguous
FBgn0031897	1791	1767	1186	1385	1694	1760	1715	1633	1619	2145	2239	1852	0.330918	0.264902	0.189138	0.565387	3.71435e-13	ambiguous	795	813	741	843	895	931	849	781	689	1059	1011	1238	0.175553	0.311373	0.310032	0.00355856	5.06252e-08	compensatory
FBgn0031896	125	114	89	92	98	87	94	116	120	132	165	130	0.0695463	0.912057	0.215977	0.640431	0.000328312	ambiguous	380	389	302	475	413	373	378	425	325	426	546	613	0.219576	0.353483	0.275872	0.0789379	0.0122545	ambiguous
FBgn0031882	271	272	242	249	217	215	204	211	210	242	267	259	0.103913	0.833642	0.159574	0.729387	1.27295e-05	ambiguous	112	157	122	145	149	139	112	131	90	137	146	159	0.134252	0.701445	0.189863	0.501276	0.147647	conserved
FBgn0051908	523	430	390	383	457	421	397	417	433	489	597	549	0.214092	0.534728	0.24814	0.34393	1.01824e-08	ambiguous	691	647	663	835	828	808	619	568	563	780	801	968	0.292175	0.0416306	0.328149	0.00542615	0.000687061	cisxtrans
FBgn0031908	246	220	239	248	223	193	269	201	176	210	207	185	0.210485	0.61916	-0.192182	0.726787	0.967794	conserved	1675	1605	1212	986	1325	1154	1202	1572	1147	1071	1412	1386	-0.361255	0.0680571	-0.184862	0.315314	2.79752e-12	ambiguous
FBgn0031910	2133	2118	1857	2855	2392	1828	1252	1589	1420	2201	3697	2440	0.497449	0.0749162	0.74783	3.14519e-06	9.11799e-92	compensatory	155	51	74	37	106	62	156	92	60	282	212	140	-0.249393	0.710504	0.356337	0.237306	4.28812e-20	ambiguous
FBgn0028387	73	57	41	40	51	53	36	70	60	40	55	66	0.0654458	0.934689	-0.109004	0.919819	0.664825	conserved	139	119	128	88	110	110	121	111	100	94	90	129	-0.303663	0.293028	-0.221434	0.429454	0.225223	conserved
FBgn0031914	1760	1746	1595	869	450	284	1508	1921	1456	844	1015	725	-1.15913	0.000413382	-0.936741	3.6813e-10	2.1688e-47	cisxtrans	1432	1578	1158	6169	7172	7209	3542	3548	2766	5175	5225	6829	2.21426	9.9542e-64	0.593193	6.86214e-13	0	cis+trans
FBgn0031913	1811	3025	2901	1796	1661	1593	2128	1830	2052	2160	1882	2155	-0.29356	0.492811	-0.0614398	0.935257	1.84859e-64	ambiguous	262	541	114	113	64	66	141	140	220	166	135	371	-0.97689	0.0261105	0.0610221	0.917398	4.07906e-45	all trans
FBgn0031909	93	94	87	47	58	53	90	89	91	63	45	51	-0.4406	0.245031	-0.677732	0.00763031	0.988018	ambiguous	204	213	216	114	143	112	196	236	172	155	152	160	-0.733221	0.00014263	-0.47113	0.00439942	0.00537275	cisxtrans
FBgn0031904	274	270	275	243	280	241	215	256	290	279	324	282	0.195034	0.621058	0.0929339	0.880657	0.00350402	ambiguous	849	972	1441	945	1105	1207	1305	1238	915	1299	1283	1380	-0.00318309	0.99626	0.0225151	0.938947	0.0001148	ambiguous
FBgn0040299	2594	2103	1784	1628	2034	1777	1949	1690	2644	1981	1719	2300	0.0629125	0.902306	-0.144349	0.804267	1.61386e-06	ambiguous	59	216	89	68	91	66	77	74	49	56	49	67	-0.542462	0.184857	-0.282034	0.355916	0.200934	conserved
FBgn0031951	155	206	142	109	119	138	156	170	173	142	184	170	-0.135471	0.806752	-0.11222	0.862759	0.00244087	ambiguous	221	251	151	259	278	238	208	249	169	252	264	288	0.287937	0.297378	0.161159	0.507193	0.906386	conserved
FBgn0031952	227	170	121	113	124	127	125	156	168	197	236	143	-0.166813	0.752568	0.203341	0.682897	1.0452e-09	ambiguous	663	712	751	661	715	738	773	662	456	710	618	739	-0.0108842	0.975116	-0.0357268	0.922586	0.0355694	ambiguous
FBgn0031950	891	787	957	928	831	874	824	1113	814	1063	1492	919	0.287676	0.374759	0.181651	0.690525	1.94362e-08	ambiguous	594	635	575	600	550	608	493	509	477	591	584	699	-0.039503	0.884631	0.140509	0.444741	4.50597e-07	ambiguous
FBgn0027515	163	154	142	95	125	109	115	160	149	130	197	152	-0.158605	0.747534	0.0465345	0.963621	2.15453e-05	ambiguous	418	410	417	453	429	456	415	449	382	386	379	484	0.0968431	0.676732	-0.170552	0.356982	0.317048	conserved
FBgn0004177	281	315	240	235	226	207	295	271	255	305	264	251	-0.00680068	0.994923	-0.103009	0.879987	0.00482358	ambiguous	563	454	440	431	452	509	469	555	351	545	582	524	-0.0680705	0.833888	0.08762	0.770935	2.41223e-05	ambiguous
FBgn0031968	2127	2394	2753	2007	1483	1217	2057	1884	2365	1943	1872	2016	-0.295961	0.492805	-0.203947	0.533243	5.55414e-44	ambiguous	82	420	84	51	55	79	77	87	89	56	60	95	-0.696019	0.15089	-0.342149	0.198756	1.87855e-06	ambiguous
FBgn0031975	40	50	41	76	68	68	53	43	33	52	88	69	0.899779	0.00346323	0.405179	0.326649	0.988018	ambiguous	2446	2641	2727	2021	1920	1799	2430	1724	1650	2412	1796	2250	-0.438562	0.000153073	-0.0181769	0.963557	1.27943e-59	all trans
FBgn0031977	155	142	162	114	124	145	91	113	129	93	155	144	0.0402589	0.949532	0.0950958	0.916675	0.00294546	ambiguous	518	461	326	516	546	403	509	479	418	498	510	673	0.149591	0.641185	0.0630781	0.818512	0.63019	conserved
FBgn0044323	608	478	326	347	387	361	542	588	531	462	600	533	-0.0350748	0.954294	-0.166304	0.662341	0.00101282	ambiguous	1327	1400	1522	1158	1069	1208	1464	1401	1195	1128	1210	1309	-0.301801	0.0313012	-0.3213	0.000782682	0.00239353	cis+trans
FBgn0031979	24	53	48	49	44	36	38	39	43	43	38	44	0.288534	0.657498	-0.0371548	0.980633	1	conserved	72	79	60	70	81	57	101	77	52	110	82	94	-0.0219345	0.974153	0.11108	0.805926	0.153427	conserved
FBgn0010287	38	30	44	28	28	38	35	54	39	39	65	30	0.0421895	0.962614	-0.044409	0.97719	0.46184	conserved	39	38	48	28	42	39	32	23	30	55	36	53	-0.165103	0.761031	0.337934	NA	0.00162266	NA
FBgn0011230	1112	703	379	700	710	752	823	1037	1024	928	1276	983	0.290932	0.566186	0.0210626	0.982165	0.109508	conserved	3672	4360	6414	6128	5145	8174	4964	5027	3679	5102	5559	5857	0.396369	0.114941	0.0942663	0.548635	5.18087e-08	ambiguous
FBgn0031974	179	172	238	104	82	70	130	145	147	165	190	146	-0.811566	0.00802479	0.111074	0.870037	1.42462e-22	all trans	112	116	154	142	165	184	120	95	82	150	112	149	0.331426	0.225898	0.232308	0.40506	0.559671	conserved
FBgn0031972	91	116	92	71	81	63	67	90	76	90	108	109	-0.151132	0.796533	0.230587	0.65391	5.15381e-06	ambiguous	205	175	218	172	157	138	201	212	171	165	224	238	-0.338359	0.157632	-0.0721729	0.847647	0.000941989	ambiguous
FBgn0031969	1529	1412	1319	1422	1721	1560	1389	1090	1439	1832	1561	1754	0.435165	0.0456105	0.24839	0.468104	6.61787e-09	all trans	457	795	643	454	474	493	520	552	457	569	542	646	-0.390056	0.0784697	0.0151463	0.963652	8.56731e-16	ambiguous
FBgn0020618	13153	14933	14500	10439	8687	7628	10361	12057	12067	10474	12747	10649	-0.339776	0.282225	-0.136381	0.665027	0	ambiguous	11022	11066	10497	9229	10297	10116	11045	9755	8840	9670	9070	11404	-0.137804	0.363433	-0.155278	0.180772	1.61503e-21	ambiguous
FBgn0031988	514	437	505	307	313	329	349	332	373	321	373	336	-0.294013	0.347582	-0.138811	0.763797	1.99124e-10	ambiguous	513	538	588	426	399	390	582	733	486	394	495	465	-0.420791	0.00500918	-0.527563	8.20871e-05	0.795339	all cis
FBgn0031996	51	78	71	84	91	89	67	73	72	88	122	108	0.632018	0.0617787	0.377607	0.259044	0.421554	conserved	87	109	84	141	132	95	113	97	89	112	153	127	0.35313	0.246007	0.169267	0.600258	0.988147	conserved
FBgn0031997	38	57	33	29	36	29	47	43	44	33	68	48	-0.112119	0.893026	0.0122208	0.993234	0.0452644	ambiguous	52	65	67	50	63	40	39	60	44	48	62	78	-0.231015	0.598003	0.135066	0.770473	0.0107694	ambiguous
FBgn0015299	75	99	110	94	65	74	65	85	88	105	90	93	0.0152213	0.98852	0.136926	0.855892	0.00389271	ambiguous	127	89	110	138	165	124	142	108	114	161	148	233	0.349665	0.225234	0.310116	0.169298	0.34109	conserved
FBgn0032002	114	90	248	117	136	184	93	80	181	87	88	150	0.182214	0.814994	-0.156315	0.855892	0.729493	conserved	28	35	40	60	64	43	38	34	25	25	37	69	0.577856	0.102369	0.129976	NA	0.407475	NA
FBgn0032014	105	144	141	118	107	72	108	105	123	110	115	125	-0.0796139	0.911762	-0.0464192	0.9643	0.00628948	ambiguous	91	98	58	93	99	79	86	74	72	63	92	119	0.113963	0.815937	0.0320978	0.954844	0.936429	conserved
FBgn0032016	47	49	45	54	50	47	46	67	54	56	70	34	0.365467	0.437836	-0.134237	0.881322	0.584624	conserved	120	146	192	179	213	209	166	160	130	193	219	219	0.360603	0.1682	0.250048	0.237978	0.66883	conserved
FBgn0032018	1934	1445	1172	764	827	729	968	1142	1099	1104	1201	1172	-0.610666	0.00871543	0.00196613	0.999194	3.35317e-96	all trans	1367	1679	1767	2353	2223	2674	1679	1537	1176	2451	2273	2650	0.569759	5.55923e-05	0.542976	4.89348e-09	7.20314e-05	cis+trans
FBgn0032020	59	69	72	62	47	47	59	72	80	71	89	63	-0.0449337	0.954294	-0.0305585	0.982165	0.0568493	conserved	111	108	125	135	156	133	108	119	79	179	144	157	0.276481	0.318245	0.387934	0.0628233	0.047848	ambiguous
FBgn0051901	924	855	598	757	936	750	624	629	690	806	1020	757	0.341905	0.256354	0.262522	0.281848	5.02968e-09	ambiguous	315	206	107	45	66	41	228	151	99	209	170	134	-1.67568	8.26405e-09	-0.017708	0.97378	6.314e-42	all trans
FBgn0032026	347	358	232	212	281	255	305	372	318	282	349	306	-0.00526381	0.996071	-0.185805	0.632605	0.0344887	ambiguous	624	697	580	626	657	595	671	667	500	606	728	750	-0.0205131	0.947204	0.00309735	0.98804	0.00836597	ambiguous
FBgn0032017	32	31	28	37	28	45	28	28	26	40	50	43	0.501235	0.293778	0.396272	0.379028	0.206265	conserved	269	255	266	118	102	86	260	220	222	174	169	177	-1.28544	7.42576e-13	-0.535019	0.000490357	2.24096e-12	cisxtrans
FBgn0032015	550	1082	1159	746	626	510	787	769	1030	702	807	845	-0.24604	0.671019	-0.223978	0.485117	2.48666e-12	ambiguous	573	743	633	586	523	644	730	611	529	682	581	709	-0.148591	0.528266	-0.0937153	0.691786	0.00205187	ambiguous
FBgn0032006	1492	1473	990	809	1063	985	1073	1070	1191	1080	1448	1151	-0.141079	0.748125	0.0154406	0.986185	6.28559e-33	ambiguous	2243	2330	2560	2830	2701	2887	2327	2077	1766	2406	2263	2943	0.23078	0.0892706	0.112825	0.46228	0.0999823	conserved
FBgn0032005	430	348	362	270	284	286	253	296	330	276	367	341	-0.121251	0.786266	0.0410243	0.962531	1.94399e-09	ambiguous	424	373	417	350	321	383	360	328	347	344	380	455	-0.199585	0.356816	-0.00631784	0.982826	3.65651e-05	ambiguous
FBgn0032000	59	60	64	50	46	69	56	50	62	39	56	54	0.139349	0.834967	-0.221518	0.726787	1	conserved	110	103	125	147	135	93	116	135	124	110	156	157	0.131986	0.745557	-0.0148246	0.973098	0.929802	conserved
FBgn0031998	562	575	494	264	303	278	496	404	427	515	574	479	-0.606773	0.00451922	0.100921	0.870037	4.71025e-48	all trans	191	198	170	347	335	311	215	162	166	358	346	412	0.786408	1.13247e-06	0.755537	1.64142e-08	0.114274	all cis
FBgn0031992	222	286	318	212	181	176	193	194	210	203	200	247	-0.219074	0.652093	0.00983803	0.993047	2.96891e-08	ambiguous	444	376	546	368	377	419	494	422	348	474	434	515	-0.222515	0.356687	-0.0062772	0.982535	1.53234e-06	ambiguous
FBgn0031990	1240	893	660	650	709	750	887	986	982	962	1095	894	-0.0707833	0.906146	-0.0659999	0.913302	1.41257e-13	ambiguous	1412	1724	1994	1983	1683	2163	1616	1651	1332	1658	1774	1935	0.175206	0.448744	0.0397408	0.860095	0.336133	conserved
FBgn0031987	458	575	637	332	345	289	465	531	549	412	353	450	-0.45769	0.146829	-0.398765	0.0775438	2.18589e-07	ambiguous	707	724	829	653	728	764	898	766	632	719	653	841	-0.0759088	0.762708	-0.217373	0.134963	0.663812	conserved
FBgn0031985	742	703	480	474	560	631	645	718	770	799	836	833	0.105533	0.831029	0.0908483	0.861184	1.17805e-09	ambiguous	1296	1491	1580	1486	1344	1724	1541	1396	1139	1389	1356	1638	0.0564225	0.842258	-0.0722061	0.710942	0.289122	conserved
FBgn0032029	143	179	140	303	291	253	202	166	243	202	215	337	1.10956	6.21304e-07	0.157629	0.821352	1.3429e-06	all trans	248	211	274	251	254	314	223	176	172	253	244	300	0.147262	0.618052	0.259473	0.182115	0.00656447	ambiguous
FBgn0032030	75	95	71	84	57	95	64	70	64	96	116	100	0.255137	0.63374	0.435937	0.144885	0.000448661	ambiguous	149	135	209	192	196	257	175	169	172	180	203	232	0.3533	0.202129	0.0527705	0.89721	0.399461	conserved
FBgn0032032	39	36	29	34	15	28	29	28	29	28	27	31	-0.0900362	0.9223	-0.0748424	0.953874	0.23237	conserved	53	58	48	37	48	52	58	48	35	52	52	65	-0.186096	0.694447	0.0565774	0.922988	0.0795396	conserved
FBgn0032036	282	288	248	178	153	177	195	268	195	202	267	202	-0.350223	0.261738	-0.0821148	0.921554	9.28315e-10	ambiguous	761	783	830	772	722	730	731	654	588	727	646	895	-0.0951026	0.639749	0.0117899	0.970224	1.05969e-05	ambiguous
FBgn0020497	463	385	252	293	408	332	369	453	471	464	535	490	0.218034	0.626104	0.0823091	0.889564	0.00198709	ambiguous	797	961	1087	952	1002	1103	918	958	812	1057	958	1147	0.0981389	0.699358	0.0475545	0.851199	0.0340035	ambiguous
FBgn0027932	840	502	406	517	685	758	392	356	388	531	669	591	0.45271	0.201761	0.482271	0.00593585	2.56038e-09	compensatory	482	321	315	461	397	421	290	350	359	448	525	631	0.17449	0.564992	0.423029	0.00603721	2.56709e-07	compensatory
FBgn0032052	117	123	125	98	84	97	126	134	126	97	138	107	-0.0728081	0.911762	-0.254214	0.541517	0.259715	conserved	194	202	247	202	170	196	201	192	156	200	195	254	-0.171122	0.54962	0.0493484	0.902556	0.00117477	ambiguous
FBgn0032054	91	96	73	83	92	81	76	74	110	87	120	94	0.269145	0.545142	0.074175	0.937346	0.235757	conserved	118	135	121	143	143	139	133	145	151	121	135	183	0.16916	0.585295	-0.138643	0.677916	0.373009	conserved
FBgn0028394	698	613	667	449	516	519	634	709	501	716	878	569	-0.102859	0.819629	0.0854557	0.913908	3.51528e-20	ambiguous	1834	1828	1901	3007	3207	3186	2385	2319	1906	2571	2797	2899	0.738455	3.12605e-13	0.13789	0.27375	2.50473e-35	all trans
FBgn0032053	33	44	51	37	29	27	32	39	38	33	42	35	-0.134982	0.872575	-0.0737855	0.953721	0.143096	conserved	50	67	102	63	55	55	99	62	62	115	83	88	-0.290048	0.490909	0.137735	0.746241	0.00303546	ambiguous
FBgn0032050	211	87	95	132	116	162	133	186	163	161	246	185	0.347733	0.499289	0.149128	0.799616	0.385177	conserved	150	144	140	149	186	176	149	133	107	159	124	196	0.216729	0.437306	0.0948732	0.808809	0.76316	conserved
FBgn0026718	657	804	1033	1014	825	661	809	1047	980	859	1021	944	0.271336	0.575041	-0.111289	0.80279	0.984271	conserved	207	233	149	261	299	300	222	224	209	235	236	300	0.505953	0.0196759	0.0390326	0.921583	0.00626133	all trans
FBgn0032042	164	122	126	160	123	107	153	150	149	148	175	155	0.221939	0.654524	-0.0357728	0.973338	0.354475	conserved	55	72	68	71	61	83	55	66	45	56	79	74	0.122448	0.800024	0.108469	0.818579	0.437449	conserved
FBgn0032031	35	25	27	31	21	16	17	20	21	15	35	17	-0.0277598	NA	0.0404691	0.981105	0.229474	NA	46	35	53	57	63	53	38	45	24	43	50	60	0.31051	0.443381	0.214926	NA	0.716515	NA
FBgn0003209	1177	1051	721	620	745	686	843	800	800	744	849	819	-0.188932	0.63374	-0.128512	0.769791	8.30274e-16	ambiguous	1455	1591	1458	1455	1357	1713	1534	1257	1016	1405	1107	1341	0.00366628	0.993245	-0.14057	0.49467	0.699114	conserved
FBgn0004914	552	462	410	399	457	458	560	635	654	539	694	628	0.19095	0.595701	-0.101058	0.84349	0.179375	conserved	1916	1858	1971	3416	3322	3458	2138	1848	1521	2748	2569	3090	0.80792	6.90707e-16	0.410637	1.79433e-05	3.78627e-09	cis+trans
FBgn0032074	8909	8126	8957	5861	5380	4883	5848	5927	6633	5728	6466	5947	-0.361249	0.182186	-0.129824	0.707009	2.51855e-224	ambiguous	665	1476	650	690	737	639	683	637	624	651	663	817	-0.326439	0.528266	-0.0554025	0.836992	9.04869e-14	ambiguous
FBgn0032075	11792	10044	9482	5510	6644	6055	6814	7917	8235	7060	8753	7524	-0.450878	0.0318031	-0.0892716	0.838978	0	all trans	2896	3354	2105	2420	2461	1777	2560	2446	2121	2585	2598	2989	-0.3123	0.185723	0.0131473	0.956465	9.184e-50	ambiguous
FBgn0032087	9194	6746	7638	7377	5631	4659	4233	3040	5128	5299	4240	6006	-0.0891394	0.885824	0.186725	0.729455	1.17585e-254	ambiguous	529	1523	135	45	96	68	355	219	219	329	236	255	-1.06308	0.00904161	-0.0961731	0.810008	2.52091e-147	all trans
FBgn0052982	435	363	154	206	238	244	175	287	267	209	295	255	-0.113426	0.878313	-0.0476821	0.958881	6.86901e-05	ambiguous	617	528	519	669	654	711	579	504	434	623	594	702	0.274779	0.115298	0.147271	0.406368	0.584691	conserved
FBgn0032101	126	128	136	137	118	119	96	119	143	121	143	143	0.229758	0.610067	0.062526	0.946976	0.120335	conserved	237	222	253	243	224	256	267	235	153	281	269	313	0.0174922	0.965715	0.19819	0.392027	0.000811716	ambiguous
FBgn0013746	244	274	325	177	163	185	241	252	261	243	279	278	-0.356267	0.321348	-0.0285127	0.979061	9.92272e-12	ambiguous	315	322	369	361	382	387	359	380	263	397	392	439	0.15811	0.483713	0.10723	0.657447	0.209619	conserved
FBgn0011705	650	651	331	268	299	340	283	427	385	305	641	354	-0.474958	0.157713	0.0928339	0.917668	2.0272e-34	ambiguous	86	96	71	434	508	430	141	159	134	302	379	456	2.28863	1.43483e-42	1.04128	1.69284e-14	2.27173e-16	cis+trans
FBgn0032079	196	152	91	91	151	139	151	179	168	171	173	176	0.109653	0.879667	-0.0438187	0.963621	0.122995	conserved	1775	1914	2515	2370	2699	2843	2468	2813	2095	1916	2357	2304	0.334422	0.0660958	-0.323393	0.00387857	3.74067e-48	compensatory
FBgn0032078	313	299	312	257	267	270	272	273	285	279	358	304	0.0841388	0.872575	0.0519463	0.946976	0.000170954	ambiguous	68	95	52	31	34	32	53	34	31	69	41	56	-0.958262	0.00175547	0.20062	0.610153	1.21691e-09	all trans
FBgn0041092	1048	856	489	521	697	681	851	933	872	952	1097	925	-0.0021164	0.999396	0.039408	0.953874	6.82255e-15	ambiguous	1208	1279	1471	1383	1100	1257	1215	1129	889	1279	1246	1282	-0.081697	0.747388	0.0594405	0.806443	1.21258e-10	ambiguous
FBgn0026439	460	767	695	402	447	557	1056	1063	1076	718	737	700	-0.143875	0.804183	-0.630856	9.36357e-06	0.0810611	ambiguous	2626	2504	2132	2463	2154	2001	1808	1473	1321	1682	1482	1999	-0.134381	0.53444	-0.0172044	0.956328	5.31103e-13	ambiguous
FBgn0012036	2274	2722	2738	3071	3035	1972	2661	2618	2523	2855	3078	2470	0.339677	0.359223	-0.0145272	0.98777	0.178358	conserved	3171	3419	3798	2518	2266	2339	3153	3106	2751	2613	2663	3217	-0.534012	7.34365e-06	-0.263348	0.00344391	3.92501e-48	cisxtrans
FBgn0032116	125	151	109	755	607	464	263	393	250	435	502	322	2.35453	9.80993e-25	0.29834	0.41028	4.35759e-66	all trans	222	167	148	42	60	61	115	153	106	58	99	70	-1.53554	3.29204e-11	-0.668602	0.000757452	5.5741e-07	cisxtrans
FBgn0011232	211	216	183	109	136	185	185	184	257	177	245	213	-0.18013	0.721206	-0.0851472	0.915434	6.66645e-05	ambiguous	468	502	500	392	355	359	430	464	365	404	391	433	-0.400045	0.00861401	-0.198828	0.234848	1.83324e-05	all trans
FBgn0002973	619	593	509	475	583	458	508	529	574	566	663	542	0.124049	0.772656	0.0153896	0.986185	1.82295e-05	ambiguous	1033	1043	1162	1454	1475	1529	1316	1256	993	1389	1375	1688	0.447083	0.000234236	0.132185	0.359062	0.00938025	all trans
FBgn0032123	79	79	56	21	46	40	50	42	39	49	41	48	-0.597911	0.146829	-0.0299749	0.98495	2.95784e-05	ambiguous	707	730	734	753	557	597	557	622	464	701	781	827	-0.18322	0.394469	0.290025	0.0206065	4.48135e-25	compensatory
FBgn0032135	123	111	70	126	100	106	90	61	118	133	91	96	0.415992	0.274915	0.111079	0.911849	0.536944	conserved	175	161	136	99	89	96	142	145	138	85	109	99	-0.680451	0.00202809	-0.585908	0.00113735	0.349687	all cis
FBgn0011207	185	143	149	124	129	135	149	156	161	164	164	142	0.0151502	0.983727	-0.0896344	0.909169	0.0447154	ambiguous	221	236	259	247	294	269	280	180	188	294	241	283	0.166445	0.512512	0.134844	0.657566	0.165575	conserved
FBgn0032138	1149	625	447	691	740	822	666	987	733	872	1402	813	0.32642	0.472728	0.207087	0.644785	8.9344e-06	ambiguous	1056	918	1136	1360	1498	1593	1100	1034	894	1293	1310	1647	0.496359	0.000525502	0.286914	0.00542615	0.719777	all cis
FBgn0051710	36	25	27	29	20	32	24	29	44	23	21	27	0.165619	0.834797	-0.346521	0.525288	0.432088	conserved	71	37	41	56	63	103	74	88	58	73	81	82	0.462264	0.250106	-0.0563535	0.916349	0.0777711	conserved
FBgn0000273	574	531	458	402	395	402	559	550	526	457	491	405	-0.0626264	0.902306	-0.357755	0.0905996	0.218823	conserved	2413	2674	2907	2248	2336	2692	2674	2840	2442	2179	2325	2605	-0.134216	0.496593	-0.334778	0.000183723	0.653581	ambiguous
FBgn0028479	1157	1598	1442	971	1061	1025	1274	1313	1603	1265	1348	1332	-0.147328	0.747534	-0.183228	0.565493	2.09387e-14	ambiguous	4296	4181	4074	4688	4840	4683	4559	4525	3770	4667	4959	5564	0.171791	0.200991	0.0558667	0.739629	0.0349227	ambiguous
FBgn0032129	164	106	90	107	113	84	114	98	101	129	151	96	0.0763047	0.911762	0.111346	0.89067	0.00459485	ambiguous	2165	2003	2135	1990	2130	2186	1469	1955	1301	1571	2224	2071	-0.00347106	0.992876	0.120805	0.621762	4.87501e-15	ambiguous
FBgn0004868	2581	2392	2229	2049	2079	1854	2137	2151	2370	2025	2400	2343	0.0444027	0.929276	-0.0881577	0.856933	2.72922e-15	ambiguous	3663	3667	3975	4243	4310	4543	4199	4003	3606	3891	4129	5005	0.204634	0.12184	-0.0464699	0.817034	0.0178176	ambiguous
FBgn0032140	42	43	43	72	61	38	46	38	39	38	54	36	0.634374	0.117105	-0.052505	0.966726	0.23648	conserved	189	123	110	125	107	87	157	102	115	108	92	119	-0.365122	0.272116	-0.327652	0.170793	0.447483	conserved
FBgn0032170	923	855	635	564	589	591	635	792	641	669	881	628	-0.13972	0.728494	-0.0459838	0.953874	2.27191e-16	ambiguous	1804	1733	2170	1553	1585	1626	1893	1712	1396	1832	1754	1964	-0.256355	0.106142	-0.0249696	0.92626	2.41614e-24	ambiguous
FBgn0032172	114	133	105	105	114	156	115	139	153	197	173	161	0.368675	0.328501	0.236016	0.588026	0.0741959	conserved	421	472	579	567	508	494	481	476	379	583	593	626	0.0856961	0.768113	0.23584	0.0957922	2.28062e-05	ambiguous
FBgn0032171	33	26	28	25	30	28	24	35	17	20	24	28	0.205633	0.776613	-0.116943	0.922313	0.965713	conserved	217	188	247	170	198	185	180	174	182	200	218	282	-0.227328	0.382949	0.16194	0.539311	8.05158e-07	ambiguous
FBgn0032168	29	29	40	31	16	28	18	28	49	40	39	33	-0.0663833	0.945183	0.0887859	0.93757	0.0479808	ambiguous	94	86	59	68	62	63	99	80	70	72	75	86	-0.275169	0.471328	-0.211568	0.504984	0.467234	conserved
FBgn0043456	625	454	464	333	410	439	471	559	561	455	561	490	-0.0662186	0.906146	-0.180882	0.588778	0.000479827	ambiguous	836	973	956	938	848	997	1018	896	797	813	798	924	0.00672203	0.986314	-0.263499	0.022619	0.124897	ambiguous
FBgn0011584	1030	878	716	615	644	615	733	871	878	705	829	614	-0.15689	0.67757	-0.300112	0.169692	2.62541e-05	ambiguous	3275	3079	3084	2971	2975	2723	3606	3650	2967	3058	2865	3395	-0.124532	0.449094	-0.303229	0.000463363	0.775048	ambiguous
FBgn0005593	6419	7399	7341	3996	3938	3654	4511	5221	5052	5026	5986	5395	-0.536527	0.0190219	0.0304619	0.9643	0	all trans	5652	5686	3815	4842	5042	3941	4511	4433	4277	4717	4721	5998	-0.130716	0.645672	0.0266435	0.917398	3.98393e-40	ambiguous
FBgn0032194	71	55	45	46	76	94	68	81	89	117	146	109	0.57288	0.153124	0.4357	0.124225	0.166998	conserved	119	132	122	191	207	167	115	123	119	198	192	211	0.5574	0.00696343	0.47708	0.00552281	0.389604	all cis
FBgn0032195	51	56	78	17	28	32	52	52	75	33	49	55	-0.822734	0.0381007	-0.366965	0.407551	0.00155143	all trans	182	179	188	114	123	95	186	168	130	153	136	178	-0.680721	0.00080888	-0.196715	0.440124	4.99648e-06	all trans
FBgn0032198	430	571	602	444	366	411	493	463	636	589	519	672	-0.086053	0.88867	0.0501559	0.953874	6.83404e-13	ambiguous	644	700	479	553	556	472	657	620	588	593	595	742	-0.199314	0.421051	-0.131832	0.466577	0.0026304	ambiguous
FBgn0032197	61	55	53	47	37	59	69	55	46	50	66	38	0.064496	0.934689	-0.202923	0.778098	0.746364	conserved	108	92	140	108	105	121	120	106	72	93	92	136	-0.0265223	0.96065	-0.0584436	0.908109	0.484439	conserved
FBgn0032196	41	37	51	59	51	34	31	48	57	47	65	53	0.399265	0.444045	0.121594	0.901736	0.593452	conserved	105	113	120	88	125	143	143	117	104	144	136	150	0.0653105	0.889291	0.0512448	0.911176	0.289712	conserved
FBgn0024320	436	321	247	220	255	283	237	350	272	324	462	318	-0.0747	0.902306	0.208165	0.621655	7.03134e-14	ambiguous	5288	5774	5939	8373	7081	7302	5871	6029	4961	6644	6903	8533	0.407764	0.000945485	0.194295	0.0428888	0.209619	all cis
FBgn0032191	154	130	110	133	128	141	112	137	132	130	178	174	0.324603	0.361067	0.188549	0.71021	0.0729003	conserved	260	284	231	297	298	266	251	277	234	313	321	412	0.14102	0.594264	0.239868	0.177112	0.0106646	ambiguous
FBgn0028675	47	25	43	37	56	29	43	43	27	53	61	38	0.327696	0.598022	0.20699	0.784735	0.346447	conserved	244	188	206	275	325	350	186	273	158	220	335	329	0.53626	0.00640265	0.281069	0.225272	0.666564	ambiguous
FBgn0032204	75	67	77	68	37	65	58	64	94	73	82	74	-0.0462692	0.954294	-0.0208992	0.987779	0.0374727	ambiguous	263	256	310	266	313	305	280	280	231	282	322	400	0.084988	0.784082	0.139866	0.545775	0.024398	ambiguous
FBgn0032205	47	36	48	39	55	46	48	46	62	61	94	51	0.350059	0.497757	0.203663	0.764659	0.364673	conserved	98	82	113	57	77	74	124	112	102	100	110	90	-0.4442	0.142289	-0.275518	0.287813	0.13545	conserved
FBgn0032214	42	41	51	66	51	67	52	58	50	69	71	62	0.673779	0.064232	0.168838	0.820617	0.723171	conserved	140	154	167	167	159	153	168	164	148	171	139	208	0.0489992	0.901719	-0.0681192	0.867721	0.829579	conserved
FBgn0032217	432	533	479	409	359	338	388	421	533	480	538	481	-0.0712733	0.902306	0.0425358	0.956158	9.88727e-12	ambiguous	400	559	427	455	443	445	456	427	335	468	551	613	-0.045307	0.892884	0.221635	0.158952	1.95835e-08	ambiguous
FBgn0032222	172	196	234	192	172	197	232	200	218	191	213	176	0.181731	0.716682	-0.251706	0.48433	0.631704	conserved	758	769	787	707	899	744	852	807	629	787	744	986	0.0177494	0.958457	-0.0425559	0.87842	0.0921115	conserved
FBgn0032223	39	46	45	35	31	35	40	54	59	50	64	55	-0.0490086	0.953894	0.0216818	0.9881	0.0715167	conserved	151	182	182	187	196	209	175	150	155	176	168	205	0.187343	0.49111	0.00427892	0.98804	0.993958	conserved
FBgn0032224	170	152	158	72	101	91	101	123	123	123	138	106	-0.514289	0.0939072	-0.0302579	0.980633	6.87422e-09	ambiguous	193	189	124	165	215	133	166	191	159	208	193	225	0.0126188	0.98546	0.0816469	0.818399	0.110616	conserved
FBgn0032229	309	291	313	257	228	218	239	254	280	232	300	272	-0.063347	0.911762	-0.0563083	0.93757	7.51391e-05	ambiguous	534	549	673	529	543	518	612	564	453	512	578	725	-0.141093	0.528266	-0.0274937	0.933922	7.23761e-05	ambiguous
FBgn0032231	111	67	99	84	77	72	58	99	86	72	102	92	0.0557994	0.940576	0.0131009	0.993047	0.0806809	conserved	110	116	132	122	168	158	134	130	96	137	144	192	0.295503	0.299298	0.174208	0.54379	0.69077	conserved
FBgn0032234	80	103	102	106	93	88	75	107	103	117	123	90	0.286827	0.531954	0.0812802	0.931471	0.308321	conserved	36	51	49	67	61	51	40	65	47	67	54	65	0.337464	0.382927	0.0730409	0.894524	0.795499	conserved
FBgn0032235	8495	7158	7740	6117	5542	4863	5476	6181	6991	5849	6147	5926	-0.179003	0.637891	-0.156208	0.624146	1.24689e-101	ambiguous	290	940	132	52	84	59	221	226	153	240	198	211	-1.11834	0.00750371	-0.0470103	0.913748	3.15075e-86	all trans
FBgn0032236	60	92	91	96	90	90	82	83	86	65	72	90	0.434728	0.282169	-0.207193	0.726107	0.111442	conserved	177	186	305	196	198	251	221	234	188	260	251	271	-0.0473637	0.922664	0.0909882	0.770519	0.00914056	ambiguous
FBgn0051716	606	455	429	334	420	441	447	568	547	510	606	526	-0.00206398	0.999396	-0.0398713	0.956346	2.75865e-06	ambiguous	960	1086	1281	1098	1056	1243	1130	1123	934	1176	1129	1221	0.02699	0.932986	-0.0314156	0.908109	0.0367786	ambiguous
FBgn0025366	1241	1006	927	795	635	675	712	898	788	759	1091	760	-0.255459	0.453924	-0.00408758	0.996501	3.00645e-33	ambiguous	1418	1176	1375	1077	1287	1273	1170	1302	1069	1015	1225	1488	-0.126444	0.571552	-0.110358	0.575081	0.000217616	ambiguous
FBgn0032243	94	44	41	34	31	48	30	65	38	59	68	60	-0.27902	0.668198	0.274387	0.638019	7.49636e-06	ambiguous	304	346	488	317	283	350	369	358	320	307	329	351	-0.244726	0.366854	-0.245331	0.128405	0.109498	conserved
FBgn0032246	488	437	426	329	309	319	285	409	416	357	341	348	-0.174691	0.643686	-0.166999	0.718246	4.3864e-06	ambiguous	1152	1045	1203	1110	1256	1123	1211	1274	991	1134	1308	1637	0.031988	0.905712	0.0397733	0.884178	0.000367842	ambiguous
FBgn0004915	127	112	121	98	98	85	120	118	132	84	121	85	-0.043332	0.947788	-0.398807	0.179525	1	conserved	216	192	202	164	171	210	191	173	160	171	205	250	-0.156687	0.598928	0.0569838	0.88502	0.00202911	ambiguous
FBgn0032250	34	32	26	21	19	15	26	39	23	35	33	27	-0.347925	NA	-0.0029558	0.999194	0.018135	NA	59	39	69	52	48	38	64	51	56	58	70	58	-0.234447	0.618307	-0.0419771	0.941158	0.203232	conserved
FBgn0027052	182	163	142	204	132	143	126	153	149	146	182	174	0.275385	0.531954	0.0981359	0.891664	0.0709026	conserved	222	231	266	291	257	312	207	249	208	256	267	307	0.242836	0.289703	0.118783	0.660102	0.616902	conserved
FBgn0032252	79	68	58	91	109	62	76	83	65	92	84	71	0.601699	0.0908089	0.01862	0.989417	0.370646	conserved	131	112	108	76	71	82	70	56	58	114	90	93	-0.564944	0.0244026	0.379705	0.128218	5.91721e-12	all trans
FBgn0027611	9529	9076	11124	13253	12010	13048	15075	13282	15116	19479	18187	18395	0.631001	0.00632704	0.229629	0.425603	0.942752	ambiguous	503	3474	442	220	204	180	536	659	526	280	354	412	-0.931996	0.0270296	-0.819818	2.26759e-11	5.23089e-79	cisxtrans
FBgn0032256	37	22	23	34	45	39	17	44	39	37	68	28	0.716643	0.0808563	0.181372	0.841693	0.664843	conserved	43	54	78	75	81	74	69	76	51	62	66	66	0.340621	0.356926	-0.137665	0.745655	0.0928052	conserved
FBgn0026431	46	34	32	28	19	15	27	24	29	23	27	31	-0.436834	0.44252	-0.0632922	0.963621	0.0176321	ambiguous	114	122	95	85	110	92	87	99	78	125	119	136	-0.19104	0.594264	0.276525	0.26594	5.52203e-05	ambiguous
FBgn0032258	208	216	191	110	136	144	177	210	232	174	225	156	-0.32592	0.337168	-0.24207	0.517502	0.000242499	ambiguous	341	420	384	283	310	287	411	393	342	290	306	357	-0.3668	0.0380296	-0.412977	0.0013524	0.320672	all cis
FBgn0051719	510	374	279	221	284	321	355	479	372	420	604	402	-0.15605	0.763427	0.100785	0.876801	2.4507e-15	ambiguous	1529	1633	1724	1051	1062	926	1261	1422	1192	1357	1656	1577	-0.670947	1.51316e-08	0.0570575	0.827698	3.37371e-90	all trans
FBgn0032248	26	30	29	15	27	24	24	29	27	17	38	22	-0.0515116	NA	-0.115964	0.922313	0.521286	NA	57	71	65	46	57	44	70	63	59	45	63	68	-0.343689	0.350858	-0.223909	0.509601	0.346655	conserved
FBgn0032242	889	1013	985	663	707	670	846	945	914	924	948	919	-0.18715	0.615419	-0.0635281	0.921554	1.07023e-20	ambiguous	979	1094	889	1035	1017	864	1142	1054	863	996	1006	1178	-0.0255362	0.93463	-0.118679	0.449231	0.281457	conserved
FBgn0053303	178	313	330	262	232	259	307	277	375	355	324	331	0.149822	0.814118	-0.0309182	0.97719	0.114716	conserved	324	467	338	516	436	506	412	381	344	490	439	525	0.347921	0.0996572	0.157638	0.406991	0.818474	conserved
FBgn0027568	124	124	85	79	111	85	117	131	145	116	128	119	0.0379383	0.956797	-0.195593	0.692898	0.39637	conserved	376	447	487	391	400	409	442	419	390	427	478	484	-0.123781	0.615097	-0.030402	0.931042	0.00193198	ambiguous
FBgn0032218	185	192	138	148	186	161	183	187	176	203	210	194	0.242278	0.545006	0.0302281	0.979195	0.14199	conserved	993	910	993	1197	1191	1298	905	906	745	1180	1185	1366	0.334984	0.0141442	0.345631	0.000369228	0.000386327	cisxtrans
FBgn0032216	692	759	654	502	403	442	554	578	708	501	653	623	-0.311544	0.310738	-0.152173	0.718246	6.77332e-17	ambiguous	657	730	736	711	799	735	745	656	605	673	705	861	0.0753219	0.745266	-0.0274211	0.930283	0.304368	conserved
FBgn0005322	232	219	237	171	195	181	219	196	244	204	256	261	-0.023681	0.969739	0.00853778	0.993234	0.000150558	ambiguous	361	389	313	428	374	324	408	368	300	345	441	454	0.0750547	0.821915	0.0217323	0.954597	0.30879	conserved
FBgn0032210	226	213	170	155	171	181	159	170	140	175	251	209	0.0491309	0.933253	0.26621	0.461856	1.05148e-07	ambiguous	305	293	316	362	360	368	293	312	246	308	343	422	0.240945	0.205864	0.133213	0.56276	0.529341	conserved
FBgn0032208	787	570	390	519	586	544	606	714	677	676	843	695	0.231263	0.590767	0.0262832	0.977013	0.00560797	ambiguous	2069	2382	2880	2697	2435	3042	2344	2332	1816	2375	2574	2734	0.149258	0.520782	0.0624766	0.741618	0.0112919	ambiguous
FBgn0011305	125	128	113	76	62	47	107	90	120	76	105	82	-0.604442	0.069674	-0.322774	0.399824	0.000116341	ambiguous	332	337	311	354	382	300	341	348	274	359	352	422	0.0725541	0.815853	0.0477694	0.882721	0.176048	conserved
FBgn0000229	319	359	319	243	241	231	303	343	348	334	398	310	-0.160513	0.70303	-0.0467062	0.953783	3.99042e-08	ambiguous	362	422	381	364	382	426	394	368	313	372	407	499	0.00566255	0.988954	0.0576357	0.849647	0.0116006	ambiguous
FBgn0024248	381	291	215	142	230	213	240	319	246	268	395	250	-0.256497	0.573674	0.0454906	0.963003	2.95565e-12	ambiguous	461	499	551	437	466	537	472	463	372	418	444	614	-0.069288	0.813558	-0.0131878	0.970224	0.00317069	ambiguous
FBgn0032261	52	81	76	46	36	26	68	63	81	43	62	63	-0.555741	0.216888	-0.350968	0.400624	0.0115533	ambiguous	141	156	175	174	177	147	149	160	116	176	161	180	0.0694672	0.854212	0.0899396	0.807112	0.215841	conserved
FBgn0032290	78	61	60	54	53	69	44	66	64	69	64	74	0.124173	0.853449	0.112163	0.905514	0.0729854	conserved	88	93	132	88	113	106	81	103	66	117	100	129	-0.0274372	0.96065	0.226931	0.437878	0.00910677	ambiguous
FBgn0015320	82	61	75	64	66	61	87	75	95	72	100	93	0.108121	0.876799	-0.0639988	0.953721	0.350073	conserved	106	118	161	124	97	155	111	131	113	138	138	143	-0.0320255	0.95506	0.0455135	0.924575	0.109821	conserved
FBgn0032296	111	92	83	67	64	74	88	119	87	74	125	104	-0.149	0.795776	-0.0669409	0.950566	0.0109154	ambiguous	241	264	270	272	245	256	281	292	250	254	286	328	-0.00655376	0.988173	-0.099323	0.718868	0.553212	conserved
FBgn0027868	74	74	94	52	65	108	65	110	79	68	112	99	0.165731	0.811426	0.0120999	0.993047	0.206386	conserved	221	236	227	238	237	230	211	215	180	246	230	272	0.0383059	0.909928	0.106861	0.711944	0.0459807	ambiguous
FBgn0032292	127	197	200	139	139	129	150	188	212	180	186	193	-0.0621629	0.931799	-0.0734757	0.930756	0.00620603	ambiguous	292	354	359	308	341	346	406	355	284	362	269	392	-0.0160677	0.966637	-0.18641	0.398063	0.923619	conserved
FBgn0027363	608	676	559	375	324	351	473	474	426	437	525	368	-0.471302	0.0586838	-0.15534	0.731548	1.89909e-21	ambiguous	851	1011	988	1047	993	1169	857	929	653	966	972	1178	0.163791	0.38715	0.163372	0.279255	0.00124184	ambiguous
FBgn0032321	32	27	24	22	15	16	28	20	32	34	20	25	-0.264672	NA	-0.0748023	0.953874	0.115489	NA	179	142	187	138	158	187	194	174	143	196	168	212	-0.0714204	0.860878	-0.00636677	0.984257	0.0783053	conserved
FBgn0041781	382	341	254	241	253	230	249	315	326	343	343	317	-0.103449	0.833712	0.05666	0.93757	2.41625e-09	ambiguous	830	781	921	925	827	957	850	822	639	940	852	1029	0.0909397	0.695812	0.102768	0.583194	0.00164633	ambiguous
FBgn0032330	491	482	277	250	322	332	418	491	383	470	673	481	-0.132039	0.807833	0.177201	0.682897	2.69827e-20	ambiguous	689	645	581	505	402	418	554	580	458	448	549	558	-0.514126	0.0016026	-0.198848	0.219402	9.77327e-11	all trans
FBgn0015756	1461	1658	1873	881	778	717	1081	733	1177	1066	735	1115	-0.720413	0.00325087	-0.113901	0.88773	9.06488e-87	all trans	1179	1125	929	980	1076	926	1473	1384	1326	1369	1261	1643	-0.117375	0.618052	-0.152069	0.304581	0.0164362	ambiguous
FBgn0010612	1457	1919	2096	1738	1655	1422	1404	1276	1706	1766	1649	1800	0.104378	0.855948	0.126956	0.800946	1.5624e-25	ambiguous	5328	5155	3621	5249	5328	3667	6501	5123	4774	6584	5470	7136	0.007718	0.988173	0.0421213	0.88211	1.11067e-15	ambiguous
FBgn0000018	41	59	60	47	45	69	48	69	51	58	53	73	0.268072	0.652093	0.0180679	0.990552	0.643281	conserved	65	63	74	85	78	70	74	71	63	86	115	109	0.180549	0.648938	0.300731	0.255232	0.118017	conserved
FBgn0053129	210	349	336	387	305	321	391	301	376	429	361	384	0.433958	0.256354	0.0190511	0.986185	0.567229	conserved	1204	1156	1202	1682	1737	1758	1816	1566	1392	1752	1686	2061	0.523963	2.57218e-06	0.0194314	0.94136	4.10497e-14	all trans
FBgn0027453	172	168	215	106	118	143	105	120	161	189	166	177	-0.275268	0.529557	0.302614	0.407816	8.28447e-14	ambiguous	189	207	146	182	209	172	182	183	159	152	167	231	0.047127	0.909125	-0.105516	0.756255	0.937031	conserved
FBgn0032305	274	272	244	193	288	309	296	373	331	323	408	348	0.285669	0.450693	-0.00863488	0.993047	0.319369	conserved	709	923	871	1153	885	1074	994	878	691	1042	964	1162	0.299701	0.111762	0.120857	0.501276	0.967424	conserved
FBgn0032298	114	76	69	59	89	125	89	115	90	94	170	91	0.347044	0.488404	0.108004	0.904972	0.433911	conserved	102	108	70	134	135	138	122	101	91	166	136	170	0.487273	0.0620828	0.334724	0.122961	0.926388	conserved
FBgn0032339	219	154	145	147	136	127	116	223	155	193	253	177	-0.0130453	0.988339	0.181037	0.755058	7.03653e-07	ambiguous	179	185	145	161	222	184	144	194	126	167	189	198	0.140713	0.672171	0.0648872	0.876122	0.588124	conserved
FBgn0032348	49	43	54	41	40	45	40	48	44	45	69	48	0.0818887	0.915532	0.125523	0.893093	0.0867397	conserved	101	154	133	141	147	112	106	97	104	150	145	189	0.0385238	0.934663	0.381226	0.0580645	0.000194381	ambiguous
FBgn0032358	128	79	107	66	53	60	59	93	75	93	134	84	-0.445112	0.271131	0.264236	0.59395	1.81523e-10	ambiguous	115	124	161	118	116	160	111	135	131	117	149	153	-0.0217659	0.968159	-0.0337176	0.94362	0.33989	conserved
FBgn0032350	356	400	281	159	129	173	251	274	286	214	257	278	-0.792136	0.00124327	-0.204258	0.604569	1.3112e-20	all trans	503	563	635	271	199	199	583	532	483	325	301	443	-1.27741	6.13335e-15	-0.703231	3.15358e-09	1.56825e-17	cisxtrans
FBgn0027582	353	432	412	296	329	338	427	407	443	478	476	457	-0.0109867	0.989062	0.0252	0.979949	2.20132e-07	ambiguous	685	767	671	898	822	867	768	727	629	831	815	974	0.274006	0.0718215	0.111953	0.517579	0.896172	conserved
FBgn0032341	116	107	76	71	96	95	94	129	131	127	177	134	0.116564	0.850402	0.159547	0.788893	0.0056391	ambiguous	387	402	439	461	427	466	401	403	335	426	477	553	0.132983	0.548233	0.155398	0.403756	0.0194904	ambiguous
FBgn0028490	44	29	29	73	59	39	28	42	34	38	71	29	0.916251	0.0117631	0.181746	0.834612	0.232029	ambiguous	414	246	229	335	353	383	241	260	268	301	357	466	0.237743	0.46412	0.300445	0.103487	0.0582879	conserved
FBgn0032363	545	419	270	297	448	424	440	477	476	516	685	518	0.228517	0.633115	0.162895	0.668757	1.83443e-05	ambiguous	833	1075	1121	1214	1021	1307	1056	1023	747	1121	1113	1228	0.215066	0.31661	0.112012	0.529704	0.193296	conserved
FBgn0032373	4572	4899	4285	4692	4646	4810	3887	3944	5125	5101	5350	6019	0.338146	0.156893	0.216439	0.487772	1.75336e-35	ambiguous	254	582	139	34	76	32	106	150	88	126	196	129	-1.31091	0.00136745	0.171179	0.632263	3.444e-87	all trans
FBgn0032378	329	320	263	172	173	188	275	267	361	258	275	255	-0.433693	0.105236	-0.273978	0.378039	1.57156e-07	ambiguous	403	438	372	331	347	338	437	452	316	351	363	365	-0.249617	0.187881	-0.300738	0.047184	0.342768	ambiguous
FBgn0020309	586	512	437	330	518	433	512	572	567	506	590	572	0.0482413	0.934689	-0.0937852	0.858271	0.000701436	ambiguous	2083	2347	2528	2642	2381	2560	2640	2515	1902	2660	2826	2738	0.118524	0.52667	0.0479046	0.847647	0.00629114	ambiguous
FBgn0032382	61	47	33	58	50	39	66	87	44	78	161	76	0.339087	0.522105	0.378854	0.396636	0.0216514	ambiguous	256	221	304	286	226	299	329	345	288	350	412	477	0.0476318	0.905021	0.161252	0.422187	0.00299495	ambiguous
FBgn0010497	4198	5660	5664	8815	8949	11404	6578	5483	9225	6354	5966	7984	1.12561	5.3157e-07	-0.145639	0.811305	0	all trans	1741	2296	1683	419	601	310	1156	959	911	849	737	914	-1.94562	2.54433e-24	-0.427694	0.000154848	9.52075e-220	cisxtrans
FBgn0027505	301	269	195	165	210	220	240	240	229	215	326	260	-0.0400514	0.947788	0.0401947	0.964598	7.24979e-06	ambiguous	259	286	296	273	264	268	280	229	219	246	256	309	-0.0634087	0.839677	-0.0271991	0.943534	0.0684553	conserved
FBgn0032401	112	88	77	36	36	23	71	85	56	59	112	49	-1.07816	0.00048027	-0.0664348	0.953874	1.73282e-11	all trans	21	36	20	22	25	25	28	26	19	22	37	38	-0.0735811	0.91993	0.122257	NA	0.252442	NA
FBgn0032400	8233	6023	3901	2873	2545	2017	3809	4918	3402	4224	5555	3326	-0.869573	0.00120578	-0.0170707	0.987779	0	all trans	3561	3617	4111	2443	2216	2259	3382	3894	2440	3354	4054	3530	-0.693315	7.31387e-10	0.00657049	0.982535	9.26504e-193	all trans
FBgn0032398	299	424	395	388	354	335	340	364	377	401	445	415	0.231112	0.595586	0.0961955	0.861184	0.00299981	ambiguous	279	345	320	327	371	378	326	314	304	375	336	417	0.17844	0.439319	0.0618741	0.846663	0.610825	conserved
FBgn0032397	63	65	104	57	84	101	70	71	114	91	94	118	0.300071	0.595827	0.113486	0.900253	0.387341	conserved	300	378	313	410	382	381	335	298	253	403	392	487	0.23064	0.26749	0.31894	0.0254766	0.00504377	compensatory
FBgn0032395	147	155	106	104	153	128	154	164	160	165	175	168	0.213631	0.65283	-0.0251296	0.982165	0.298666	conserved	288	322	359	360	290	329	338	263	247	299	295	328	0.0116114	0.980223	-0.0531811	0.881698	0.376984	conserved
FBgn0032394	175	233	322	140	157	144	185	210	230	229	242	216	-0.397449	0.347582	0.0203881	0.98495	9.71645e-12	ambiguous	633	559	373	1191	1115	761	678	633	598	684	732	980	0.886916	2.87286e-05	0.122739	0.539311	2.52704e-26	all trans
FBgn0032407	713	1137	1126	685	580	475	695	671	895	685	708	807	-0.432401	0.256354	-0.133006	0.795075	1.61761e-32	ambiguous	2308	2221	1920	1886	2010	1621	2223	2065	1873	1943	1847	2507	-0.222769	0.215837	-0.151908	0.272477	5.60635e-10	ambiguous
FBgn0032409	116	95	94	72	100	81	98	116	88	99	113	105	0.0382077	0.954613	-0.0412816	0.971463	0.0811539	conserved	157	137	172	133	159	187	126	160	120	113	142	158	0.033255	0.939877	-0.133823	0.689317	0.993251	conserved
FBgn0027081	724	564	562	644	603	676	525	599	718	665	846	863	0.354966	0.193223	0.228408	0.461394	1.96318e-05	ambiguous	587	665	728	734	759	796	720	633	572	742	688	839	0.200228	0.273015	0.0500287	0.85322	0.731296	conserved
FBgn0015797	961	861	742	922	890	844	760	760	934	828	1067	972	0.353612	0.162854	0.0962755	0.855344	0.00616723	ambiguous	607	636	603	734	666	693	722	598	494	658	619	802	0.172639	0.32995	0.014485	0.968067	0.903567	conserved
FBgn0032408	144	57	66	79	79	123	58	113	100	82	150	123	0.348501	0.529197	0.212149	0.726787	0.377916	conserved	69	56	73	59	75	98	87	44	46	64	50	83	0.195616	0.650353	-0.0189226	0.973098	0.993713	conserved
FBgn0020443	808	754	656	670	698	797	686	827	822	780	1025	884	0.267411	0.351329	0.0778703	0.889564	0.000298209	ambiguous	1462	1542	1636	1725	1699	1749	1825	1635	1328	1990	1831	2150	0.150447	0.33337	0.134362	0.364382	0.000159586	ambiguous
FBgn0032429	133	123	174	148	124	95	111	92	114	124	145	114	0.065628	0.930867	0.124864	0.861184	0.00255243	ambiguous	201	173	270	271	269	247	208	213	171	249	237	320	0.266772	0.315751	0.228217	0.255071	0.253516	conserved
FBgn0032445	53	63	63	111	98	88	48	49	64	89	120	83	0.93969	0.000999248	0.580928	0.0301843	0.611457	all cis	107	100	78	161	196	173	96	106	66	129	172	179	0.819969	0.000125168	0.532773	0.00461103	0.761531	all cis
FBgn0032451	609	635	568	476	421	332	422	402	483	468	494	432	-0.230015	0.559624	-0.0215249	0.982165	3.17046e-17	ambiguous	376	369	302	401	383	451	348	356	286	378	377	426	0.223459	0.314712	0.0670771	0.815603	0.914774	conserved
FBgn0032453	547	850	843	1332	1104	855	643	541	696	1058	1090	1137	0.77584	0.00917127	0.620731	0.000143268	9.66943e-06	cis+trans	879	999	1221	1404	1478	1497	1168	1013	877	1514	1526	1809	0.47901	0.00162934	0.458393	1.06967e-06	0.00117477	cis+trans
FBgn0032454	188	194	152	137	150	148	180	185	181	194	284	228	0.0181454	0.977659	0.213053	0.600763	5.67035e-07	ambiguous	356	414	406	454	424	379	408	388	287	410	462	533	0.0895131	0.736971	0.178903	0.337948	0.00261796	ambiguous
FBgn0032450	66	46	34	37	31	51	40	47	45	38	75	42	0.0278395	0.9762	0.0701099	0.953874	0.111309	conserved	64	62	54	68	78	79	70	59	60	54	88	84	0.281833	0.433953	0.0493185	0.931889	0.816903	conserved
FBgn0032444	921	891	956	577	616	786	659	768	978	678	877	818	-0.170538	0.68017	-0.119411	0.820617	7.55672e-14	ambiguous	1561	1694	1497	1311	1458	1415	1681	1377	1318	1572	1288	1584	-0.182644	0.251355	-0.14797	0.406991	9.95855e-06	ambiguous
FBgn0021796	241	225	140	172	236	252	174	242	257	236	248	234	0.410758	0.241626	-0.01232	0.992176	0.793811	conserved	1157	1318	1769	1447	1369	1425	1457	1510	1001	1530	1653	1482	-0.00268438	0.99626	0.0646711	0.818579	1.1185e-06	ambiguous
FBgn0028965	127	108	115	61	86	99	102	105	131	106	116	96	-0.184707	0.73108	-0.17043	0.770679	0.0219842	ambiguous	158	143	136	152	166	112	134	132	127	151	126	168	-0.0262882	0.95863	-0.00825486	0.982535	0.248225	conserved
FBgn0032467	373	308	273	198	287	267	336	318	418	347	429	411	-0.0278173	0.964299	0.0262453	0.980633	7.40516e-07	ambiguous	535	504	531	492	440	473	406	539	386	406	496	481	-0.158978	0.427249	-0.112186	0.668163	0.00993434	ambiguous
FBgn0032465	242	316	314	195	176	175	221	231	248	203	236	214	-0.345906	0.335037	-0.194649	0.624146	9.93487e-07	ambiguous	258	246	256	115	145	193	229	235	217	166	159	159	-0.693848	0.0012574	-0.58364	0.000140317	0.0591473	all cis
FBgn0032476	70	53	51	31	46	34	30	61	44	29	35	56	-0.293693	0.595666	-0.180844	0.835676	0.160518	conserved	161	192	221	191	188	232	203	210	154	209	182	208	0.0825609	0.828311	-0.0836936	0.814269	0.986625	conserved
FBgn0032477	457	472	501	253	236	256	342	423	353	285	432	308	-0.599446	0.0123497	-0.225028	0.535865	3.20927e-18	all trans	260	328	219	220	164	188	270	266	247	219	195	273	-0.464176	0.0442776	-0.336093	0.0429156	0.0294205	cisxtrans
FBgn0032480	334	365	188	252	355	373	410	442	462	552	545	570	0.428167	0.239019	0.210775	0.505749	0.0532866	conserved	226	334	233	322	274	271	277	272	216	328	306	356	0.118824	0.720537	0.17347	0.400124	0.052621	conserved
FBgn0032482	193	220	83	150	120	214	136	193	172	157	286	163	0.262726	0.659722	0.118589	0.873915	0.0288904	ambiguous	294	301	308	322	329	265	310	284	235	247	305	317	0.0159452	0.967828	-0.101446	0.719293	0.754207	conserved
FBgn0032488	77	58	61	70	53	71	71	75	59	85	106	88	0.271747	0.595701	0.256334	0.604569	0.0397076	ambiguous	144	185	183	185	203	213	181	194	132	193	217	234	0.215457	0.419298	0.145177	0.592681	0.433053	conserved
FBgn0027586	316	261	202	219	202	139	151	189	204	201	206	190	-0.136603	0.811426	0.0210672	0.98495	3.53076e-07	ambiguous	3232	3198	3782	1849	2444	2042	2511	2517	1731	2529	2625	2346	-0.668468	2.02577e-06	-0.0111796	0.972613	1.02924e-138	all trans
FBgn0032499	164	130	102	72	86	109	99	148	130	136	165	122	-0.226637	0.650831	0.0423383	0.966726	8.38787e-06	ambiguous	232	236	256	299	304	321	278	253	203	245	306	318	0.333835	0.0715863	0.0561621	0.876122	0.434925	conserved
FBgn0051729	1398	1207	1079	825	943	816	996	1032	1053	937	1118	1039	-0.187176	0.581558	-0.105861	0.814992	1.67091e-21	ambiguous	2923	3018	3217	3368	3490	3778	3048	3126	2642	2903	3091	3658	0.208123	0.136795	-0.0545764	0.770935	0.0142203	ambiguous
FBgn0051855	47	57	54	57	30	27	50	38	47	45	55	43	-0.130984	0.878313	-0.0312147	0.982812	0.0405836	ambiguous	81	63	71	56	42	46	75	86	53	45	50	64	-0.506754	0.115302	-0.433055	0.0774085	0.611035	conserved
FBgn0032513	46	46	51	44	35	46	44	56	68	31	58	54	0.100002	0.902297	-0.256055	0.670302	0.955309	conserved	136	160	169	87	108	84	188	181	158	107	117	131	-0.681388	0.00220656	-0.639339	6.21909e-05	0.36965	all cis
FBgn0025724	121	172	102	99	151	162	157	177	208	157	155	180	0.336187	0.446774	-0.212935	0.632779	0.157452	conserved	220	212	226	220	220	235	204	204	187	185	198	247	0.0314469	0.931249	-0.0947576	0.770935	0.814094	conserved
FBgn0032512	137	76	97	68	112	86	74	94	122	72	119	104	0.0816274	0.911762	-0.0743084	0.93757	0.370436	conserved	152	140	117	172	202	181	192	159	146	160	155	160	0.40625	0.0812516	-0.207004	0.406368	0.000640653	ambiguous
FBgn0022069	91	37	35	40	56	71	34	63	65	45	91	88	0.307672	0.633115	0.253615	0.681576	0.418231	conserved	77	88	57	64	75	80	67	61	58	83	64	83	-0.0205229	0.976065	0.0895881	0.855272	0.220552	conserved
FBgn0032485	63	73	54	53	43	44	54	52	57	63	95	48	-0.10957	0.884814	0.153841	0.854052	0.00139184	ambiguous	254	266	247	325	341	382	262	337	229	322	310	360	0.427871	0.0136369	0.0722304	0.827368	0.123876	ambiguous
FBgn0032481	36	32	24	23	35	37	40	54	57	54	54	56	0.305791	0.625238	0.00780388	0.996104	0.921306	conserved	51	61	93	65	58	108	73	65	43	59	75	85	0.143646	0.794249	0.0701113	0.894524	0.547092	conserved
FBgn0032475	114	78	78	68	105	96	73	88	91	111	97	121	0.279926	0.559198	0.227079	0.665027	0.0509631	conserved	260	285	345	396	337	361	266	329	266	347	333	451	0.281028	0.186302	0.180257	0.398298	0.38163	conserved
FBgn0032474	374	351	354	120	126	105	254	293	306	142	156	161	-1.2306	4.30871e-09	-0.889784	4.04726e-08	1.07543e-08	cisxtrans	400	415	410	383	446	377	379	360	284	385	385	432	-0.0254006	0.935007	0.049328	0.876122	0.00709104	ambiguous
FBgn0032517	36	35	29	17	36	36	31	40	24	41	54	27	0.116912	0.893034	0.152133	0.871502	0.09732	conserved	67	56	63	96	74	74	69	62	40	75	90	85	0.342769	0.313699	0.274421	0.363161	0.590093	conserved
FBgn0028546	164	158	181	157	118	113	125	121	168	155	179	133	-0.0596736	0.931018	0.0475965	0.963621	0.00015439	ambiguous	382	392	408	391	407	551	379	362	315	452	427	481	0.178279	0.490201	0.168599	0.362211	0.0446743	ambiguous
FBgn0023407	175	158	119	131	152	114	124	162	136	123	144	146	0.123566	0.821003	-0.124806	0.854272	0.412015	conserved	1082	1364	1361	1471	1346	1424	1503	1306	1137	1633	1466	1536	0.149219	0.444736	0.0545773	0.837115	0.175407	conserved
FBgn0032524	85	125	98	114	121	90	93	121	112	124	128	154	0.350192	0.401193	0.173446	0.765502	0.200041	conserved	133	139	151	150	145	125	154	157	121	137	140	154	-0.0129079	0.980729	-0.154719	0.588475	0.996995	conserved
FBgn0032518	5303	5290	5473	3287	3210	2956	3577	3831	4588	3814	4442	4415	-0.437259	0.0609871	-0.0316973	0.964598	4.32733e-230	ambiguous	5577	5300	5602	5355	5183	5469	6314	5640	5274	6083	5831	7003	-0.0451274	0.828879	-0.0495906	0.80502	8.07902e-15	ambiguous
FBgn0028541	355	366	301	265	286	307	329	335	352	363	412	367	0.057965	0.911762	0.045001	0.953874	1.491e-05	ambiguous	533	551	605	514	511	565	536	535	445	537	483	594	-0.0874055	0.712507	-0.0859699	0.712176	0.0285459	ambiguous
FBgn0028539	796	730	715	641	779	748	655	817	829	936	1145	1045	0.249451	0.399651	0.302387	0.131432	1.14172e-15	ambiguous	644	847	768	852	777	769	790	735	668	895	907	1056	0.0812168	0.751218	0.185555	0.162709	4.10635e-06	ambiguous
FBgn0028538	368	305	171	209	305	314	336	349	383	452	454	412	0.27397	0.562893	0.171487	0.661406	0.00129599	ambiguous	652	775	843	776	691	757	796	789	643	742	816	895	-0.0305922	0.921105	-0.0408132	0.876335	0.011419	ambiguous
FBgn0001965	245	262	137	112	192	163	225	230	258	230	273	274	-0.128302	0.837663	0.00617163	0.996104	3.46485e-06	ambiguous	360	364	431	442	373	357	369	374	332	367	355	389	0.0168713	0.965476	-0.124103	0.575715	0.84109	conserved
FBgn0028509	537	452	196	276	228	279	300	397	312	325	541	274	-0.224651	0.691982	0.0330116	0.979195	5.83335e-15	ambiguous	161	175	190	130	148	191	144	121	93	108	156	159	-0.155765	0.639027	0.0496449	0.917398	0.00531181	ambiguous
FBgn0012037	9381	9863	11591	9726	8680	8534	9315	8717	8293	17381	18647	15185	0.100135	0.842649	0.764882	5.24746e-08	0	compensatory	245	1589	291	319	367	386	268	172	199	337	301	485	-0.391028	0.502495	0.519525	0.00215787	5.19941e-45	compensatory
FBgn0019890	805	581	292	318	426	425	507	706	591	572	806	593	-0.163294	0.795435	0.00442039	0.996501	3.63679e-15	ambiguous	715	750	852	715	643	739	741	768	626	666	683	791	-0.142123	0.494898	-0.169981	0.236125	0.0310507	ambiguous
FBgn0001961	313	310	240	249	242	258	253	269	319	279	335	273	0.107936	0.820134	-0.0368779	0.964598	0.0104736	ambiguous	163	197	200	194	173	253	214	173	155	181	188	238	0.134874	0.6912	-0.0188654	0.968067	0.859149	conserved
FBgn0004406	58	53	23	16	26	23	27	42	35	26	48	35	-0.585156	0.247026	-0.0380258	0.981188	0.00168462	ambiguous	42	36	59	52	36	37	62	54	41	51	58	60	-0.111618	0.851208	-0.0488197	0.933083	0.487421	conserved
FBgn0028940	1136	1347	806	988	918	875	876	979	997	764	803	864	0.0776973	0.889047	-0.314638	0.125892	0.945022	conserved	164	250	87	29	32	52	80	125	106	50	66	100	-1.72315	7.32404e-09	-0.525899	0.0190782	2.50401e-12	cisxtrans
FBgn0027348	744	2306	1585	1169	1139	1274	1851	1595	1901	1280	1079	1293	-0.067661	0.936088	-0.586247	0.00110297	7.60431e-09	compensatory	405	397	242	179	140	97	221	229	370	231	242	480	-1.19044	4.53055e-07	-0.016474	0.974669	1.01151e-40	all trans
FBgn0028916	245	375	286	40	63	72	185	129	169	132	132	127	-1.8631	4.24629e-13	-0.355401	0.284259	1.99133e-42	all trans	127	156	98	132	121	129	69	113	75	105	119	106	0.000401072	0.999724	0.138917	0.725555	0.0483113	ambiguous
FBgn0015791	411	304	258	254	231	195	204	229	221	241	311	254	-0.176707	0.706301	0.160099	0.724607	1.81955e-13	ambiguous	890	750	781	779	788	856	905	899	720	844	918	988	-0.003674	0.993245	-0.0534896	0.818606	0.0658642	conserved
FBgn0004858	212	177	116	121	133	178	111	160	183	147	220	179	0.0919527	0.889047	0.127223	0.854272	0.00148021	ambiguous	1502	1347	1194	1352	1157	1283	1397	1348	1161	1228	1319	1544	-0.0942389	0.699358	-0.113916	0.442306	0.00351854	ambiguous
FBgn0028530	42	66	45	49	42	40	39	59	50	44	44	54	0.0777085	0.925062	-0.12242	0.901736	0.634258	conserved	97	124	133	88	108	109	110	137	104	100	127	110	-0.198027	0.568229	-0.190212	0.534689	0.451925	conserved
FBgn0005771	342	213	202	343	378	315	292	274	370	304	412	407	0.723153	0.00518858	0.126535	0.83169	0.032178	all trans	1087	1072	1149	1290	1280	1353	1075	1130	1055	1103	1158	1481	0.236841	0.0904036	0.00261291	0.988788	0.413517	conserved
FBgn0040228	82	79	82	82	80	83	81	101	94	97	99	110	0.294207	0.497757	0.0310438	0.981105	0.537172	conserved	221	168	232	162	167	208	214	242	181	182	205	268	-0.198927	0.517085	-0.129119	0.64649	0.0622695	conserved
FBgn0028926	32	37	43	48	41	44	40	51	37	37	61	47	0.479181	0.292453	0.0377233	0.980633	0.907667	conserved	32	29	31	20	30	42	34	33	28	45	43	25	-0.00274398	0.99747	0.0496	NA	0.520762	NA
FBgn0001978	386	300	233	234	332	331	246	346	378	330	441	374	0.265797	0.502592	0.111612	0.854272	0.0140723	ambiguous	363	372	343	434	399	415	369	331	287	363	403	411	0.200138	0.308565	0.0675456	0.818579	0.731295	conserved
FBgn0024183	524	319	265	301	344	450	312	441	456	399	620	530	0.284982	0.521265	0.211298	0.59395	0.000585869	ambiguous	1036	1199	1152	1129	1183	1160	1103	1040	896	1148	1102	1210	0.0321629	0.899045	0.00691428	0.977291	0.00693574	ambiguous
FBgn0010422	144	144	106	92	127	130	105	129	141	128	159	137	0.128932	0.819238	0.0524599	0.953874	0.0355423	ambiguous	201	192	187	223	163	175	218	179	188	198	185	206	-0.0490351	0.903627	-0.151344	0.576759	0.750496	conserved
FBgn0000317	149	233	152	192	226	239	267	228	233	281	279	252	0.560446	0.0656329	0.0313456	0.97719	0.273548	conserved	989	1168	1439	1168	1055	1263	1217	1130	919	1193	1216	1268	-0.0443693	0.892884	-0.00474364	0.982826	3.17775e-05	ambiguous
FBgn0001986	170	127	82	97	131	101	81	166	129	109	180	133	0.11256	0.868694	0.0391885	0.977162	0.0572453	conserved	222	247	202	215	267	274	218	234	183	238	230	303	0.159285	0.573546	0.0829923	0.800578	0.479372	conserved
FBgn0028507	130	132	113	75	80	93	86	113	128	90	99	100	-0.262579	0.537514	-0.23784	0.618482	0.0237291	ambiguous	288	262	285	256	239	255	314	256	291	241	231	288	-0.152113	0.538286	-0.328595	0.0547249	0.884366	conserved
FBgn0051826	72	94	94	77	58	48	56	63	55	51	65	70	-0.176862	0.781693	-0.0176	0.990552	0.00662953	ambiguous	375	340	477	272	305	330	339	245	227	333	231	353	-0.376028	0.0716135	-0.00327159	0.989944	3.60002e-09	ambiguous
FBgn0041627	75	91	46	38	33	48	47	53	59	35	64	52	-0.442651	0.341582	-0.14777	0.861729	0.00543792	ambiguous	94	83	83	116	99	96	104	108	89	106	122	124	0.231103	0.492223	0.035509	0.94136	0.919382	conserved
FBgn0001990	64	54	63	46	60	54	58	42	43	70	76	49	0.114692	0.873378	0.233004	0.714759	0.0118185	ambiguous	91	81	72	92	74	122	81	67	48	67	70	93	0.2081	0.602764	0.0370717	0.945709	0.983756	conserved
FBgn0001987	1931	2283	1585	1505	1633	1242	1385	1393	1405	1554	1642	1726	-0.0823875	0.880248	0.109249	0.817427	2.71999e-50	ambiguous	774	880	875	1003	859	1136	911	751	640	835	736	1016	0.234225	0.218183	-0.013744	0.968303	0.327981	conserved
FBgn0001989	501	690	748	645	561	503	586	562	555	607	690	570	0.106493	0.863676	0.00803617	0.993047	2.58218e-05	ambiguous	1668	1612	1864	1425	1476	1395	1594	1425	1282	1607	1529	1818	-0.257343	0.0671504	0.0193203	0.94136	5.43634e-27	ambiguous
FBgn0051821	576	344	353	581	546	388	420	368	441	334	464	322	0.531655	0.0994064	-0.235007	0.492056	1.74598e-06	ambiguous	70	99	48	158	306	212	74	111	62	89	100	140	1.40894	6.68302e-08	0.171298	0.634	9.79176e-14	all trans
FBgn0051823	60	55	46	60	40	38	53	45	23	56	61	52	0.0880018	0.911762	0.239544	0.724358	0.00713134	ambiguous	146	122	121	165	258	191	125	157	143	133	145	193	0.598874	0.0109594	-0.0413997	0.931889	0.000444941	all trans
FBgn0028515	417	356	304	212	255	182	218	260	267	218	288	247	-0.387253	0.209765	-0.0924772	0.884388	6.54463e-12	ambiguous	757	705	692	639	709	657	761	736	590	776	706	867	-0.104813	0.624611	-0.00944874	0.973098	5.04661e-05	ambiguous
FBgn0040079	48	32	46	27	49	40	33	39	60	44	58	47	0.156547	0.833712	0.04417	0.977013	0.353958	conserved	554	473	556	595	600	591	565	521	412	497	588	619	0.163827	0.41661	0.00632132	0.982535	0.944386	conserved
FBgn0011708	330	372	369	331	341	333	349	392	407	377	411	384	0.201248	0.604239	-0.0773052	0.903871	0.221547	conserved	625	645	642	595	664	622	729	624	540	660	690	820	-0.0264951	0.925123	0.0130756	0.968303	0.00194733	ambiguous
FBgn0014092	85	126	88	91	80	74	83	98	99	80	90	94	0.0235415	0.9762	-0.163536	0.799872	0.346447	conserved	218	218	215	159	162	151	233	208	186	180	172	225	-0.443374	0.0226243	-0.267889	0.169163	0.0134418	all trans
FBgn0025678	726	1481	1425	866	867	1086	1009	1225	1380	1258	1383	1558	-0.0700395	0.92756	0.0995505	0.856933	1.07383e-29	ambiguous	561	688	520	721	593	599	572	592	547	605	552	745	0.105116	0.700024	-0.0371967	0.908109	0.835845	conserved
FBgn0001995	161	217	171	172	185	172	180	210	206	219	228	228	0.237509	0.571516	0.0588804	0.93757	0.0889737	conserved	487	484	511	501	528	405	447	438	422	482	498	612	-0.0496435	0.873367	0.0852955	0.733725	5.55852e-05	ambiguous
FBgn0000250	489	489	415	263	299	266	286	357	329	437	453	320	-0.416075	0.0973818	0.176803	0.694653	2.29312e-32	ambiguous	1631	1479	1326	1649	1768	1650	1187	1164	929	1135	1325	1545	0.181258	0.314614	0.0975846	0.588035	0.122994	conserved
FBgn0000339	494	626	747	680	479	450	559	534	625	620	642	601	0.0774367	0.911762	0.00104205	0.999194	3.98919e-06	ambiguous	442	471	482	463	498	566	467	506	384	615	570	684	0.122833	0.598818	0.26097	0.0544161	2.23871e-05	ambiguous
FBgn0015338	151	251	215	167	135	122	159	180	188	186	221	196	-0.213819	0.691279	0.067957	0.931471	1.77154e-08	ambiguous	216	243	221	206	237	189	284	200	181	264	227	324	-0.103411	0.738935	0.0952514	0.782442	0.00101805	ambiguous
FBgn0028894	152	151	189	107	131	126	104	128	138	123	124	151	-0.126551	0.822371	-0.00164032	0.999194	0.000513462	ambiguous	24	33	16	36	34	45	30	31	20	31	26	46	0.505753	0.237444	0.0892898	NA	0.374609	NA
FBgn0001994	185	100	55	58	121	86	98	150	125	121	161	127	-0.0179614	0.98852	0.0130029	0.992418	0.023843	ambiguous	287	377	390	339	304	339	348	364	348	363	398	398	-0.0987387	0.740927	-0.0523974	0.876122	0.024195	ambiguous
FBgn0020414	231	205	162	367	322	361	127	233	177	225	464	240	1.06883	3.22252e-07	0.521317	0.0639408	0.817597	ambiguous	4613	4151	4308	4955	5522	5860	4863	5002	4236	5402	6036	7188	0.309121	0.0249732	0.203592	0.0459462	0.00318188	cis+trans
FBgn0032586	1341	1295	1002	1144	1099	1012	843	1119	1027	1166	1357	1097	0.153232	0.685832	0.148252	0.694653	8.55449e-18	ambiguous	1306	1325	1183	1024	1132	1189	1089	1108	1004	1018	1014	1284	-0.187851	0.277265	-0.132958	0.398193	1.15028e-05	ambiguous
FBgn0032587	622	601	303	207	190	199	272	491	215	267	423	202	-0.933992	0.000480179	-0.140579	0.895801	9.09426e-37	all trans	1149	1045	1039	969	904	1120	1143	1110	874	1003	993	1257	-0.111788	0.621838	-0.119707	0.456018	0.00220959	ambiguous
FBgn0001185	32	26	16	18	17	28	31	38	29	30	32	26	0.0746417	NA	-0.181992	0.834612	0.911743	NA	71	87	96	90	84	109	78	74	55	86	97	109	0.13869	0.738935	0.242918	0.409641	0.102672	conserved
FBgn0032597	130	140	146	122	137	136	102	153	184	194	153	160	0.21293	0.63374	0.0929341	0.920926	0.0669216	conserved	174	191	136	180	181	166	229	219	169	213	216	275	0.0642993	0.871876	0.00631074	0.983389	0.569899	conserved
FBgn0032600	201	265	213	201	239	238	227	273	268	261	306	246	0.284527	0.437836	-0.0318169	0.974109	0.528138	conserved	522	656	790	741	699	876	821	663	544	702	707	760	0.221899	0.355956	-0.0709112	0.7916	0.0973995	conserved
FBgn0032603	81	178	156	219	177	168	242	197	271	240	163	231	0.651272	0.0821076	-0.218361	0.672435	4.87555e-07	ambiguous	28	38	22	31	31	17	41	35	28	33	30	37	-0.119852	0.857724	-0.140796	NA	0.946535	NA
FBgn0040260	2583	3895	3580	5808	5200	5016	6368	5511	6515	7236	5418	6164	0.904806	0.00017995	-0.0649038	0.935257	1.15955e-168	all trans	323	656	239	250	262	266	268	276	218	273	257	372	-0.464416	0.341229	0.0484448	0.895925	7.96173e-14	ambiguous
FBgn0004797	21	65	34	67	40	33	61	50	59	85	47	62	0.429794	0.492054	0.0630347	0.957076	0.654975	conserved	191	185	208	118	140	113	183	170	132	162	167	171	-0.616466	0.00225817	-0.112659	0.732712	7.47049e-07	all trans
FBgn0051739	123	111	124	74	104	86	108	127	114	135	138	96	-0.124335	0.829978	-0.0313071	0.980633	0.00355887	ambiguous	219	212	239	178	205	207	262	223	191	213	212	238	-0.177343	0.502495	-0.183025	0.419327	0.229078	conserved
FBgn0032614	219	520	374	160	150	105	361	379	390	251	304	248	-0.979471	0.00320331	-0.555347	0.000892244	1.13159e-16	cisxtrans	1221	1072	1109	883	998	902	711	529	504	1942	1855	2309	-0.286188	0.0620828	1.50966	1.49499e-52	0	compensatory
FBgn0022213	127	100	162	94	75	75	99	128	136	124	124	126	-0.333358	0.483717	-0.0552654	0.953874	2.11056e-05	ambiguous	130	177	117	123	152	142	151	151	139	142	132	187	-0.0244008	0.963292	-0.108119	0.758507	0.806179	conserved
FBgn0032596	709	822	908	549	488	412	496	535	676	535	575	677	-0.417988	0.195188	-0.036728	0.966726	2.88064e-33	ambiguous	825	688	805	806	806	857	807	763	717	741	750	986	0.0835724	0.729859	-0.0729483	0.758507	0.831407	conserved
FBgn0027779	3477	3600	3043	2213	2159	1932	2625	2744	2915	2621	2896	2562	-0.352155	0.155235	-0.143957	0.656258	1.21286e-88	ambiguous	8592	9567	9725	7153	7240	7644	10238	8752	7671	8490	7879	9149	-0.335705	0.00320059	-0.23134	0.0259173	3.6736e-53	cisxtrans
FBgn0026150	885	1032	1064	848	858	797	840	891	1023	1095	1216	1172	0.0470839	0.933472	0.208157	0.44268	1.89874e-27	ambiguous	237	418	251	284	286	261	282	258	248	283	278	395	-0.1155	0.764573	0.0749928	0.818579	0.00138012	ambiguous
FBgn0040985	339	390	374	402	343	328	270	295	302	343	402	383	0.252626	0.501319	0.237521	0.425603	7.45006e-06	ambiguous	1286	1190	1288	1035	1159	928	1144	1010	872	1368	1214	1487	-0.266111	0.101024	0.232575	0.0564385	1.37522e-44	ambiguous
FBgn0032633	310	203	170	204	247	282	152	254	228	303	347	318	0.393809	0.268366	0.437974	0.0578811	1.62623e-05	ambiguous	71	80	67	163	162	186	56	46	45	152	174	193	1.12947	2.46857e-08	1.28105	8.22938e-15	0.00354055	cisxtrans
FBgn0020503	604	617	534	443	500	593	646	722	806	725	878	676	0.112126	0.805291	-0.0466376	0.947108	0.000282746	ambiguous	7063	7106	8095	8000	7886	8272	7968	7528	6051	7278	7248	8616	0.112142	0.506369	-0.0749185	0.610406	0.724699	conserved
FBgn0032640	132	161	147	134	144	127	132	139	157	148	178	162	0.173417	0.721206	0.0620271	0.93757	0.0415784	ambiguous	203	231	247	221	234	206	236	184	183	270	230	275	-0.0436601	0.905016	0.15681	0.542962	0.00101805	ambiguous
FBgn0032642	138	144	138	153	84	98	111	118	129	126	133	121	-0.00715237	0.996063	-0.0249509	0.982812	0.00707165	ambiguous	219	225	273	195	190	271	267	244	208	226	227	295	-0.121857	0.724546	-0.114915	0.670677	0.107956	conserved
FBgn0032644	76	87	72	45	36	43	64	74	96	47	77	69	-0.543835	0.150226	-0.308212	0.49929	0.00603613	ambiguous	209	184	199	109	141	84	203	158	157	144	152	167	-0.761895	0.000641005	-0.293587	0.157673	3.12626e-06	all trans
FBgn0032646	151	176	186	197	175	152	162	187	191	251	281	287	0.309841	0.436773	0.43146	0.0441006	5.29316e-06	compensatory	607	661	775	697	746	778	744	628	514	892	803	1007	0.113877	0.6227	0.31603	0.0114238	3.59914e-10	compensatory
FBgn0032643	344	530	525	331	414	369	453	465	544	549	560	602	-0.0335773	0.961483	0.105021	0.85182	7.6422e-12	ambiguous	451	637	504	632	570	542	560	509	431	583	568	656	0.123878	0.637783	0.0818264	0.724658	0.140224	conserved
FBgn0024689	130	171	101	102	114	118	125	141	158	162	163	133	0.0458649	0.946745	-0.00168226	0.999194	0.0195337	ambiguous	257	286	230	278	338	295	291	289	239	335	300	385	0.221743	0.346214	0.119803	0.619409	0.607986	conserved
FBgn0000183	665	494	346	404	547	501	487	525	654	599	600	697	0.255828	0.533442	0.0719949	0.922702	0.00703869	ambiguous	790	829	860	1046	1013	1210	851	829	727	931	981	1172	0.384447	0.0070263	0.161131	0.245697	0.617581	ambiguous
FBgn0011274	611	759	443	236	212	227	344	401	394	299	331	265	-1.02653	9.20188e-06	-0.419895	0.030901	1.05788e-30	cisxtrans	1790	1676	1892	1070	1190	1200	1603	1897	1381	1179	1374	1473	-0.618565	2.86272e-07	-0.431543	4.21458e-05	3.82054e-15	cisxtrans
FBgn0032634	33	35	29	47	46	26	20	22	40	36	38	48	0.518979	0.277217	0.305658	0.606421	0.283717	conserved	95	77	101	105	113	85	78	92	75	103	110	137	0.131583	0.751218	0.257682	0.342528	0.0766164	conserved
FBgn0032656	78	74	65	42	58	91	59	97	99	80	106	67	0.109808	0.886009	-0.0998651	0.918892	0.476115	conserved	150	157	176	183	163	125	177	155	122	145	172	160	-0.0370585	0.933625	-0.0866767	0.818579	0.565369	conserved
FBgn0032665	278	268	281	1144	854	734	203	104	239	942	813	1039	1.88897	1.03988e-17	1.77405	3.39387e-20	1.70638e-13	cis+trans	29	46	30	151	117	129	44	39	38	170	115	180	1.67838	3.97439e-12	1.29178	3.57559e-13	0.988202	all cis
FBgn0041184	3069	3062	889	1351	925	1577	1306	2387	1758	1432	3045	1915	-0.435631	0.396561	0.0805934	0.931471	5.03048e-148	ambiguous	2538	928	1031	1355	1558	1637	1499	1265	1106	1334	1200	1738	0.00242928	0.997716	-0.0424049	0.884178	0.556246	conserved
FBgn0000636	259	248	194	170	219	187	150	179	213	197	225	223	0.0303442	0.960525	0.12236	0.844483	2.01434e-05	ambiguous	1685	1605	1751	1862	1945	2350	1970	1847	1484	1754	1674	2011	0.276116	0.0892706	-0.136506	0.306941	1.21663e-08	ambiguous
FBgn0032671	47	55	45	47	41	52	59	56	54	67	36	51	0.214194	0.722757	-0.169157	0.842416	0.802059	conserved	46	62	66	52	42	36	80	56	36	41	60	54	-0.358499	0.361295	-0.206265	0.583826	0.354018	conserved
FBgn0032684	241	178	193	46	36	25	179	278	167	87	138	67	-1.96625	4.36538e-14	-0.962375	9.15377e-06	1.04577e-13	cisxtrans	651	749	926	317	376	441	620	723	521	528	701	597	-0.981307	9.50959e-09	-0.183671	0.363161	1.18256e-45	all trans
FBgn0032688	53	40	52	30	45	35	39	36	43	41	59	62	-0.0816679	0.920738	0.243776	0.69841	0.00237588	ambiguous	111	144	122	119	136	126	105	141	91	102	106	145	0.0117086	0.984211	-0.0950961	0.818776	0.874214	conserved
FBgn0032690	173	179	141	108	122	92	130	156	172	135	208	134	-0.277469	0.490133	-0.0565825	0.953874	5.31168e-06	ambiguous	382	394	407	349	345	338	351	360	330	393	407	427	-0.193677	0.323034	0.0478307	0.883682	2.82961e-06	ambiguous
FBgn0032694	787	659	599	591	521	452	475	591	567	625	695	638	-0.0619638	0.911762	0.13627	0.731548	1.384e-20	ambiguous	4400	3830	4429	4357	4566	4941	4644	4085	3566	4692	4533	5640	0.123506	0.512512	0.0860027	0.583194	1.76283e-08	ambiguous
FBgn0032691	40	27	20	17	21	22	20	23	30	24	40	16	-0.172586	NA	0.00178714	0.999194	0.131013	NA	32	45	51	46	42	22	42	41	30	41	37	53	-0.175416	0.759205	0.0188323	NA	0.202404	NA
FBgn0032689	945	791	577	710	847	743	669	771	885	954	1028	1037	0.298865	0.342791	0.245341	0.34033	7.73257e-10	ambiguous	1191	1249	1319	1444	1345	1432	1380	1277	1041	1377	1423	1747	0.160292	0.315269	0.109138	0.493733	0.00955334	ambiguous
FBgn0032713	20	27	23	44	43	36	23	28	23	43	45	28	0.953082	0.00955826	0.345585	0.515147	0.700022	ambiguous	954	916	835	431	484	465	595	636	528	538	470	651	-0.944466	2.2198e-13	-0.252406	0.0777297	2.73976e-36	all trans
FBgn0015808	488	765	964	643	482	451	758	579	777	803	620	835	-0.180148	0.772922	-0.0106498	0.993047	2.68011e-17	ambiguous	1076	1054	955	1109	1184	974	1038	1014	893	1089	1121	1368	0.0756364	0.755394	0.0881191	0.62069	0.000791874	ambiguous
FBgn0032717	535	441	337	317	454	385	439	470	440	533	498	396	0.12759	0.796533	-0.0309752	0.977013	0.00197707	ambiguous	551	659	558	851	602	640	680	699	451	686	745	765	0.228918	0.318817	0.0860001	0.739127	0.734575	conserved
FBgn0032715	3119	4799	5256	4796	4272	3824	3530	3391	4363	4696	4307	4972	0.239355	0.621058	0.18284	0.63068	2.31911e-38	ambiguous	420	1053	302	355	470	274	405	349	351	394	375	516	-0.407042	0.479008	0.0220178	0.953758	9.83694e-19	ambiguous
FBgn0025608	325	321	339	363	322	315	264	330	321	316	413	309	0.311832	0.329615	0.0551631	0.93757	0.122058	conserved	541	541	519	481	540	515	565	559	447	531	494	676	-0.0617972	0.815248	-0.0661772	0.80502	0.0425535	ambiguous
FBgn0032704	2127	2619	3148	2223	2154	2075	2000	2024	2298	2398	2480	2261	0.00229688	0.999396	0.0564804	0.930042	3.67038e-38	ambiguous	1041	1082	931	1000	949	924	1050	946	877	1061	1008	1176	-0.0896765	0.673473	-0.00829693	0.973098	4.95402e-06	ambiguous
FBgn0032702	133	111	102	109	87	77	81	109	82	93	134	116	-0.019061	0.980098	0.173885	0.780234	0.000167863	ambiguous	309	323	365	312	360	377	386	372	287	351	341	385	0.067291	0.831539	-0.122551	0.583217	0.924107	conserved
FBgn0005617	118	63	60	62	89	78	64	89	91	114	142	112	0.222405	0.706222	0.394836	0.19622	0.00135626	ambiguous	170	180	146	229	193	213	188	195	154	184	241	216	0.331798	0.150156	0.0662932	0.866113	0.539461	conserved
FBgn0032728	45	33	23	23	26	22	25	40	30	29	48	30	-0.152493	0.855341	0.0310556	0.98495	0.0709026	conserved	41	42	49	40	42	60	37	56	46	37	44	52	0.0860319	0.884217	-0.165699	NA	0.700909	NA
FBgn0051793	499	744	513	371	463	325	592	631	554	634	687	509	-0.269125	0.513304	-0.0723645	0.921554	1.38119e-17	ambiguous	526	466	517	342	316	360	382	361	316	359	334	402	-0.550661	0.000299413	-0.123915	0.573785	3.48278e-12	all trans
FBgn0002022	349	528	461	439	392	332	380	381	418	486	533	540	0.0942656	0.884406	0.26111	0.326926	2.48812e-13	ambiguous	324	368	349	358	322	298	338	345	248	328	337	362	-0.0894963	0.746442	-0.0309551	0.933083	0.0270032	ambiguous
FBgn0032748	109	118	118	79	110	110	94	141	93	128	117	102	0.0880634	0.891004	-0.0243146	0.984963	0.105397	conserved	252	306	263	213	267	225	281	245	180	246	252	256	-0.211234	0.387427	-0.0668613	0.854609	0.00628841	ambiguous
FBgn0002036	58	57	60	32	47	39	49	54	40	54	79	37	-0.233041	0.691279	0.0816378	0.939932	0.0026653	ambiguous	209	237	154	158	135	117	199	214	160	157	181	204	-0.507904	0.0389171	-0.22782	0.298703	0.00163162	all trans
FBgn0010300	82	55	31	19	37	37	44	49	32	65	60	60	-0.435327	0.436773	0.328277	0.497201	1.20189e-07	ambiguous	107	88	88	68	56	57	70	86	65	70	85	102	-0.580004	0.0357	0.0221593	0.968417	4.57521e-05	all trans
FBgn0002031	436	506	550	388	356	374	323	496	457	397	504	447	-0.107919	0.833712	-0.0293533	0.97719	1.29877e-09	ambiguous	862	832	689	650	608	517	727	713	608	640	637	754	-0.412378	0.0161911	-0.185057	0.182692	2.46142e-09	all trans
FBgn0002021	95	121	78	105	67	97	70	116	100	139	122	100	0.174173	0.771558	0.186591	0.763461	0.00662802	ambiguous	238	246	243	277	355	282	247	263	213	234	270	305	0.310226	0.140259	-0.0208227	0.958976	0.17743	conserved
FBgn0032744	73	83	61	80	69	52	57	44	72	72	94	75	0.186926	0.755225	0.275394	0.59395	0.00507717	ambiguous	215	172	202	180	218	199	169	193	173	164	193	254	0.0135752	0.979138	-0.00478344	0.986769	0.306045	conserved
FBgn0051800	30	38	42	30	31	31	18	37	47	39	47	25	0.0371403	0.969087	0.00893427	0.996104	0.271785	conserved	90	94	95	80	93	91	94	81	74	85	97	102	-0.0758568	0.86475	0.0054312	0.986769	0.208919	conserved
FBgn0001202	136	121	96	87	103	105	103	123	108	136	147	127	0.0540372	0.934624	0.151825	0.800946	0.0010946	ambiguous	294	243	186	289	245	217	229	247	238	257	274	354	0.0447347	0.91993	0.100057	0.741618	0.0734333	conserved
FBgn0032731	67	93	80	132	96	89	76	81	48	114	117	85	0.640174	0.0611785	0.38399	0.321332	0.285344	conserved	244	178	217	227	333	300	237	221	194	263	225	292	0.392882	0.106787	0.0657235	0.851572	0.247827	conserved
FBgn0032729	424	468	405	255	249	207	308	362	375	288	386	327	-0.523203	0.0398019	-0.164403	0.687825	1.76231e-17	all trans	1571	1552	1331	1268	1369	1204	1583	1457	1251	1263	1220	1464	-0.211952	0.210976	-0.289589	0.00333755	0.101518	ambiguous
FBgn0015772	441	371	320	212	239	239	306	318	308	336	376	316	-0.375679	0.179041	0.0188695	0.98495	4.81739e-18	ambiguous	613	696	718	752	647	702	691	711	514	711	753	750	0.0474808	0.860878	0.0332573	0.916545	0.0237673	ambiguous
FBgn0032727	2818	2742	2015	1482	1595	1457	1490	1864	1578	2128	2535	1572	-0.401179	0.0935775	0.191085	0.633025	2.9526e-171	ambiguous	730	797	578	607	700	583	582	684	501	600	734	813	-0.152609	0.541103	0.0891797	0.717606	1.14631e-09	ambiguous
FBgn0032725	154	156	169	153	114	95	123	132	170	147	140	143	-0.0846333	0.902306	-0.0776022	0.931471	0.00299981	ambiguous	288	254	343	234	252	236	273	278	273	310	314	334	-0.282074	0.209418	0.026767	0.942666	2.03041e-06	ambiguous
FBgn0010309	31	37	30	31	28	58	38	34	39	47	47	49	0.473606	0.361259	0.179192	0.822816	0.735237	conserved	54	40	66	70	60	61	75	55	45	60	65	82	0.216182	0.623436	0.0437362	0.938947	0.995999	conserved
FBgn0015380	156	141	106	47	48	51	140	141	130	89	84	67	-1.04288	9.03292e-05	-0.737915	0.000527573	0.000482797	cisxtrans	65	77	61	81	67	42	41	71	43	46	44	38	-0.0851347	0.879496	-0.283062	0.396599	0.689014	conserved
FBgn0032779	1668	1593	1344	991	1207	1090	1233	1205	1219	1573	1667	1433	-0.165218	0.63374	0.215416	0.430747	3.39728e-74	ambiguous	236	243	211	247	242	250	219	178	184	308	261	345	0.0906306	0.762146	0.407896	0.0110053	2.6668e-06	compensatory
FBgn0032781	87	121	124	58	85	80	84	97	147	80	110	107	-0.251464	0.63374	-0.204445	0.726787	0.0179127	ambiguous	162	173	117	150	168	117	171	163	156	153	164	206	-0.0548662	0.905712	-0.083545	0.818579	0.492942	conserved
FBgn0032782	681	497	453	232	271	243	342	471	389	299	452	339	-0.76179	0.000687588	-0.23542	0.49929	4.2263e-26	all trans	850	842	810	780	751	724	787	802	653	881	873	938	-0.150127	0.390446	0.079769	0.699193	1.5482e-11	ambiguous
FBgn0032775	2638	3351	2282	4554	5910	6169	2701	2175	3798	4382	3907	4985	1.24479	6.32865e-10	0.436082	0.0879929	7.56993e-45	all trans	1369	894	896	1673	1610	1356	1227	1069	815	1291	1207	1414	0.513408	0.0114607	0.146815	0.376975	3.11983e-06	all trans
FBgn0032774	544	352	364	230	207	178	260	332	281	281	355	211	-0.65946	0.0143441	-0.145893	0.799872	2.84998e-21	all trans	3384	2358	2180	850	772	603	1982	1935	1628	1563	1542	1668	-1.72208	1.62193e-22	-0.378631	2.67073e-05	3.4768e-285	cisxtrans
FBgn0002044	136	131	104	95	111	112	112	134	136	149	161	166	0.0864123	0.887554	0.176162	0.729455	0.000917811	ambiguous	338	385	430	400	366	372	380	364	281	418	370	435	-0.0206409	0.955089	0.070926	0.810008	0.00459391	ambiguous
FBgn0040268	48	31	30	26	21	22	35	33	29	39	58	20	-0.281353	0.671549	0.0832006	0.946976	0.0109211	ambiguous	32	42	39	31	41	31	37	47	24	34	36	45	-0.111224	0.853487	-0.0512713	NA	0.573035	NA
FBgn0053116	107	65	65	79	93	83	73	62	77	87	73	94	0.386029	0.347049	0.11794	0.892158	0.554943	conserved	75	86	87	73	69	41	67	76	57	67	74	84	-0.385154	0.273003	-0.00989705	0.982535	0.00686613	ambiguous
FBgn0041180	587	445	402	194	196	192	219	257	303	221	285	250	-0.924058	1.42491e-05	-0.141293	0.785863	8.09376e-33	all trans	3961	4440	3692	3898	4018	3995	4362	3736	3446	4295	3921	5023	-0.0247177	0.922674	0.0110232	0.968303	5.904e-15	ambiguous
FBgn0032814	53	54	25	42	49	54	45	44	43	56	68	64	0.400193	0.430431	0.294	0.565118	0.227372	conserved	77	68	97	84	64	83	70	51	63	93	97	107	-0.0625569	0.905021	0.375778	0.126518	0.000333997	ambiguous
FBgn0032805	199	169	218	203	145	125	130	127	172	137	134	169	0.000974151	0.999997	-0.0594002	0.953721	0.00897408	ambiguous	98	121	73	146	168	184	97	83	116	101	102	164	0.696833	0.00375147	0.0720242	0.884178	0.00348807	all trans
FBgn0032801	866	997	874	679	669	673	689	689	813	721	720	752	-0.12221	0.770976	-0.100452	0.854052	3.1225e-12	ambiguous	407	402	255	409	641	440	491	454	470	431	442	619	0.43961	0.0922372	-0.111899	0.649064	2.01354e-07	ambiguous
FBgn0032799	122	154	121	159	119	109	111	119	117	136	137	146	0.255364	0.58966	0.134258	0.841693	0.0555032	conserved	82	114	126	97	82	108	135	96	84	129	105	138	-0.150462	0.708972	0.0495483	0.921767	0.0281026	ambiguous
FBgn0032796	171	131	117	105	117	141	128	154	165	143	176	201	0.102758	0.865948	0.0903188	0.913302	0.00997642	ambiguous	139	150	183	145	138	135	144	147	137	139	125	148	-0.166121	0.598297	-0.20234	0.439811	0.536892	conserved
FBgn0032790	50	121	81	82	89	77	91	110	110	100	93	75	0.242112	0.691982	-0.2679	0.546629	0.247696	conserved	108	105	139	157	119	116	145	110	130	129	130	153	0.138642	0.717061	-0.0765392	0.856936	0.821362	conserved
FBgn0024230	40	33	32	28	24	38	26	25	28	24	29	27	0.0786158	0.930525	-0.0647338	0.962531	0.580577	conserved	90	95	111	159	124	120	115	125	113	128	113	133	0.40465	0.13073	-0.0839781	0.839548	0.0510609	conserved
FBgn0004811	41	48	64	43	36	43	22	44	27	48	37	49	-0.0251873	0.978247	0.283752	0.645433	0.00230472	ambiguous	54	55	41	63	51	55	61	64	43	65	52	61	0.144311	0.771066	-0.0628449	0.910786	0.829414	conserved
FBgn0032821	40	26	33	21	23	18	30	34	32	39	61	28	-0.299871	0.654691	0.190391	0.817427	0.0026583	ambiguous	172	183	212	190	198	225	173	191	147	192	206	227	0.103477	0.751218	0.0944329	0.775389	0.208853	conserved
FBgn0032820	504	409	467	116	164	119	261	377	248	232	288	198	-1.38444	2.25124e-10	-0.363699	0.211376	1.7539e-40	all trans	290	291	274	202	171	141	286	343	374	172	210	326	-0.69551	0.000194776	-0.591454	0.000776863	0.092073	all cis
FBgn0032818	37	42	44	28	20	31	37	43	49	22	34	24	-0.280952	0.65977	-0.552674	0.105883	0.984271	conserved	87	94	106	74	84	78	88	101	76	65	91	81	-0.258885	0.432612	-0.259153	0.37214	0.653016	conserved
FBgn0032817	59	44	44	30	42	36	46	73	60	59	86	59	-0.114733	0.885824	0.0521339	0.964598	0.020803	ambiguous	222	292	392	289	242	279	254	324	224	270	288	286	-0.150383	0.657521	-0.0907363	0.775389	0.0433968	ambiguous
FBgn0019686	75	54	36	24	44	29	37	79	40	57	82	71	-0.376207	0.499886	0.22465	0.731548	8.21493e-06	ambiguous	78	70	61	71	87	61	64	67	64	86	78	93	0.0548381	0.91993	0.158467	0.668999	0.178778	conserved
FBgn0045064	254	192	183	158	185	128	130	159	183	156	202	156	-0.0919159	0.882428	0.00491534	0.996501	7.49159e-05	ambiguous	73	58	61	63	68	74	65	58	60	63	62	101	0.0790979	0.878366	0.0750327	0.884178	0.5199	conserved
FBgn0032849	34	45	36	35	25	31	36	36	44	31	65	45	-0.0210011	0.984101	0.105038	0.924843	0.0496081	ambiguous	100	100	71	62	79	80	66	74	76	88	63	92	-0.265313	0.468604	-0.0176799	0.973098	0.0514118	conserved
FBgn0032845	50	42	25	22	21	18	21	35	30	36	38	28	-0.506748	0.326894	0.0883613	0.93757	0.000427587	ambiguous	170	144	206	146	138	164	185	171	124	149	184	205	-0.202784	0.512512	-0.0126336	0.97378	0.00846527	ambiguous
FBgn0003978	50	41	38	66	70	70	31	57	38	105	117	102	0.888649	0.00344128	0.963851	1.31113e-05	0.00420543	cisxtrans	65	70	77	155	151	172	61	58	65	130	117	178	1.07632	1.7188e-07	0.775624	2.76408e-05	0.959111	all cis
FBgn0014127	27	19	33	25	22	30	19	32	29	22	37	25	0.217212	0.778303	-0.0316928	0.98495	0.972671	conserved	70	53	68	82	66	82	63	71	61	78	84	90	0.232591	0.552515	0.138975	0.729137	0.735731	conserved
FBgn0003475	489	425	328	275	393	340	414	449	458	408	465	413	0.0154704	0.981046	-0.14345	0.725163	0.00474209	ambiguous	356	468	417	485	377	382	462	500	345	421	479	551	0.00123583	0.99747	-0.0265935	0.938947	0.110616	conserved
FBgn0015803	376	336	253	199	245	255	202	280	280	279	343	266	-0.137508	0.769239	0.0938089	0.886411	1.30113e-10	ambiguous	462	433	476	511	453	438	386	430	330	405	493	520	0.0270904	0.931468	0.113567	0.621682	0.00190552	ambiguous
FBgn0011638	112	74	63	60	79	74	77	100	107	90	134	116	0.0873298	0.905082	0.116446	0.878643	0.0292264	ambiguous	161	170	165	166	157	202	195	162	130	190	136	196	0.0739341	0.842894	-0.0646657	0.880969	0.907012	conserved
FBgn0032880	172	167	163	211	199	163	153	190	168	241	256	232	0.469937	0.112477	0.350468	0.174065	0.0135764	ambiguous	246	274	263	391	459	388	284	288	216	397	418	488	0.630309	5.90217e-05	0.495869	9.44572e-05	0.626802	all cis
FBgn0051678	109	71	71	109	134	111	99	121	165	133	149	136	0.745023	0.00962107	0.00833319	0.994323	0.0354708	all trans	154	180	170	193	180	171	143	135	158	139	152	162	0.10107	0.756386	-0.115448	0.749033	0.806259	conserved
FBgn0032882	54	45	65	43	45	39	39	44	37	53	65	63	-0.0585498	0.94214	0.351995	0.430329	0.000271622	ambiguous	106	103	106	101	117	93	135	109	98	109	98	144	-0.0207695	0.968489	-0.120893	0.749033	0.843657	conserved
FBgn0011202	464	320	317	314	352	284	286	335	296	310	396	308	0.100808	0.849064	0.0197007	0.98495	0.000761548	ambiguous	691	820	885	1337	1272	1539	1198	810	707	1354	1044	1320	0.762071	4.43324e-08	0.251397	0.182692	4.11652e-09	all trans
FBgn0000251	301	243	232	246	252	231	233	213	253	312	277	290	0.214365	0.573861	0.191941	0.665027	0.000154177	ambiguous	123	162	88	82	103	64	125	79	79	119	96	116	-0.512692	0.103624	0.0382784	0.94136	1.05262e-05	ambiguous
FBgn0032889	2188	3560	3638	1805	1591	1647	2962	2802	3594	2972	2916	3302	-0.551605	0.0866652	-0.122721	0.800946	7.86263e-149	ambiguous	535	620	454	358	358	304	557	539	494	458	365	481	-0.630111	0.000196741	-0.431545	0.000776693	4.37734e-05	cisxtrans
FBgn0051673	83	98	141	329	298	282	85	118	96	547	517	551	1.62042	1.89477e-10	2.02044	1.60143e-38	2.74624e-12	cisxtrans	63	43	35	336	281	252	45	56	43	304	266	311	2.35659	1.06565e-28	1.97229	1.22467e-39	0.96136	all cis
FBgn0051674	348	545	549	316	259	257	442	458	491	493	488	497	-0.451561	0.218697	-0.0229604	0.981843	8.24087e-25	ambiguous	132	135	147	102	99	109	175	126	144	172	186	206	-0.390405	0.112187	0.129653	0.684518	4.3222e-07	ambiguous
FBgn0032897	93	59	70	79	51	80	50	49	56	49	80	64	0.213053	0.721206	0.144358	0.861184	0.147437	conserved	23221	15509	16231	19589	22563	18950	16833	19681	15487	17474	20783	23739	0.137619	0.621051	0.0612656	0.780266	1.05523e-07	ambiguous
FBgn0032883	110	103	74	58	89	101	63	85	82	87	141	89	0.0945216	0.892521	0.270461	0.568241	0.00062225	ambiguous	135	132	115	136	159	99	150	126	130	146	144	187	0.036105	0.939877	0.0348192	0.938948	0.304512	conserved
FBgn0032881	26	41	45	53	29	19	43	29	37	41	41	47	0.125889	0.893757	0.0851936	0.93757	0.19798	conserved	83	83	123	117	114	106	137	116	96	111	107	131	0.19794	0.589008	-0.147579	0.650688	0.275806	conserved
FBgn0010395	663	537	488	302	376	320	387	471	521	444	550	543	-0.419304	0.108533	0.0393308	0.962531	2.6987e-29	ambiguous	41	113	33	30	28	29	27	38	41	20	26	40	-0.806874	0.0421284	-0.282334	NA	0.0957798	NA
FBgn0032919	204	123	143	108	154	134	115	172	176	160	180	160	0.0615335	0.930383	0.00150184	0.999194	0.024835	ambiguous	277	271	263	275	324	312	324	242	247	269	208	333	0.15662	0.520242	-0.169101	0.518885	0.156527	conserved
FBgn0032925	102	61	50	36	69	65	51	79	83	58	89	80	-0.00262576	0.999396	-0.0179709	0.990552	0.162751	conserved	120	129	105	133	133	134	134	119	100	145	113	120	0.160148	0.624521	-0.0596159	0.90166	0.728242	conserved
FBgn0010100	922	1475	1206	961	1020	1024	1079	1039	1104	1352	1290	1160	0.0364922	0.953894	0.112307	0.822816	2.15301e-21	ambiguous	2869	3481	3292	2884	2774	2673	3229	2721	2534	3265	2816	3419	-0.208365	0.159161	-0.0175255	0.953245	2.61657e-32	ambiguous
FBgn0026577	57	46	48	49	65	56	62	56	55	71	70	67	0.430009	0.305265	0.113903	0.903871	0.762413	conserved	183	224	275	222	196	282	200	210	149	178	226	227	0.0336723	0.939423	-0.00278365	0.991158	0.255356	conserved
FBgn0032938	259	269	170	137	161	155	141	211	162	140	272	179	-0.281556	0.464797	0.0573042	0.953874	6.44153e-10	ambiguous	143	225	179	158	160	204	162	188	151	180	170	233	-0.062839	0.884631	0.0249881	0.956328	0.0620973	conserved
FBgn0032935	115	82	95	60	39	55	44	77	64	62	96	65	-0.540795	0.153802	0.114399	0.903871	2.45762e-08	ambiguous	112	93	132	95	95	92	89	82	65	133	137	130	-0.237836	0.474327	0.467236	0.0200204	8.74367e-09	compensatory
FBgn0000239	172	166	95	110	129	141	118	165	153	159	176	176	0.125556	0.831251	0.101842	0.88773	0.00962199	ambiguous	304	327	321	342	346	379	374	328	273	354	339	387	0.15523	0.490201	-0.0282859	0.938312	0.97667	conserved
FBgn0032924	50	26	24	34	26	36	21	34	31	42	42	35	0.226364	0.756592	0.242421	0.723682	0.127712	conserved	97	98	57	95	80	70	108	103	55	72	95	111	-0.0400711	0.945245	-0.0813235	0.868543	0.866134	conserved
FBgn0023388	186	223	187	114	195	170	162	217	193	261	249	235	-0.0118426	0.989241	0.238185	0.519495	3.01127e-08	ambiguous	319	290	354	317	254	252	299	324	254	312	301	343	-0.219	0.362828	-0.0513696	0.87842	0.000806388	ambiguous
FBgn0032945	754	783	703	346	457	368	918	978	724	1675	1654	1429	-0.596405	0.00765316	0.655718	0.000146477	7.65413e-187	cisxtrans	76	296	62	72	36	39	47	99	102	66	153	172	-0.683475	0.162457	0.141285	0.756255	1.52843e-30	ambiguous
FBgn0032940	137	223	67	80	150	131	128	132	127	134	129	138	0.0699794	0.936993	-0.0537319	0.953874	0.177907	conserved	72	111	123	95	85	136	97	105	76	91	108	96	0.040811	0.94157	-0.069805	0.883682	0.812822	conserved
FBgn0032961	40	68	68	32	18	26	45	31	58	29	29	28	-0.758385	0.0750611	-0.506337	0.17603	0.0932182	conserved	135	140	98	66	82	58	153	141	110	70	83	76	-0.769345	0.00260432	-0.792434	5.52234e-06	0.927587	all cis
FBgn0000559	8171	8473	6371	4156	5473	5837	6665	8092	7654	7989	9654	7507	-0.24714	0.45396	0.0437254	0.944143	1.5786e-297	ambiguous	10203	10559	8173	10452	11196	9416	9371	9900	8299	9577	10340	12128	0.0945135	0.690981	0.0279096	0.90116	2.53624e-08	ambiguous
FBgn0032986	323	324	325	249	243	235	254	287	310	303	330	339	-0.104182	0.826778	0.0712459	0.922702	1.96182e-09	ambiguous	359	427	417	399	375	377	390	411	344	440	445	455	-0.0639977	0.825193	0.0428852	0.894874	0.00166856	ambiguous
FBgn0032988	103	72	60	72	66	80	75	86	86	90	104	80	0.195381	0.728494	0.0253151	0.98495	0.273909	conserved	90	90	78	72	124	104	123	89	80	105	99	124	0.189607	0.636815	-0.0101284	0.982487	0.991031	conserved
FBgn0032979	149	139	119	144	121	149	147	155	151	132	156	156	0.31859	0.378362	-0.127534	0.844043	0.773793	conserved	221	233	313	226	248	303	276	292	210	254	297	320	0.0154314	0.97713	-0.014773	0.970198	0.192188	conserved
FBgn0003386	62	61	47	54	46	29	43	48	48	54	56	45	-0.066509	0.936088	0.0301797	0.983069	0.030006	ambiguous	258	275	281	205	241	234	209	255	198	140	197	214	-0.250644	0.24741	-0.386718	0.033372	0.990071	ambiguous
FBgn0003141	85	122	133	128	99	106	110	111	126	144	164	146	0.242252	0.652064	0.231404	0.588778	0.0128672	ambiguous	136	123	175	107	134	134	142	138	129	115	134	172	-0.196522	0.558885	-0.126139	0.710703	0.142153	conserved
FBgn0032388	240	181	168	116	134	158	164	212	203	156	210	190	-0.19764	0.664479	-0.154015	0.769338	0.001172	ambiguous	163	194	183	183	197	161	175	204	158	181	216	189	-0.000390979	0.999724	-0.0438871	0.918317	0.447008	conserved
FBgn0032699	332	220	200	172	141	178	201	480	147	229	590	184	-0.265583	0.531954	0.0370504	0.981843	2.02533e-14	ambiguous	775	663	702	940	856	979	646	739	581	677	765	971	0.358236	0.0193763	0.0969192	0.663687	0.248225	ambiguous
FBgn0031883	723	696	527	441	561	575	623	697	676	661	826	642	0.0122489	0.985793	-0.0271667	0.975274	1.74525e-08	ambiguous	1059	984	937	710	753	773	987	922	790	855	777	977	-0.407085	0.00311851	-0.219458	0.080081	8.19516e-10	all trans
FBgn0000286	200	220	176	116	167	242	233	248	234	218	284	267	0.112256	0.867337	-0.0153037	0.988654	0.013655	ambiguous	495	508	566	577	444	464	500	546	398	528	522	559	-0.0793548	0.784378	-0.0186322	0.956328	0.0030366	ambiguous
FBgn0028425	92	79	78	71	77	94	57	49	100	127	111	149	0.247259	0.605879	0.616339	0.0264385	4.79945e-07	compensatory	122	138	89	93	105	116	115	127	97	123	143	146	-0.141227	0.727173	0.0829612	0.839548	0.0162778	ambiguous
FBgn0027780	91	111	80	64	82	85	77	98	105	100	130	106	0.0213551	0.977659	0.121443	0.870037	0.00373528	ambiguous	139	140	156	143	125	108	150	154	111	113	132	178	-0.198599	0.520782	-0.131728	0.693193	0.18434	conserved
FBgn0032202	440	261	342	341	243	245	190	263	227	263	382	259	-0.00895541	0.994461	0.250439	0.484432	5.96034e-12	ambiguous	498	365	523	351	449	407	447	478	338	477	494	553	-0.193092	0.474327	0.0861894	0.730489	1.49981e-08	ambiguous
FBgn0031450	593	543	512	342	402	383	440	433	470	413	522	424	-0.226355	0.48548	-0.0972451	0.858271	6.53256e-12	ambiguous	478	522	555	532	431	522	472	477	429	469	475	530	-0.0665771	0.821915	-0.0819247	0.738377	0.0556713	conserved
FBgn0051720	544	362	400	172	158	211	266	383	351	242	335	257	-0.887231	0.000241745	-0.336914	0.186464	1.01348e-21	all trans	252	329	328	71	57	89	222	212	142	173	171	161	-1.90117	2.07134e-22	-0.301401	0.148281	3.472e-42	all trans
FBgn0032120	773	451	345	443	545	748	757	878	851	826	1058	845	0.430652	0.282225	0.0118752	0.989877	0.561105	conserved	295	368	331	371	291	349	261	253	261	354	326	407	0.0211075	0.958308	0.264859	0.128974	5.31306e-06	ambiguous
FBgn0003016	87	48	43	42	60	64	62	74	73	87	102	75	0.194903	0.769239	0.175732	0.788323	0.0850189	conserved	596	558	627	616	510	527	510	591	406	443	568	566	-0.107729	0.648938	-0.101902	0.688251	0.0307284	ambiguous
FBgn0026379	67	51	33	51	62	67	45	48	70	68	92	69	0.510701	0.220134	0.286872	0.565387	0.433037	conserved	101	142	145	138	132	165	123	117	102	141	138	167	0.150486	0.67142	0.165482	0.571289	0.221687	conserved
FBgn0032455	200	136	142	49	98	78	164	164	170	98	124	91	-0.697986	0.0321494	-0.677526	0.000686409	0.0218328	cisxtrans	330	403	483	347	383	412	457	361	352	356	351	419	-0.0874744	0.787211	-0.218	0.214579	0.714309	conserved
FBgn0032001	93	140	146	131	139	90	114	109	126	130	125	110	0.198802	0.737232	-0.0426229	0.966726	0.464257	conserved	477	410	442	391	421	425	520	419	420	422	415	521	-0.104224	0.671187	-0.173375	0.362211	0.293574	conserved
FBgn0031548	197	122	135	181	211	172	124	158	158	177	212	153	0.583812	0.04619	0.158036	0.772114	0.882143	ambiguous	254	219	198	183	287	289	166	201	196	199	287	293	0.159226	0.642418	0.227918	0.356113	0.0359834	ambiguous
FBgn0031813	7592	8346	10231	10160	10365	10792	9996	8638	10069	12109	11347	11839	0.520033	0.0509195	0.166688	0.667342	0.0550244	conserved	548	1560	540	538	531	509	522	528	481	520	522	679	-0.481201	0.356654	-0.0216974	0.946326	6.99103e-27	ambiguous
FBgn0020445	39	28	19	30	21	37	24	32	28	32	32	25	0.298918	0.657498	-0.0202129	0.990552	0.948554	conserved	657	712	591	733	625	643	655	604	536	686	589	765	0.0252008	0.934663	-0.000208953	0.998931	0.0617142	conserved
FBgn0001991	47	31	21	31	41	33	31	54	40	41	66	34	0.34779	0.559198	0.0334317	0.982204	0.987953	conserved	555	657	678	558	621	614	457	525	438	458	656	619	-0.0758376	0.766509	0.090415	0.758507	1.3482e-06	ambiguous
FBgn0032456	4953	4523	3495	2212	2955	2783	4864	4847	5376	4627	5115	4429	-0.370784	0.157713	-0.195424	0.442649	5.74782e-117	ambiguous	1159	1474	1073	2038	1871	2238	1505	1361	1182	1479	1495	1871	0.699256	2.77237e-06	0.0696237	0.722964	1.10394e-27	all trans
FBgn0031645	1570	2377	1506	3243	3333	2741	2295	1546	2910	2029	1676	2397	1.01421	1.05732e-05	-0.20464	0.71021	1.16471e-146	all trans	9899	9592	11451	14338	14625	17049	10176	11007	8387	8333	9121	10690	0.553186	1.88231e-05	-0.245242	0.00819742	0	cis+trans
FBgn0032859	1017	948	882	817	812	709	659	726	908	832	861	905	0.0288711	0.954613	0.0660036	0.926344	1.5422e-15	ambiguous	437	588	413	427	436	467	424	408	333	444	430	522	-0.109327	0.704733	0.0724174	0.783416	2.80574e-05	ambiguous
FBgn0032858	46	53	58	19	20	23	23	32	32	27	31	37	-0.881395	0.0194036	0.010915	0.994323	5.93765e-06	all trans	51	64	50	38	46	41	58	64	42	34	54	67	-0.344103	0.376641	-0.178877	0.653042	0.332556	conserved
FBgn0031692	324	223	273	415	308	291	253	244	210	297	292	277	0.576501	0.0542619	0.150894	0.776617	0.941826	conserved	260	157	152	128	191	193	194	209	176	183	230	236	-0.142726	0.744601	-0.0181091	0.968067	0.0491498	ambiguous
FBgn0032949	97	81	60	138	147	174	87	88	84	181	200	151	1.16755	1.92942e-06	0.772972	8.51781e-05	0.649351	all cis	120	126	76	242	232	152	135	118	115	220	226	237	0.852662	0.000598487	0.607266	0.000102328	0.684151	all cis
FBgn0029174	168	187	174	133	127	155	153	195	216	169	191	198	-0.0392415	0.949532	-0.108915	0.870037	0.0164292	ambiguous	453	459	439	450	420	476	430	376	399	463	456	527	-0.00872007	0.982027	0.0666525	0.818776	0.00254141	ambiguous
FBgn0010520	79	43	53	49	46	55	57	55	55	45	106	57	0.0853553	0.911762	0.125621	0.895019	0.125174	conserved	76	73	84	80	79	81	87	62	69	70	83	93	0.0352209	0.946147	-0.0105076	0.982535	0.620323	conserved
FBgn0024285	251	196	256	267	309	298	187	303	250	336	384	370	0.578348	0.0270984	0.394401	0.0987219	0.0275248	all trans	490	462	476	606	536	468	431	512	413	539	601	679	0.162049	0.468604	0.217949	0.165469	0.00221152	ambiguous
FBgn0040064	2321	3020	2725	2024	2067	1815	2123	2373	2620	2124	2425	2359	-0.137419	0.760764	-0.145856	0.665027	2.26248e-31	ambiguous	2505	2338	2507	2440	2672	2705	2588	2596	2344	2591	2739	3379	0.0828293	0.66561	0.017333	0.944954	0.000972314	ambiguous
FBgn0032160	347	495	488	305	281	203	363	377	387	313	303	335	-0.412631	0.273791	-0.320079	0.195212	1.10071e-07	ambiguous	433	454	429	387	477	518	467	475	424	483	404	554	0.0643769	0.83848	-0.102451	0.667365	0.977721	conserved
FBgn0032161	96	143	121	131	91	69	107	95	110	119	175	124	0.00423691	0.998832	0.244338	0.589926	6.95036e-06	ambiguous	140	124	143	186	174	179	152	118	122	155	129	166	0.376603	0.0947351	0.0112965	0.977578	0.233421	conserved
FBgn0032162	72	81	86	94	65	42	63	86	66	63	79	87	0.0537513	0.948883	-0.019547	0.988654	0.0822709	conserved	507	517	558	488	557	552	621	564	484	643	528	683	0.00986053	0.979833	-0.0275787	0.934355	0.08813	conserved
FBgn0051713	68	90	88	45	48	49	65	50	68	51	72	57	-0.438306	0.291232	-0.115241	0.903871	0.000918322	ambiguous	109	82	115	65	74	62	100	86	73	103	86	98	-0.546362	0.0503694	-0.022303	0.968126	0.000134709	ambiguous
FBgn0025700	362	864	993	785	557	490	800	492	712	738	487	701	0.00737555	0.99617	-0.134306	0.859648	0.054204	conserved	270	368	317	288	287	317	388	389	341	339	282	376	-0.0954121	0.751684	-0.318634	0.0326199	0.51744	ambiguous
FBgn0032156	489	303	316	239	312	243	264	343	299	280	394	267	-0.149553	0.769881	-0.0621506	0.935257	1.18804e-06	ambiguous	4021	3775	3855	3829	4096	4136	3627	3947	3168	3272	3772	4110	0.0446764	0.838848	-0.124705	0.365848	0.950481	conserved
FBgn0015000	291	297	335	332	369	320	255	275	313	365	350	346	0.420969	0.144538	0.198498	0.600019	0.0697673	conserved	205	202	239	288	305	293	198	220	168	254	278	332	0.431435	0.0173635	0.332269	0.0437076	0.459969	all cis
FBgn0031657	67	36	37	43	39	69	35	78	75	41	88	65	0.370214	0.502455	-0.051556	0.967992	0.639562	conserved	92	95	57	84	97	75	75	63	59	80	64	112	0.0564572	0.918106	0.135232	0.749287	0.331298	conserved
FBgn0031662	176	190	188	101	109	100	126	128	158	127	133	136	-0.494697	0.0942863	-0.144845	0.81719	2.27617e-07	ambiguous	468	463	446	576	559	519	524	494	445	520	547	654	0.252147	0.133352	0.0436094	0.881311	0.731717	conserved
FBgn0031651	86	105	116	124	83	82	104	94	103	92	94	104	0.195889	0.742821	-0.140386	0.845255	0.898144	conserved	253	210	317	222	250	271	287	244	214	288	247	325	-0.06905	0.856281	0.0216142	0.95742	0.0142285	ambiguous
FBgn0031652	97	118	84	38	56	57	104	106	78	106	90	72	-0.607013	0.0795043	-0.175611	0.799616	1.05439e-05	ambiguous	140	140	159	148	129	136	124	133	115	150	136	151	-0.0855576	0.823038	0.0415266	0.931042	0.0547226	conserved
FBgn0015834	1342	1259	1139	993	928	848	905	1169	1072	993	1212	1097	-0.112169	0.791298	-0.0426376	0.953721	3.75198e-22	ambiguous	1467	1372	1364	1193	1509	1416	1250	1234	1099	1311	1221	1558	-0.0328822	0.909125	0.0023365	0.988788	6.80818e-06	ambiguous
FBgn0031661	231	234	230	183	163	165	184	205	233	208	213	255	-0.124865	0.80085	0.010034	0.993047	4.18717e-06	ambiguous	153	168	145	153	141	192	135	176	126	171	160	180	0.0535522	0.899045	0.0381727	0.933241	0.264933	conserved
FBgn0031663	24	22	24	30	19	19	16	21	15	18	20	18	0.221528	NA	-0.00606053	0.997398	0.783081	NA	27	18	21	40	34	30	37	32	28	37	33	51	0.503404	0.240491	0.0786021	NA	0.371133	NA
FBgn0031664	45	44	47	39	33	19	27	36	33	27	72	36	-0.226907	0.74465	0.229039	0.751986	0.000576818	ambiguous	43	53	54	34	58	67	50	47	42	63	70	76	0.0683622	0.911259	0.285891	0.351159	0.0461913	ambiguous
FBgn0031659	169	146	155	113	108	131	134	154	163	133	183	176	-0.0990302	0.865948	0.00592108	0.996104	0.000393284	ambiguous	266	325	342	237	315	256	326	326	262	279	278	336	-0.198555	0.444736	-0.196546	0.293143	0.12623	conserved
FBgn0031660	523	582	589	443	460	504	399	471	519	481	597	603	0.0334414	0.952846	0.146384	0.730674	1.11314e-12	ambiguous	1088	1089	965	1024	1075	858	1080	991	901	1107	1083	1362	-0.0891177	0.712218	0.0655563	0.761211	5.76224e-10	ambiguous
FBgn0051961	67	40	43	31	51	23	37	39	29	49	67	52	-0.166618	0.82747	0.397113	0.35161	2.49811e-05	ambiguous	75	97	97	75	65	91	83	72	70	69	64	86	-0.197922	0.612447	-0.171164	0.635197	0.478995	conserved
FBgn0053526	601	641	582	270	553	663	532	679	612	608	700	589	0.00199329	0.999396	-0.0540159	0.935257	2.4987e-07	ambiguous	914	930	954	1049	955	959	1215	939	841	1120	957	1109	0.077053	0.711292	-0.0788053	0.765949	0.919198	conserved
FBgn0010263	55	35	29	43	49	30	55	45	37	59	44	42	0.309412	0.608929	-0.0260404	0.986185	0.96148	conserved	349	290	254	231	302	270	190	311	209	203	314	286	-0.149415	0.622569	-0.00557351	0.986477	0.00973302	ambiguous
FBgn0001301	148	171	84	112	114	128	95	144	107	190	298	125	0.12721	0.836558	0.538014	0.0616326	8.20994e-12	ambiguous	499	515	554	349	280	337	384	371	349	319	407	426	-0.674147	8.75887e-06	-0.115486	0.63662	2.83314e-18	all trans
FBgn0031689	5887	6656	5336	852	733	786	3904	4911	4884	2631	3039	2994	-2.47619	3.13401e-46	-0.719492	1.70943e-08	0	cisxtrans	129	84	61	18	26	22	83	93	102	40	67	69	-1.64848	3.79796e-08	-0.615712	0.003815	8.49028e-07	cisxtrans
FBgn0003231	999	768	1016	2052	1850	1468	456	458	553	1632	1727	1615	1.17059	2.18261e-07	1.51553	4.00694e-33	6.07542e-51	cisxtrans	448	403	416	398	495	515	459	468	421	426	478	580	0.141478	0.571374	-0.048617	0.875652	0.911766	conserved
FBgn0028572	354	229	230	265	308	348	295	407	351	423	535	379	0.465542	0.121971	0.200357	0.600763	0.162747	conserved	539	509	711	643	501	615	537	590	507	765	776	889	-0.00283038	0.99626	0.361209	0.00140781	6.29903e-17	compensatory
FBgn0000053	211	153	118	113	156	170	115	203	151	211	375	227	0.171808	0.751368	0.545607	0.030901	2.01373e-11	compensatory	949	845	946	795	630	519	660	761	704	575	789	1024	-0.475433	0.0100218	-0.0336226	0.933241	3.9893e-26	all trans
FBgn0032117	32	16	23	20	23	29	25	28	23	38	23	38	0.270958	NA	0.17426	0.85182	0.375406	NA	46	40	67	43	56	62	52	62	51	51	50	66	0.0592254	0.924576	-0.120241	0.798509	0.932831	conserved
FBgn0000721	1116	1081	633	665	830	848	903	1067	932	981	1349	1056	0.0499377	0.934689	0.0887496	0.870037	1.83601e-17	ambiguous	1594	1647	1561	1408	1190	1227	1200	1235	1120	1226	1357	1499	-0.323396	0.0187514	0.0101625	0.970224	9.33213e-30	all trans
FBgn0031474	570	614	467	263	287	302	295	439	330	376	479	368	-0.60742	0.00608459	0.0722143	0.927804	9.14768e-41	all trans	1584	1606	1232	805	831	839	1412	1064	843	1331	1154	1250	-0.811605	6.24383e-09	0.00491512	0.985452	5.16008e-91	all trans
FBgn0051721	504	638	379	522	615	683	550	558	461	750	843	604	0.539044	0.0494026	0.317891	0.230349	0.00130478	all trans	61	125	44	93	71	64	44	54	29	92	101	82	-0.0108104	0.989751	0.661023	0.00198033	5.81266e-07	compensatory
FBgn0032666	31	34	24	53	43	26	38	40	24	68	52	35	0.652582	0.146164	0.322129	0.565387	0.735461	conserved	185	170	177	155	127	186	150	154	145	149	106	164	-0.175347	0.583124	-0.239455	0.352541	0.643566	conserved
FBgn0031530	347	334	427	202	221	317	388	452	482	344	433	332	-0.263661	0.556416	-0.338646	0.113878	0.001172	ambiguous	43	97	47	44	67	61	41	51	37	59	60	80	-0.0977342	0.87676	0.301488	0.322596	0.009005	ambiguous
FBgn0031294	1676	1273	867	837	863	1028	1218	1352	1308	1169	1432	1082	-0.142628	0.776041	-0.182822	0.545603	2.96016e-14	ambiguous	728	953	962	214	234	258	520	539	401	249	353	286	-1.81939	6.3803e-35	-0.787124	3.31171e-09	9.97964e-43	cisxtrans
FBgn0031536	178	168	153	158	157	158	174	213	145	191	263	189	0.222448	0.576006	0.122367	0.858271	0.011127	ambiguous	309	283	371	396	348	315	305	279	252	363	347	403	0.126444	0.654448	0.208406	0.244077	0.00837119	ambiguous
FBgn0002887	44	26	25	22	49	26	30	53	36	33	37	42	0.284091	0.682612	-0.135746	0.890028	0.706326	conserved	56	85	69	88	92	87	62	85	55	86	105	93	0.307944	0.361295	0.235814	0.449201	0.567613	conserved
FBgn0002524	844	958	705	602	525	458	528	554	621	630	688	704	-0.321756	0.311352	0.122741	0.788978	6.59336e-42	ambiguous	446	526	470	466	441	485	526	499	426	517	571	558	-0.0518442	0.85364	0.00302554	0.988597	0.00498432	ambiguous
FBgn0040233	182	230	107	143	216	158	221	218	215	259	235	211	0.285853	0.559681	-0.00627089	0.996104	0.471123	conserved	386	469	623	613	595	689	582	511	422	571	602	635	0.3388	0.124122	0.0722724	0.775794	0.243882	conserved
FBgn0260439	1776	1586	1214	1160	1275	1160	1322	1406	1518	1360	1624	1467	-0.0252409	0.961661	-0.0470288	0.937237	9.43288e-19	ambiguous	2693	2751	3093	2752	2744	3099	2725	2887	2515	2685	2912	3371	0.00655657	0.98546	-0.0454009	0.833592	5.82783e-05	ambiguous
FBgn0005672	99	88	64	62	83	58	54	86	60	81	120	81	0.0120892	0.990303	0.291318	0.536592	0.000135699	ambiguous	146	135	141	166	166	201	120	119	89	167	189	203	0.311707	0.206873	0.496218	0.00392203	0.0044163	compensatory
FBgn0004507	405	585	426	269	264	186	341	377	356	347	413	345	-0.613103	0.0376228	-0.072431	0.914829	1.00874e-28	all trans	2264	2280	2154	2193	2079	1884	2060	1886	1652	2044	1963	2371	-0.123022	0.488705	0.00404227	0.982826	8.18574e-16	ambiguous
FBgn0032812	46	69	46	24	26	30	35	70	66	43	67	45	-0.598815	0.167748	-0.186573	0.803066	0.00144475	ambiguous	90	81	65	74	97	77	74	108	66	77	92	107	0.058993	0.909125	-0.0215009	0.968503	0.86006	conserved
FBgn0032515	86	63	69	74	61	61	67	57	67	84	112	106	0.147817	0.814202	0.430789	0.174065	0.000170983	ambiguous	338	337	356	416	462	386	358	326	319	442	366	490	0.279036	0.128222	0.165411	0.42686	0.495921	conserved
FBgn0027094	547	558	504	488	540	551	558	637	681	585	684	817	0.270195	0.347582	0.0376055	0.964598	0.0242015	ambiguous	750	874	811	704	805	814	850	764	686	793	831	991	-0.0685487	0.783945	-0.000950681	0.995958	5.76072e-05	ambiguous
FBgn0031322	226	212	203	180	179	157	144	145	156	142	175	147	-8.09052e-07	0.999997	-0.0529191	0.953874	0.00807789	ambiguous	347	401	372	344	398	401	333	331	352	369	371	433	0.0254083	0.937748	0.0117279	0.973098	0.0873272	conserved
FBgn0031995	634	552	423	261	260	295	368	483	398	443	665	444	-0.62122	0.00732452	0.16392	0.724607	8.8947e-53	all trans	2562	2478	2742	1073	1103	866	1855	2110	1579	1503	1829	1711	-1.31756	1.63868e-26	-0.2931	0.0155903	1.62688e-187	cisxtrans
FBgn0011272	11117	12469	12171	10158	7747	6706	8154	10042	9637	8697	11652	9673	-0.21206	0.62585	-0.0107726	0.990552	0	ambiguous	9677	9161	9790	8996	9945	10526	9562	8446	7912	9835	9249	11399	0.0368697	0.877037	0.0449841	0.830702	1.20499e-29	ambiguous
FBgn0032157	137	136	113	126	137	119	102	145	137	147	209	145	0.27955	0.465847	0.223038	0.628022	0.0115264	ambiguous	258	318	326	308	302	307	301	325	235	301	318	377	0.0205563	0.957797	0.0259175	0.942666	0.0935216	conserved
FBgn0043841	100	37	43	83	40	45	54	54	44	74	73	54	0.202664	0.79933	0.212386	0.738389	0.0610358	conserved	5633	3881	3912	5833	5860	5540	4559	4613	3908	4702	5191	6213	0.336272	0.0877097	0.107071	0.433003	0.000864156	ambiguous
FBgn0010265	9134	10801	10957	8160	6459	5276	6962	7629	7806	7230	8327	7606	-0.303486	0.431337	-0.0648689	0.899025	4.41506e-299	ambiguous	7746	7742	7572	6927	7850	7857	8450	7448	6614	8566	7860	9416	-0.0301458	0.897292	0.0165388	0.946326	2.40197e-33	ambiguous
FBgn0022893	244	211	219	198	175	170	175	203	203	215	187	199	0.001907	0.999396	-0.0513162	0.953874	0.0043887	ambiguous	1411	1229	1232	729	830	681	1021	1193	926	1030	1052	1236	-0.768419	1.31822e-08	-0.0994296	0.586376	1.66696e-59	all trans
FBgn0031285	5428	4012	3662	3493	3499	3289	3588	4278	3738	3995	5264	3812	-0.0254889	0.962133	0.0422089	0.953874	3.4583e-78	ambiguous	3565	3278	3016	4502	4983	4348	3116	3331	2878	3483	3594	4769	0.47064	0.000249816	0.142911	0.318937	4.22584e-08	all trans
FBgn0028540	750	569	553	36	39	39	294	434	300	109	215	110	-3.42982	5.91833e-57	-1.12029	1.21514e-08	9.98892e-74	cisxtrans	209	252	165	202	236	233	174	157	157	213	176	254	0.0902487	0.812913	0.176443	0.50096	0.057572	conserved
FBgn0025683	2836	2936	2650	2462	2251	1914	2116	2360	2492	2524	2824	2691	-0.0302521	0.954613	0.0860258	0.854272	9.68841e-62	ambiguous	4224	4208	3511	4028	4088	3583	3807	3986	3375	3928	3977	4738	-0.0335544	0.903627	-0.00783254	0.972613	8.47381e-13	ambiguous
FBgn0004363	1962	2594	2566	2630	2068	1814	2196	2146	2507	2507	2386	2477	0.162624	0.751812	-0.00460829	0.996104	1.30775e-11	ambiguous	10070	10337	14164	12280	12350	14723	13478	11969	9870	14947	14330	15681	0.176995	0.439319	0.166085	0.157399	1.73008e-29	ambiguous
FBgn0014396	1866	1066	381	467	822	1228	1234	2567	1652	1570	3197	1697	-0.0273405	0.985793	0.0661581	0.962531	1.94318e-29	ambiguous	1783	701	2969	493	1360	2310	915	2766	1599	948	3338	2502	-0.165832	0.828789	0.0418823	0.938947	1.18041e-50	ambiguous
FBgn0016977	126	98	60	95	91	60	122	125	143	112	128	109	0.112887	0.882498	-0.236898	0.586071	0.854576	conserved	584	622	862	531	406	627	719	688	555	443	460	504	-0.37734	0.11375	-0.615574	2.67443e-09	0.531923	ambiguous
FBgn0016930	324	296	144	186	218	217	218	233	235	245	369	254	0.0315982	0.966531	0.185029	0.672493	9.90917e-08	ambiguous	292	373	324	166	132	193	300	285	233	136	146	171	-0.948019	3.19164e-07	-0.910084	8.62438e-12	0.240217	all cis
FBgn0031971	65	72	69	55	60	54	40	59	68	73	74	70	0.0198892	0.980794	0.209101	0.736117	0.00345033	ambiguous	359	234	256	201	201	182	241	246	242	222	319	316	-0.507844	0.0248759	0.0353057	0.933922	7.81002e-11	all trans
FBgn0000406	136	211	135	157	120	98	285	263	349	167	148	135	-0.0391406	0.959649	-0.953654	4.38234e-08	7.55459e-06	compensatory	342	173	159	200	48	70	322	323	574	269	403	628	-0.532388	0.321711	-0.0654623	0.913748	2.48087e-21	ambiguous
FBgn0032130	141	120	135	105	145	122	83	119	118	127	190	138	0.199176	0.673272	0.324382	0.357277	0.000293941	ambiguous	468	521	614	391	440	384	464	468	394	419	411	464	-0.385979	0.0273196	-0.201437	0.203442	1.91739e-05	all trans
FBgn0001125	775	913	1110	484	425	449	811	874	1013	682	820	878	-0.69281	0.00925112	-0.268013	0.299064	3.12443e-42	all trans	2091	2153	2230	1321	1375	1245	1863	1690	1527	1302	1241	1458	-0.704567	3.84787e-11	-0.503614	1.19116e-08	1.05019e-17	cisxtrans
FBgn0032259	54	56	47	31	31	25	47	59	45	41	55	29	-0.467552	0.305197	-0.285774	0.617275	0.0555032	conserved	144	144	144	99	110	109	148	136	98	107	99	142	-0.414741	0.0795369	-0.257415	0.310247	0.0815941	conserved
FBgn0032815	389	269	242	133	162	161	237	291	239	172	249	171	-0.613956	0.0226361	-0.436564	0.0603448	3.31912e-06	all trans	384	398	432	288	341	305	435	475	363	312	351	407	-0.366684	0.0339795	-0.397954	0.00216684	0.218612	all cis
FBgn0041789	1011	927	836	586	691	584	640	691	699	860	914	776	-0.251147	0.393723	0.195558	0.51307	5.86063e-49	ambiguous	3905	4140	3795	3482	3716	3708	3451	3255	2783	3842	3839	4237	-0.119781	0.448744	0.142886	0.20746	3.92737e-58	ambiguous
FBgn0045842	109	101	58	100	114	111	116	118	94	105	125	82	0.550017	0.101246	-0.16354	0.800946	0.0590442	conserved	404	349	420	420	400	390	424	423	364	381	379	407	0.0387844	0.904413	-0.216062	0.180445	0.352641	conserved
FBgn0031515	600	684	568	142	151	125	313	314	362	291	234	292	-1.7302	1.33795e-18	-0.331187	0.248557	4.20613e-74	all trans	174	292	147	50	34	24	101	127	137	68	42	63	-2.10546	2.01394e-15	-0.922145	1.55529e-06	6.47253e-11	cisxtrans
FBgn0032955	282	256	180	170	245	276	201	228	242	222	292	264	0.24297	0.585915	0.0840961	0.903871	0.0354633	ambiguous	455	374	422	375	365	381	444	448	378	373	333	394	-0.156756	0.49766	-0.357219	0.00685743	0.69511	ambiguous
FBgn0031637	921	745	605	603	636	513	544	659	598	661	901	655	-0.0476094	0.932816	0.159361	0.684382	4.04366e-23	ambiguous	2094	1889	1983	1937	2021	2150	1772	1816	1450	1789	1921	2176	0.0287782	0.909125	0.0400904	0.855272	2.48549e-06	ambiguous
FBgn0015664	277	192	162	108	131	103	185	199	191	127	207	137	-0.51512	0.104441	-0.359347	0.213147	0.000125462	ambiguous	297	347	391	345	350	282	334	411	333	329	345	399	-0.081708	0.800024	-0.175765	0.38376	0.506855	conserved
FBgn0040011	86	73	56	66	66	71	49	69	68	101	100	86	0.21594	0.681175	0.411708	0.211376	0.000838165	ambiguous	117	124	132	115	165	153	133	151	102	134	147	147	0.195334	0.550813	-0.0217953	0.965424	0.837285	conserved
FBgn0039958	250	223	237	181	154	155	172	219	197	202	221	240	-0.208541	0.621058	0.0535126	0.953721	6.94123e-09	ambiguous	325	363	365	353	434	404	396	370	364	397	461	541	0.167578	0.461131	0.105269	0.662046	0.198778	conserved
FBgn0000384	54	56	39	39	50	41	23	56	40	45	57	56	0.105638	0.889047	0.210673	0.773847	0.0292688	ambiguous	64	88	59	113	75	63	81	66	55	62	63	93	0.213009	0.628602	-0.0566935	0.917398	0.510791	conserved
FBgn0083961	41	34	34	28	17	22	39	28	35	27	30	23	-0.320469	0.615615	-0.310727	0.596604	0.377916	conserved	317	293	392	291	313	322	422	418	315	359	341	415	-0.111551	0.699565	-0.211008	0.209838	0.537198	conserved
FBgn0083962	542	468	329	271	353	359	411	469	440	392	500	395	-0.116031	0.820663	-0.145047	0.726787	7.99223e-06	ambiguous	1193	1417	1778	1686	1569	2109	1466	1611	1299	1495	1624	1871	0.273911	0.220354	0.00322987	0.985959	0.0779816	conserved
FBgn0002566	111	117	63	35	40	44	91	93	109	65	84	66	-0.853927	0.00900176	-0.462038	0.105883	0.000163674	all trans	268	290	315	179	180	201	302	295	223	205	189	225	-0.61219	0.000390002	-0.518083	0.000279693	0.0545733	all cis
FBgn0064225	8109	8214	6966	5396	5136	4013	4744	6515	6054	5709	7613	6316	-0.343512	0.230757	0.0594287	0.927804	0	ambiguous	8217	8182	6188	7801	9043	7343	7935	7345	6657	8329	7910	9984	0.0899528	0.736936	0.0666897	0.691786	3.8925e-13	ambiguous
FBgn0040010	148	155	149	118	115	122	108	108	133	160	170	152	-0.0366716	0.953807	0.300124	0.381939	7.1062e-08	ambiguous	352	380	309	344	369	316	440	370	363	361	384	447	-0.0198591	0.95863	-0.150024	0.460745	0.80465	conserved
FBgn0085188	137	135	105	100	101	83	87	106	104	90	118	111	-0.0833012	0.894893	-0.0122504	0.993047	0.00454639	ambiguous	175	146	149	193	182	183	210	185	156	190	180	184	0.228051	0.382949	-0.144595	0.602002	0.116344	conserved
FBgn0085205	4084	4037	4334	3358	2815	2609	2765	2185	2760	3561	2826	3153	-0.184238	0.647374	0.172501	0.718246	2.67276e-162	ambiguous	141	553	56	23	31	18	114	98	83	114	94	106	-1.07733	0.00815699	-0.0680361	0.884178	4.56467e-52	all trans
FBgn0085370	1458	1009	683	727	895	884	871	1067	931	1072	1356	1034	0.0024139	0.999396	0.136521	0.730695	3.25427e-25	ambiguous	2435	2544	2438	2638	2425	2597	2101	2178	1735	2216	2338	2886	0.0421236	0.844366	0.115498	0.413837	4.3132e-13	ambiguous
FBgn0085423	1968	1888	1793	1077	1386	1516	1760	1522	2006	1700	1417	1774	-0.189339	0.605403	-0.192659	0.652402	1.14885e-20	ambiguous	1006	1305	993	973	993	1061	945	998	852	1031	1035	1029	-0.124018	0.594924	-0.030343	0.917398	1.27045e-06	ambiguous
FBgn0085450	159	207	102	147	182	158	202	202	145	234	253	187	0.346481	0.395909	0.141351	0.832223	0.0883881	conserved	453	468	515	620	509	605	360	505	401	353	536	505	0.259056	0.161427	-0.0443171	0.917072	0.194235	conserved
FBgn0086130	33	32	36	19	21	17	30	23	23	25	31	28	-0.429632	NA	0.0110011	0.994323	0.00867477	NA	51	53	47	53	59	58	48	61	37	49	68	52	0.145277	0.761551	0.027495	0.965424	0.937008	conserved
FBgn0086347	3027	3554	2646	3252	3544	3486	3275	3634	3298	4316	5130	3894	0.449318	0.0469266	0.243326	0.299958	1.56023e-15	all trans	912	1143	759	1575	1378	1948	916	736	699	1208	1064	1523	0.753122	3.05084e-05	0.46311	8.958e-05	0.0328707	cis+trans
FBgn0086357	3412	6432	6238	4342	3561	3496	4581	4005	4713	4984	4523	5009	-0.182382	0.755225	0.0124885	0.990552	8.69685e-125	ambiguous	2313	2954	2757	2590	2706	3131	2982	2730	2499	3336	3009	3510	0.0668498	0.799155	0.0766828	0.671833	3.772e-09	ambiguous
FBgn0086442	161	152	116	101	112	112	109	125	131	118	114	129	-0.0766873	0.902306	-0.106034	0.89059	0.0265776	ambiguous	271	281	220	289	286	243	214	244	214	245	235	310	0.074872	0.828879	0.0366197	0.929549	0.319524	conserved
FBgn0086443	581	726	619	401	504	560	529	621	743	576	742	712	-0.0860307	0.877609	-0.0117035	0.991233	2.10184e-12	ambiguous	722	706	595	611	636	519	712	663	603	689	674	791	-0.193097	0.361295	-0.0585615	0.814269	9.33183e-06	ambiguous
FBgn0086444	54	47	31	38	37	34	38	57	49	44	76	46	0.0420769	0.961417	0.0577	0.963752	0.113943	conserved	89	84	117	100	109	106	98	116	90	108	114	151	0.105484	0.806895	0.0852671	0.841862	0.40549	conserved
FBgn0086451	211	110	69	135	162	165	111	150	152	163	262	198	0.513879	0.230757	0.401264	0.136516	0.123596	conserved	211	262	237	218	303	335	225	201	161	265	242	275	0.249908	0.358031	0.208632	0.334485	0.197932	conserved
FBgn0086657	67	52	48	37	60	63	50	65	54	53	96	75	0.221304	0.711605	0.213286	0.730674	0.0844918	conserved	91	77	79	93	109	92	88	73	72	75	92	106	0.223421	0.520242	0.0304277	0.956328	0.950164	conserved
FBgn0086683	82	52	68	59	53	62	55	65	74	61	67	69	0.0879018	0.906669	-0.0704742	0.9476	0.383501	conserved	83	62	81	94	97	85	70	75	63	82	88	103	0.254498	0.467612	0.157736	0.660102	0.739115	conserved
FBgn0086691	380	679	771	420	246	235	463	477	405	452	424	406	-0.629735	0.120945	-0.165925	0.713989	2.83406e-28	ambiguous	195	204	192	93	105	121	213	168	172	141	175	176	-0.833242	1.92455e-05	-0.300555	0.145478	3.19634e-07	all trans
FBgn0086698	52	52	34	45	39	40	41	51	51	54	72	49	0.14762	0.833115	0.128046	0.886411	0.109765	conserved	111	102	147	138	134	123	138	134	113	149	121	147	0.119685	0.756483	-0.0540528	0.906672	0.951172	conserved
FBgn0086707	91	81	100	90	84	117	74	84	115	108	105	89	0.365073	0.371353	0.030074	0.982165	0.908353	conserved	147	133	135	122	164	127	130	151	117	154	172	203	-0.0108408	0.985783	0.189768	0.469165	0.00966538	ambiguous
FBgn0086710	7034	7818	7464	4940	4304	3950	4999	4485	5802	5544	5050	5546	-0.425218	0.103917	-0.0277667	0.97719	6.27373e-301	ambiguous	5673	5678	4090	5080	5409	4689	7147	6173	5902	5897	5084	7379	-0.0287408	0.931468	-0.243608	0.050693	0.00370704	ambiguous
FBgn0086779	299	385	282	56	60	66	265	416	371	67	80	69	-1.93462	8.40698e-18	-2.02568	4.73026e-34	0.517732	all cis	361	433	284	202	213	211	361	388	278	194	219	237	-0.739676	9.15112e-05	-0.750216	4.50342e-09	0.384595	all cis
FBgn0086909	667	605	571	197	215	192	424	547	534	363	420	355	-1.23296	4.82434e-11	-0.471282	0.00637718	5.27044e-42	cisxtrans	1878	1775	2533	1875	1835	2099	2100	2063	1625	2197	2311	2621	-0.0896097	0.751218	0.115563	0.391633	3.29645e-26	ambiguous
FBgn0250785	38	32	38	58	45	49	29	39	52	41	50	42	0.703662	0.0597925	0.0262775	0.986185	0.311494	conserved	1858	1761	1972	1319	1298	1552	1801	1676	1437	1562	1470	1858	-0.41474	0.0027279	-0.183154	0.120655	1.50899e-23	all trans
FBgn0250786	483	318	230	240	431	420	452	504	527	505	638	538	0.366617	0.395055	0.0558817	0.933479	0.443297	conserved	832	1037	1324	1217	985	1226	1031	1078	797	1093	1100	1194	0.096017	0.764573	0.0423603	0.868543	0.0342795	ambiguous
FBgn0250837	31	30	29	19	18	32	16	22	48	32	24	37	-0.0606291	0.948883	0.0157833	0.993047	0.183071	conserved	35	47	51	42	41	39	38	37	18	26	36	88	-0.106056	0.853181	0.25081	NA	0.0149761	NA
FBgn0250843	417	535	494	410	364	333	361	352	507	438	482	483	-0.0737957	0.902306	0.0806004	0.913302	4.17857e-13	ambiguous	422	408	364	525	599	588	443	478	415	504	514	595	0.496738	0.00117464	0.0785367	0.754901	0.00300214	all trans
FBgn0250906	1605	1799	1728	986	783	703	1154	1214	1426	1249	1391	1371	-0.696274	0.00416407	-0.0306712	0.966726	1.38213e-125	all trans	6256	6426	6645	4945	4706	4550	5525	4988	4590	5312	4965	5975	-0.44025	2.07234e-05	-0.0763592	0.641145	8.59148e-127	all trans
FBgn0259111	1842	1601	1363	838	976	1011	1476	1538	1445	1502	1748	1305	-0.430471	0.0609871	-0.0863072	0.8732	4.65594e-66	ambiguous	443	562	250	1016	987	1194	324	343	289	990	883	1220	1.22334	1.56273e-08	1.38866	3.29389e-41	0.000151756	cisxtrans
FBgn0259176	4269	4766	3020	2529	2898	3134	3952	4562	3337	3932	4630	3172	-0.16452	0.686662	-0.126853	0.820617	7.89264e-68	ambiguous	5218	5756	5317	5316	5211	5887	5084	5116	3794	5410	5481	5812	0.00767735	0.980729	0.0785469	0.64472	2.31111e-27	ambiguous
FBgn0259735	330	356	219	273	353	540	323	386	332	393	567	438	0.619654	0.0580256	0.268085	0.351767	0.398979	conserved	652	625	696	888	1039	1566	714	557	541	797	745	949	0.766379	0.000106997	0.252591	0.0774586	7.27808e-07	all trans
FBgn0259749	971	675	636	513	734	807	573	796	672	873	1295	899	0.153563	0.756191	0.414408	0.0430405	8.16942e-31	compensatory	715	639	603	517	575	590	649	633	538	611	627	706	-0.215414	0.263846	-0.0825341	0.696602	1.62044e-05	ambiguous
FBgn0259984	63	75	38	70	81	56	68	73	90	60	81	75	0.493081	0.241626	-0.171113	0.800946	0.157689	conserved	530	537	678	741	603	718	655	643	453	596	671	660	0.227937	0.28361	-0.0306605	0.929341	0.264277	conserved
FBgn0260407	27	24	21	18	17	21	19	27	41	29	31	37	-0.0379754	NA	0.0349627	0.982165	0.184394	NA	49	59	45	32	35	35	76	56	49	42	30	67	-0.493024	0.178046	-0.373156	0.189931	0.680461	conserved
FBgn0260486	44	32	27	55	47	27	35	42	42	49	56	54	0.549942	0.249037	0.223228	0.729455	0.792917	conserved	529	594	803	662	709	657	527	594	425	638	741	715	0.068818	0.83848	0.241596	0.108994	5.32097e-07	ambiguous
FBgn0260632	469	494	416	174	268	330	353	488	373	349	443	298	-0.490662	0.123347	-0.244615	0.489949	3.42836e-14	ambiguous	1182	1257	1335	1276	1387	1374	1105	1285	968	982	1111	1206	0.0918244	0.636358	-0.195796	0.151515	0.0316559	ambiguous
FBgn0260749	109	88	95	56	103	83	89	105	106	129	174	106	0.0307315	0.969087	0.267719	0.528687	8.79988e-05	ambiguous	218	265	270	229	208	209	237	274	213	241	275	299	-0.212372	0.375931	-0.0117502	0.973098	0.000824264	ambiguous
FBgn0260750	85	132	132	56	51	65	89	104	96	84	85	82	-0.643037	0.0743177	-0.261297	0.565387	4.08266e-05	ambiguous	186	186	164	190	150	201	154	164	137	201	181	255	0.00899318	0.986539	0.254516	0.234715	0.000734445	ambiguous
FBgn0260861	87	103	63	50	49	54	59	58	62	37	88	65	-0.364184	0.410323	-0.0371975	0.980633	0.000782804	ambiguous	129	117	125	125	116	115	104	138	103	122	149	138	-0.0592813	0.885344	0.0523503	0.913754	0.0877146	conserved
FBgn0261020	502	684	760	492	448	406	520	472	563	583	651	667	-0.217219	0.647601	0.155962	0.710174	6.77447e-30	ambiguous	355	411	411	415	488	462	404	420	319	475	449	515	0.2031	0.318592	0.141431	0.472372	0.221467	conserved
FBgn0261064	165	150	125	102	80	102	123	135	124	122	167	113	-0.28769	0.486	-0.0451369	0.9643	1.32745e-05	ambiguous	208	220	214	154	161	156	205	224	172	165	183	219	-0.426864	0.029824	-0.234506	0.265611	0.00885982	all trans
FBgn0261068	83	116	85	50	60	28	67	61	85	76	107	77	-0.637425	0.104029	0.130302	0.870037	2.92936e-11	ambiguous	166	157	156	146	135	113	133	158	130	162	174	193	-0.266963	0.323121	0.121862	0.705525	3.63248e-05	ambiguous
FBgn0261268	226	221	191	181	203	201	186	214	255	225	286	284	0.177423	0.663231	0.145543	0.785306	0.00101282	ambiguous	339	386	399	474	494	484	389	405	332	406	454	529	0.354024	0.0268359	0.107412	0.634	0.539586	ambiguous
FBgn0261278	97	69	90	42	61	66	59	100	93	86	107	86	-0.263208	0.621058	0.0279638	0.982812	0.000411261	ambiguous	172	159	101	130	139	147	136	134	117	166	164	191	-0.0543297	0.909125	0.207925	0.400644	0.00343817	ambiguous
FBgn0261396	143	220	148	176	115	141	119	162	149	174	197	179	0.0678974	0.925675	0.209679	0.63068	1.14364e-05	ambiguous	185	216	203	263	248	257	221	216	155	255	255	261	0.327425	0.103488	0.18273	0.42953	0.817906	conserved
FBgn0261437	66	88	95	52	49	42	63	59	67	53	77	67	-0.442514	0.305265	-0.0503743	0.964598	0.000154627	ambiguous	108	85	101	103	106	83	105	112	104	97	89	147	-0.0137255	0.982882	-0.115627	0.773527	0.881102	conserved
FBgn0261458	1801	1546	1362	1066	1288	1270	1132	1306	1470	1448	1683	1780	-0.059916	0.902306	0.200562	0.509799	1.0299e-53	ambiguous	1385	1347	1463	1346	1572	1804	1161	1254	919	1276	1409	1590	0.161515	0.437855	0.168789	0.212404	3.65049e-05	ambiguous
FBgn0261535	104	33	47	41	66	104	48	87	74	78	124	78	0.425362	0.480674	0.233471	0.684382	0.686383	conserved	101	124	91	95	121	126	103	87	60	125	110	135	0.10106	0.818384	0.308663	0.213819	0.0127249	ambiguous
FBgn0261560	5616	5861	4316	4919	2868	3612	3799	5958	2787	4642	7654	3280	-0.130962	0.815694	0.0868323	0.946976	4.36514e-240	ambiguous	2322	2620	1794	2145	1979	1963	1627	1951	1391	1789	2132	2589	-0.144028	0.548671	0.188686	0.218986	1.69534e-41	ambiguous
FBgn0261563	41	40	19	44	38	46	31	46	51	80	67	49	0.585331	0.190029	0.369882	0.407551	0.392517	conserved	76	95	82	245	159	201	89	72	51	170	170	204	1.14461	9.37527e-08	0.952687	7.28195e-09	0.632238	all cis
FBgn0261597	14766	17509	17399	9970	9000	8313	10361	11710	12093	11512	12931	11662	-0.528685	0.0323665	-0.033647	0.956346	0	all trans	14830	14383	11734	12166	12736	10255	14678	13061	11503	13800	13024	15780	-0.217475	0.246868	-0.0620543	0.721752	2.58822e-110	ambiguous
FBgn0261608	8167	9356	9644	6737	5402	4586	5721	6443	6788	6025	7055	6630	-0.365795	0.27495	-0.0555143	0.92335	0	ambiguous	7951	7135	7071	5978	6868	6930	7891	7332	6682	7349	7147	8790	-0.164471	0.337543	-0.0962049	0.48407	1.64886e-36	ambiguous
FBgn0261647	131	110	75	66	83	97	102	105	119	112	140	114	-0.0352042	0.961811	0.0393667	0.971463	0.00468482	ambiguous	230	250	247	303	290	295	231	266	204	247	251	349	0.273507	0.163311	0.0729462	0.832299	0.915013	conserved
FBgn0261671	861	569	329	490	572	458	581	583	699	680	701	661	0.117873	0.859807	0.0174548	0.984963	2.10511e-05	ambiguous	804	1083	1401	1090	872	1330	1015	1030	684	1017	1067	1128	0.00170569	0.99747	0.0604586	0.818579	3.57102e-06	ambiguous
FBgn0261787	247	224	161	126	161	169	146	184	197	172	206	162	-0.141026	0.781693	-0.0702542	0.931471	0.000231034	ambiguous	240	265	273	254	295	308	275	242	239	241	241	289	0.130277	0.625392	-0.142468	0.554277	0.433053	conserved
FBgn0261800	195	110	92	64	105	90	102	108	100	87	132	117	-0.257029	0.640647	-0.00813575	0.995155	0.000258859	ambiguous	1261	1498	1529	1224	1439	1472	1129	1157	1037	1251	1321	1393	-0.0529341	0.843934	0.0664425	0.756255	1.5966e-10	ambiguous
FBgn0261802	1057	974	623	784	785	733	856	975	857	981	1227	1043	0.116283	0.814769	0.139848	0.718246	8.97392e-16	ambiguous	1046	1283	1190	1281	1152	1335	1087	1096	968	1177	1281	1562	0.0936088	0.671125	0.152259	0.285337	1.03191e-06	ambiguous
FBgn0261822	4536	4496	3662	3442	3258	2882	3557	3619	3816	3691	3851	3620	-0.0830638	0.857069	-0.0876384	0.854272	1.3256e-53	ambiguous	6060	6183	6602	5679	5768	5853	7862	7974	6006	6739	7080	7437	-0.12462	0.391305	-0.205502	0.0422868	3.71875e-05	compensatory
FBgn0261836	575	430	317	547	611	571	599	696	678	725	959	728	0.670939	0.00612661	0.153205	0.682897	0.121362	ambiguous	13935	19169	34209	17369	11292	24734	20309	20199	12470	15756	16500	13721	-0.222599	0.731237	-0.279821	0.287813	2.20184e-26	ambiguous
FBgn0261938	304	237	193	92	149	156	178	250	216	178	251	191	-0.522577	0.108939	-0.153187	0.773847	2.24979e-10	ambiguous	402	500	571	358	428	430	482	411	356	450	398	449	-0.264684	0.229504	-0.111697	0.63662	0.000125055	ambiguous
FBgn0261983	255	194	155	133	167	149	165	170	194	187	231	195	-0.0983176	0.86831	0.0817424	0.914575	2.35993e-06	ambiguous	282	354	382	327	331	367	305	302	232	283	359	402	0.00769831	0.986539	0.117994	0.64649	0.00241255	ambiguous
FBgn0262126	354	634	502	375	470	510	635	584	708	628	680	570	0.145612	0.802024	-0.142142	0.73683	0.271602	conserved	785	923	907	949	868	1025	878	833	735	925	854	951	0.114162	0.597445	-0.0210174	0.941486	0.586995	conserved
FBgn0262160	123	159	62	83	107	166	129	118	141	150	213	130	0.324747	0.566186	0.18104	0.737298	0.0592637	conserved	6133	6171	7031	7462	6105	6467	5839	6568	4629	6136	7119	6995	0.0465456	0.85364	0.0714795	0.738377	6.60409e-22	ambiguous
FBgn0262467	59	89	78	55	71	62	90	71	98	68	115	88	0.0314243	0.96937	-0.0523356	0.963843	0.107915	conserved	168	180	138	174	173	116	175	154	121	191	181	233	-0.0683915	0.877106	0.210944	0.374624	0.000991312	ambiguous
FBgn0262475	824	819	588	545	586	589	779	807	822	774	897	738	-0.0524533	0.918362	-0.111483	0.800946	1.10989e-08	ambiguous	782	811	874	1013	938	1024	968	938	827	1082	1083	1214	0.259968	0.078606	0.116354	0.460734	0.594058	conserved
FBgn0262601	131	132	163	133	91	120	104	135	173	106	123	202	-0.00333245	0.999295	-0.0262628	0.98495	0.0146554	ambiguous	157	192	164	220	229	172	214	169	171	283	240	251	0.255044	0.334175	0.261511	0.218023	0.151404	conserved
FBgn0262647	61	37	42	28	40	43	51	45	68	56	71	57	-0.0177658	0.987583	0.0353409	0.980633	0.0841526	conserved	129	137	160	165	153	174	139	162	136	165	178	202	0.191687	0.512614	0.11211	0.735947	0.517425	conserved
FBgn0262743	154	145	143	175	188	187	158	165	250	230	216	217	0.587854	0.0193265	0.0903012	0.913908	0.565284	ambiguous	325	403	387	438	463	389	403	442	355	451	512	490	0.199209	0.35638	0.0885036	0.735947	0.547426	conserved
FBgn0262782	4639	6118	5736	3952	3491	2867	3780	4508	4302	4513	5563	4832	-0.347347	0.30725	0.117395	0.744786	2.5066e-299	ambiguous	11015	10650	7284	9636	9835	6613	9228	8514	8051	10454	9694	11950	-0.146676	0.636358	0.121684	0.364382	1.23984e-144	ambiguous
FBgn0262872	2075	1732	1421	2030	2439	2208	2083	2130	2124	2838	3155	2552	0.642397	0.00157539	0.287931	0.145163	0.0571347	ambiguous	7830	8484	9941	10231	9119	10760	9329	8893	7202	9974	10381	11561	0.189558	0.289339	0.143915	0.164964	8.98552e-15	ambiguous
FBgn0263081	4739	3190	4104	7407	6518	5936	1742	1706	1691	8394	7768	7511	0.973023	1.12354e-05	1.91196	3.24832e-50	0	cisxtrans	158	497	96	100	138	87	93	116	70	464	443	368	-0.580734	0.266494	1.67375	1.10143e-29	5.14787e-139	compensatory
FBgn0263133	135	118	115	71	93	127	103	177	154	135	181	155	-0.0274479	0.971042	0.0043519	0.997505	0.00476374	ambiguous	437	482	419	394	413	358	429	459	381	418	396	500	-0.195984	0.334861	-0.125646	0.542962	0.00862988	ambiguous
FBgn0263198	224	240	200	152	180	228	213	236	250	268	311	240	0.0595071	0.9223	0.0978868	0.874381	6.11513e-05	ambiguous	439	546	513	574	476	528	544	523	387	551	567	634	0.0699975	0.809061	0.0856641	0.718868	0.016584	ambiguous
FBgn0263200	470	597	551	279	313	251	344	484	452	366	436	388	-0.597514	0.0194713	-0.196713	0.588472	1.8342e-22	all trans	356	373	234	258	228	208	346	271	358	292	275	337	-0.442911	0.0619244	-0.266883	0.191982	0.0017761	ambiguous
FBgn0263278	166	176	166	232	218	247	145	206	205	216	238	238	0.72026	0.00211249	0.180918	0.699434	0.346447	ambiguous	238	215	223	305	321	307	230	186	203	243	239	287	0.440462	0.0113963	0.107769	0.722964	0.254809	ambiguous
FBgn0263598	14477	18006	14036	12583	13481	11879	13797	14450	14826	16085	17991	15701	0.0160668	0.977426	0.0845245	0.85182	4.01008e-291	ambiguous	49874	53627	52411	53438	51011	51415	56729	49013	42603	57922	52168	61343	-0.00369575	0.988954	0.0290235	0.908451	6.28379e-181	ambiguous
FBgn0263773	1351	732	1279	1133	1481	1272	1204	2016	1535	1495	2130	1480	0.466864	0.182186	-0.0156485	0.988654	0.00158521	ambiguous	1826	1686	1514	2403	2013	2278	1794	1718	1307	1842	1768	2278	0.395921	0.00702792	0.102431	0.539453	0.00282568	all trans
FBgn0263852	76	152	150	68	76	75	101	98	116	95	77	109	-0.436132	0.341582	-0.218296	0.694442	0.00189009	ambiguous	118	174	117	122	128	128	197	149	168	197	164	197	-0.105994	0.798479	-0.056914	0.894524	0.203404	conserved
FBgn0263873	458	390	198	175	239	294	339	433	338	422	472	371	-0.2075	0.714958	0.0619081	0.935257	6.53395e-15	ambiguous	578	617	602	509	430	546	526	490	368	395	370	490	-0.268081	0.140258	-0.294627	0.040923	0.107295	ambiguous
FBgn0263933	244	210	142	150	154	136	197	181	251	157	190	195	-0.102699	0.862206	-0.285267	0.407551	0.145268	conserved	161	233	224	188	184	269	181	241	171	187	211	235	0.0479715	0.915404	-0.0772895	0.834579	0.674176	conserved
FBgn0264695	1642	1048	795	1064	1624	1161	1390	1314	1231	1678	1740	1221	0.43286	0.2298	0.0995742	0.87287	0.0690643	conserved	18438	18922	20097	16735	20437	21758	13723	18372	12887	14618	20567	18641	0.0323722	0.906176	0.0723246	0.807112	7.93498e-72	ambiguous
FBgn0264750	13108	10806	11073	8707	7631	7013	7583	6765	8452	7310	7141	7220	-0.253557	0.423853	-0.170974	0.636082	2.06849e-172	ambiguous	382	1146	170	100	158	122	260	270	256	252	291	348	-0.928715	0.0361108	-0.0113512	0.973305	2.27899e-81	all trans
FBgn0264815	326	228	165	74	111	63	101	158	144	181	241	195	-1.08213	0.000175527	0.427476	0.090717	1.32468e-51	all trans	304	246	243	241	224	218	180	204	185	241	242	268	-0.209186	0.404707	0.18662	0.418987	1.96239e-07	ambiguous
FBgn0264855	151	94	124	85	95	89	125	117	108	119	150	113	-0.131651	0.823737	-0.0014059	0.999194	0.00131098	ambiguous	341	415	469	398	430	480	465	418	330	385	443	471	0.0884624	0.7692	-0.0727579	0.798548	0.889374	conserved
FBgn0264894	258	147	137	83	130	80	143	204	124	117	207	146	-0.502898	0.200296	-0.110445	0.895673	1.2801e-07	ambiguous	2345	2012	2201	1867	2080	2378	1483	1945	1392	1434	2135	1912	-0.0548886	0.842894	0.0040988	0.986769	9.45965e-09	ambiguous
FBgn0264895	163	112	105	108	130	117	121	144	158	125	155	144	0.204473	0.670588	-0.0963663	0.900253	0.701406	conserved	363	369	409	373	348	337	333	309	262	356	333	396	-0.108307	0.658125	0.0742325	0.801641	0.00014108	ambiguous
FBgn0264978	78	94	87	64	73	63	75	73	90	81	82	81	-0.0608415	0.932726	-0.0630042	0.953721	0.0520252	conserved	135	150	149	157	136	143	148	147	124	169	184	203	0.00326396	0.99626	0.192592	0.437878	0.00898693	ambiguous
FBgn0264979	86	57	56	27	25	30	20	20	17	19	31	17	-0.832839	0.0189696	0.0570404	0.966726	2.18513e-05	all trans	2478	2288	2939	2726	2932	2956	3364	3110	2760	2762	2597	3400	0.152577	0.428167	-0.252911	0.0109617	8.68539e-13	compensatory
FBgn0265262	51	46	33	47	43	27	44	60	41	41	46	32	0.148326	0.8429	-0.289463	0.607323	0.768034	conserved	443	380	398	359	477	362	363	361	306	328	351	377	-0.0311302	0.933094	-0.133969	0.530887	0.579798	conserved
FBgn0265298	138	137	147	95	126	145	107	173	182	126	157	172	0.0887543	0.888857	-0.106076	0.894945	0.271083	conserved	253	264	218	239	294	233	277	261	229	287	282	319	0.052303	0.884631	0.0258063	0.94362	0.244101	conserved
FBgn0265778	111	81	72	48	112	88	81	149	145	109	178	112	0.194989	0.760834	-0.0233804	0.986185	0.462757	conserved	304	358	448	360	317	402	386	354	271	328	349	328	-0.0400579	0.918106	-0.161508	0.460734	0.772119	conserved
FBgn0266449	419	529	543	533	448	492	393	387	506	456	498	544	0.265925	0.49513	0.0972573	0.874381	0.00315242	ambiguous	409	427	307	491	584	474	434	373	368	451	441	594	0.41138	0.0375686	0.133624	0.537216	0.209619	ambiguous
FBgn0266557	269	196	84	176	202	197	245	238	258	247	310	261	0.361459	0.467332	0.0175016	0.986185	0.941493	conserved	868	1193	1499	1242	894	1452	1141	1212	826	1115	1230	1149	0.0106391	0.986314	-0.0294277	0.929646	0.00723546	ambiguous
FBgn0266666	290	364	298	259	195	212	274	229	295	227	191	281	-0.18758	0.68416	-0.250399	0.566431	0.00775341	ambiguous	318	352	330	351	372	310	487	405	378	403	359	461	0.0415611	0.897967	-0.218122	0.199694	0.340594	conserved
FBgn0266670	246	210	176	157	168	211	197	220	192	207	256	204	0.0747215	0.902306	0.00701754	0.995155	0.00399905	ambiguous	377	330	402	384	355	325	300	363	271	347	379	427	-0.061448	0.843955	0.108693	0.663687	0.000169323	ambiguous
FBgn0267330	126	164	193	123	106	91	123	116	157	117	105	109	-0.2671	0.595701	-0.306687	0.413398	0.0452363	ambiguous	447	492	539	431	473	434	587	483	380	511	509	624	-0.141431	0.519726	0.00288077	0.989011	3.89174e-05	ambiguous
FBgn0267365	71	66	90	61	59	58	63	68	63	62	59	51	-0.0445962	0.953894	-0.224256	0.709878	0.558659	conserved	98	94	98	99	124	101	115	139	115	105	116	144	0.142614	0.701735	-0.16895	0.58017	0.375814	conserved
FBgn0267486	44	28	15	38	55	34	21	30	30	41	52	25	0.727655	0.0988716	0.274485	0.669555	1	conserved	113	97	134	88	130	121	80	124	78	77	100	117	-0.0226378	0.968159	-0.0957942	0.834579	0.757041	conserved
FBgn0267488	47	39	33	28	25	17	40	35	35	32	33	38	-0.373699	0.517255	-0.146743	0.8732	0.0505233	conserved	998	1088	1293	1158	1100	1262	1189	1235	920	1008	1086	1248	0.0547171	0.843866	-0.171872	0.197477	0.443218	conserved
FBgn0267821	297	244	179	194	227	193	215	215	231	281	320	282	0.088104	0.882209	0.267129	0.365236	2.37267e-08	ambiguous	342	356	281	378	403	405	301	293	258	347	342	444	0.260904	0.201744	0.201997	0.26594	0.296436	conserved
FBgn0267828	1867	2690	2879	3996	3810	3564	3119	3443	3595	4712	5136	4515	0.83973	0.00100367	0.360843	0.017958	0.000102086	cis+trans	9673	9198	10752	5690	5767	6383	9001	8893	7657	6404	6998	7538	-0.717563	3.07775e-10	-0.454866	1.37758e-09	8.69697e-120	cisxtrans
FBgn0267976	201	256	244	225	193	233	216	176	247	260	246	232	0.184207	0.691982	0.0806004	0.922702	0.0108713	ambiguous	408	421	381	374	426	374	456	416	394	489	423	557	-0.0458474	0.879404	0.0242909	0.942666	0.00586706	ambiguous
FBgn0270924	25	24	26	15	20	31	30	37	34	31	32	44	0.0968895	NA	-0.018434	0.991346	0.495406	NA	64	81	89	55	70	66	40	66	57	79	68	74	-0.260937	0.489072	0.173634	0.655876	0.00177692	ambiguous
FBgn0283427	1104	987	443	637	601	1051	740	666	661	624	801	585	0.169664	0.795776	-0.15492	0.723818	0.135174	conserved	8417	8291	9814	13689	9743	12121	9945	9924	9079	10464	10954	13210	0.403545	0.0145001	0.0641469	0.710703	1.722e-20	all trans
FBgn0283467	38	32	34	23	32	18	30	35	33	42	32	37	-0.167952	0.82961	0.048936	0.97344	0.0391157	ambiguous	53	63	56	36	54	45	46	52	36	35	51	89	-0.301286	0.458239	0.114817	0.818579	0.0117256	ambiguous
FBgn0283525	51	33	43	25	21	31	39	31	34	32	39	46	-0.346148	0.559236	0.0329551	0.982812	0.00608131	ambiguous	97	135	98	97	93	82	103	100	76	103	95	96	-0.255006	0.444736	-0.0772297	0.867721	0.0924666	conserved
FBgn0283658	981	1258	1057	734	791	812	830	983	961	972	1187	1055	-0.180323	0.639739	0.0879582	0.856933	3.14794e-38	ambiguous	3478	3694	4215	3128	3088	3569	3658	3508	2991	3358	3178	3719	-0.215304	0.185668	-0.161975	0.133915	3.09021e-16	ambiguous
FBgn0283682	150	154	95	109	113	119	153	167	162	169	205	217	0.0890511	0.888373	0.153355	0.778098	0.00101282	ambiguous	373	446	449	470	418	464	413	491	330	469	474	523	0.0867822	0.744008	0.0658544	0.824085	0.0716717	conserved
FBgn0284244	19	30	25	68	48	32	33	29	28	44	44	18	1.08608	0.00411074	0.0680952	0.957076	0.0158481	all trans	70	58	65	116	136	118	79	61	78	96	95	95	0.847474	0.000256246	0.153059	0.685149	0.0107077	all trans
FBgn0284248	1649	2992	2985	2332	1901	1929	2024	1567	2383	1914	1729	2189	-0.012349	0.989895	-0.123972	0.848071	1.96021e-11	ambiguous	8303	8345	9046	8088	9104	8431	9400	7729	6978	10076	8778	10640	-0.00749151	0.980729	0.105649	0.541242	1.68699e-62	ambiguous
FBgn0284251	35	18	22	15	25	28	18	34	20	24	44	28	0.139412	NA	0.177489	0.848277	0.231679	NA	29	31	30	28	41	26	27	23	26	35	17	27	0.0584978	0.933094	-0.0653884	NA	0.985169	NA
FBgn0284253	434	345	301	339	394	440	404	442	544	505	640	536	0.412841	0.137931	0.14264	0.736918	0.115719	conserved	459	456	445	489	483	521	478	506	390	473	488	575	0.12668	0.550933	-0.0202916	0.950303	0.803167	conserved
FBgn0284255	883	818	831	606	601	533	564	596	710	575	665	660	-0.219504	0.509588	-0.0832347	0.886411	1.81554e-17	ambiguous	614	575	547	574	595	516	608	562	488	638	652	756	-0.0461849	0.871585	0.112304	0.544362	3.57693e-06	ambiguous
FBgn0284256	237	225	150	143	195	223	220	297	310	277	331	318	0.178839	0.72122	0.0462777	0.954932	0.0219362	ambiguous	678	784	782	844	795	939	805	683	523	890	752	865	0.19159	0.299628	0.135568	0.521679	0.0670548	conserved
FBgn0285948	7608	8733	8807	5505	4920	4575	5262	5385	6095	6298	6468	6392	-0.416056	0.126567	0.076167	0.881322	0	ambiguous	7698	7195	5140	6657	7257	5325	7801	6961	6317	7690	7221	8811	-0.0611017	0.860878	-0.0140224	0.955907	3.26866e-24	ambiguous
FBgn0286198	121	89	118	84	99	141	98	148	103	135	228	138	0.257877	0.613515	0.317759	0.420654	0.00176572	ambiguous	122	94	78	72	74	90	81	96	78	81	91	101	-0.286637	0.420662	-0.0683469	0.886529	0.0628003	conserved
FBgn0286781	393	369	364	225	318	395	383	502	411	416	472	381	0.0377363	0.953328	-0.133174	0.788323	0.00888681	ambiguous	552	640	598	627	633	585	726	651	514	604	588	651	0.0394184	0.884631	-0.197952	0.192894	0.354055	conserved
FBgn0286786	262	101	154	117	117	146	145	192	187	148	230	216	-0.10575	0.889047	0.0527495	0.953874	0.000320341	ambiguous	213	217	131	139	148	148	196	136	158	201	150	210	-0.339574	0.240697	0.00581893	0.985959	0.000172151	ambiguous
FBgn0286898	538	565	394	317	520	547	555	550	573	611	730	560	0.184498	0.704027	0.0512335	0.93757	7.07403e-05	ambiguous	575	635	588	816	678	737	624	672	485	677	736	739	0.298273	0.0631415	0.0912107	0.683908	0.756957	conserved
FBgn0287204	113	137	135	105	89	94	110	110	123	121	136	120	-0.103084	0.87323	0.0154376	0.990552	0.000984289	ambiguous	227	224	269	217	203	208	230	215	162	220	243	277	-0.190545	0.447396	0.0935233	0.768934	5.89987e-05	ambiguous
FBgn0031636	908	816	552	1749	1891	1334	988	1036	969	1274	1357	1069	1.36025	2.83911e-10	0.169406	0.640431	1.77453e-57	all trans	2075	1837	2047	1110	979	1106	2318	2433	1936	1608	1537	1645	-0.878792	2.6088e-13	-0.627356	4.90829e-13	2.58704e-23	cisxtrans
FBgn0031638	68	53	58	36	38	33	50	64	65	53	43	38	-0.379067	0.426969	-0.390183	0.34393	0.251494	conserved	151	138	183	106	144	106	124	168	130	128	125	132	-0.377025	0.164494	-0.258615	0.294789	0.121073	conserved
FBgn0031640	183	168	135	126	131	131	138	150	166	154	177	133	-0.00626063	0.995713	-0.0752371	0.930637	0.0189582	ambiguous	328	382	383	294	375	319	331	349	261	364	369	421	-0.141939	0.5809	0.104447	0.664739	4.10103e-06	ambiguous
FBgn0031643	213	199	187	213	219	156	176	205	208	229	257	223	0.267881	0.497757	0.134642	0.799872	0.0168647	ambiguous	339	362	358	487	517	554	411	456	365	486	496	567	0.534838	0.000228818	0.135548	0.484616	0.0138405	all trans
FBgn0031639	85	93	102	98	106	86	63	99	104	104	113	116	0.323638	0.442099	0.177854	0.773847	0.130906	conserved	180	207	188	212	212	219	196	180	160	240	241	293	0.150239	0.579801	0.303929	0.0838376	0.00531181	ambiguous
FBgn0031635	777	631	581	430	511	495	500	583	564	600	735	575	-0.146992	0.708415	0.0856171	0.876321	4.87784e-21	ambiguous	321	352	309	321	393	346	269	295	258	225	320	363	0.102132	0.705507	-0.0443916	0.914026	0.915807	conserved
FBgn0031633	805	697	616	468	470	420	368	496	548	454	644	565	-0.307514	0.275996	0.107951	0.854272	4.11981e-32	ambiguous	688	717	694	918	1066	704	710	788	640	906	922	994	0.336267	0.0864032	0.205436	0.126326	0.561609	conserved
FBgn0020762	523	393	461	285	469	314	252	292	517	303	386	533	-0.0576111	0.930525	0.0840778	0.933182	1.28083e-11	ambiguous	295	323	288	190	241	310	271	283	187	264	301	309	-0.273318	0.303157	0.0571134	0.876122	1.44679e-07	ambiguous
FBgn0026319	34	28	43	55	56	103	39	49	48	64	53	86	1.12851	0.00108054	0.34776	0.452381	0.120813	ambiguous	165	133	136	213	210	232	159	119	115	210	181	276	0.552803	0.00614923	0.480067	0.00658566	0.331496	all cis
FBgn0022153	556	568	448	434	528	545	443	587	513	572	687	581	0.240258	0.463368	0.125171	0.788323	4.18965e-05	ambiguous	509	532	565	772	708	726	535	546	512	691	722	837	0.441631	0.00117464	0.287627	0.0211848	0.666564	all cis
FBgn0031601	62	42	57	47	42	41	49	73	50	50	67	51	0.00257246	0.999396	-0.116732	0.903871	0.358165	conserved	88	81	65	68	93	55	69	98	75	88	74	70	-0.105558	0.839729	-0.174234	0.63662	0.872146	conserved
FBgn0031603	49	62	51	47	42	36	27	37	38	38	46	34	-0.0546209	0.946745	0.0654096	0.957076	0.0410044	ambiguous	121	92	124	94	116	106	145	139	105	167	138	157	-0.0890306	0.841679	0.0614327	0.886529	0.0482049	ambiguous
FBgn0031604	78	54	69	79	52	59	55	75	77	67	111	80	0.20876	0.728494	0.153932	0.838978	0.0938996	conserved	121	88	132	152	159	132	109	128	101	118	167	164	0.340909	0.229835	0.182664	0.539616	0.993251	conserved
FBgn0031611	34	51	56	35	50	40	51	52	79	57	61	44	0.102938	0.902306	-0.210767	0.746826	0.982891	conserved	105	102	130	99	107	117	96	128	102	112	138	124	-0.0590815	0.896262	0.0124322	0.977393	0.183911	conserved
FBgn0011603	247	237	250	152	223	291	208	313	246	308	371	280	0.146615	0.795776	0.180197	0.69765	1.89192e-05	ambiguous	9166	10172	11605	14259	13594	14009	12977	12109	10488	13831	13993	16261	0.422966	0.000711736	0.121942	0.258955	6.07821e-16	all trans
FBgn0031609	48	41	43	26	30	37	55	40	48	52	41	44	-0.169084	0.814994	-0.127776	0.894945	0.134365	conserved	121	105	122	127	123	109	135	143	101	105	151	168	0.037306	0.934663	-0.0179944	0.970224	0.634049	conserved
FBgn0053002	68	128	109	90	60	68	79	57	97	102	108	96	-0.157645	0.821003	0.219299	0.700393	5.00631e-06	ambiguous	244	244	302	221	239	266	313	273	237	325	271	328	-0.118319	0.690981	-0.0108208	0.973968	0.00962939	ambiguous
FBgn0019982	416	592	563	333	297	284	332	364	462	411	435	375	-0.444544	0.171086	-0.0312582	0.97412	1.64717e-23	ambiguous	1010	907	715	1140	1102	674	836	770	750	899	866	1180	0.131026	0.706322	0.118621	0.537216	0.0123491	ambiguous
FBgn0031607	155	145	135	89	76	66	110	105	115	94	116	100	-0.549305	0.0774145	-0.177897	0.748906	2.03111e-06	ambiguous	259	218	233	195	188	204	235	221	208	192	192	226	-0.264638	0.250106	-0.27257	0.14502	0.299199	conserved
FBgn0031606	119	82	83	92	62	87	82	104	94	102	116	106	0.0779823	0.911762	0.0790817	0.931471	0.0187492	ambiguous	119	100	100	161	122	115	114	138	101	128	116	138	0.286632	0.350905	-0.055136	0.906672	0.316603	conserved
FBgn0025684	97	116	84	111	98	96	98	131	112	125	138	122	0.326385	0.416541	0.0509221	0.957076	0.458913	conserved	129	152	90	211	180	152	123	125	121	153	156	174	0.494768	0.0620828	0.168299	0.552563	0.316603	conserved
FBgn0027609	80	56	40	46	30	38	48	65	49	49	82	48	-0.25298	0.684882	0.0102408	0.994323	0.00442065	ambiguous	207	167	172	208	189	185	156	190	139	168	204	231	0.0815944	0.824096	0.110065	0.740575	0.161923	conserved
FBgn0031602	387	380	344	23	32	58	298	361	259	230	255	197	-2.67466	5.37672e-26	-0.478326	0.0323037	6.3471e-84	cisxtrans	140	159	138	241	230	213	112	136	84	148	251	266	0.607257	0.00115699	0.648442	0.000415749	0.0270155	cisxtrans
FBgn0031600	176	158	197	168	145	131	174	134	183	164	167	155	0.0444333	0.946745	-0.113676	0.87287	0.0938996	conserved	170	224	226	153	193	210	217	215	194	227	234	281	-0.147926	0.648611	0.0508875	0.891592	0.00143663	ambiguous
FBgn0031598	89	80	84	67	94	106	75	92	96	99	125	123	0.348353	0.402354	0.236113	0.618755	0.107556	conserved	209	239	245	269	267	268	232	244	180	227	265	308	0.202013	0.372607	0.0913383	0.770935	0.61454	conserved
FBgn0000547	56	44	25	49	64	41	55	49	52	79	65	61	0.542263	0.226768	0.212268	0.736839	0.79538	conserved	1217	1147	1540	1381	1295	1902	1137	1249	913	1319	1535	1659	0.214755	0.394883	0.256503	0.0285439	3.76891e-07	compensatory
FBgn0031590	914	1198	1159	1021	906	1023	1041	992	1198	1178	1137	1365	0.143848	0.761814	0.0705673	0.922702	2.56984e-10	ambiguous	888	1080	912	1029	1031	996	1014	881	794	987	934	1174	0.0804412	0.722688	0.0166828	0.956328	0.0824651	conserved
FBgn0031589	250	294	267	187	190	173	239	251	202	191	290	200	-0.23718	0.537187	-0.135797	0.827601	6.79497e-06	ambiguous	907	920	949	778	762	730	826	803	752	774	745	952	-0.286903	0.0368406	-0.129195	0.452551	3.09566e-08	all trans
FBgn0004893	457	383	355	306	340	309	381	543	364	330	423	300	-0.0073127	0.993249	-0.35973	0.185319	0.827798	conserved	836	844	838	1381	1244	1371	974	927	760	1201	1134	1443	0.646422	2.90506e-08	0.305071	0.00364338	0.00537189	cis+trans
FBgn0031571	1164	1053	538	695	735	567	767	784	889	831	883	884	-0.116162	0.850402	-0.0214913	0.981901	4.0803e-18	ambiguous	394	563	530	661	570	774	591	496	324	564	445	595	0.407527	0.0437256	0.015583	0.970224	0.00487327	all trans
FBgn0021800	52	50	41	52	60	60	44	63	65	55	67	58	0.519499	0.176053	-0.0366496	0.979916	0.480496	conserved	207	177	154	237	263	216	180	231	132	182	259	208	0.381564	0.0922372	0.0742767	0.864335	0.258327	conserved
FBgn0000256	1646	1104	1468	1104	1205	1190	1096	1218	1119	1656	1920	1731	0.036332	0.949532	0.473414	0.00110297	1.16039e-81	compensatory	1855	1912	1966	1747	1481	1506	1521	1645	1219	1502	1628	1820	-0.272831	0.0546133	-0.00495997	0.982535	2.85691e-27	ambiguous
FBgn0051957	58	34	37	22	26	19	25	26	39	24	28	29	-0.524537	0.285741	-0.169619	0.854272	0.0271976	ambiguous	64	38	57	50	43	52	45	44	58	82	62	71	-0.116955	0.838415	0.2415	0.480589	0.00919092	ambiguous
FBgn0031534	404	329	311	331	295	292	306	293	355	339	360	382	0.126426	0.781693	0.05933	0.935681	0.000230229	ambiguous	623	594	635	668	725	672	637	646	528	636	692	824	0.148644	0.42799	0.0591771	0.814269	0.266341	conserved
FBgn0031535	116	136	132	109	105	103	93	73	85	111	122	115	0.0275459	0.969087	0.286398	0.492056	1.44314e-05	ambiguous	83	82	76	114	142	168	79	79	88	128	122	131	0.736881	0.00193587	0.348222	0.135669	0.42178	ambiguous
FBgn0021967	1005	1295	1236	915	902	704	898	964	1006	917	994	992	-0.17248	0.706301	-0.0899805	0.856933	1.09027e-20	ambiguous	3400	3231	3316	2636	2848	2336	3392	2998	2810	3369	2983	3655	-0.342896	0.00997354	-0.0604638	0.775389	4.89629e-53	all trans
FBgn0031544	552	756	726	596	539	538	615	656	738	735	778	874	0.0186934	0.977659	0.125481	0.793756	1.53072e-15	ambiguous	940	1031	994	785	833	843	1195	1007	875	1036	951	1108	-0.265268	0.0610987	-0.159574	0.305537	7.66202e-07	ambiguous
FBgn0024244	133	65	92	203	208	174	109	132	145	160	158	148	1.20613	6.33682e-06	0.13857	0.826117	8.38862e-07	all trans	459	334	309	280	232	222	514	533	399	577	558	469	-0.552981	0.00990059	-0.0138918	0.97054	1.70979e-16	all trans
FBgn0031566	283	247	227	202	226	194	239	342	250	276	369	299	0.0297247	0.959649	0.0549549	0.95263	3.25755e-05	ambiguous	248	271	306	292	278	248	254	243	240	311	298	309	-0.0146662	0.973401	0.118083	0.655876	0.00386718	ambiguous
FBgn0031561	77	37	63	75	55	68	18	38	28	37	52	24	0.41649	0.381276	0.194472	0.820617	0.575316	conserved	74388	49508	57725	70297	78966	75911	58588	63635	57885	69988	80627	101626	0.289353	0.152828	0.27	0.0198102	2.24802e-116	compensatory
FBgn0002985	273	319	307	402	625	574	378	255	497	464	241	480	1.0542	4.12341e-06	-0.00907881	0.996104	1.316e-17	all trans	97	88	43	46	49	38	109	96	78	95	97	86	-0.644412	0.0663949	-0.153837	0.663687	0.00117349	ambiguous
FBgn0005616	52	45	47	30	33	45	54	66	69	52	57	65	-0.0919601	0.911702	-0.178092	0.800946	0.313387	conserved	136	175	212	175	138	148	187	191	139	149	151	162	-0.169248	0.621051	-0.289841	0.155581	0.951656	conserved
FBgn0014906	950	841	705	901	956	761	698	600	734	869	898	890	0.369355	0.171086	0.244148	0.399461	1.72237e-07	ambiguous	2207	2346	2461	2531	2542	2499	2358	2030	1729	2574	2222	2575	0.10514	0.521993	0.0880305	0.656705	1.6352e-05	ambiguous
FBgn0016698	34	55	55	40	31	52	29	32	44	39	53	40	0.0609061	0.945551	0.148934	0.870037	0.0622334	conserved	368	335	337	483	452	373	373	374	304	421	469	505	0.311619	0.108264	0.208558	0.199688	0.517056	conserved
FBgn0031516	1259	1410	1291	1005	1281	1160	1281	1178	1347	1351	1291	1442	0.0987328	0.824247	-0.0100778	0.992418	3.17896e-10	ambiguous	184	415	181	104	71	101	166	212	152	164	204	224	-1.27263	3.80831e-06	-0.0216144	0.963557	1.52426e-32	all trans
FBgn0031514	2243	2509	1330	1455	1675	1394	1771	1983	1732	1565	2233	1515	-0.0925132	0.876606	-0.161722	0.684382	1.56357e-19	ambiguous	5508	5596	7857	7936	6858	8126	8378	7869	5868	7866	7090	7684	0.25962	0.204584	-0.127475	0.429454	1.8368e-31	ambiguous
FBgn0011648	755	631	559	495	532	621	455	597	522	608	836	703	0.0740525	0.885824	0.297216	0.206272	4.5797e-22	ambiguous	390	463	409	509	552	613	429	439	367	475	539	619	0.389725	0.0180296	0.200477	0.206105	0.99539	ambiguous
FBgn0031505	513	687	661	811	597	456	497	389	534	626	557	679	0.282117	0.548303	0.243233	0.520755	1.7638e-08	ambiguous	1628	1466	1270	1833	1871	1525	1892	1481	1376	2053	1717	2266	0.245735	0.195844	0.152161	0.386924	0.11987	conserved
FBgn0015521	10029	10239	10553	5739	5458	4865	6106	5651	7518	5943	6145	7109	-0.602619	0.00507256	-0.10457	0.854272	0	all trans	8650	7398	7018	6771	7313	6446	9275	9512	8519	8566	9069	10579	-0.168739	0.356926	-0.137681	0.233975	4.94982e-27	ambiguous
FBgn0031478	587	734	725	845	712	642	665	678	800	874	840	902	0.382065	0.245423	0.162433	0.679185	0.00347158	ambiguous	1345	1302	1296	1904	1916	1883	1467	1527	1307	1547	1651	2015	0.517431	2.0645e-06	0.0835822	0.636285	4.20175e-09	all trans
FBgn0051950	51	30	74	42	37	30	39	40	54	43	39	45	-0.177966	0.821203	-0.125534	0.898442	0.152791	conserved	102	91	103	103	90	97	122	95	71	111	120	141	-0.0308469	0.950466	0.153274	0.651418	0.0351439	ambiguous
FBgn0028970	310	274	265	200	190	213	201	206	249	210	275	192	-0.169924	0.678237	-0.0679138	0.933065	5.97314e-06	ambiguous	237	252	209	229	227	196	239	229	206	228	261	311	-0.0970829	0.757204	0.0517019	0.886529	0.00746358	ambiguous
FBgn0041111	292	279	134	141	203	247	260	307	255	277	338	285	0.066488	0.931589	0.00814401	0.993234	0.00125989	ambiguous	507	510	581	621	469	526	498	526	435	545	506	613	0.0122623	0.977299	0.00514852	0.982826	0.030563	ambiguous
FBgn0031484	31	30	25	152	156	167	32	36	44	119	134	139	2.514	4.2143e-25	1.33402	2.22253e-11	0.00919399	cis+trans	29	37	18	239	258	317	44	48	22	174	193	255	2.89477	1.29857e-38	1.71536	7.95008e-25	0.000619612	cis+trans
FBgn0025681	456	391	352	286	312	326	379	405	382	331	437	382	-0.0572012	0.911762	-0.130253	0.788323	0.000248683	ambiguous	656	626	693	615	630	761	617	611	511	616	576	779	0.0182618	0.958457	-0.00665428	0.981356	0.029147	ambiguous
FBgn0031490	121	47	62	21	34	26	20	25	24	40	40	38	-0.983029	0.0106114	0.437496	0.306217	8.15823e-14	all trans	74	40	26	49	71	46	34	35	31	24	42	50	0.183574	0.752481	0.0104682	NA	0.569927	NA
FBgn0031495	136	132	137	127	121	159	95	119	139	152	182	184	0.291877	0.460813	0.376504	0.186176	0.000352619	ambiguous	177	179	180	190	162	168	202	175	183	196	177	195	-0.0447974	0.905586	-0.14145	0.61901	0.730813	conserved
FBgn0031500	84	104	101	73	59	72	92	86	82	64	107	68	-0.177358	0.759207	-0.203756	0.730674	0.0768593	conserved	179	194	143	138	141	156	216	190	168	155	190	219	-0.232877	0.41293	-0.183079	0.459399	0.182735	conserved
FBgn0015600	137	139	73	82	94	79	169	168	135	134	177	140	-0.112863	0.869358	-0.165846	0.769791	0.0305395	ambiguous	896	880	969	985	798	1011	854	727	580	815	800	940	0.0213955	0.946844	0.0602028	0.816774	0.000281553	ambiguous
FBgn0031497	519	526	477	434	535	561	491	556	638	520	611	644	0.300147	0.305197	-0.0335535	0.966726	0.456408	conserved	427	418	387	409	473	404	477	381	363	425	382	465	0.0553179	0.851304	-0.112457	0.636858	0.99539	conserved
FBgn0031493	223	193	158	135	164	151	178	212	194	173	236	199	-0.0314897	0.959649	-0.0562302	0.946976	0.00365954	ambiguous	319	312	284	339	367	257	307	352	225	340	378	391	0.0651863	0.853138	0.137303	0.568592	0.0199686	ambiguous
FBgn0031489	636	400	415	409	435	455	394	414	441	459	503	501	0.151762	0.746335	0.102888	0.84871	1.33117e-05	ambiguous	122	101	72	200	229	167	110	119	110	177	139	253	0.912775	7.74138e-05	0.440118	0.0277696	0.0473226	cis+trans
FBgn0031485	121	115	98	128	66	84	91	101	87	127	147	97	0.0542151	0.944316	0.236607	0.629284	6.54436e-05	ambiguous	147	178	153	154	211	124	154	166	151	186	165	205	0.0267302	0.959605	0.0440969	0.917398	0.194718	conserved
FBgn0024947	1313	1486	1324	1882	1791	1528	1486	1505	1772	1675	1797	1724	0.613277	0.00578213	0.0106923	0.990552	6.22921e-06	all trans	520	675	589	667	651	581	535	534	481	586	639	735	0.0845086	0.748486	0.140333	0.424107	0.00133803	ambiguous
FBgn0031479	65	93	84	70	76	73	61	53	85	94	87	96	0.143415	0.819492	0.289101	0.541517	0.00270566	ambiguous	185	164	171	164	154	102	201	184	143	188	145	183	-0.287784	0.330568	-0.177462	0.509601	0.0779816	conserved
FBgn0051694	1264	981	816	1060	1025	749	621	817	917	784	1076	944	0.201835	0.637891	0.124112	0.800946	3.46692e-10	ambiguous	782	714	672	796	846	970	676	782	626	727	781	958	0.255025	0.158618	0.0500562	0.855386	0.731117	conserved
FBgn0031473	18	28	36	49	38	55	43	43	60	43	40	86	0.911721	0.0187102	0.0756109	0.953721	0.0421838	all trans	231	204	227	215	194	239	203	180	176	215	178	208	-0.0330708	0.931468	-0.0675473	0.86222	0.347791	conserved
FBgn0031437	416	482	484	489	435	402	336	361	454	426	409	506	0.231386	0.555429	0.10215	0.87501	0.00071406	ambiguous	299	282	274	303	352	302	326	294	280	399	381	427	0.151261	0.537504	0.217849	0.209701	0.0133019	ambiguous
FBgn0031449	164	169	92	152	178	138	208	211	261	155	207	193	0.42623	0.245031	-0.360483	0.169541	0.00135246	ambiguous	693	630	874	1051	1161	1314	729	1079	759	715	1189	1077	0.648981	6.72743e-05	0.0199427	0.972416	1.45528e-16	all trans
FBgn0031452	105	73	67	56	65	81	65	87	71	94	89	87	0.0365602	0.961661	0.132369	0.862948	0.00782445	ambiguous	108	117	114	105	111	88	113	128	70	96	117	130	-0.147914	0.679855	-0.0253714	0.962559	0.122401	conserved
FBgn0031456	68	42	46	42	61	49	47	53	63	63	81	61	0.244549	0.6765	0.164005	0.827601	0.188871	conserved	138	147	155	133	119	126	142	153	100	123	142	130	-0.207729	0.471328	-0.140275	0.671833	0.197326	conserved
FBgn0031458	96	86	114	111	95	68	69	72	92	97	85	87	0.17394	0.776041	0.0796783	0.935257	0.083433	conserved	197	193	217	205	167	166	192	209	190	204	187	234	-0.167551	0.557403	-0.094569	0.773986	0.0654477	conserved
FBgn0028398	156	160	149	91	70	100	105	100	122	90	103	113	-0.479146	0.149361	-0.175386	0.76737	1.71336e-05	ambiguous	179	185	148	193	151	111	190	185	172	176	154	191	-0.159429	0.665776	-0.221284	0.334485	0.579598	conserved
FBgn0031459	952	1323	1350	872	706	620	821	978	910	833	894	910	-0.386619	0.288208	-0.140025	0.722419	3.60706e-34	ambiguous	868	818	858	748	744	723	899	760	670	863	872	1030	-0.198827	0.211896	0.0612433	0.802522	1.36587e-13	ambiguous
FBgn0031461	99	61	75	476	474	384	275	136	213	404	195	244	2.60547	1.4057e-32	0.147275	0.887006	1.41321e-59	all trans	391	252	466	96	90	110	313	307	263	109	123	118	-1.72779	6.34064e-16	-1.31707	3.33178e-23	0.00015359	cisxtrans
FBgn0019830	1187	1806	1823	1311	1143	1008	1127	1193	1325	1544	1769	1814	-0.16382	0.762201	0.349334	0.0523527	1.94864e-103	ambiguous	535	719	390	521	527	428	481	461	395	539	587	677	-0.147154	0.66457	0.229326	0.102665	7.872e-13	ambiguous
FBgn0026324	42	57	69	84	69	68	62	31	64	59	104	99	0.611871	0.110908	0.433439	0.271865	0.144546	conserved	153	124	145	161	163	143	160	170	148	166	159	217	0.131689	0.693637	-0.00820561	0.982535	0.921932	conserved
FBgn0031457	95	69	68	56	44	60	63	65	60	57	74	88	-0.193569	0.743573	0.0779111	0.93757	0.00133637	ambiguous	517	476	476	375	416	395	507	490	452	490	454	558	-0.30241	0.0733865	-0.125435	0.529704	1.84036e-05	ambiguous
FBgn0026479	455	518	444	365	408	421	446	408	504	525	578	569	0.0583318	0.911762	0.165937	0.678919	7.8514e-12	ambiguous	518	535	537	569	538	559	532	549	452	547	559	624	0.0619882	0.805765	-0.00755019	0.977547	0.212816	conserved
FBgn0031436	406	521	499	479	387	397	395	379	463	502	496	442	0.1221	0.818741	0.0947638	0.8732	2.26847e-06	ambiguous	1138	1100	1249	986	1064	1182	1093	1034	856	1207	1116	1300	-0.109687	0.609192	0.0955784	0.586376	1.51875e-14	ambiguous
FBgn0031428	68	66	94	38	57	69	83	96	93	98	95	86	-0.161434	0.817757	-0.0633031	0.95263	0.0189432	ambiguous	91	108	102	76	65	47	129	115	102	98	96	117	-0.606317	0.0288003	-0.274794	0.261396	0.00948365	all trans
FBgn0000490	131	85	61	71	74	57	82	96	85	89	138	91	-0.109045	0.885824	0.118417	0.879333	0.000588687	ambiguous	254	224	276	263	303	317	257	268	221	285	305	302	0.21266	0.373966	0.0701162	0.82951	0.838837	conserved
FBgn0011818	141	98	97	107	104	101	100	136	110	145	184	158	0.196495	0.689733	0.319043	0.337309	0.00039043	ambiguous	161	184	128	210	194	198	137	171	149	185	220	214	0.321546	0.196945	0.212799	0.38963	0.622708	conserved
FBgn0031418	3996	3980	5652	2747	2357	1976	4350	4386	5303	6714	6722	7463	-0.596176	0.0501304	0.426512	0.0138902	0	compensatory	901	1066	1251	800	797	1005	1052	1000	870	1108	1069	1380	-0.294241	0.144654	0.0910306	0.616213	3.77883e-29	ambiguous
FBgn0014010	579	491	435	374	400	359	377	495	525	431	578	502	-0.0873239	0.855341	-0.00228026	0.999194	2.61619e-10	ambiguous	861	828	820	939	953	983	781	742	715	947	890	1078	0.187602	0.23747	0.18066	0.211591	0.00393104	ambiguous
FBgn0031374	458	348	205	288	407	391	305	371	359	445	574	438	0.396305	0.2989	0.337947	0.11792	8.58021e-05	ambiguous	1791	1960	2302	2082	1801	2449	1994	1951	1579	2160	2045	2283	0.0604431	0.842894	0.0517637	0.805295	5.35496e-06	ambiguous
FBgn0031378	17	25	27	38	23	39	25	34	43	51	48	39	0.687208	0.144345	0.229369	0.733472	0.870144	conserved	26	20	21	46	62	40	23	28	18	24	42	32	0.907174	0.0074526	0.174405	NA	0.0796331	NA
FBgn0031379	159	160	164	135	129	126	174	163	155	180	185	181	7.35036e-05	0.999997	0.0263112	0.982165	0.00144802	ambiguous	306	341	358	389	349	358	399	275	296	345	317	416	0.11738	0.633516	-0.0311658	0.938947	0.847308	conserved
FBgn0003557	412	407	357	157	204	180	396	354	337	214	300	248	-0.765657	0.000437239	-0.567037	0.00299466	8.96396e-09	cisxtrans	169	236	187	169	119	128	175	191	138	141	156	184	-0.47092	0.0543004	-0.21352	0.37253	0.00251272	ambiguous
FBgn0027509	84	69	42	46	61	46	79	83	91	65	76	71	-0.020889	0.981261	-0.301122	0.470315	0.833739	conserved	101	130	136	114	113	132	114	102	80	108	125	133	-0.0310029	0.948195	0.102813	0.798548	0.0572316	conserved
FBgn0031392	95	99	89	79	81	98	100	100	141	95	108	109	0.162631	0.76392	-0.19915	0.716387	1	conserved	227	268	233	193	257	214	244	257	196	204	217	285	-0.128314	0.666556	-0.148436	0.548833	0.289059	conserved
FBgn0031399	110	77	103	43	71	57	78	131	88	89	134	87	-0.410011	0.336822	-0.049399	0.964598	6.20081e-05	ambiguous	148	150	151	130	116	118	142	117	90	114	138	108	-0.286397	0.269414	-0.0964703	0.818579	0.0451466	ambiguous
FBgn0031401	162	139	129	135	179	159	135	122	186	157	213	184	0.420037	0.176053	0.172189	0.753922	0.223303	conserved	1166	1144	1127	1149	1172	1088	1097	1041	891	1264	1228	1467	-0.0156219	0.955089	0.193066	0.101009	9.90431e-15	ambiguous
FBgn0031395	54	49	47	49	53	46	52	55	36	62	62	41	0.261421	0.630907	0.0586429	0.963621	0.451474	conserved	79	103	93	83	84	108	92	92	94	81	102	108	-0.00178428	0.99747	-0.0986226	0.818579	0.812822	conserved
FBgn0000097	129	125	61	81	142	110	120	114	154	142	178	142	0.359774	0.452487	0.112509	0.87287	0.315644	conserved	219	192	187	247	204	272	204	213	173	207	217	234	0.25328	0.319884	-0.0213832	0.959456	0.483603	conserved
FBgn0031391	36	47	38	51	52	58	36	59	52	71	79	53	0.637135	0.087553	0.264333	0.638102	0.925914	conserved	76	73	88	94	97	77	83	74	64	82	88	117	0.156323	0.694447	0.145175	0.699193	0.417951	conserved
FBgn0031377	50	43	25	23	42	39	39	57	59	34	42	38	0.117548	0.889047	-0.40327	0.333423	0.370847	conserved	94	91	81	88	75	86	60	89	61	60	72	91	-0.0900265	0.84257	-0.0749026	0.884178	0.470883	conserved
FBgn0011570	171	145	145	121	140	113	138	134	149	150	166	163	0.00997032	0.991112	0.0593801	0.946976	0.00121385	ambiguous	170	196	229	184	176	208	202	192	161	237	202	225	-0.0649785	0.861481	0.0705097	0.848974	0.0166205	ambiguous
FBgn0031357	87	116	86	94	57	54	61	66	81	89	94	111	-0.155199	0.819422	0.312007	0.454523	1.98929e-07	ambiguous	200	224	228	197	167	166	233	202	189	253	244	246	-0.285477	0.215128	0.0640279	0.86222	1.00306e-05	ambiguous
FBgn0031360	438	454	505	299	278	276	407	381	428	329	325	306	-0.383626	0.204022	-0.410651	0.0442349	9.27377e-05	compensatory	565	609	524	461	485	429	600	580	467	476	503	568	-0.297873	0.0742514	-0.253404	0.0538212	0.0111463	ambiguous
FBgn0000579	1771	2251	2090	1262	1244	1171	1666	1649	1883	1677	1874	1836	-0.405843	0.141912	-0.0602671	0.92335	2.65981e-80	ambiguous	9549	10346	9699	9643	8903	7902	10254	8780	8340	9745	9000	10761	-0.161923	0.318279	-0.0731287	0.686037	7.12172e-53	ambiguous
FBgn0031359	845	641	557	365	416	368	605	848	656	619	881	519	-0.481588	0.0561346	-0.16692	0.731548	1.69175e-25	ambiguous	1410	1336	1419	2262	2288	2310	1648	1550	1285	1614	1669	2104	0.701096	2.53032e-11	0.0753572	0.681254	4.18452e-28	all trans
FBgn0031356	478	406	464	335	358	388	344	394	398	308	493	306	-0.0112652	0.988339	-0.148464	0.773847	0.00712043	ambiguous	771	706	703	665	702	556	687	707	616	733	753	821	-0.179342	0.378985	0.013846	0.965424	1.49564e-08	ambiguous
FBgn0021906	1616	2054	1980	2017	1651	1443	1558	1560	1723	1620	1919	1705	0.15086	0.762402	-0.00438207	0.996104	7.99195e-11	ambiguous	4941	4567	5501	4178	4349	5047	4600	3877	3790	4665	4384	5059	-0.14415	0.462297	0.0162819	0.953758	1.90556e-45	ambiguous
FBgn0051935	152	121	90	74	96	90	92	117	124	109	135	128	-0.146081	0.799027	0.0383842	0.972769	0.000396732	ambiguous	221	215	276	249	230	327	233	218	205	249	267	308	0.164649	0.596229	0.125893	0.621955	0.215544	conserved
FBgn0031344	89	70	56	36	33	42	61	92	57	54	53	42	-0.558719	0.153802	-0.454695	0.197511	0.0631256	conserved	127	118	108	109	116	110	106	130	102	87	126	137	-0.0739856	0.856281	-0.110938	0.781938	0.638829	conserved
FBgn0053126	965	1312	1625	4205	3848	3728	2238	2021	2315	4195	4713	4235	1.72909	2.09851e-13	0.813395	3.30401e-10	1.05775e-66	cis+trans	712	597	561	632	673	501	951	1269	840	568	891	790	-0.0536327	0.8759	-0.546033	0.000215405	1.87886e-10	compensatory
FBgn0015905	108	58	35	47	86	67	63	98	63	60	110	89	0.27749	0.668198	0.0631131	0.953874	0.838607	conserved	80	122	116	129	127	137	100	116	98	119	135	130	0.278262	0.363433	0.0872742	0.834839	0.980532	conserved
FBgn0031298	540	555	439	320	359	377	347	380	425	486	543	453	-0.213437	0.532517	0.225502	0.44268	6.79778e-28	ambiguous	439	472	495	387	436	395	442	490	414	398	410	508	-0.203151	0.293028	-0.204273	0.213819	0.0634128	conserved
FBgn0031304	450	428	365	321	415	399	414	363	425	418	443	395	0.171888	0.657498	-0.0508735	0.950398	0.0275913	ambiguous	489	485	494	458	431	486	487	462	407	477	432	540	-0.0949203	0.684648	-0.0824879	0.740575	0.030563	ambiguous
FBgn0031306	290	279	235	172	179	164	196	221	262	242	250	268	-0.308568	0.32823	0.0472226	0.955815	3.06943e-12	ambiguous	306	216	161	147	132	143	135	128	142	163	172	172	-0.633353	0.0130708	0.112654	0.753487	6.38004e-13	all trans
FBgn0031310	146	160	181	174	159	151	123	141	146	152	194	164	0.272402	0.509487	0.169677	0.731548	0.0277455	ambiguous	248	283	331	285	325	323	286	255	260	313	357	353	0.106312	0.716035	0.149474	0.521679	0.0311141	ambiguous
FBgn0031312	256	338	337	375	332	319	239	262	308	364	412	416	0.411505	0.212774	0.400902	0.0528896	1.30052e-05	ambiguous	480	537	575	508	532	467	514	445	366	534	466	574	-0.0793801	0.756109	0.0644291	0.823791	5.40235e-05	ambiguous
FBgn0031314	46	38	45	30	37	59	38	43	34	27	60	43	0.232284	0.723466	0.0283148	0.985326	0.571816	conserved	75	90	64	76	85	74	90	74	71	54	103	75	0.0301779	0.95863	-0.141175	0.741618	0.852093	conserved
FBgn0031318	229	251	193	134	168	186	250	300	249	258	311	268	-0.142146	0.771558	-0.0477352	0.953874	6.45299e-06	ambiguous	428	442	436	448	352	315	386	404	320	376	343	417	-0.220991	0.338958	-0.135934	0.518476	0.00560395	ambiguous
FBgn0031319	76	81	69	29	44	79	73	112	64	64	72	61	-0.229643	0.726583	-0.349919	0.407551	0.168862	conserved	164	162	177	131	154	104	151	165	118	133	112	161	-0.347279	0.182903	-0.232365	0.358745	0.105363	conserved
FBgn0031321	119	81	61	58	54	65	58	99	87	56	81	75	-0.206599	0.723058	-0.24742	0.647749	0.178358	conserved	90	80	62	70	82	106	82	66	59	83	53	93	0.13073	0.782477	-0.0287143	0.961088	0.993828	conserved
FBgn0031320	171	333	284	397	289	315	269	339	294	456	566	501	0.578988	0.110908	0.576729	0.000404608	1.26975e-05	compensatory	143	148	142	204	200	193	151	176	122	218	241	301	0.43425	0.0316346	0.496215	0.00184642	0.0504777	all cis
FBgn0031317	255	220	182	162	180	161	127	184	185	216	288	203	-0.0625566	0.911762	0.340259	0.245283	8.59213e-13	ambiguous	134	112	113	92	111	102	89	103	97	82	111	144	-0.220481	0.498137	0.0159499	0.973098	0.0245337	ambiguous
FBgn0024314	211	245	217	144	171	166	182	241	236	191	267	249	-0.167084	0.709032	-0.0136715	0.990552	2.12514e-06	ambiguous	432	408	433	428	423	339	416	454	386	456	461	543	-0.0975971	0.716951	0.0279275	0.933241	0.000397429	ambiguous
FBgn0031313	173	110	113	165	174	95	116	103	143	150	151	98	0.408421	0.334999	0.0183769	0.988654	0.836525	conserved	1627	1312	1506	1489	2094	1946	1266	1730	1283	1280	1890	1803	0.295747	0.140258	0.0270168	0.942666	0.0156104	ambiguous
FBgn0016926	1322	1705	1031	1499	1993	1996	988	902	1040	1714	1747	1688	0.703162	0.0038971	0.639508	9.97854e-06	4.49669e-16	cis+trans	7166	4900	5170	6978	6982	5626	4962	4969	4411	6268	6061	7874	0.167752	0.520782	0.290673	0.00140476	7.82865e-39	compensatory
FBgn0003310	249	143	106	114	135	156	156	160	150	156	199	149	0.0318039	0.969087	-0.0109189	0.993047	0.0158671	ambiguous	384	406	417	492	472	488	354	357	289	403	441	486	0.254939	0.131322	0.210487	0.199379	0.140607	conserved
FBgn0015621	59	29	38	20	35	29	34	67	62	27	56	28	-0.225881	0.755865	-0.460946	0.248557	0.829059	conserved	100	72	97	57	59	45	65	77	75	68	67	65	-0.655068	0.0217312	-0.221962	0.503217	0.00735097	all trans
FBgn0010583	326	446	260	164	138	193	246	369	218	218	369	205	-0.679445	0.0185897	-0.170393	0.793756	1.75173e-20	all trans	310	398	369	325	282	302	312	279	229	316	273	338	-0.235864	0.276185	-0.00206827	0.992476	5.89987e-05	ambiguous
FBgn0020545	2777	2586	2379	1155	1095	915	1613	1556	1506	1401	1475	1250	-0.928117	1.42768e-06	-0.277097	0.231601	2.28625e-145	all trans	1568	1548	1245	2220	2412	2097	1499	1278	1215	1958	1716	2410	0.600461	1.556e-05	0.390852	0.000399084	0.485604	all cis
FBgn0033050	234	231	214	180	195	205	189	171	245	224	258	224	0.078464	0.885824	0.0922464	0.901736	0.000208595	ambiguous	233	213	219	241	241	196	242	220	181	230	231	300	0.0219973	0.958457	0.05143	0.890593	0.119179	conserved
FBgn0033055	163	127	94	108	108	94	96	120	82	93	140	142	0.0164425	0.983768	0.166939	0.800946	0.000617776	ambiguous	166	245	237	251	188	205	253	217	168	240	245	291	-0.00940776	0.986539	0.0915978	0.773527	0.0237445	ambiguous
FBgn0033065	16	31	16	622	488	506	418	259	320	433	317	295	4.43471	2.97074e-70	-0.0424235	0.971809	2.32583e-199	all trans	79	50	94	521	305	363	275	410	594	244	455	745	2.14229	2.01383e-21	-0.0290068	0.962401	9.88373e-83	all trans
FBgn0021847	199	158	125	117	130	132	133	187	165	181	217	159	-0.0230931	0.972999	0.0712583	0.932774	0.000176999	ambiguous	305	346	391	328	336	342	380	388	272	349	394	427	-0.0510639	0.873367	-0.00638575	0.982535	0.0237445	ambiguous
FBgn0000546	53	50	34	37	41	51	45	57	48	68	93	70	0.203744	0.751434	0.387686	0.302256	0.00616864	ambiguous	278	249	322	318	270	325	300	274	241	236	266	323	0.0960242	0.757204	-0.152134	0.507183	0.522392	conserved
FBgn0033062	158	145	93	115	169	168	150	195	178	192	213	159	0.468404	0.176053	-0.00650768	0.996104	0.629768	conserved	224	277	273	294	293	290	298	248	225	292	293	363	0.169864	0.482883	0.101522	0.714726	0.354825	conserved
FBgn0033052	193	174	82	155	189	152	137	175	141	165	232	188	0.430112	0.284454	0.211646	0.632779	0.236961	conserved	647	732	818	908	799	1009	861	792	598	773	826	847	0.292261	0.107267	-0.0496787	0.85745	0.0112694	ambiguous
FBgn0000043	225	245	383	260	198	236	319	227	608	418	356	747	-0.00712942	0.996063	0.129819	0.907585	2.37094e-14	ambiguous	79	99	46	30	20	29	90	50	52	43	41	69	-1.20619	0.000136777	-0.340369	0.248728	6.929e-05	all trans
FBgn0027507	37	42	54	36	45	52	55	59	60	68	53	48	0.25591	0.676617	-0.114818	0.905203	0.873705	conserved	54	56	50	95	99	83	78	62	80	77	74	102	0.702726	0.00737138	0.00139319	0.996408	0.00834974	all trans
FBgn0022288	48	25	40	34	34	31	18	27	31	26	36	39	0.103227	0.906146	0.192185	0.821352	0.106458	conserved	36	40	21	40	41	33	37	30	44	46	40	47	0.181664	0.748486	0.039342	NA	0.991031	NA
FBgn0025693	613	658	608	447	472	461	502	600	651	525	634	587	-0.130578	0.748286	-0.110196	0.821491	2.12462e-09	ambiguous	164	173	153	145	164	146	207	204	173	160	153	190	-0.104046	0.757674	-0.34781	0.0491878	0.512389	ambiguous
FBgn0033029	131	139	86	96	106	109	102	150	132	138	169	139	0.116171	0.8429	0.0857433	0.921554	0.0141772	ambiguous	149	237	242	223	205	271	233	208	189	223	198	277	0.142263	0.692703	-0.0354043	0.931889	0.97076	conserved
FBgn0039970	928	734	706	763	608	577	607	786	652	624	754	575	0.0384231	0.947788	-0.169614	0.660553	0.00141248	ambiguous	1003	926	1249	1723	2069	2182	1129	1185	1068	1662	1632	2048	0.869443	7.18446e-09	0.443862	3.62519e-06	2.1318e-07	cis+trans
FBgn0033028	99	123	113	99	93	98	88	98	129	127	153	125	0.0909508	0.887916	0.207755	0.680178	0.000757508	ambiguous	137	148	162	158	164	170	124	197	131	154	168	210	0.127161	0.687485	0.0383532	0.936805	0.540095	conserved
FBgn0039969	101	95	113	35	42	40	61	47	73	51	44	79	-0.984779	0.000831468	-0.116483	0.911849	4.29087e-09	all trans	160	140	115	71	122	90	145	188	174	119	146	171	-0.498512	0.0829596	-0.342736	0.104918	0.0786815	conserved
FBgn0042085	27	41	23	16	32	29	20	40	24	37	50	39	0.0559475	0.953894	0.310605	0.59395	0.0144485	ambiguous	79	118	114	100	114	98	117	87	81	117	106	97	0.00276002	0.997219	-0.00299639	0.992285	0.490572	conserved
FBgn0029131	35	34	37	40	31	27	29	39	27	44	42	23	0.169422	0.820134	0.051922	0.971463	0.421465	conserved	271	242	256	304	295	315	253	238	245	338	322	365	0.234398	0.26749	0.258843	0.145006	0.0500999	conserved
FBgn0050443	48	43	44	44	61	50	37	38	44	41	57	47	0.44985	0.29241	0.118935	0.904972	0.858474	conserved	63	57	58	61	67	81	57	75	58	69	64	72	0.200319	0.627486	-0.053387	0.924575	0.736769	conserved
FBgn0033085	29	33	15	34	24	34	24	42	39	46	57	49	0.482489	0.371353	0.300455	0.588026	0.412726	conserved	63	89	86	81	100	91	93	83	70	118	111	122	0.171178	0.66457	0.265674	0.314199	0.135483	conserved
FBgn0033086	47	81	78	62	59	66	60	73	68	91	88	86	0.139106	0.842649	0.230228	0.667342	0.0190541	ambiguous	97	134	108	73	84	70	144	112	95	87	100	101	-0.525439	0.0479413	-0.368322	0.0975783	0.139111	ambiguous
FBgn0033088	26	27	43	20	24	19	24	31	38	36	49	32	-0.256178	0.728494	0.144453	0.877543	0.00944979	ambiguous	46	63	56	38	46	52	51	60	46	42	62	62	-0.239318	0.589008	-0.0717771	0.895925	0.208726	conserved
FBgn0033092	53	43	38	22	39	60	35	55	41	48	67	59	0.13768	0.871786	0.215131	0.744786	0.0373325	ambiguous	116	93	43	67	68	61	71	66	54	80	76	96	-0.305848	0.495659	0.162912	0.655236	0.00223537	ambiguous
FBgn0028579	39	54	35	23	41	47	41	50	42	53	82	57	0.0868942	0.91975	0.301675	0.546761	0.00600927	ambiguous	116	140	172	151	125	170	146	143	108	156	156	178	0.0530331	0.906176	0.105528	0.763431	0.120898	conserved
FBgn0027066	207	207	160	134	184	180	144	194	184	230	218	185	0.101236	0.855341	0.146305	0.799616	0.000252278	ambiguous	531	655	510	553	550	517	600	590	493	629	615	729	-0.0665383	0.819063	0.0432129	0.876122	0.000172151	ambiguous
FBgn0000473	463	534	547	5144	4332	3733	2014	1976	1711	3675	3236	2657	3.18342	5.91833e-57	0.555306	0.0033058	0	cis+trans	1232	977	1496	24070	20719	21374	6064	5752	5178	9145	8789	16406	3.97047	4.02005e-171	0.581918	0.00658566	0	cis+trans
FBgn0033101	906	1064	1160	909	977	1088	869	978	1121	916	1075	956	0.209973	0.601457	-0.115808	0.788748	0.319449	conserved	960	994	818	888	1011	834	804	811	730	851	828	1042	-0.02402	0.937748	0.0233281	0.936367	0.000302056	ambiguous
FBgn0033100	118	178	198	133	145	100	159	125	174	126	147	162	-0.0834762	0.911762	-0.162017	0.791306	0.0310716	ambiguous	257	267	305	152	168	193	254	251	222	211	199	246	-0.656919	0.000334065	-0.296915	0.0854818	4.87392e-06	all trans
FBgn0010482	72	40	40	84	91	75	63	61	64	98	102	84	0.927094	0.00295572	0.38231	0.2727	0.608961	ambiguous	1228	1255	1181	1454	1487	1772	1268	1397	1034	1290	1594	1610	0.349219	0.0165803	0.0953534	0.635432	0.189821	ambiguous
FBgn0033087	43	64	56	50	51	45	48	34	67	53	76	56	0.128649	0.860463	0.137573	0.877543	0.0536065	conserved	140	144	166	207	187	232	143	159	167	149	133	210	0.444336	0.037943	-0.11135	0.767106	0.00486849	all trans
FBgn0033081	90	90	79	38	46	66	57	79	90	66	112	101	-0.427713	0.305239	0.146405	0.85182	2.54256e-07	ambiguous	106	81	81	89	82	77	104	82	80	78	78	126	-0.105748	0.819127	-0.0848685	0.856681	0.516021	conserved
FBgn0033079	264	655	291	534	542	571	469	385	451	558	447	505	0.668647	0.0694141	0.0860133	0.913302	0.000116289	ambiguous	348	407	437	248	225	152	332	200	211	316	195	302	-0.871806	6.93838e-06	-0.0391272	0.937405	1.50023e-23	all trans
FBgn0026761	321	306	243	173	199	222	261	344	321	252	310	254	-0.221205	0.56603	-0.268215	0.357615	0.00114324	ambiguous	747	798	989	686	712	750	801	702	588	616	552	726	-0.232135	0.225234	-0.302364	0.0167673	0.174877	ambiguous
FBgn0014028	478	522	481	874	769	718	358	431	435	792	901	781	0.932252	5.38222e-06	0.828422	6.94358e-10	1.53831e-06	cis+trans	1319	1306	1161	2365	2351	3002	1177	1160	1014	2278	2252	2686	0.987375	3.96932e-13	0.881685	4.23048e-29	0.0823477	all cis
FBgn0033117	78	87	79	52	45	37	48	77	73	70	70	56	-0.493883	0.213291	-0.09503	0.926445	0.000121938	ambiguous	114	97	106	105	98	115	90	113	93	110	133	130	0.000122226	0.999724	0.119062	0.756917	0.0877355	conserved
FBgn0029508	114	96	134	55	51	54	76	65	78	67	55	65	-0.721714	0.0243536	-0.263466	0.617275	4.31021e-05	all trans	3622	3397	3436	3520	3720	4185	4419	3805	3187	4301	3996	5009	0.120799	0.515256	0.0392453	0.870078	0.0004078	ambiguous
FBgn0029506	161	137	131	130	85	112	87	108	84	105	125	94	-0.0654748	0.9223	0.0775198	0.935257	0.0002514	ambiguous	9568	8289	7958	8547	9275	9006	9260	8372	7578	9157	8189	10505	0.0488547	0.842894	-0.0407516	0.855272	1.05616e-05	ambiguous
FBgn0029507	2929	3194	3344	2071	2077	2066	2074	2172	2503	2384	2629	2547	-0.289798	0.324051	0.0463999	0.93757	3.96947e-115	ambiguous	379	423	225	222	245	218	275	271	238	322	284	339	-0.538725	0.0288003	0.0775202	0.803321	3.5777e-15	all trans
FBgn0033121	200	187	252	164	182	166	209	203	256	243	231	289	-0.0206935	0.976674	0.0725452	0.931471	2.3725e-05	ambiguous	153	196	135	186	180	176	150	154	122	167	157	229	0.149412	0.642418	0.158937	0.575081	0.277899	conserved
FBgn0022224	59	46	72	61	53	48	39	51	68	33	43	58	0.154133	0.821203	-0.243899	0.707597	0.828771	conserved	73	86	93	82	83	87	111	115	99	96	122	136	-0.00234377	0.99747	-0.0526183	0.913063	0.603761	conserved
FBgn0034512	123	103	88	57	64	55	29	67	47	76	91	54	-0.47185	0.184045	0.371234	0.407551	6.27581e-12	ambiguous	4763	3284	3025	5293	5608	5398	3873	4935	3820	4287	5949	6664	0.521317	0.0053193	0.207101	0.231738	3.46052e-13	all trans
FBgn0034527	166	109	119	58	88	56	86	94	103	100	104	109	-0.585436	0.0919	0.0270073	0.9827	8.64297e-10	ambiguous	112	141	107	98	105	92	94	120	102	85	102	137	-0.266043	0.382949	-0.126875	0.745655	0.126692	conserved
FBgn0034529	92	65	85	57	71	56	76	117	105	87	115	81	-0.0788236	0.911762	-0.156414	0.820617	0.162088	conserved	221	252	294	166	184	145	234	254	184	208	159	162	-0.596035	0.00257569	-0.433112	0.0158445	0.0560299	all cis
FBgn0034534	626	500	493	384	381	373	380	439	433	317	476	333	-0.182724	0.623722	-0.251486	0.409209	0.000141087	ambiguous	831	639	792	645	785	683	790	811	667	710	816	892	-0.0994514	0.71508	-0.0864018	0.668999	0.00717938	ambiguous
FBgn0034535	47	55	54	44	54	60	56	70	53	64	85	60	0.285984	0.590509	0.0766157	0.93757	0.449746	conserved	86	86	100	94	90	68	60	82	54	84	73	111	-0.102689	0.824406	0.194986	0.573281	0.00776659	ambiguous
FBgn0034537	107	88	119	85	83	86	83	104	126	118	129	91	-0.00186108	0.999396	-0.001666	0.999194	0.0302917	ambiguous	213	211	278	240	216	245	274	197	187	227	204	286	-0.00473764	0.993245	-0.0529261	0.897503	0.33321	conserved
FBgn0034543	300	287	213	141	138	129	178	169	199	188	148	138	-0.609455	0.0164969	-0.264521	0.51307	5.97716e-09	all trans	268	227	203	118	136	88	238	214	213	167	154	163	-0.951579	6.60686e-06	-0.5539	0.00037226	4.02435e-05	cisxtrans
FBgn0034542	138	70	74	81	60	48	87	124	72	59	94	78	-0.211633	0.745	-0.325486	0.457525	0.322563	conserved	240	228	242	204	211	219	139	197	155	199	271	219	-0.159407	0.531877	0.253424	0.30542	1.55922e-07	ambiguous
FBgn0034538	192	147	205	60	40	49	140	105	145	113	88	87	-1.39957	2.4702e-07	-0.442766	0.148422	1.25559e-15	all trans	178	155	127	78	91	73	128	139	151	92	98	119	-0.848265	0.000200998	-0.51032	0.00733305	0.00890379	cisxtrans
FBgn0034528	137	72	66	109	117	126	78	133	112	122	173	109	0.615533	0.0767602	0.165786	0.800673	0.71538	conserved	160	164	178	189	225	224	152	153	141	208	208	233	0.323299	0.15089	0.307823	0.103772	0.19261	conserved
FBgn0034491	310	222	242	183	238	212	193	309	265	272	359	259	0.0207138	0.974764	0.0851795	0.913623	1.46542e-05	ambiguous	1529	1542	1745	2282	2175	2500	1796	1935	1489	1854	1978	2277	0.513882	3.58175e-05	0.0422701	0.851199	1.1796e-13	all trans
FBgn0010411	15910	16811	15298	9615	9191	7963	10225	11825	11929	11556	13082	11833	-0.507086	0.0213812	-0.0124528	0.98777	0	all trans	16881	15926	12386	13023	14625	11006	15033	14092	12692	14140	13941	17172	-0.221334	0.305101	-0.0717478	0.634563	1.9699e-115	ambiguous
FBgn0034504	222	210	258	113	134	200	192	229	248	196	251	234	-0.299748	0.504384	-0.080094	0.914665	1.46572e-07	ambiguous	440	511	432	464	412	470	534	497	386	435	473	507	-0.0405316	0.896262	-0.165841	0.354868	0.69357	conserved
FBgn0034507	32	43	39	137	109	93	56	65	83	97	165	133	1.67162	1.28609e-09	0.666533	0.00516643	0.00782445	cis+trans	109	66	63	36	46	50	82	89	52	100	121	83	-0.72056	0.0249732	0.210936	0.534689	1.28898e-09	all trans
FBgn0034501	3495	5038	1520	1983	2315	2737	1986	3562	2128	2511	4616	2376	-0.157291	0.821003	0.139644	0.85182	4.25128e-149	ambiguous	3874	2922	2971	2353	2553	2484	3209	2883	2476	3282	2824	3267	-0.393529	0.016413	-0.044968	0.855386	1.07604e-64	all trans
FBgn0034500	726	567	564	579	633	593	497	527	497	633	645	511	0.261766	0.383841	0.104268	0.854272	0.000271855	ambiguous	1911	1875	2351	475	524	505	999	916	759	1145	1023	1085	-1.96434	1.24142e-54	0.101769	0.618606	0	all trans
FBgn0034498	128	78	79	61	64	69	88	114	123	92	112	76	-0.209995	0.704027	-0.273135	0.525757	0.126805	conserved	137	169	160	142	146	122	148	132	116	121	142	153	-0.174966	0.570005	-0.0938945	0.80502	0.13502	conserved
FBgn0034497	56	37	42	94	79	59	58	41	28	64	47	39	0.971059	0.00236862	0.075496	0.953721	0.0405836	all trans	1067	784	868	782	891	955	599	892	648	607	954	925	-0.052655	0.874398	0.0187631	0.973098	0.000225425	ambiguous
FBgn0034496	204	87	87	89	115	166	66	147	136	169	283	162	0.259568	0.675119	0.544194	0.0554993	1.14091e-06	ambiguous	209	195	172	201	230	226	177	187	154	263	231	241	0.174995	0.521346	0.283866	0.14828	0.0180222	ambiguous
FBgn0034494	177	199	124	104	96	77	125	182	139	112	136	110	-0.483123	0.16165	-0.366391	0.229958	0.000776985	ambiguous	432	423	402	361	365	256	403	377	336	346	245	392	-0.34229	0.103154	-0.328175	0.0523362	0.124637	conserved
FBgn0025720	281	259	219	182	233	241	216	235	256	260	369	278	0.0969013	0.852193	0.209198	0.582433	5.46798e-07	ambiguous	547	455	575	548	551	601	543	555	477	476	537	616	0.0999568	0.69888	-0.129065	0.494842	0.517451	conserved
FBgn0034490	1304	1138	1588	3101	3528	3849	1358	1546	1827	2822	3686	3330	1.56632	7.00825e-14	0.867717	3.35676e-11	1.12382e-18	cis+trans	4633	4356	5188	10033	10694	13023	5437	5225	4198	7277	7307	8777	1.20608	1.9429e-20	0.454892	1.31723e-09	1.81493e-170	cis+trans
FBgn0034488	2365	4003	3954	2989	2803	3035	3507	3295	4103	3693	3660	4069	0.0615305	0.930383	-0.0400134	0.957076	1.51508e-21	ambiguous	489	820	357	428	440	352	376	397	377	435	460	544	-0.405263	0.178113	0.120177	0.584028	3.93301e-18	ambiguous
FBgn0026378	293	244	241	239	194	162	148	167	163	213	223	214	-0.0626554	0.91975	0.288883	0.351767	4.95914e-12	ambiguous	350	332	394	277	337	340	373	346	303	342	292	350	-0.169161	0.492223	-0.213394	0.239011	0.255807	conserved
FBgn0034455	73	79	54	35	33	56	55	62	53	49	62	63	-0.363924	0.468486	-0.0660603	0.953874	0.00190449	ambiguous	171	171	136	164	156	170	178	148	122	147	158	209	0.0294914	0.945284	0.0110691	0.977547	0.393497	conserved
FBgn0015949	143	115	107	93	107	112	105	141	143	152	167	126	0.0825106	0.893034	0.0684079	0.935681	0.011507	ambiguous	197	239	256	240	213	231	241	213	206	223	259	272	-0.018046	0.966294	0.00553551	0.985084	0.110173	conserved
FBgn0034451	76	68	70	50	56	43	50	63	70	47	45	47	-0.189954	0.746335	-0.381375	0.35161	0.654975	conserved	99	107	114	84	113	95	127	100	76	91	114	105	-0.123619	0.756029	-0.108443	0.798198	0.374692	conserved
FBgn0010434	1219	856	664	548	770	762	653	814	817	793	949	842	-0.0672299	0.911762	0.0582704	0.929285	4.95058e-19	ambiguous	1998	1765	1672	1894	1882	1875	1781	1796	1429	1651	1831	2116	0.0497155	0.84255	-0.021498	0.933241	0.031893	ambiguous
FBgn0013954	577	829	998	736	583	583	647	643	764	753	672	853	-0.0409199	0.954487	0.0388606	0.964598	8.70345e-14	ambiguous	1178	1266	1263	1086	1141	1157	1308	1128	990	1325	1281	1623	-0.131736	0.433038	0.112709	0.503217	5.43875e-19	ambiguous
FBgn0034432	2106	2371	2387	2721	3021	2671	2014	2218	2406	2974	3396	3086	0.567138	0.0104808	0.370434	0.014941	1.44962e-10	cis+trans	2007	2024	2018	2774	2878	2660	2137	2341	1912	2596	2540	3336	0.445875	3.24535e-05	0.206408	0.072334	0.149165	ambiguous
FBgn0034436	3593	3470	3268	2744	2856	2722	3138	3110	3662	3610	3268	3530	-0.00067858	0.999997	-0.0339882	0.964598	4.22196e-38	ambiguous	483	974	540	500	478	465	602	508	377	512	549	604	-0.427995	0.10806	-0.00943236	0.974669	1.05681e-15	ambiguous
FBgn0012051	146	123	85	79	91	107	61	119	102	92	151	91	-0.0280677	0.969739	0.0968364	0.922702	0.0013334	ambiguous	948	939	1053	857	926	759	880	927	697	900	1002	1135	-0.207221	0.241696	0.0914088	0.634929	1.08893e-17	ambiguous
FBgn0040273	278	224	174	126	221	228	215	227	233	240	346	232	0.0754671	0.911762	0.130753	0.820617	2.42996e-05	ambiguous	327	362	391	457	421	433	390	375	335	409	433	525	0.266636	0.144641	0.115398	0.591187	0.790795	conserved
FBgn0034447	52	21	22	18	28	27	23	34	39	34	28	34	-0.042066	0.968806	-0.0669528	0.957076	0.415774	conserved	38	34	30	41	33	32	35	47	27	48	36	45	0.0411395	0.95506	0.0429782	NA	0.627399	NA
FBgn0020440	101	122	77	90	119	113	103	142	140	149	156	142	0.382024	0.311936	0.0898271	0.913537	0.583721	conserved	261	269	284	376	309	385	299	289	194	321	349	382	0.373658	0.0458766	0.226878	0.231659	0.708639	ambiguous
FBgn0034443	80	52	86	36	41	43	52	43	54	53	46	44	-0.489616	0.264902	-0.128121	0.89067	0.00231111	ambiguous	1061	865	988	1150	1277	954	1299	1458	1097	1503	1640	1848	0.200242	0.353483	0.181055	0.152986	0.0048967	ambiguous
FBgn0034438	103	96	155	125	161	319	167	130	247	223	178	182	0.901485	0.0145333	-0.00233513	0.999194	4.79945e-07	all trans	521	566	434	350	453	378	316	417	344	377	460	464	-0.351315	0.0769984	0.0750413	0.818399	1.45539e-13	ambiguous
FBgn0034425	72	61	50	34	45	68	55	50	75	39	57	37	-0.00109113	0.999997	-0.41276	0.297539	0.679522	conserved	63	71	42	84	55	42	55	63	59	63	77	75	0.0295282	0.967576	0.0670922	0.901681	0.360434	conserved
FBgn0027535	234	210	200	148	153	152	215	227	216	202	260	204	-0.183012	0.659722	-0.0948124	0.885912	4.67161e-05	ambiguous	180	212	208	168	155	157	195	223	172	157	177	168	-0.306647	0.179121	-0.354164	0.0518915	0.586681	conserved
FBgn0034419	144	147	138	108	101	105	111	121	121	114	157	122	-0.129148	0.808195	0.0263749	0.982165	0.000208992	ambiguous	109	100	85	122	123	120	110	98	89	119	143	133	0.282506	0.338958	0.187368	0.530958	0.69357	conserved
FBgn0034418	472	401	360	343	309	293	345	408	414	397	439	344	-0.0603958	0.911762	-0.0907688	0.877489	1.06132e-05	ambiguous	950	1093	1044	1327	1204	1247	1158	1099	864	1259	1130	1518	0.281373	0.045107	0.133184	0.414818	0.682049	ambiguous
FBgn0014269	32	30	25	31	32	17	22	20	25	21	28	24	0.163045	0.839538	0.00128934	0.999194	0.538147	conserved	50	65	49	45	59	37	72	87	48	60	67	83	-0.187145	0.699565	-0.113439	0.80502	0.458219	conserved
FBgn0034387	170	138	138	107	80	88	116	131	108	125	120	99	-0.348744	0.359773	-0.135504	0.849991	7.51391e-05	ambiguous	399	400	358	169	184	213	405	350	331	250	262	282	-0.985042	8.52242e-10	-0.573887	8.32455e-06	3.3292e-08	cisxtrans
FBgn0010551	950	1116	1063	809	926	817	925	1110	1113	1007	1110	1121	0.00861047	0.991187	-0.0659608	0.914735	9.52316e-10	ambiguous	2290	2681	1928	2161	2163	1739	2429	2233	1936	2204	1972	2624	-0.182354	0.41501	-0.135651	0.347615	4.47226e-08	ambiguous
FBgn0034399	67	40	52	32	29	23	23	25	20	28	20	19	-0.516832	0.267511	-0.0787463	0.953721	0.0121109	ambiguous	1535	1437	1394	1501	1588	1593	1660	1533	1202	1837	1822	2145	0.0940696	0.624912	0.212285	0.0557201	4.1127e-12	ambiguous
FBgn0034406	3714	6251	6156	4851	4937	4353	4949	4739	6226	5693	5512	6164	0.0951149	0.885824	0.0167847	0.986185	7.68733e-40	ambiguous	131	721	92	1666	1618	1329	119	120	108	511	560	977	0.826593	0.0625076	1.95421	1.22719e-41	0.772508	ambiguous
FBgn0010053	1754	2374	2320	2905	2703	2229	2961	2560	3050	3084	2708	2822	0.543252	0.0551351	-0.0948494	0.87287	3.08203e-16	ambiguous	1470	1414	1434	10849	10076	9415	5988	5374	4911	6359	6050	9623	2.7476	3.56048e-163	0.219838	0.145478	0	all trans
FBgn0034401	216	214	195	190	192	198	183	198	221	233	248	265	0.192897	0.630424	0.174097	0.700664	0.000793373	ambiguous	207	274	214	266	262	320	240	223	190	289	235	332	0.268812	0.266494	0.181102	0.42686	0.521644	conserved
FBgn0034400	764	622	488	441	541	519	512	622	612	692	778	617	0.00108028	0.999853	0.129459	0.764659	7.46066e-16	ambiguous	876	1036	1119	1070	973	1326	992	938	715	1258	1168	1268	0.144392	0.559451	0.290123	0.0142142	1.27833e-10	compensatory
FBgn0034398	8875	6914	7189	4029	4232	3743	3971	5526	5228	4528	5884	4930	-0.59468	0.00358677	-0.0521341	0.935257	0	all trans	6370	6100	4503	4533	5217	3602	4970	5153	4577	4310	4694	5936	-0.333606	0.117321	-0.163258	0.199478	8.2656e-46	ambiguous
FBgn0034394	3561	4308	3640	6704	8676	11429	4674	4473	8571	5567	6080	9090	1.42046	6.32381e-11	0.105979	0.904972	0	all trans	179	126	62	104	47	38	81	133	239	85	161	219	-0.532714	0.318245	-0.0643132	0.906672	4.30662e-09	ambiguous
FBgn0010651	1757	1123	989	896	1204	1108	1092	1193	1356	1200	1325	1378	0.0505366	0.934689	-0.0106316	0.991233	1.33291e-11	ambiguous	1623	1299	1272	2856	3286	2596	2065	1862	1453	2539	2428	3038	1.01106	1.8317e-12	0.374549	0.000109111	3.5465e-39	cis+trans
FBgn0034392	301	299	280	252	223	225	262	267	286	310	298	270	-0.0159462	0.979728	-0.00608274	0.996104	4.62067e-05	ambiguous	469	474	533	459	459	480	461	485	437	508	515	581	-0.0790133	0.751684	0.0248806	0.938948	0.000408334	ambiguous
FBgn0034390	463	1341	1203	1857	1815	1703	1305	1106	1400	1330	1222	1381	0.969265	0.00524094	-0.059575	0.935257	8.77777e-71	all trans	1120	1261	1259	1064	1095	990	1338	1170	979	896	907	1163	-0.206898	0.180102	-0.393503	0.000183723	0.742569	ambiguous
FBgn0034380	32	41	28	26	18	33	42	34	32	43	62	45	-0.0625595	0.946745	0.242614	0.710024	0.00518866	ambiguous	105	122	141	120	110	112	136	112	92	95	134	140	-0.0998267	0.805053	-0.0509018	0.917398	0.235882	conserved
FBgn0023214	74	56	58	35	27	38	43	61	44	44	47	26	-0.520724	0.219767	-0.322025	0.540897	0.0430145	ambiguous	77	69	68	100	122	102	73	75	59	79	88	106	0.537744	0.0397414	0.163595	0.64649	0.39384	ambiguous
FBgn0034371	110	92	70	44	67	69	63	85	89	71	84	86	-0.250142	0.63374	-0.0702616	0.944143	0.00501272	ambiguous	2150	1794	1658	1647	1787	1571	1706	1623	1416	1642	1716	2017	-0.162681	0.437698	-0.00577816	0.978694	2.26366e-15	ambiguous
FBgn0050122	697	550	330	328	522	595	520	658	647	672	870	741	0.181887	0.75099	0.188605	0.554791	6.63098e-09	ambiguous	1178	1281	1488	1502	1370	1444	1386	1337	1021	1509	1493	1573	0.122605	0.548676	0.109518	0.51971	0.000959422	ambiguous
FBgn0034368	339	389	370	426	416	335	342	361	360	420	529	426	0.3831	0.214991	0.225799	0.44777	0.00268271	ambiguous	945	972	857	1089	1202	1029	987	880	764	1016	1019	1204	0.247664	0.121275	0.110785	0.509407	0.606808	conserved
FBgn0034335	82	138	150	249	307	175	64	72	68	163	142	163	1.12352	0.000228017	0.894422	9.15291e-06	0.197269	all cis	441	348	280	965	966	846	570	574	548	603	720	1065	1.29513	7.38951e-15	0.25867	0.152986	4.88963e-41	all trans
FBgn0063497	3710	8666	7288	8421	4975	4534	7634	5076	4640	8601	6515	5289	0.146213	0.84597	0.0849961	0.931471	2.14193e-39	ambiguous	753	767	756	1870	2061	2251	1319	1187	1241	1382	1305	2197	1.39892	1.06286e-33	0.155251	0.487774	4.78224e-115	all trans
FBgn0063494	476	660	778	3594	2737	2246	582	662	700	3498	3227	3315	2.22194	5.47821e-19	2.0726	6.07418e-60	5.76611e-06	cis+trans	1437	1515	1699	4588	5060	4797	2694	2547	2139	4834	4903	6058	1.5937	1.22541e-50	0.87839	1.49809e-32	1.30439e-63	cis+trans
FBgn0063493	1132	1627	1361	1129	906	706	790	641	704	1229	1018	1015	-0.255205	0.576006	0.434834	0.0528896	1.01613e-107	ambiguous	84	93	48	309	302	331	85	98	81	335	283	403	1.88127	2.13805e-20	1.49509	1.11644e-26	0.414077	all cis
FBgn0063492	619	1009	906	644	496	433	804	719	588	729	824	611	-0.349084	0.402902	-0.0846436	0.913302	3.88103e-27	ambiguous	118	121	109	251	258	281	190	139	169	218	189	276	1.11237	8.51021e-11	0.217417	0.388707	4.07442e-08	all trans
FBgn0063491	1288	1886	1951	1257	1191	1040	1343	1476	1681	1635	1684	1642	-0.239108	0.595586	0.0280054	0.971809	4.22199e-56	ambiguous	903	937	646	1509	1401	1033	1240	1238	1153	1265	1327	1638	0.620829	0.00136745	0.0259865	0.926569	2.72543e-20	all trans
FBgn0027835	1778	2380	1954	1568	2190	2233	2691	2653	3016	2946	3029	2951	0.255253	0.497757	-0.0184145	0.982812	0.000604175	ambiguous	2127	2582	2237	2092	1989	1962	2295	2305	1779	1947	1997	2243	-0.198613	0.202579	-0.213741	0.0349535	6.81208e-05	compensatory
FBgn0034345	299	301	325	290	246	224	264	266	282	265	273	278	0.0234319	0.971511	-0.096576	0.876646	0.00690715	ambiguous	486	515	388	458	513	398	537	507	392	513	503	504	-0.0242487	0.949368	-0.0830542	0.753487	0.294341	conserved
FBgn0034346	87	99	63	73	92	76	65	80	93	95	117	104	0.245661	0.621058	0.241721	0.617275	0.0227152	ambiguous	176	211	194	177	172	168	232	189	154	182	182	228	-0.161888	0.559451	-0.119791	0.69205	0.1517	conserved
FBgn0034351	85	82	58	61	72	68	68	67	79	74	117	83	0.141462	0.817757	0.183303	0.773847	0.0189208	ambiguous	191	164	177	236	243	213	186	176	154	249	238	311	0.35439	0.0951267	0.388624	0.0154146	0.0809407	ambiguous
FBgn0034354	79	82	75	85	82	80	54	74	88	87	93	78	0.346002	0.381059	0.11709	0.890669	0.364673	conserved	534	488	444	326	370	436	428	455	375	474	463	599	-0.359577	0.0651912	0.0924763	0.693193	9.73202e-16	ambiguous
FBgn0034362	60	93	104	48	41	40	72	84	103	55	73	60	-0.607965	0.135481	-0.460758	0.131432	0.0226235	ambiguous	207	204	240	125	140	168	246	212	199	182	141	199	-0.553119	0.00797252	-0.445243	0.00754788	0.0649542	all cis
FBgn0034365	540	456	545	444	428	341	338	351	470	412	414	439	-0.0347483	0.954129	0.0166964	0.98777	5.21295e-09	ambiguous	425	422	373	203	168	206	410	360	326	243	216	332	-1.03216	7.85445e-11	-0.589056	1.87697e-05	1.36954e-08	cisxtrans
FBgn0000566	365	482	534	1036	1106	994	709	613	805	1312	1105	1361	1.375	6.01417e-10	0.635555	0.000463094	2.80826e-08	cis+trans	387	406	318	402	417	365	412	407	343	477	455	539	0.0836587	0.776988	0.145259	0.437878	0.0120016	ambiguous
FBgn0034366	49	48	30	38	30	31	47	36	44	37	39	25	-0.0290864	0.974907	-0.313248	0.573241	1	conserved	121	119	94	82	71	71	104	116	107	63	94	114	-0.525632	0.0471913	-0.36183	0.13112	0.212976	ambiguous
FBgn0034361	101	107	88	68	73	39	54	68	71	74	79	94	-0.358751	0.439712	0.194584	0.755058	9.58016e-08	ambiguous	269	222	195	185	196	234	217	211	187	251	217	256	-0.152176	0.631095	0.0466186	0.906719	0.0017433	ambiguous
FBgn0050115	1752	1441	787	646	918	942	1033	1129	1140	1231	1384	1142	-0.306654	0.481533	0.0628949	0.917668	4.49605e-59	ambiguous	517	644	454	596	498	577	457	453	356	510	521	514	0.0441555	0.901092	0.10343	0.651418	0.00405794	ambiguous
FBgn0028496	72	51	30	33	48	24	55	55	51	47	70	41	-0.177621	0.819492	-0.117886	0.903871	0.0815102	conserved	95	122	119	86	84	100	122	111	66	83	83	75	-0.289686	0.346214	-0.355713	0.155384	0.929012	conserved
FBgn0013983	118	91	106	88	109	89	95	114	105	146	150	97	0.15583	0.775007	0.169401	0.788323	0.0121346	ambiguous	181	166	123	191	190	135	150	158	152	186	172	220	0.117833	0.768113	0.118086	0.711944	0.274483	conserved
FBgn0034300	39	76	66	23	25	20	30	41	35	24	51	26	-0.930756	0.0167131	-0.133996	0.895019	1.64973e-05	all trans	80	73	50	78	66	66	73	56	46	69	70	81	0.0380243	0.948195	0.110302	0.812624	0.332225	conserved
FBgn0028983	974	1457	1675	1171	921	918	1184	1038	1450	1410	1197	1558	-0.140099	0.819238	0.0680354	0.933479	9.07446e-38	ambiguous	235	329	161	139	136	182	210	216	170	147	158	257	-0.596564	0.0286086	-0.236008	0.333104	0.000207615	all trans
FBgn0003044	60	36	34	34	52	53	38	42	62	57	64	77	0.359416	0.502202	0.276344	0.617275	0.214862	conserved	97	95	117	128	108	126	71	82	64	87	113	94	0.206845	0.528266	0.197497	0.548635	0.345145	conserved
FBgn0000057	54	96	118	79	68	61	86	86	75	94	91	74	-0.0663095	0.938084	-0.0413085	0.974109	0.0748975	conserved	145	151	140	161	119	132	157	137	124	145	134	158	-0.0793001	0.84255	-0.0995571	0.783416	0.434254	conserved
FBgn0034308	144	126	119	93	125	124	99	140	147	179	172	159	0.115773	0.833712	0.251492	0.540897	0.000149281	ambiguous	279	324	293	348	286	321	294	284	189	326	328	352	0.0851527	0.771845	0.195928	0.353627	0.00422274	ambiguous
FBgn0034313	84	66	51	41	58	44	47	50	48	63	70	70	-0.152058	0.819492	0.282957	0.579772	6.45153e-05	ambiguous	193	182	220	187	180	172	186	219	164	194	182	227	-0.138284	0.636358	-0.0869026	0.802522	0.110786	conserved
FBgn0027836	41	40	47	51	55	41	34	34	32	41	33	39	0.443622	0.324051	0.0440692	0.97719	1	conserved	104	69	71	74	65	63	62	86	77	98	99	122	-0.24505	0.534792	0.236947	0.428077	0.000203748	ambiguous
FBgn0034310	38	54	37	24	29	34	44	37	45	36	51	41	-0.220697	0.747534	-0.0741475	0.953096	0.0522774	conserved	79	66	59	56	59	51	79	84	45	92	88	80	-0.264909	0.499955	0.117521	0.795305	0.0061821	ambiguous
FBgn0022238	459	355	364	376	395	337	298	345	345	453	527	403	0.215234	0.561249	0.331944	0.133646	1.79335e-10	ambiguous	612	633	654	774	847	762	629	656	561	914	828	948	0.315086	0.0279247	0.33782	0.00336343	0.00194733	cisxtrans
FBgn0034304	83	61	56	58	70	74	60	59	64	86	118	86	0.299303	0.52457	0.431832	0.173567	0.00405223	ambiguous	89	90	91	120	92	111	82	91	85	99	88	126	0.232748	0.48181	0.066295	0.891506	0.97614	conserved
FBgn0062440	45	49	30	58	45	45	26	52	49	48	56	51	0.506275	0.246995	0.129672	0.891664	0.873331	conserved	132	143	224	144	172	172	164	198	152	244	186	208	-0.030981	0.952714	0.114229	0.739479	0.0294205	ambiguous
FBgn0001222	62	71	72	56	52	56	59	58	67	70	78	78	-0.0139836	0.989241	0.142413	0.854272	0.00708002	ambiguous	103	98	112	133	155	118	168	119	102	136	123	189	0.341996	0.208439	0.0152991	0.973098	0.396631	conserved
FBgn0003520	134	113	109	97	112	111	126	147	145	139	174	112	0.147858	0.772941	-0.0837869	0.92335	0.359092	conserved	472	500	541	464	467	509	464	519	341	383	430	514	-0.0719292	0.781968	-0.160239	0.431927	0.371133	conserved
FBgn0034299	47	59	56	21	39	27	24	44	60	46	69	70	-0.511869	0.272617	0.299329	0.59395	4.69879e-08	ambiguous	53	48	43	47	50	39	63	30	57	47	76	79	-0.0742448	0.901092	0.142647	0.760008	0.0649542	conserved
FBgn0041585	217	207	172	142	128	97	120	166	186	173	204	164	-0.351375	0.332076	0.073094	0.931471	1.30345e-11	ambiguous	1181	1169	1199	794	852	817	1123	1067	890	999	930	1121	-0.518505	9.85521e-06	-0.18576	0.145478	2.10467e-21	all trans
FBgn0015522	88	49	60	71	87	43	73	66	56	68	71	73	0.302049	0.597874	-0.00106342	0.999194	0.795571	conserved	1336	1140	1191	1864	1874	1901	1419	1277	975	1820	1636	2008	0.599666	9.50398e-07	0.37492	0.000420528	0.425825	all cis
FBgn0034295	31776	31040	38706	23463	24102	28413	25989	24307	34443	24495	23591	28126	-0.114198	0.817757	-0.230609	0.492628	6.98508e-156	ambiguous	1514	4598	534	227	458	198	1139	1058	1026	1202	1253	1341	-1.00885	0.0160054	0.047049	0.851259	0	all trans
FBgn0034290	289	268	276	1038	947	636	398	370	447	638	629	527	1.82094	3.1184e-16	0.400718	0.0533145	6.49242e-41	all trans	66	24	27	55	42	63	29	35	16	43	71	63	0.336871	0.504191	0.581529	NA	0.066215	NA
FBgn0034282	210	143	133	117	87	118	144	191	199	141	189	144	-0.244833	0.610067	-0.250563	0.506848	0.00728387	ambiguous	317	324	285	309	318	319	381	400	328	331	365	404	0.025781	0.937711	-0.179423	0.32753	0.728232	conserved
FBgn0016701	279	243	236	142	194	163	206	245	234	212	260	206	-0.275329	0.444045	-0.119649	0.838332	1.47053e-06	ambiguous	899	797	778	842	953	877	831	873	749	919	956	1140	0.102773	0.642418	0.1037	0.552563	0.00453999	ambiguous
FBgn0029006	495	401	320	301	350	306	343	385	440	417	482	394	-0.0222693	0.970238	0.0278602	0.97719	5.35121e-08	ambiguous	432	491	490	477	483	480	495	493	381	479	488	609	0.0236229	0.935152	0.0183437	0.956328	0.0457003	ambiguous
FBgn0034258	454	346	277	315	320	339	333	447	326	395	525	423	0.169435	0.691982	0.139029	0.79361	8.96634e-06	ambiguous	480	530	423	649	676	624	497	494	418	707	643	762	0.424503	0.00612888	0.374466	0.00123178	0.121987	all cis
FBgn0050108	57	48	86	54	18	34	48	57	77	46	40	45	-0.442749	0.45538	-0.42696	0.261506	0.115719	conserved	31	58	38	25	31	33	63	42	36	38	43	40	-0.408003	0.354957	-0.248965	NA	0.358211	NA
FBgn0034271	39	35	23	19	27	28	27	52	38	43	34	36	-0.0594788	0.948828	-0.103174	0.929285	0.350748	conserved	177	133	168	187	199	209	175	182	168	201	181	223	0.290907	0.251005	0.0146031	0.972134	0.499519	conserved
FBgn0034269	87	80	46	66	66	73	64	101	78	100	97	84	0.243633	0.652577	0.0799444	0.935257	0.228531	conserved	262	239	270	336	314	317	315	226	247	320	353	384	0.30911	0.103898	0.210022	0.317297	0.442939	conserved
FBgn0034265	126	100	137	101	97	105	95	80	137	135	115	102	0.039945	0.954013	0.0531302	0.963621	0.0129308	ambiguous	187	205	252	184	191	227	254	196	171	221	238	225	-0.0934218	0.794768	-0.0292367	0.944954	0.061768	conserved
FBgn0027872	64	64	62	57	63	65	58	53	75	69	101	70	0.24486	0.63374	0.189657	0.773847	0.0902658	conserved	115	106	158	132	141	111	134	111	96	99	126	136	0.0139517	0.982011	-0.0815627	0.849647	0.812485	conserved
FBgn0016059	78	47	47	40	58	58	47	77	56	70	87	62	0.156082	0.820134	0.127126	0.881322	0.107835	conserved	697	637	818	666	702	715	697	753	566	678	826	797	-0.0489425	0.866116	0.012281	0.970224	0.00056898	ambiguous
FBgn0034259	277	240	295	161	191	221	199	269	312	230	321	322	-0.18794	0.68017	0.0440361	0.963843	3.88908e-09	ambiguous	548	553	529	448	517	414	644	502	470	534	519	618	-0.236656	0.208159	-0.123221	0.560591	0.000210912	ambiguous
FBgn0034246	258	267	224	211	207	227	236	334	264	325	404	320	0.0929088	0.855341	0.188232	0.65391	2.87407e-07	ambiguous	414	402	511	462	530	473	502	508	378	480	480	578	0.133506	0.591417	-0.0299251	0.928051	0.952301	conserved
FBgn0034243	442	341	304	246	260	260	246	396	320	269	404	279	-0.174518	0.66909	-0.118287	0.856933	3.21055e-06	ambiguous	493	459	514	464	515	475	459	509	433	389	418	550	-0.0154671	0.963585	-0.218921	0.190069	0.721057	conserved
FBgn0010620	71	112	90	38	42	36	69	71	82	65	54	58	-0.821452	0.0143585	-0.340117	0.415602	0.000144332	all trans	1011	801	846	630	729	578	934	910	805	550	615	725	-0.443179	0.0094175	-0.635015	8.76379e-11	0.612208	all cis
FBgn0016697	422	486	485	293	273	242	318	316	373	355	415	379	-0.450356	0.116785	0.0655988	0.927804	2.64281e-27	ambiguous	503	535	276	518	561	308	457	476	436	505	553	577	0.0638018	0.903519	0.0645536	0.815603	0.086297	conserved
FBgn0034215	295	299	292	131	131	113	173	217	194	139	156	133	-0.873001	0.000122068	-0.491816	0.0232164	2.56592e-09	cisxtrans	147	155	133	127	127	110	177	135	111	116	120	137	-0.242964	0.386533	-0.294741	0.199572	0.718224	conserved
FBgn0028953	461	369	292	309	395	373	356	364	453	366	430	423	0.246365	0.502219	-0.0534487	0.942497	0.323248	conserved	826	924	892	811	789	806	833	880	631	776	836	891	-0.134619	0.450896	-0.0763849	0.736345	0.000199051	ambiguous
FBgn0022987	50	46	33	34	60	34	45	69	58	59	54	49	0.261959	0.674953	-0.146794	0.859648	0.891529	conserved	204	164	264	178	206	202	150	201	144	195	213	249	-0.104553	0.784378	0.191023	0.443986	7.74161e-05	ambiguous
FBgn0034230	141	98	92	88	92	94	105	122	114	103	131	123	0.0441568	0.948812	-0.0448117	0.964598	0.0912874	conserved	226	242	236	261	238	304	258	239	188	242	266	284	0.177445	0.490201	0.0274255	0.942666	0.838742	conserved
FBgn0034232	44	36	34	22	19	44	28	29	44	38	48	47	-0.0906892	0.920767	0.197414	0.799616	0.00989278	ambiguous	44	68	43	52	49	30	59	57	28	71	46	48	-0.201458	0.693637	0.0279362	0.965424	0.190728	conserved
FBgn0034237	2333	2328	1859	1406	1674	1695	1752	2262	2151	2097	2649	2038	-0.129493	0.734637	0.0178303	0.983283	1.11917e-53	ambiguous	3264	3524	2920	3557	3674	3208	3457	3343	2643	3533	3325	4162	0.0980553	0.630684	0.0397859	0.855272	0.000656716	ambiguous
FBgn0028382	42	31	25	17	29	26	21	29	19	33	22	39	-0.105842	0.907017	0.208368	0.800755	0.018277	ambiguous	76	66	74	70	56	50	62	50	66	67	61	92	-0.263795	0.493937	0.0727657	0.891874	0.0115254	ambiguous
FBgn0034240	115	74	60	63	92	70	65	107	106	74	117	109	0.158878	0.804152	-0.00345352	0.999194	0.389849	conserved	170	214	176	211	228	241	191	188	160	179	171	197	0.262151	0.275216	-0.140142	0.609517	0.067049	conserved
FBgn0010409	3844	4902	5226	2610	2475	2274	2947	2535	3196	3301	2572	2946	-0.58638	0.0246531	-0.0733541	0.926445	1.40336e-210	all trans	3643	3646	2609	3040	3286	2995	3907	3609	3230	3679	3603	4638	-0.0880042	0.751218	-0.0379112	0.866113	8.68539e-13	ambiguous
FBgn0034223	36	22	30	24	55	48	28	34	33	59	63	48	0.693624	0.11924	0.520639	0.121345	0.344506	conserved	73	85	58	48	65	54	74	66	49	47	69	64	-0.326121	0.37802	-0.174539	0.647567	0.261802	conserved
FBgn0028956	149	161	111	63	37	54	108	154	122	104	121	87	-1.01056	0.000522905	-0.346647	0.308022	8.6718e-11	all trans	241	181	220	49	70	87	149	206	133	98	130	137	-1.48073	2.25611e-11	-0.488782	0.00955825	8.01331e-15	cisxtrans
FBgn0027506	177	119	87	17	52	40	78	142	93	52	113	54	-1.26773	0.000171147	-0.478767	0.17177	4.09838e-08	all trans	163	164	120	86	59	55	124	111	95	52	77	77	-1.03923	1.73275e-05	-0.664037	0.000515877	0.0247573	cisxtrans
FBgn0025716	29	56	46	21	37	26	31	43	46	44	56	38	-0.287271	0.669015	0.0606601	0.962531	0.00554287	ambiguous	104	116	91	93	94	61	93	111	74	101	101	109	-0.295744	0.382949	-0.0117394	0.978694	0.0141713	ambiguous
FBgn0034564	65	86	82	22	30	18	47	61	85	27	32	27	-1.23347	0.000152375	-0.90351	0.000325495	0.0452412	cisxtrans	139	128	146	50	53	48	167	169	147	70	50	104	-1.31855	1.39157e-09	-1.02071	2.62572e-09	0.124637	all cis
FBgn0034570	141	92	79	89	129	126	157	210	165	210	223	157	0.419222	0.280425	0.0270604	0.982165	1	conserved	437	524	690	534	433	618	511	549	354	518	597	562	-0.0559629	0.886563	0.0702091	0.818512	3.54583e-05	ambiguous
FBgn0034572	116	99	81	52	74	89	85	118	119	85	111	132	-0.132401	0.832862	-0.068264	0.945962	0.0182722	ambiguous	234	240	310	191	167	208	239	226	172	197	210	216	-0.443828	0.0380128	-0.182343	0.433946	0.000350808	all trans
FBgn0034576	776	934	1008	787	571	465	692	755	786	611	668	601	-0.246439	0.610697	-0.336787	0.0682804	1.8311e-07	ambiguous	2188	1968	2615	1491	1567	1733	2317	2025	1847	1970	1684	2109	-0.484833	0.00134321	-0.270095	0.0169897	2.71345e-25	cisxtrans
FBgn0034577	1030	933	824	825	816	738	716	719	810	795	973	882	0.0851201	0.850402	0.11024	0.806495	7.50795e-15	ambiguous	695	733	714	730	781	720	753	691	603	813	738	928	0.0536849	0.828236	0.08656	0.678304	0.00156643	ambiguous
FBgn0034579	75	126	137	67	37	55	80	86	114	67	67	95	-0.678866	0.0939072	-0.31064	0.4828	9.2581e-05	ambiguous	334	380	437	173	233	192	364	343	266	264	242	273	-0.894251	3.32854e-07	-0.446576	0.0013754	2.61645e-09	cisxtrans
FBgn0003748	8733	7162	8369	1912	2501	2812	6362	7745	7125	6024	6881	5733	-1.36358	8.34179e-12	-0.285689	0.117816	0	all trans	7395	8375	8542	8284	8036	7459	7635	7315	6087	7845	7994	9688	-0.0341448	0.880846	0.0914878	0.482368	2.08983e-59	ambiguous
FBgn0022700	182	113	176	1381	1264	1365	222	236	353	1080	1118	1278	3.15343	6.49874e-51	1.7432	2.96321e-29	3.11363e-27	cis+trans	63	70	33	17	27	19	141	69	55	98	32	56	-1.07855	0.00178664	-0.188406	0.609874	0.00460319	all trans
FBgn0003391	289	250	177	185	208	227	276	277	306	272	287	290	0.107883	0.837183	-0.118272	0.833145	0.143216	conserved	861	943	873	867	778	856	900	838	739	714	707	899	-0.0986456	0.629614	-0.265678	0.0236696	0.994991	ambiguous
FBgn0034573	823	563	566	459	481	491	425	618	585	547	701	508	-0.120772	0.795776	-0.00654654	0.995155	2.48812e-13	ambiguous	565	670	663	580	652	677	611	569	464	551	622	674	0.00571372	0.988173	-0.011878	0.970224	0.0305637	ambiguous
FBgn0001133	133	107	110	88	113	117	114	135	117	140	176	141	0.159145	0.761814	0.170042	0.748741	0.00649864	ambiguous	252	242	304	307	328	298	237	291	220	268	285	337	0.211558	0.357959	0.0578837	0.870078	0.878999	conserved
FBgn0050291	322	493	477	277	279	282	381	368	442	412	380	398	-0.302419	0.45753	-0.0998041	0.870037	1.89221e-11	ambiguous	426	410	400	368	367	361	381	345	347	399	416	496	-0.171553	0.39546	0.0897158	0.733059	3.65619e-07	ambiguous
FBgn0016984	1079	886	768	570	742	686	850	902	950	978	1008	908	-0.128806	0.76323	-0.0146651	0.986185	1.2894e-20	ambiguous	2755	2743	2639	3008	2867	2922	2905	2857	2366	2846	2878	3495	0.106445	0.512512	-0.00306494	0.985452	0.0684553	conserved
FBgn0002736	134	110	116	120	131	99	90	127	131	101	120	116	0.251323	0.568271	-0.131714	0.852903	1	conserved	273	233	285	262	290	224	259	275	246	256	288	326	-0.0306731	0.935007	-0.0281163	0.940666	0.140544	conserved
FBgn0021872	4925	4823	4677	3326	3374	3066	3636	3896	3847	3700	4179	3483	-0.242246	0.392842	-0.114333	0.764659	5.94203e-95	ambiguous	7033	6639	6186	6861	7276	6862	6430	6559	5695	6562	6575	7954	0.0742522	0.701445	-0.012973	0.956328	7.27203e-05	ambiguous
FBgn0034599	35	37	45	36	34	39	33	45	43	46	29	43	0.173317	0.81109	-0.0925402	0.935257	0.945422	conserved	83	72	77	65	105	75	87	92	58	62	91	92	0.0651196	0.903519	-0.0963421	0.837115	0.953209	conserved
FBgn0003891	1042	986	590	745	880	772	1047	1117	1093	1045	1150	863	0.187751	0.664479	-0.194186	0.541856	0.644447	conserved	3397	3996	4275	2695	2518	2836	4029	4445	3332	2250	2474	2689	-0.523123	4.1474e-05	-0.814195	5.54593e-24	0.000121682	cis+trans
FBgn0034602	345	350	376	705	545	519	279	257	323	625	638	615	0.965427	2.88643e-05	0.912778	8.80952e-10	1.1749e-06	cis+trans	117	154	117	59	42	35	129	125	106	80	81	81	-1.33201	5.97768e-08	-0.600365	0.00114504	3.77597e-06	cisxtrans
FBgn0034611	636	532	600	381	407	360	486	639	579	478	618	515	-0.298199	0.326341	-0.181999	0.604569	4.16739e-12	ambiguous	576	629	565	575	597	578	704	662	575	591	667	746	-0.0193179	0.947832	-0.130142	0.455896	0.490804	conserved
FBgn0016726	7837	7981	8008	5941	4583	4200	4697	3772	5750	5534	4251	5675	-0.358466	0.254037	0.0165553	0.988654	8.64984e-294	ambiguous	6444	5046	6642	5463	5905	5668	7058	7527	6632	7068	7840	9441	-0.0919554	0.700364	0.00510422	0.982487	1.03704e-41	ambiguous
FBgn0020306	1229	766	624	689	881	899	865	1113	1108	1144	1444	1132	0.225423	0.618112	0.140273	0.716439	1.31277e-08	ambiguous	1055	1477	1349	1447	1459	1836	1321	1125	1078	1469	1470	1613	0.27556	0.176219	0.176024	0.195318	0.108077	conserved
FBgn0034628	2215	3826	4590	1038	996	887	3295	2849	3373	1374	1445	1370	-1.41449	2.32614e-07	-1.19396	1.53503e-19	1.96619e-55	cisxtrans	350	881	313	188	246	174	317	324	318	284	309	346	-0.878809	0.0384891	-0.199513	0.30542	2.92905e-35	all trans
FBgn0034629	3007	3073	3012	1799	1942	1754	2509	2737	3047	3267	3489	3268	-0.401759	0.0814688	0.150195	0.640431	1.32314e-207	ambiguous	278	599	120	164	173	152	240	131	185	247	215	311	-0.557432	0.290815	0.226383	0.407705	1.32983e-27	ambiguous
FBgn0034626	25	27	22	56	38	52	22	24	27	39	66	32	1.10945	0.00121639	0.508481	0.179525	0.895351	ambiguous	87	42	49	79	78	70	38	61	43	94	89	86	0.288761	0.502868	0.525293	0.0206388	0.0229679	compensatory
FBgn0000395	76	133	69	60	55	60	73	56	69	67	54	42	-0.309113	0.559681	-0.29617	0.570596	0.166095	conserved	647	681	731	962	984	1177	996	666	638	798	513	786	0.578374	3.66814e-05	-0.215026	0.54379	4.74679e-32	all trans
FBgn0050394	292	215	172	204	234	201	205	289	227	256	335	264	0.221144	0.605813	0.110561	0.859648	0.0086153	ambiguous	157	195	192	225	249	226	178	193	134	213	193	231	0.341841	0.109735	0.13636	0.631119	0.885948	conserved
FBgn0050390	42	25	32	33	18	26	30	22	19	25	21	22	-0.0341581	0.972999	-0.10932	0.927804	0.482428	conserved	73	67	95	65	60	75	76	63	53	66	65	74	-0.208312	0.606636	-0.0619875	0.909165	0.176572	conserved
FBgn0050392	544	451	455	297	265	279	372	450	432	342	356	344	-0.445636	0.082271	-0.344364	0.106153	1.08301e-08	ambiguous	270	272	265	134	183	168	252	235	235	210	194	240	-0.6964	0.000156975	-0.312189	0.0740663	2.82961e-06	all trans
FBgn0034606	80	89	56	52	80	84	75	105	76	145	180	106	0.229308	0.67757	0.506066	0.0659055	1.687e-05	ambiguous	424	376	324	522	426	412	370	412	267	417	403	473	0.25601	0.260148	0.114668	0.63662	0.858772	conserved
FBgn0034605	30	52	39	33	18	16	57	50	62	37	34	21	-0.436849	0.463368	-0.699491	0.015343	1	ambiguous	758	957	980	949	766	850	906	561	586	1039	742	998	-0.0703719	0.806895	0.185103	0.617525	1.34015e-16	ambiguous
FBgn0027073	1762	2321	2587	2070	1645	1556	2606	2479	2878	2472	2300	2455	-0.0374323	0.954613	-0.229358	0.416057	1.23117e-07	ambiguous	310	591	319	456	449	417	494	410	467	477	449	634	0.105655	0.800852	-0.0124196	0.973098	0.954451	conserved
FBgn0034598	530	406	383	265	439	407	338	487	459	456	604	473	0.0595931	0.923848	0.124981	0.80743	7.80196e-09	ambiguous	906	958	923	991	1023	837	1025	974	801	954	934	1064	0.0280412	0.922105	-0.0984489	0.571289	0.556581	conserved
FBgn0050389	163	156	161	100	167	149	136	181	160	182	206	185	0.0878163	0.889047	0.130727	0.829787	0.000914762	ambiguous	355	379	357	402	392	423	350	367	326	344	402	416	0.148945	0.489749	-0.0275105	0.938947	0.99539	conserved
FBgn0034590	67	53	43	24	46	58	56	61	47	51	75	45	-0.0299342	0.974764	-0.0532849	0.964598	0.111155	conserved	329	335	367	536	411	470	404	334	304	430	388	455	0.435877	0.0120319	0.0986549	0.702478	0.0941091	ambiguous
FBgn0020312	107	98	115	66	89	85	113	120	119	84	125	110	-0.103244	0.875742	-0.222862	0.644785	0.172838	conserved	238	270	317	256	223	247	279	287	267	247	261	294	-0.177133	0.502325	-0.217954	0.250826	0.310454	conserved
FBgn0011824	277	164	202	170	153	270	161	267	208	213	384	244	0.179533	0.760765	0.229335	0.632689	6.75241e-05	ambiguous	214	249	200	259	293	215	219	229	154	269	244	289	0.194379	0.479008	0.209763	0.335525	0.143531	conserved
FBgn0034585	195	128	126	148	176	197	146	172	140	184	239	172	0.493195	0.118242	0.217481	0.617275	0.350433	conserved	314	307	315	333	360	332	233	286	228	339	370	411	0.122256	0.612104	0.357221	0.0178677	9.04485e-06	compensatory
FBgn0026369	356	278	223	191	209	219	213	281	246	237	277	265	-0.137512	0.775007	-0.0360995	0.966804	3.48501e-06	ambiguous	686	729	813	769	755	846	778	734	613	756	748	881	0.0836796	0.721309	-0.014856	0.961053	0.259433	conserved
FBgn0003731	157	130	130	79	83	103	108	164	137	131	146	136	-0.315312	0.420323	-0.082612	0.924698	3.15226e-05	ambiguous	1691	1508	1584	1753	1600	1760	1731	1688	1443	1578	1749	2027	0.0893869	0.65913	-0.0453383	0.836992	0.444225	conserved
FBgn0034641	221	113	84	84	129	137	99	201	170	166	277	172	0.0681002	0.934624	0.21631	0.69765	0.000198565	ambiguous	211	247	284	235	248	262	261	252	210	222	265	239	0.00337336	0.996029	-0.150861	0.544316	0.993713	conserved
FBgn0034643	281	225	164	143	223	191	216	246	223	217	295	242	0.0500443	0.940041	0.0128368	0.991233	0.00180564	ambiguous	404	401	385	489	486	433	434	380	273	448	463	563	0.230329	0.209657	0.238251	0.157399	0.0395835	ambiguous
FBgn0034645	840	1050	1105	790	741	666	716	537	823	772	644	735	-0.13709	0.781693	-0.0495252	0.956657	6.48766e-16	ambiguous	2550	2122	1891	1943	1905	1505	2453	2106	2084	2348	1878	2795	-0.287219	0.152828	-0.105147	0.623675	2.10467e-21	ambiguous
FBgn0034650	50	35	50	16	24	28	15	42	24	39	29	28	-0.575979	0.227275	0.0897926	0.93757	0.000135853	ambiguous	54	45	36	41	35	48	37	45	40	39	33	70	-0.106006	0.854954	0.00725406	NA	0.441353	NA
FBgn0010228	803	729	615	576	517	485	658	743	666	775	718	747	-0.117465	0.791828	0.00415402	0.996501	5.56596e-17	ambiguous	1078	1080	1163	779	756	814	1503	1322	1006	1309	1192	1156	-0.490575	6.37964e-05	-0.212319	0.1986	5.22782e-17	all trans
FBgn0034647	1202	1538	1569	1819	1159	992	955	712	945	1181	903	1066	0.172705	0.768053	0.137739	0.826117	1.29162e-14	ambiguous	905	926	627	520	656	413	473	410	479	407	328	665	-0.590683	0.00589836	-0.117732	0.812199	1.82315e-16	all trans
FBgn0034646	95	107	77	85	114	113	57	83	84	128	138	126	0.434893	0.22122	0.575358	0.0168292	0.000441589	compensatory	178	146	177	145	164	118	143	131	129	158	172	191	-0.218374	0.472935	0.155219	0.584028	4.19031e-05	ambiguous
FBgn0016641	59	50	61	50	68	60	55	75	79	66	80	82	0.331114	0.490133	0.0109098	0.993234	0.894902	conserved	380	421	464	458	537	528	453	442	351	437	522	543	0.254903	0.181896	0.0820549	0.753337	0.958882	conserved
FBgn0000326	281	318	272	306	373	261	318	268	311	434	359	407	0.39277	0.206074	0.267977	0.441895	0.0015641	ambiguous	388	384	297	514	528	429	368	364	347	432	471	541	0.43333	0.0210284	0.211265	0.200723	0.622708	ambiguous
FBgn0034639	115	116	168	93	81	49	107	97	107	69	88	83	-0.474392	0.282225	-0.407009	0.186464	0.0155503	ambiguous	1280	1033	1236	1126	1152	1160	1019	979	831	814	755	1034	-0.0493223	0.854558	-0.289834	0.0126155	0.236364	ambiguous
FBgn0034638	57	59	46	99	88	72	44	44	47	54	54	44	0.89707	0.00238859	0.039841	0.979195	0.0497947	all trans	411	335	364	326	347	315	314	343	359	295	327	475	-0.165826	0.488157	-0.0853074	0.805926	0.0112509	ambiguous
FBgn0034631	72	61	59	51	48	37	44	69	60	68	77	47	-0.161165	0.804047	0.0261401	0.985491	0.00715003	ambiguous	60	65	76	71	78	77	63	78	61	62	66	103	0.148218	0.728826	-0.00216146	0.994791	0.991929	conserved
FBgn0010470	1104	1338	1495	1021	1069	946	1207	1091	1336	1198	1287	1255	-0.0733774	0.902306	-0.0692542	0.914735	4.70594e-17	ambiguous	465	533	365	951	949	943	591	512	495	608	674	882	1.01133	1.73e-11	0.223794	0.155417	3.88372e-21	all trans
FBgn0010415	245	249	193	301	277	242	222	201	243	346	380	330	0.540445	0.0376228	0.486604	0.0123379	0.000176219	cis+trans	1793	1337	1624	1513	1710	1681	1531	1822	1257	1613	1967	1953	0.0375935	0.905021	0.0809431	0.730664	1.32071e-06	ambiguous
FBgn0004362	155	130	89	79	87	81	70	97	71	121	132	99	-0.250109	0.595701	0.363253	0.301298	4.7274e-11	ambiguous	389	276	178	268	263	175	298	345	226	306	333	400	-0.233774	0.551071	0.0694513	0.832077	4.02488e-05	ambiguous
FBgn0034674	118	123	63	72	97	83	110	112	134	107	140	121	0.049001	0.947788	-0.061122	0.949377	0.104115	conserved	111	128	93	119	122	99	131	120	86	102	119	138	0.0278594	0.958308	-0.0714645	0.872128	0.895577	conserved
FBgn0034662	10552	10359	8131	8365	9114	10038	9408	9953	9670	12338	12573	11357	0.229115	0.437836	0.190861	0.47864	8.35024e-126	ambiguous	884	2351	373	85	201	68	474	326	459	527	373	687	-1.21347	0.00282606	0.0748782	0.895925	3.05545e-302	all trans
FBgn0050404	386	417	339	309	344	305	316	328	333	352	378	328	0.0564414	0.91258	-0.00293353	0.998981	0.000122325	ambiguous	649	616	702	617	654	613	596	629	529	634	689	829	-0.0641964	0.799837	0.0997242	0.619409	3.87264e-07	ambiguous
FBgn0067102	70	67	52	50	32	31	59	44	62	58	46	43	-0.364839	0.476377	-0.205096	0.769791	0.0266449	ambiguous	53	60	66	47	25	48	36	55	41	44	46	50	-0.481718	0.200991	-0.0651916	NA	0.0103797	NA
FBgn0034694	92	103	93	59	59	57	91	111	78	84	96	60	-0.372527	0.347688	-0.27395	0.579772	0.0184425	ambiguous	202	202	246	175	184	183	198	196	141	164	186	220	-0.250864	0.299982	-0.0772868	0.834182	0.00862988	ambiguous
FBgn0034706	103	103	49	58	70	57	70	88	76	58	80	36	-0.117936	0.875356	-0.418734	0.261506	0.988018	conserved	719	570	621	516	513	451	577	493	401	631	554	675	-0.358743	0.0416191	0.14863	0.441083	3.05717e-22	all trans
FBgn0034708	498	634	471	301	360	349	555	439	408	419	418	381	-0.336642	0.273209	-0.28635	0.396365	2.35968e-08	ambiguous	1067	1121	987	811	792	738	926	1144	915	857	885	940	-0.431656	0.0010814	-0.314799	0.0109617	1.05137e-06	cisxtrans
FBgn0034709	201	191	194	231	201	130	145	131	123	204	168	142	0.231793	0.637891	0.205631	0.699434	0.00206301	ambiguous	372	334	287	393	472	417	314	320	279	389	380	506	0.346166	0.078567	0.265389	0.0901135	0.397763	conserved
FBgn0034697	249	238	202	189	256	255	312	277	266	393	333	320	0.314227	0.338483	0.150954	0.788323	0.0126763	ambiguous	309	314	375	442	426	365	365	302	291	413	437	513	0.288415	0.148463	0.293818	0.047184	0.0418035	compensatory
FBgn0034688	173	165	168	144	86	93	130	144	162	153	136	140	-0.299392	0.513082	-0.112387	0.87287	1.59011e-05	ambiguous	370	394	381	249	302	258	316	320	279	313	334	351	-0.483876	0.00355567	-0.0525561	0.872525	1.55661e-10	all trans
FBgn0034717	2559	1771	1589	1191	1383	1042	1276	1526	1534	1764	1998	1721	-0.363125	0.246995	0.208738	0.396636	1.60156e-131	ambiguous	56	257	18	25	20	16	51	34	50	62	64	67	-0.710609	0.107267	0.217921	0.544362	2.0395e-22	ambiguous
FBgn0034210	72	65	67	41	58	64	58	79	60	74	94	84	-0.0153836	0.988339	0.187708	0.769338	0.00227117	ambiguous	177	187	215	77	108	91	188	198	137	118	118	137	-0.990226	1.11467e-06	-0.561273	0.000703591	0.000161267	cisxtrans
FBgn0034179	60	46	21	19	22	23	28	47	27	26	39	28	-0.533363	0.310738	-0.167467	0.854272	0.021601	ambiguous	767	715	750	966	926	926	709	787	676	828	930	1095	0.323595	0.0177051	0.18956	0.198108	0.48878	ambiguous
FBgn0023172	639	489	299	291	386	380	465	532	548	569	612	543	-0.0938321	0.885824	0.0401466	0.955641	1.60669e-12	ambiguous	1512	1799	2072	1989	1707	2304	1888	1916	1316	2020	1954	2177	0.148411	0.548676	0.0881991	0.651418	0.00231825	ambiguous
FBgn0034184	29	20	20	19	25	16	19	27	29	22	23	19	0.0925541	NA	-0.205831	0.800946	0.973747	NA	67	58	57	94	87	92	87	70	62	78	87	100	0.520294	0.0619136	0.0703403	0.885145	0.18393	conserved
FBgn0034191	69	69	69	65	52	77	55	59	54	57	88	60	0.194878	0.73579	0.121849	0.890839	0.113693	conserved	39	56	48	49	42	50	47	53	41	44	35	54	-0.0188254	0.980729	-0.178327	0.656275	0.873943	conserved
FBgn0050456	1882	1403	1209	1026	981	757	1029	1185	1294	1173	1283	1133	-0.350993	0.275579	-0.0745629	0.890669	6.27317e-50	ambiguous	604	746	669	458	492	573	732	654	538	680	629	689	-0.392949	0.0193763	-0.112581	0.576911	1.84727e-11	all trans
FBgn0034194	464	487	448	410	344	351	351	399	389	459	539	483	-0.0257031	0.964525	0.23866	0.379523	4.21605e-18	ambiguous	1196	1427	1403	1775	1764	1572	1381	1085	902	1840	1502	2001	0.332456	0.017103	0.450148	0.000228104	6.0126e-12	cisxtrans
FBgn0010591	1953	2079	2059	1674	1344	1141	1332	1465	1582	1611	1601	1485	-0.223605	0.586467	-0.00952241	0.992418	1.07445e-55	ambiguous	596	647	455	512	513	431	497	527	497	473	437	737	-0.215051	0.365169	-0.0806909	0.80502	0.000430688	ambiguous
FBgn0034181	333	293	250	170	200	209	248	280	301	301	345	278	-0.265882	0.439974	0.0354221	0.966726	2.9883e-12	ambiguous	564	584	556	492	475	516	554	583	453	471	543	517	-0.1979	0.265927	-0.213446	0.178707	0.0766164	conserved
FBgn0034180	503	477	295	264	380	350	383	425	430	499	565	417	-0.0341488	0.95749	0.125718	0.799616	6.15112e-13	ambiguous	950	1039	1038	1017	932	964	988	1024	819	907	938	1083	-0.0570853	0.806403	-0.127542	0.400644	0.0923315	conserved
FBgn0034158	89	141	88	86	75	83	65	71	78	69	84	78	-0.0609135	0.934682	-0.0056836	0.996501	0.0184694	ambiguous	355	371	354	413	466	516	426	379	319	380	427	438	0.351507	0.0442653	-0.028707	0.93459	0.0312214	all trans
FBgn0025830	80	42	61	37	53	69	68	63	49	63	70	58	0.0922881	0.911762	-0.0309821	0.982165	0.246885	conserved	114	117	138	120	89	142	106	122	104	108	122	117	-0.0678405	0.883795	-0.0964981	0.814269	0.447045	conserved
FBgn0028737	2086	2144	1977	2088	1665	1684	1578	1925	1749	2150	2655	2089	0.117465	0.795776	0.252584	0.248557	1.8415e-54	ambiguous	1879	1675	1945	1701	2054	2291	1576	1589	1399	2005	1992	2317	0.127906	0.585295	0.27027	0.00439287	2.33682e-17	compensatory
FBgn0034172	149	162	156	111	87	86	114	135	144	104	153	112	-0.373729	0.309994	-0.180961	0.730674	8.6665e-05	ambiguous	214	272	278	140	126	145	263	248	210	178	158	196	-0.842121	4.88095e-06	-0.545216	0.000214787	0.000667943	cisxtrans
FBgn0004580	286	184	174	232	193	140	192	189	170	196	241	156	0.128507	0.834797	-0.0199831	0.986185	0.038517	ambiguous	261	226	210	79	104	80	69	98	76	77	82	82	-1.3051	2.27007e-11	-0.146913	0.706689	1.04236e-15	all trans
FBgn0034177	34	25	30	36	27	29	27	32	24	24	40	37	0.306383	0.626104	0.102519	0.931471	0.631373	conserved	81	67	85	86	91	69	78	75	57	94	66	112	0.0657545	0.896849	0.140003	0.730664	0.218766	conserved
FBgn0034176	492	578	531	403	416	360	426	477	507	425	538	513	-0.127166	0.780789	-0.0471134	0.95263	1.8826e-10	ambiguous	471	526	427	439	444	406	455	458	423	460	484	521	-0.141918	0.532447	-0.0490843	0.870308	0.00175943	ambiguous
FBgn0014870	129	135	79	43	93	91	111	179	143	124	152	129	-0.246257	0.674241	-0.177214	0.746826	0.00497719	ambiguous	344	487	352	404	339	310	429	400	321	366	352	404	-0.160268	0.581502	-0.196554	0.256279	0.274296	conserved
FBgn0010213	770	1246	1215	564	418	373	749	750	809	617	619	580	-0.860788	0.00355784	-0.422743	0.0155131	1.45056e-41	cisxtrans	2509	2239	2278	1547	1527	1554	2210	1938	1712	1822	1621	1949	-0.592931	2.51133e-07	-0.285334	0.00708654	6.608e-35	cisxtrans
FBgn0011260	107	119	108	44	40	61	70	121	112	77	120	95	-0.80635	0.00831295	-0.136157	0.858271	2.4276e-09	all trans	84	92	65	73	60	64	53	84	72	54	95	88	-0.260982	0.486845	-0.0103067	0.982535	0.0443793	ambiguous
FBgn0016131	48	70	44	25	27	25	36	46	30	34	37	22	-0.650842	0.118711	-0.259559	0.69765	0.0117524	ambiguous	82	62	49	39	34	43	63	49	38	29	44	54	-0.621296	0.0649834	-0.271832	0.419778	0.141042	conserved
FBgn0003274	13842	14475	13908	9726	6939	5730	8763	10612	10459	8324	9689	9028	-0.554056	0.0612009	-0.240842	0.2279	0	ambiguous	11727	11867	8656	9315	9978	8398	12979	10960	9742	11915	9892	12379	-0.216172	0.293028	-0.149072	0.326711	3.13825e-43	ambiguous
FBgn0034145	45	34	27	23	31	16	30	42	32	28	40	34	-0.229785	0.755865	-0.10129	0.931471	0.127056	conserved	35875	39251	39561	14729	16146	13784	28159	22691	17465	22376	19633	19864	-1.33552	1.01295e-39	-0.279085	0.0531087	0	all trans
FBgn0050463	1171	979	828	875	1047	1140	1071	1056	1155	1327	1395	1230	0.340136	0.221266	0.13927	0.714013	2.30571e-05	ambiguous	1889	2971	2698	1175	875	908	2206	2302	1758	1246	1294	1192	-1.27812	3.0617e-14	-0.860397	7.31453e-19	4.54928e-41	cisxtrans
FBgn0024315	1942	1930	2120	1861	2043	2820	2442	2270	3241	1902	2257	2341	0.437185	0.138022	-0.364177	0.0942119	1.64267e-37	ambiguous	12793	12424	15097	18946	19475	17832	22499	22430	15117	22022	22331	23060	0.465383	0.00014898	0.000762954	0.996408	2.8019e-132	all trans
FBgn0034142	208	251	293	228	241	247	270	234	282	357	342	344	0.208096	0.653683	0.258904	0.429193	1.15778e-05	ambiguous	6691	5835	7115	6271	6163	6335	6710	6413	5155	6599	6637	7821	-0.0681516	0.755394	0.0225834	0.917398	2.66376e-38	ambiguous
FBgn0034141	839	1020	1042	1071	944	835	739	691	939	1142	1049	1174	0.260536	0.496792	0.357058	0.124494	1.27653e-22	ambiguous	185	335	193	217	170	187	164	139	131	191	183	256	-0.283553	0.379822	0.2968	0.145006	6.23639e-10	ambiguous
FBgn0034138	5769	6551	7059	4328	3944	3417	4089	3619	5058	4976	4362	5087	-0.400823	0.176817	0.0628719	0.935257	0	ambiguous	5234	5316	5177	4190	4522	4574	5959	4922	4464	5612	4883	6297	-0.242485	0.0470409	-0.0499285	0.837604	7.27789e-57	all trans
FBgn0034110	739	443	455	412	449	351	364	631	460	468	742	530	-0.100967	0.864462	0.116366	0.862759	1.17799e-16	ambiguous	593	711	753	621	614	688	594	597	519	629	687	742	-0.0957907	0.696029	0.0775975	0.733059	1.41028e-07	ambiguous
FBgn0034114	31	35	34	22	37	45	26	36	36	33	48	32	0.302411	0.633115	0.0578675	0.964598	0.73994	conserved	72	73	82	77	91	91	66	70	58	91	91	96	0.168536	0.662827	0.257168	0.376741	0.152361	conserved
FBgn0010611	417	533	444	356	315	315	370	385	469	415	464	387	-0.177949	0.676931	-0.0607796	0.932774	1.58746e-10	ambiguous	1688	1424	1529	1427	1501	1598	1337	1385	1352	1396	1383	1721	-0.0399745	0.880846	-0.0489708	0.851255	0.000240371	ambiguous
FBgn0034118	54	32	36	22	23	37	40	45	49	32	45	35	-0.214871	0.768053	-0.272449	0.643166	0.452229	conserved	69	68	67	79	90	53	80	62	58	92	70	91	0.102708	0.842041	0.117865	0.787658	0.383375	conserved
FBgn0034113	37	49	37	30	40	30	37	44	38	40	60	31	0.00902897	0.995713	0.00625129	0.996501	0.173476	conserved	68	105	114	83	74	73	99	95	69	74	104	99	-0.284428	0.42687	-0.0790661	0.868047	0.0620653	conserved
FBgn0034109	70	51	59	38	39	51	72	72	60	46	67	63	-0.159303	0.814118	-0.261415	0.629631	0.331417	conserved	150	155	153	90	104	119	158	209	146	137	129	108	-0.511829	0.0257468	-0.506203	0.00725289	0.602302	all cis
FBgn0001308	890	779	544	547	724	606	638	744	788	822	941	885	0.0801413	0.885824	0.160371	0.638102	8.3191e-16	ambiguous	1379	1477	1426	1532	1440	1436	1338	1391	1167	1310	1416	1672	0.03759	0.869237	-0.0119799	0.966704	0.00895731	ambiguous
FBgn0025519	73	92	61	42	45	72	56	77	78	80	84	63	-0.171124	0.795776	-0.00564821	0.996501	0.00576256	ambiguous	171	157	154	170	144	155	162	160	98	140	155	193	-0.0411258	0.91993	0.0328828	0.942666	0.108862	conserved
FBgn0034093	747	744	629	321	294	286	566	572	701	423	417	415	-0.873132	9.75963e-06	-0.599157	0.000199636	7.57541e-18	cisxtrans	253	310	214	166	215	182	242	227	199	194	164	205	-0.436773	0.0549656	-0.375442	0.0247272	0.143368	ambiguous
FBgn0034091	782	694	600	522	448	435	453	588	562	551	689	536	-0.229772	0.506534	0.0272083	0.97719	3.39209e-23	ambiguous	459	495	444	295	347	311	451	510	348	359	433	438	-0.53547	0.000486805	-0.241528	0.149826	1.41997e-07	all trans
FBgn0034059	132	214	218	96	61	76	156	152	182	89	73	112	-0.862024	0.0086464	-0.770025	0.000345952	0.0189598	cisxtrans	177	180	156	132	125	99	222	164	183	144	118	164	-0.493438	0.0303306	-0.506645	0.00387857	0.585528	all cis
FBgn0034060	130	151	146	134	131	147	122	150	131	192	173	155	0.23626	0.58464	0.218485	0.632779	0.00598856	ambiguous	247	267	257	249	287	268	250	244	178	241	257	257	0.0545389	0.865503	-0.00521119	0.985452	0.394726	conserved
FBgn0034063	104	112	116	72	67	61	61	102	89	82	110	67	-0.386801	0.317157	-0.0619568	0.953874	7.10264e-05	ambiguous	83	73	55	62	74	66	70	56	68	75	73	92	-0.0599423	0.911492	0.0831473	0.867721	0.151567	conserved
FBgn0034067	349	420	513	342	397	348	411	496	523	406	513	577	0.0497159	0.93873	-0.0422666	0.961914	0.00036889	ambiguous	2383	2030	2024	1951	2004	2156	1928	1830	1472	2047	2043	2445	-0.0778417	0.736423	0.134184	0.294261	2.26111e-25	ambiguous
FBgn0014020	1103	889	837	700	741	707	775	766	888	867	810	805	-0.0765598	0.873378	-0.0727163	0.913302	1.38224e-12	ambiguous	1547	1567	1489	1690	1827	1656	1670	1681	1395	1612	1712	2067	0.160769	0.30082	-0.00265447	0.986769	0.879005	conserved
FBgn0034075	97	52	52	61	81	80	69	65	62	73	84	73	0.413553	0.349382	0.0858139	0.931471	0.884223	conserved	981	828	968	623	803	768	667	1005	660	692	978	870	-0.33107	0.063587	-0.0481145	0.906672	6.53805e-14	ambiguous
FBgn0001124	2120	2476	2977	1749	1497	1386	2212	2681	2830	2178	2519	2501	-0.381747	0.26597	-0.198253	0.461394	1.0228e-64	ambiguous	7347	6969	7975	6875	6575	5928	7178	7007	5854	6385	6547	7813	-0.201326	0.182125	-0.130556	0.219402	1.40883e-34	ambiguous
FBgn0027091	517	528	444	292	353	376	395	493	521	462	548	495	-0.221606	0.521969	-0.0168951	0.98614	7.27105e-15	ambiguous	410	500	463	416	409	385	476	502	439	457	466	544	-0.178391	0.382949	-0.127212	0.517905	0.00988473	ambiguous
FBgn0034083	1092	771	843	503	663	816	804	1102	981	847	1257	900	-0.129244	0.803818	-0.0604041	0.933479	5.18322e-16	ambiguous	876	922	975	812	787	845	787	781	581	775	881	938	-0.180662	0.273809	0.0880894	0.674861	2.01342e-14	ambiguous
FBgn0015754	849	670	591	546	490	361	485	593	549	517	571	481	-0.251373	0.531954	-0.154108	0.692898	1.01156e-13	ambiguous	1489	1472	1668	1433	1596	1621	1613	1574	1378	1522	1476	1826	0.00298777	0.993356	-0.102723	0.501431	0.12623	conserved
FBgn0034087	298	328	249	355	412	398	349	356	506	464	503	551	0.689242	0.00145557	0.192413	0.651991	0.412969	ambiguous	1104	1512	1561	1789	1630	1982	1707	1705	1342	1776	1952	2090	0.354511	0.0503002	0.107138	0.475257	0.156527	conserved
FBgn0015295	197	150	131	136	139	145	142	155	158	221	189	184	0.125249	0.814118	0.236525	0.565493	5.3487e-05	ambiguous	259	251	268	299	266	287	250	241	172	219	311	304	0.121834	0.637021	0.133212	0.6376	0.109446	conserved
FBgn0034085	2328	1939	1617	1110	1588	1792	1865	1965	1970	2197	2355	1958	-0.0704128	0.903675	0.0446576	0.946508	5.20549e-46	ambiguous	303	554	402	178	130	155	265	285	236	240	339	291	-1.31888	2.65308e-10	-0.0297479	0.941486	1.88514e-50	all trans
FBgn0034084	63	56	45	59	48	52	31	47	42	100	82	80	0.246441	0.655914	0.770744	0.00190517	7.44061e-07	compensatory	140	122	129	178	163	160	117	145	99	185	180	152	0.33042	0.173825	0.28417	0.239011	0.353207	conserved
FBgn0034073	230	232	145	122	174	189	149	206	186	179	238	167	-0.00409101	0.998532	-0.00863307	0.99354	0.00137053	ambiguous	125	124	142	169	145	162	140	122	116	168	137	170	0.261923	0.326603	0.12201	0.722964	0.852751	conserved
FBgn0034068	728	564	438	351	408	421	471	618	591	444	656	506	-0.214764	0.586467	-0.169156	0.672435	6.45976e-09	ambiguous	560	625	748	507	502	566	610	659	545	546	539	622	-0.285839	0.129525	-0.254171	0.0498435	0.0063784	compensatory
FBgn0034066	183	193	181	159	140	107	153	166	154	146	160	178	-0.132268	0.814118	-0.0712447	0.933479	0.000547233	ambiguous	312	295	333	375	408	339	364	312	259	398	390	436	0.24081	0.237497	0.191672	0.303486	0.210887	conserved
FBgn0010590	275	386	374	275	215	232	220	257	319	292	303	313	-0.19914	0.68416	0.0730288	0.925801	2.24461e-12	ambiguous	316	306	271	330	330	321	342	310	263	296	276	449	0.125783	0.618307	-0.0314752	0.938947	0.987793	conserved
FBgn0034062	38	29	34	20	38	25	24	40	30	32	46	30	0.0188357	0.988128	0.0530529	0.968358	0.2009	conserved	37	34	35	47	37	36	36	32	36	40	33	43	0.144042	0.800024	-0.0203746	NA	0.993251	NA
FBgn0034061	136	161	150	155	92	120	125	109	138	123	79	143	0.0263502	0.972889	-0.162024	0.83169	0.387727	conserved	138	107	88	130	122	104	160	138	141	139	149	207	0.0812543	0.858809	-0.0189101	0.96844	0.925886	conserved
FBgn0020236	1172	1310	962	501	878	1220	926	1802	996	1039	2337	1145	-0.089879	0.902306	0.0761975	0.953874	8.05445e-45	ambiguous	2381	2602	2214	5073	4826	3709	3228	3571	2979	3738	4224	5002	0.881239	3.35504e-10	0.205914	0.0707659	4.85123e-73	all trans
FBgn0034058	122	152	180	124	121	116	135	156	143	168	186	175	-0.0312122	0.966531	0.146896	0.793756	3.4996e-05	ambiguous	186	193	174	181	223	173	216	204	159	212	202	269	0.0537521	0.886563	0.0479554	0.906624	0.250174	conserved
FBgn0034057	497	408	434	412	391	330	404	417	351	450	476	454	0.0690606	0.902306	0.103246	0.861184	3.21709e-08	ambiguous	282	348	288	347	372	351	327	332	225	329	329	403	0.20903	0.335235	0.077082	0.802522	0.776721	conserved
FBgn0034050	94	122	121	117	95	71	65	91	96	83	102	122	0.0492321	0.948063	0.141272	0.854272	0.00163905	ambiguous	208	202	210	188	207	175	180	206	188	237	261	267	-0.118873	0.687327	0.198653	0.382445	1.91481e-05	ambiguous
FBgn0034051	377	346	309	288	282	266	331	331	379	352	401	323	0.011673	0.986875	-0.064732	0.930637	0.000349693	ambiguous	637	707	669	657	645	541	677	640	506	645	638	737	-0.126518	0.560213	-0.0292269	0.923626	0.000145177	ambiguous
FBgn0015247	409	392	317	334	299	290	320	357	357	387	387	364	0.0411762	0.941579	0.0225532	0.982165	1.06575e-05	ambiguous	695	731	734	794	818	768	679	704	577	712	747	896	0.132968	0.462294	0.0743351	0.735947	0.092073	conserved
FBgn0034049	225	170	113	40	40	49	121	166	154	80	105	99	-1.47277	6.45285e-08	-0.630768	0.00347356	3.94559e-12	cisxtrans	2536	2444	2530	3100	2885	2429	2211	2716	1839	2181	2613	2970	0.155008	0.40113	0.0153198	0.963557	0.424872	conserved
FBgn0022160	1362	1099	769	509	455	457	525	758	803	480	765	444	-0.799626	0.000612134	-0.371299	0.169982	6.86378e-38	all trans	4954	4818	5626	3634	3543	4093	4883	4749	4362	3849	3589	4378	-0.441814	0.000567561	-0.414667	1.02276e-06	1.05681e-15	cisxtrans
FBgn0034025	64	42	50	29	32	52	24	58	55	43	85	49	-0.132031	0.869589	0.171157	0.844483	0.00396171	ambiguous	174	180	150	180	181	173	159	190	141	163	178	221	0.0747353	0.83848	0.00948586	0.980382	0.554967	conserved
FBgn0022097	1189	1401	1496	1406	1058	925	1002	1005	1186	1230	1123	1139	0.0335788	0.961238	0.0184308	0.98495	2.03862e-16	ambiguous	3654	3643	4202	3468	3852	4178	4646	3780	3591	4619	4029	5324	-0.00321436	0.993334	0.029496	0.917398	2.91572e-17	ambiguous
FBgn0034029	148	135	119	93	98	92	111	144	136	138	147	116	-0.177564	0.708415	-0.066333	0.93757	0.000910319	ambiguous	291	249	322	237	267	270	328	277	229	273	299	307	-0.151393	0.578365	-0.0901005	0.764091	0.0382736	ambiguous
FBgn0034035	167	213	173	156	113	145	114	172	178	161	184	166	-0.0962159	0.881368	0.0259465	0.982165	3.313e-05	ambiguous	166	182	113	153	184	168	145	196	146	188	192	208	0.116677	0.76606	0.0756816	0.84625	0.471353	conserved
FBgn0023441	178	174	161	154	172	232	204	248	282	263	338	314	0.399843	0.230757	0.180745	0.669304	0.133761	conserved	1374	1589	1575	2084	1737	1784	1613	1195	1079	1778	1366	1832	0.293364	0.0515768	0.162891	0.420442	0.4177	conserved
FBgn0034033	46	24	39	41	28	37	36	39	38	27	34	28	0.231814	0.741265	-0.31843	0.564717	0.342954	conserved	55	45	80	48	39	54	52	47	50	61	56	66	-0.298033	0.492983	0.0754206	0.886529	0.0154081	ambiguous
FBgn0013762	190	156	198	110	120	118	101	147	128	154	148	116	-0.315461	0.401193	0.0356284	0.97719	1.58665e-07	ambiguous	189	186	164	171	166	160	158	170	151	182	167	224	-0.114369	0.71748	0.0585139	0.884178	0.0121721	ambiguous
FBgn0024754	125	131	108	113	126	145	92	141	145	161	189	163	0.361737	0.294248	0.280868	0.451678	0.0209462	ambiguous	718	655	656	804	823	809	695	687	587	832	813	990	0.25202	0.104445	0.221656	0.0741068	0.0300399	ambiguous
FBgn0034032	56	62	69	41	25	32	40	45	45	45	52	33	-0.540307	0.22019	-0.0870678	0.935257	0.000838165	ambiguous	161	160	222	142	181	155	205	222	184	142	185	206	-0.173198	0.598297	-0.332139	0.0741396	0.971043	conserved
FBgn0019968	1011	743	355	451	683	751	679	839	857	891	1132	823	0.155638	0.817757	0.129472	0.764659	1.4519e-09	ambiguous	2231	2521	2950	2963	2469	3054	2608	3010	2022	2653	3138	2961	0.132912	0.558885	0.0235294	0.938971	0.0474778	ambiguous
FBgn0033996	69	46	58	52	61	54	59	75	54	63	89	70	0.232134	0.678237	0.0895314	0.931471	0.309375	conserved	353	351	428	382	391	417	404	425	303	428	416	488	0.06613	0.828736	0.0520741	0.867721	0.0807343	conserved
FBgn0034002	148	153	94	60	82	96	106	146	100	98	118	83	-0.372888	0.363945	-0.291559	0.486602	0.00495215	ambiguous	174	211	175	145	144	123	181	202	157	206	150	227	-0.417468	0.0619754	-0.0634165	0.876726	0.000153981	ambiguous
FBgn0004698	265	191	103	109	114	97	138	219	155	171	227	167	-0.414582	0.332565	0.018709	0.987779	9.90582e-11	ambiguous	277	242	286	231	257	294	232	242	188	214	274	264	-0.0434852	0.905021	0.00356751	0.988788	0.0655808	conserved
FBgn0013750	439	417	423	439	450	410	359	424	434	425	478	415	0.315763	0.271264	-0.000165251	0.999537	0.316408	conserved	535	537	574	486	597	531	622	563	482	596	563	706	-0.0309541	0.91993	-0.0203301	0.947773	0.0137969	ambiguous
FBgn0034008	24	30	31	19	27	36	16	34	15	21	25	30	0.204667	0.792051	0.0654392	0.963621	0.418621	conserved	141	132	154	75	103	100	111	105	82	99	91	116	-0.570997	0.0168992	-0.114505	0.770935	0.000148866	all trans
FBgn0001187	163	233	170	193	231	241	162	159	198	296	264	239	0.501402	0.0942863	0.443796	0.059397	0.00275418	ambiguous	106	97	32	67	27	36	78	72	115	93	90	199	-0.634646	0.13633	0.121575	0.814269	2.08783e-08	ambiguous
FBgn0033998	47	52	25	28	26	22	23	29	25	34	47	45	-0.316911	0.61739	0.398669	0.383938	1.62623e-05	ambiguous	57	60	62	54	58	72	66	55	61	70	76	93	0.0321188	0.9587	0.147537	0.712448	0.165368	conserved
FBgn0033982	109	134	89	106	112	103	119	111	116	115	132	108	0.246829	0.586467	-0.0721407	0.935257	0.695088	conserved	398	469	497	303	291	300	446	374	316	331	309	389	-0.587769	0.000147811	-0.293719	0.0544161	5.0512e-07	all trans
FBgn0033984	25	32	20	36	50	56	40	48	38	37	49	48	1.0205	0.00384952	-0.0230006	0.987779	0.00929017	all trans	82	110	97	168	168	193	146	111	75	169	193	166	0.805843	9.79858e-05	0.40514	0.0547249	0.373011	ambiguous
FBgn0033987	292	318	276	210	281	230	258	290	301	279	353	326	0.0097099	0.989895	0.0502449	0.951902	7.25482e-06	ambiguous	1500	1440	1438	1803	1703	1829	1658	1578	1265	1800	1711	1983	0.274985	0.0343054	0.104125	0.50096	0.937726	ambiguous
FBgn0033988	157	222	162	121	176	147	145	164	156	170	180	123	0.01889	0.979728	-0.0806023	0.926445	0.0376946	ambiguous	662	657	601	503	510	531	435	518	336	427	491	568	-0.30889	0.045107	0.023082	0.949392	1.34437e-11	all trans
FBgn0033989	135	165	167	115	94	108	130	184	210	141	178	166	-0.233208	0.622503	-0.189606	0.707009	0.00196314	ambiguous	652	741	757	587	545	512	736	707	658	672	640	831	-0.377899	0.0109398	-0.151758	0.362413	1.55063e-09	all trans
FBgn0027596	183	220	125	144	214	223	260	303	273	326	334	287	0.416075	0.260473	0.0572833	0.93757	0.797577	conserved	1253	1365	1428	1873	1591	1830	1268	1257	1002	1533	1650	1865	0.37469	0.00591811	0.320589	0.000666001	0.00598604	cis+trans
FBgn0033951	36	27	34	35	33	20	34	47	26	35	63	43	0.143827	0.865948	0.181089	0.832223	0.130701	conserved	70	48	84	86	99	85	82	82	68	105	93	83	0.363706	0.293028	0.0789827	0.870693	0.530557	conserved
FBgn0033961	462	587	626	627	465	401	536	399	530	553	419	564	0.126666	0.830882	-0.0340177	0.97719	0.00358629	ambiguous	573	705	619	546	574	433	906	633	627	868	680	801	-0.279347	0.157929	-0.0515544	0.88502	4.67596e-09	ambiguous
FBgn0015602	75	45	47	58	53	49	39	64	50	68	51	54	0.231007	0.691982	0.0552313	0.9643	0.363794	conserved	96	65	101	102	132	104	108	131	86	140	138	170	0.32384	0.328445	0.23234	0.37035	0.68697	conserved
FBgn0033973	74	36	55	51	55	41	41	53	49	67	66	50	0.12948	0.869417	0.181957	0.800946	0.0580762	conserved	101	98	110	110	102	89	95	93	68	100	99	95	-0.0382853	0.934663	0.0213077	0.96844	0.273446	conserved
FBgn0015714	152	121	118	107	91	73	100	101	95	79	97	75	-0.191157	0.714528	-0.297247	0.460673	0.139761	conserved	366	273	336	214	214	249	258	230	207	248	225	283	-0.501565	0.010842	-0.0560237	0.876122	3.82667e-09	all trans
FBgn0033978	783	862	695	681	730	629	559	663	715	840	802	928	0.110143	0.799506	0.273984	0.301298	1.1379e-21	ambiguous	286	298	254	97	107	113	179	164	150	129	140	221	-1.32246	2.11518e-14	-0.171954	0.553235	4.47324e-24	all trans
FBgn0033979	64	99	30	42	36	23	29	26	20	50	33	27	-0.486965	0.375787	0.272666	0.683735	2.58888e-06	ambiguous	71	63	22	60	50	46	49	56	59	59	60	97	-0.0057022	0.99626	0.132703	0.769615	0.420362	conserved
FBgn0033980	149	162	114	617	589	389	120	145	151	534	580	478	2.0509	3.20132e-19	1.62388	3.87221e-29	0.738115	all cis	205	132	133	2808	2895	3103	297	291	196	2266	2462	3156	3.99681	3.75725e-147	2.90678	4.6125e-185	4.44939e-26	cis+trans
FBgn0033981	3437	2926	3306	11761	10036	8469	9214	6448	7678	11637	7789	8771	1.84401	9.53845e-21	0.13443	0.850239	0	all trans	301	482	271	619	756	604	580	533	462	703	577	825	0.839927	4.41645e-05	0.213342	0.185436	1.435e-12	all trans
FBgn0033972	432	457	405	392	341	346	304	401	391	383	444	375	0.048944	0.930525	0.0173261	0.986185	5.87852e-06	ambiguous	263	248	234	245	248	230	250	217	231	254	228	278	-0.0455433	0.893377	-0.0585653	0.876122	0.215474	conserved
FBgn0020767	145	139	159	116	129	139	136	151	183	181	189	171	0.0901091	0.885334	0.079037	0.924102	0.00612602	ambiguous	250	229	236	226	226	250	219	183	195	195	227	266	-0.0292052	0.934663	0.0105604	0.977291	0.0894103	conserved
FBgn0050077	35	28	27	30	27	22	15	19	19	16	19	24	0.108938	0.902306	0.0236194	0.988654	0.480307	conserved	27	38	40	27	37	25	47	43	29	34	28	44	-0.190747	0.7334	-0.211734	NA	0.923641	NA
FBgn0010638	735	1628	1672	1200	1041	881	1038	936	1274	1357	1065	1304	-0.0722675	0.930525	0.0838828	0.913623	2.09313e-25	ambiguous	668	937	817	750	784	789	1024	858	750	1139	893	1091	-0.0593885	0.841793	0.0650626	0.818579	1.07078e-06	ambiguous
FBgn0026427	105	69	50	44	72	85	73	103	97	94	105	119	0.146563	0.836558	0.0906261	0.922702	0.115719	conserved	178	225	308	276	217	332	251	274	166	274	274	292	0.195236	0.577388	0.0979267	0.7594	0.471353	conserved
FBgn0033945	184	138	156	168	99	98	87	119	110	95	98	122	-0.060053	0.936088	-0.0920284	0.921554	0.0112467	ambiguous	95	90	119	77	83	97	93	114	102	78	90	92	-0.22183	0.532447	-0.342002	0.153059	0.993251	conserved
FBgn0019938	193	83	61	75	130	143	96	209	169	142	203	170	0.324606	0.596261	0.008115	0.995703	0.927174	conserved	136	161	145	159	169	195	178	151	116	137	147	187	0.224813	0.410696	-0.0836978	0.830142	0.400874	conserved
FBgn0010397	583	572	551	435	457	451	422	393	485	483	477	464	-0.033926	0.947788	0.0160348	0.98777	1.78674e-09	ambiguous	1550	1708	1431	2290	2112	2105	1873	1456	1276	2105	1835	2496	0.457181	0.000283243	0.2797	0.0338942	0.988546	all cis
FBgn0033934	124	94	102	86	85	87	78	98	99	97	131	139	0.0031526	0.999295	0.248159	0.596604	8.49009e-05	ambiguous	290	295	273	284	303	222	272	287	235	269	296	317	-0.0846186	0.798479	-0.0281193	0.938971	0.0451466	ambiguous
FBgn0033903	57	106	94	112	75	79	74	71	79	93	91	80	0.309274	0.576006	0.097483	0.917668	0.436583	conserved	151	170	190	155	178	191	167	164	155	220	203	239	0.0315508	0.938259	0.225449	0.304059	0.0032816	ambiguous
FBgn0033906	756	984	1107	740	583	557	745	821	921	669	700	707	-0.275444	0.522105	-0.341728	0.0763918	6.79024e-08	ambiguous	1973	1763	1869	1684	1766	1793	2142	2103	1783	1711	1694	2048	-0.0985444	0.604967	-0.316744	0.000329768	0.321369	ambiguous
FBgn0000289	249	170	127	147	199	260	210	310	232	268	347	271	0.42992	0.273841	0.102288	0.877543	0.565284	conserved	363	431	502	485	436	522	492	539	371	519	567	624	0.146151	0.570089	0.100721	0.655769	0.101775	conserved
FBgn0033913	158	552	382	172	170	225	494	450	592	341	295	336	-0.551706	0.250154	-0.675247	0.000145588	0.0825674	ambiguous	723	896	806	1376	1369	1372	811	787	610	1112	1059	1231	0.740646	9.15521e-10	0.420872	2.97832e-05	0.0211925	cis+trans
FBgn0033916	80	78	58	50	62	80	69	69	82	84	128	76	0.130478	0.840651	0.206766	0.726787	0.0104736	ambiguous	53	39	72	72	61	87	54	53	53	74	79	79	0.358194	0.355095	0.254526	0.414588	0.778241	conserved
FBgn0033917	26	25	26	39	31	23	27	38	15	28	44	25	0.488462	0.347582	0.0862915	0.944143	0.979458	conserved	241	194	180	225	254	246	179	186	176	153	195	224	0.218083	0.408411	-0.0969351	0.780735	0.203232	conserved
FBgn0033918	248	298	269	215	235	262	278	342	324	244	368	325	0.103491	0.83823	-0.118192	0.842416	0.104449	conserved	259	320	275	294	293	269	304	281	226	315	269	342	0.000497513	0.999724	0.0101886	0.974669	0.133878	conserved
FBgn0027538	174	263	234	582	630	659	237	211	475	468	481	784	1.65572	2.42064e-14	0.420134	0.396836	2.18712e-09	all trans	127	151	161	159	132	163	148	155	112	129	128	156	0.0429712	0.91993	-0.157384	0.588596	0.865313	conserved
FBgn0033924	156	96	125	69	73	124	102	184	114	186	235	143	-0.171419	0.78896	0.302773	0.469107	7.03688e-11	ambiguous	455	483	501	552	537	521	490	461	400	518	617	605	0.153865	0.426447	0.169955	0.341006	0.0162432	ambiguous
FBgn0033928	207	172	167	115	108	80	78	107	124	123	143	167	-0.490742	0.126473	0.313696	0.409209	1.18309e-18	ambiguous	78	78	55	51	63	53	80	60	41	79	70	76	-0.297752	0.437698	0.104902	0.827368	0.00488402	ambiguous
FBgn0033929	52	49	46	45	48	50	39	76	50	74	61	58	0.242266	0.663981	0.0905155	0.933479	0.296057	conserved	64	76	98	81	81	91	81	84	43	57	68	114	0.076904	0.877106	0.0108364	0.982535	0.62387	conserved
FBgn0033926	3484	3308	3106	1349	1213	1084	2562	2642	2430	1758	1759	1591	-1.07284	8.29273e-09	-0.641892	7.13259e-06	3.86442e-112	cisxtrans	1083	1150	784	457	441	436	609	764	655	356	483	543	-1.12456	1.12037e-12	-0.669597	3.80221e-07	1.16528e-16	cisxtrans
FBgn0033919	123	84	78	89	96	94	87	103	90	110	124	95	0.26581	0.562893	0.0938416	0.915434	0.209524	conserved	2473	2252	2740	1941	2007	2609	1852	2297	1678	1919	2310	2385	-0.182895	0.403633	0.000848866	0.996408	5.7862e-26	ambiguous
FBgn0001220	960	976	786	540	687	823	801	897	1107	936	1041	1006	-0.0922394	0.858222	-0.0197981	0.982812	2.32541e-17	ambiguous	1845	2025	2210	1560	1533	1534	1766	1573	1383	1555	1434	1725	-0.387506	0.00186939	-0.175496	0.163277	1.09484e-20	all trans
FBgn0033915	26	58	39	41	29	36	44	47	43	45	61	59	0.0782164	0.932726	0.132764	0.879987	0.083125	conserved	171	153	159	148	138	177	167	159	111	173	161	185	-0.0608031	0.878822	0.0624844	0.88023	0.0310583	ambiguous
FBgn0033912	11673	12408	11188	8432	7268	6767	7975	10510	9502	9123	11669	10154	-0.320546	0.258899	0.0256233	0.975274	0	ambiguous	113	161	104	105	119	110	173	145	148	174	143	141	-0.164513	0.658202	-0.166891	0.579343	0.472844	conserved
FBgn0033907	46	63	81	65	47	59	73	51	75	80	72	101	0.124906	0.875336	0.178119	0.80279	0.0317763	ambiguous	132	153	173	159	182	199	203	146	160	222	218	228	0.219636	0.439615	0.179264	0.49467	0.28358	conserved
FBgn0033902	1215	1250	1066	898	1051	1076	928	1262	914	1181	1467	1071	0.0840094	0.849064	0.123261	0.820617	1.74082e-21	ambiguous	1475	1347	1425	1443	1683	1721	1301	1394	1191	1527	1490	1826	0.181063	0.304434	0.123266	0.407799	0.00922354	ambiguous
FBgn0033900	39	41	62	38	30	32	45	68	45	40	57	50	-0.177601	0.814118	-0.164999	0.843232	0.165212	conserved	139	153	161	133	182	141	129	128	142	155	164	157	0.00575123	0.993245	0.0542356	0.906906	0.126692	conserved
FBgn0033897	212	132	180	135	162	169	140	207	168	200	287	182	0.128494	0.821003	0.215832	0.640431	0.000192526	ambiguous	232	285	238	287	258	259	250	289	217	293	267	313	0.0836519	0.790105	0.0241054	0.952031	0.387258	conserved
FBgn0013770	3026	2117	2067	1782	1490	1372	1277	1709	1591	1747	2117	1681	-0.290101	0.397952	0.148318	0.684382	3.45207e-114	ambiguous	1931	1464	1610	1464	1462	1432	1512	1647	1395	1542	1682	2160	-0.198626	0.310214	0.0451873	0.862026	4.27133e-23	ambiguous
FBgn0002643	41	31	23	64	84	24	39	44	34	47	104	28	0.954285	0.0226682	0.289821	0.645433	0.361502	ambiguous	652	715	734	561	462	434	742	763	583	523	710	672	-0.511388	0.000949357	-0.284873	0.0493211	2.39662e-08	cisxtrans
FBgn0040752	250	231	87	205	236	328	205	272	257	238	357	307	0.678627	0.0733441	0.155668	0.751986	0.132508	conserved	719	717	764	1063	856	1000	624	679	513	641	754	770	0.391583	0.00859416	0.0688839	0.785509	0.0422305	all trans
FBgn0020620	155	143	109	78	106	105	119	121	133	143	171	140	-0.16404	0.753455	0.140337	0.82038	1.07827e-06	ambiguous	142	159	155	181	168	158	144	155	124	157	163	190	0.1408	0.641387	0.0731092	0.851255	0.517451	conserved
FBgn0033889	1503	1581	856	631	625	533	880	997	997	757	853	711	-0.750145	0.00351882	-0.394864	0.0163838	1.01731e-44	cisxtrans	836	853	771	647	660	668	877	769	635	691	659	742	-0.312069	0.0294052	-0.282209	0.0224108	0.00449067	cisxtrans
FBgn0033886	1242	1284	1092	953	989	932	815	997	1107	1053	1325	1154	-0.0179566	0.972865	0.147618	0.693473	7.84043e-32	ambiguous	1018	1050	1056	1382	1505	1470	1031	1036	945	1065	1151	1495	0.465756	6.20111e-05	0.0995187	0.609517	0.000577993	all trans
FBgn0013733	2743	1768	916	1672	1630	1444	2039	2353	2404	2536	3068	2503	0.138997	0.832862	0.127133	0.718246	7.46049e-26	ambiguous	11972	15472	24369	19803	13403	27297	17252	16650	10892	17720	17875	16657	0.170434	0.784491	0.0586431	0.839177	0.0328311	ambiguous
FBgn0033883	277	419	308	271	232	199	276	301	370	277	273	309	-0.187944	0.707885	-0.218904	0.565387	0.00033765	ambiguous	761	744	690	741	717	662	821	800	716	709	766	922	-0.0529864	0.839729	-0.143772	0.364864	0.304923	conserved
FBgn0033859	70	56	40	42	43	38	53	68	65	66	89	64	-0.0948522	0.90445	0.0902287	0.930245	0.00857497	ambiguous	153	177	189	159	165	154	164	209	139	180	178	161	-0.114322	0.724711	-0.126136	0.706027	0.406508	conserved
FBgn0033871	57	47	56	26	32	26	32	53	56	24	39	22	-0.53967	0.217241	-0.572552	0.0898859	0.661485	conserved	105	88	143	67	82	83	128	117	93	78	98	101	-0.478643	0.107216	-0.372906	0.0901135	0.241961	conserved
FBgn0033875	1423	1195	949	1873	1562	1745	850	1152	1079	1176	1529	1213	0.819692	8.42618e-05	0.21033	0.462779	0.000106915	all trans	1572	1386	1467	2325	2477	2596	1800	1716	1512	2194	2197	2899	0.7182	9.15521e-10	0.328609	0.000742981	1.82213e-07	cis+trans
FBgn0033879	1572	2270	2272	2246	2119	1770	1760	2110	2211	2032	2216	2146	0.280797	0.492811	-0.036054	0.956657	0.0678705	conserved	1376	1348	1180	1738	1927	1684	1519	1446	1190	1661	1599	1921	0.437021	0.00121964	0.130573	0.338775	0.00282568	all trans
FBgn0000662	186	176	170	152	197	177	175	229	234	212	221	230	0.273937	0.450851	-0.0466713	0.956657	0.644058	conserved	309	320	308	314	303	312	332	327	274	279	292	383	-0.0154094	0.966294	-0.141495	0.529591	0.788341	conserved
FBgn0033846	65	48	47	43	50	58	61	62	53	72	83	65	0.205881	0.731016	0.155026	0.841693	0.110469	conserved	144	156	169	158	172	164	155	160	146	158	176	211	0.0675169	0.85364	0.0436787	0.917956	0.319253	conserved
FBgn0024556	519	521	511	387	397	431	394	540	531	527	642	518	-0.0420667	0.936297	0.0808275	0.89748	1.06087e-12	ambiguous	1248	1346	1370	1281	1291	1124	1294	1238	1138	1342	1264	1601	-0.101827	0.603557	0.00743335	0.974669	1.47935e-09	ambiguous
FBgn0014877	217	205	233	208	193	203	163	190	231	226	239	254	0.177553	0.686758	0.16761	0.729538	0.000580804	ambiguous	329	378	309	298	312	306	343	278	287	326	358	407	-0.146453	0.546041	0.0688377	0.828293	4.30105e-05	ambiguous
FBgn0033853	862	723	537	511	616	537	610	871	617	754	1011	673	-0.0260408	0.964299	0.0800734	0.917668	3.17046e-17	ambiguous	3147	3343	3642	2436	2504	2208	2643	2972	2271	2378	2571	2995	-0.494896	2.57679e-05	-0.166	0.173668	5.58015e-57	all trans
FBgn0004638	280	294	301	214	207	168	186	216	215	218	233	175	-0.246316	0.531954	-0.0841636	0.913302	5.65957e-07	ambiguous	658	663	666	580	750	819	701	733	525	669	701	715	0.104974	0.697343	-0.0777742	0.749488	0.993251	conserved
FBgn0033844	1422	1134	874	873	926	956	777	987	1062	965	1233	1041	0.00853228	0.99147	0.0748974	0.900496	6.19487e-20	ambiguous	1683	1615	1769	3067	2993	3023	2182	2207	1641	2663	2780	3254	0.821279	1.00663e-15	0.334016	0.000245957	4.7586e-18	cis+trans
FBgn0033842	63	54	52	39	33	33	50	43	37	55	74	52	-0.326002	0.529061	0.25503	0.667342	1.06619e-05	ambiguous	134	132	94	109	115	108	126	135	117	117	144	149	-0.111076	0.787434	-0.0571746	0.899457	0.260751	conserved
FBgn0000119	265	222	129	116	160	165	210	275	257	244	291	198	-0.140352	0.817703	-0.119589	0.848346	0.000349585	ambiguous	507	529	582	355	405	374	466	481	333	389	461	432	-0.498121	0.000823099	-0.153304	0.474225	5.15485e-10	all trans
FBgn0053138	211	240	211	126	68	82	151	150	172	181	187	154	-0.851363	0.00427123	0.022073	0.98495	4.45677e-24	all trans	950	994	978	792	655	699	849	742	697	893	829	1128	-0.435758	0.0016026	0.118167	0.534689	4.78908e-38	all trans
FBgn0027079	823	736	571	546	736	740	619	731	810	754	841	733	0.228737	0.522105	-0.00450603	0.996104	0.00856225	ambiguous	578	656	554	552	561	529	585	549	495	481	507	608	-0.122302	0.570805	-0.202287	0.173668	0.334751	conserved
FBgn0040754	91	88	103	117	100	87	69	47	93	87	65	87	0.378937	0.337449	0.0666216	0.953874	0.612589	conserved	204	179	217	225	267	223	247	243	225	292	241	341	0.234885	0.342954	0.0880414	0.780735	0.840153	conserved
FBgn0011763	271	190	169	149	228	193	191	254	274	226	293	235	0.160629	0.758793	-0.0415707	0.963843	0.133903	conserved	397	341	357	405	397	338	365	429	281	344	421	441	0.050697	0.875934	-0.0102905	0.974669	0.351265	conserved
FBgn0033816	125	153	106	94	80	118	125	167	175	145	168	138	-0.0720343	0.914611	-0.14097	0.81719	0.0311583	ambiguous	369	412	383	322	307	304	396	406	308	326	418	408	-0.310644	0.0728683	-0.113172	0.64649	8.92552e-05	ambiguous
FBgn0033814	807	846	688	475	437	391	549	681	703	599	686	612	-0.501367	0.0358101	-0.129336	0.755058	8.57525e-33	all trans	1535	1524	1454	1575	1649	1727	1363	1160	1062	1583	1375	1984	0.126784	0.457417	0.255153	0.0524636	8.40789e-13	ambiguous
FBgn0033812	592	751	800	663	718	630	696	679	756	797	721	797	0.192097	0.659722	0.00844921	0.993047	0.00210495	ambiguous	320	339	252	375	360	402	326	333	238	339	361	452	0.300423	0.153118	0.161765	0.437878	0.837958	conserved
FBgn0033799	153	220	198	71	68	72	193	179	152	106	92	107	-1.03305	0.000111563	-0.74305	0.00042104	0.000116301	cisxtrans	1564	1342	1728	1243	1342	1388	1822	1636	1349	1555	1475	1563	-0.21882	0.228758	-0.226678	0.0603643	0.000534019	ambiguous
FBgn0020370	815	823	540	672	836	989	794	930	888	1044	1227	1002	0.484517	0.0832288	0.191657	0.499153	0.0386744	ambiguous	1367	1433	1449	1648	1548	1573	1467	1633	1263	1495	1606	1811	0.15974	0.289703	-0.0114933	0.968067	0.92601	conserved
FBgn0000181	1915	1755	1778	1398	1120	1203	1287	1697	1614	1600	2049	1645	-0.223949	0.516775	0.0791776	0.881322	6.22201e-71	ambiguous	2680	2498	2311	2232	2581	2300	2689	2703	2196	2977	2760	3249	-0.0770894	0.729786	0.0608086	0.74439	7.72771e-21	ambiguous
FBgn0002069	462	491	460	442	516	437	429	531	555	552	655	543	0.274446	0.372477	0.0849451	0.878732	0.00429935	ambiguous	203	231	192	172	207	227	178	187	132	212	171	248	-0.0469683	0.905021	0.139202	0.635693	0.00375016	ambiguous
FBgn0033787	12713	13575	13807	10003	9775	9249	7828	7604	9318	10098	10511	10749	-0.153064	0.685942	0.211611	0.438492	0	ambiguous	544	1478	141	83	123	71	274	181	230	310	183	300	-1.02348	0.0141442	0.0157118	0.973098	2.7552e-120	all trans
FBgn0005624	67	49	42	35	47	64	46	59	55	54	84	49	0.17754	0.795776	0.0739967	0.947108	0.255457	conserved	83	83	76	69	59	62	64	43	35	68	64	80	-0.315602	0.346083	0.277892	0.377448	5.24562e-05	ambiguous
FBgn0004512	3672	3883	3449	2624	2993	2417	3154	4115	2834	4297	4724	3451	-0.137688	0.721206	0.161523	0.726787	6.12485e-153	ambiguous	398	1447	160	92	129	143	161	227	166	188	227	266	-0.903048	0.0382652	0.0919125	0.802522	1.45892e-92	all trans
FBgn0033784	69	71	80	55	74	62	62	69	72	100	109	77	0.0879568	0.90284	0.30211	0.477818	0.00124421	ambiguous	119	109	138	134	146	160	115	132	80	140	156	164	0.242997	0.401459	0.260907	0.289145	0.176572	conserved
FBgn0033783	552	510	409	438	432	358	342	402	440	423	534	527	0.0571242	0.915454	0.190834	0.597751	1.47703e-12	ambiguous	274	276	276	270	286	308	241	251	212	288	281	389	0.058707	0.850829	0.226234	0.237978	0.000764389	ambiguous
FBgn0033777	4796	4889	4947	3640	3059	2613	3180	3529	3550	3833	3879	3645	-0.321108	0.311131	0.0314745	0.9643	3.24746e-190	ambiguous	319	831	296	260	321	322	323	290	260	364	334	391	-0.448168	0.391728	0.124065	0.591187	2.94693e-21	ambiguous
FBgn0011592	282	248	177	264	431	347	296	328	396	385	432	507	0.813015	0.00145557	0.236462	0.49929	0.0611365	ambiguous	114	158	143	113	89	126	154	115	102	93	128	120	-0.31106	0.299982	-0.23908	0.38541	0.209099	conserved
FBgn0033755	184	154	180	115	137	112	110	137	178	122	156	132	-0.188161	0.68634	-0.139069	0.835676	0.00245085	ambiguous	319	305	355	346	316	323	323	337	267	310	343	356	0.0048717	0.991752	-0.0527055	0.872128	0.321729	conserved
FBgn0027356	122	297	184	267	332	232	268	232	256	313	254	234	0.673354	0.0666179	-0.0261955	0.982165	0.000185277	ambiguous	8976	9230	9788	7987	7661	7466	9439	9293	7386	8974	9142	10005	-0.274919	0.015634	-0.068876	0.646983	4.16013e-102	all trans
FBgn0011604	73	42	50	52	38	44	28	58	57	54	60	57	0.0193596	0.984246	0.112195	0.914193	0.0262104	ambiguous	75	80	77	97	108	102	84	114	93	79	117	125	0.365168	0.201558	-0.0397396	0.938971	0.204462	conserved
FBgn0033762	288	255	244	189	289	259	239	265	270	342	376	371	0.199568	0.638678	0.340536	0.131432	2.13436e-08	ambiguous	403	428	373	551	551	424	456	456	373	508	553	579	0.322943	0.0932377	0.159056	0.364382	0.980532	conserved
FBgn0026741	97	129	105	134	135	130	69	116	110	125	154	167	0.534505	0.0795043	0.401594	0.19499	0.0475656	ambiguous	220	211	194	280	305	263	220	202	180	320	336	389	0.414797	0.0275036	0.548155	4.42777e-05	0.00345639	cisxtrans
FBgn0020930	58	42	48	37	47	44	28	47	51	44	76	62	0.0895293	0.911428	0.29899	0.583033	0.00917029	ambiguous	338	345	447	469	440	435	346	341	310	378	432	490	0.236348	0.272109	0.177669	0.342528	0.200276	conserved
FBgn0026619	156	188	165	452	401	417	154	194	165	491	541	446	1.53163	4.7165e-14	1.25766	1.852e-17	0.0692485	all cis	176	188	214	192	207	193	179	205	189	195	188	258	0.0297	0.937711	-0.0291572	0.944954	0.419088	conserved
FBgn0033769	66	70	79	77	53	56	52	57	63	56	85	58	0.0887405	0.906846	0.0657487	0.953874	0.0766617	conserved	308	282	311	314	333	296	292	323	303	333	313	436	0.0588644	0.848578	0.0362728	0.925923	0.142153	conserved
FBgn0033766	41	30	42	28	18	32	43	49	46	34	50	45	-0.188263	0.808036	-0.159924	0.85182	0.196701	conserved	125	127	79	75	91	97	75	103	80	104	87	113	-0.299244	0.38715	0.038662	0.940666	0.00537385	ambiguous
FBgn0033761	112	127	150	115	109	107	128	119	121	106	110	122	0.0614743	0.930474	-0.201347	0.69841	0.583	conserved	252	236	260	204	211	222	262	288	208	249	244	252	-0.224565	0.324938	-0.177436	0.42919	0.0925875	conserved
FBgn0033760	1156	1251	1782	2321	2262	2924	1444	1184	2184	1893	1894	3025	1.037	5.02261e-05	0.325388	0.407551	8.36806e-17	all trans	442	511	437	265	286	286	287	236	207	353	274	347	-0.706414	1.94215e-06	0.209238	0.33593	1.82636e-32	all trans
FBgn0033757	96	71	71	77	76	65	68	86	72	96	80	71	0.174041	0.759357	0.0141303	0.992418	0.250489	conserved	175	141	143	157	146	155	143	150	140	140	180	183	-0.00779887	0.988255	0.0230091	0.961364	0.225222	conserved
FBgn0022764	517	366	296	280	478	380	418	506	540	610	671	588	0.247819	0.586467	0.219636	0.44268	1.55703e-06	ambiguous	1017	1293	1372	1332	1129	1385	1382	1344	950	1385	1415	1453	0.0590705	0.842894	0.0382202	0.89333	0.00180888	ambiguous
FBgn0033716	51	32	39	48	42	26	33	23	33	22	35	30	0.209739	0.767007	-0.103833	0.931471	1	conserved	76	70	101	81	94	92	91	103	87	87	68	113	0.0976976	0.838415	-0.201261	0.530958	0.448973	conserved
FBgn0050047	649	527	329	773	763	623	635	628	480	708	789	526	0.792234	0.00212664	0.0724842	0.931471	1.18495e-05	all trans	379	445	203	63	159	67	313	234	281	330	260	319	-1.12594	0.00591811	-0.0464053	0.912846	1.41368e-62	all trans
FBgn0033734	251	271	230	187	183	218	213	192	258	248	279	252	-0.0405168	0.945183	0.101597	0.876355	3.97469e-07	ambiguous	796	721	736	635	642	539	700	624	538	644	677	746	-0.305526	0.0619878	-0.0284222	0.926111	1.08359e-11	ambiguous
FBgn0033735	209	229	213	130	123	143	160	218	215	150	230	208	-0.382059	0.232054	-0.112672	0.869944	7.93773e-08	ambiguous	72	96	108	56	68	65	74	69	84	69	74	94	-0.486097	0.105366	-0.102674	0.822438	0.00503522	ambiguous
FBgn0050051	31	32	48	59	29	28	28	37	42	39	28	38	0.301638	0.661027	-0.0859792	0.93757	0.975104	conserved	102	106	93	96	107	89	96	110	93	112	105	134	-0.043803	0.927281	0.0348297	0.942666	0.194625	conserved
FBgn0033741	424	167	127	134	205	242	154	313	287	217	429	239	0.0321299	0.97332	0.0844531	0.932774	0.00465775	ambiguous	309	237	190	205	275	255	232	206	172	230	204	263	-0.00798981	0.988954	0.0091202	0.979655	0.166234	conserved
FBgn0033752	24	26	36	367	571	494	18	29	31	136	172	85	3.90227	8.06436e-58	1.58815	1.80776e-13	6.12949e-14	cis+trans	63	85	85	120	136	103	72	107	61	99	105	165	0.561985	0.0303245	0.323181	0.21944	0.971559	ambiguous
FBgn0033751	262	292	311	296	387	343	210	255	284	299	331	289	0.510998	0.0610938	0.163354	0.71195	0.707069	conserved	786	757	761	883	896	901	706	716	609	783	848	1035	0.208723	0.17485	0.191799	0.164964	0.0115636	ambiguous
FBgn0045063	70	41	47	53	63	44	65	70	61	72	106	78	0.295798	0.590512	0.204504	0.729538	0.20094	conserved	217	236	258	289	246	280	223	250	191	236	291	307	0.184753	0.452055	0.12878	0.623866	0.291	conserved
FBgn0033738	264	266	179	175	221	202	220	227	245	243	262	259	0.0689428	0.907564	0.0242583	0.982165	0.00151127	ambiguous	434	481	509	489	498	559	485	483	411	478	451	503	0.111858	0.632918	-0.117407	0.567977	0.558971	conserved
FBgn0033717	3443	2873	2704	2018	2117	1898	2302	2655	2555	2731	2899	2519	-0.252802	0.36561	0.00202035	0.999194	1.14974e-95	ambiguous	5243	4567	4749	5855	5648	6500	4445	5037	4427	4522	4753	6556	0.293772	0.0388944	-0.0127294	0.968303	1.33502e-07	all trans
FBgn0033713	106	82	74	90	95	100	78	101	87	101	140	128	0.404103	0.264557	0.292191	0.458384	0.0904547	conserved	169	180	180	226	229	236	158	176	136	210	190	228	0.363249	0.067834	0.204289	0.384341	0.875423	conserved
FBgn0033683	219	306	293	180	149	120	162	161	189	192	155	181	-0.510779	0.141912	-0.0528338	0.954458	1.47703e-12	ambiguous	296	284	304	222	228	252	341	274	269	304	281	370	-0.321464	0.097495	-0.0682733	0.836271	3.03965e-05	ambiguous
FBgn0027495	30	40	38	33	26	33	36	28	39	45	56	30	0.0643188	0.94199	0.14995	0.870412	0.0904348	conserved	100	98	100	151	112	125	119	110	79	111	112	145	0.346113	0.210976	0.0614741	0.894524	0.579563	conserved
FBgn0010621	964	855	912	617	694	761	638	697	895	756	954	963	-0.0873042	0.853449	0.133908	0.784735	2.08853e-27	ambiguous	1843	2019	2095	1814	1950	1871	1761	1469	1294	2093	1819	2151	-0.0814058	0.66566	0.230009	0.0739229	4.12502e-37	ambiguous
FBgn0033692	33	63	52	78	57	51	59	47	48	80	86	87	0.547578	0.22122	0.460886	0.155406	0.128377	conserved	178	124	157	193	259	286	144	157	142	186	247	249	0.624822	0.00650853	0.369769	0.044702	0.678207	all cis
FBgn0025454	80483	88539	67752	2292	1617	1174	46806	59054	54285	6966	6090	5761	-4.7646	9.80183e-98	-2.91061	2.05275e-112	0	cisxtrans	2320	7430	2144	76	19	26	2303	3217	3451	112	278	443	-1.93371	2.71079e-07	-1.04144	1.94731e-07	7.36178e-123	cisxtrans
FBgn0000253	4704	6605	6079	6105	5551	5393	5743	4676	5802	8160	6518	7162	0.25705	0.497757	0.281554	0.361068	1.03664e-91	ambiguous	3358	3147	2668	4519	4640	4194	3459	3142	2610	4948	4425	5033	0.520787	9.56275e-05	0.446805	1.14306e-06	0.00110962	cis+trans
FBgn0033699	15299	16906	16229	9504	8897	7642	9349	11191	11517	10760	12480	11171	-0.556916	0.0152558	-0.0115161	0.988654	0	all trans	14378	13678	10217	11613	12793	9789	13512	12481	11252	12574	12209	15619	-0.16077	0.515256	-0.0691462	0.672692	1.08507e-64	ambiguous
FBgn0033698	219	170	168	114	137	129	182	169	185	138	205	163	-0.221709	0.596261	-0.182888	0.71021	0.00182775	ambiguous	370	426	489	375	357	395	396	464	319	378	393	437	-0.183474	0.416376	-0.130297	0.55366	0.0129567	ambiguous
FBgn0033691	338	476	456	468	371	272	328	273	382	496	347	392	0.102284	0.884406	0.190763	0.718725	5.77425e-09	ambiguous	192	280	124	247	248	157	282	222	218	330	253	344	0.110473	0.828879	0.154283	0.544375	0.221687	conserved
FBgn0033690	40	58	47	56	45	66	50	46	47	68	89	85	0.450018	0.311792	0.4924	0.109975	0.0247786	ambiguous	65	94	129	107	107	102	99	93	69	135	120	151	0.117855	0.806403	0.369765	0.0873585	0.00896141	ambiguous
FBgn0014184	16638	13343	12590	18811	14817	13704	12649	13052	13299	17668	19377	16015	0.449457	0.0974857	0.303306	0.0868506	4.16832e-101	ambiguous	11027	10092	12951	9652	11039	12882	9429	8835	7808	10502	10648	12767	-0.0236138	0.943511	0.186726	0.041647	1.27556e-139	compensatory
FBgn0033688	495	425	319	322	417	379	371	499	492	556	622	554	0.162274	0.706301	0.214341	0.486602	3.7469e-09	ambiguous	895	1102	1322	1190	1108	1377	1199	1092	883	1137	1180	1293	0.139124	0.596121	0.00744425	0.974669	0.441577	conserved
FBgn0027504	92	69	49	56	80	83	83	63	94	67	78	79	0.34196	0.469836	-0.172543	0.800946	0.475297	conserved	163	192	226	182	183	192	194	192	144	199	176	187	-0.0592846	0.877106	-0.076403	0.839177	0.360487	conserved
FBgn0033679	327	254	309	280	293	238	247	291	223	309	333	245	0.163839	0.72122	0.0864782	0.911849	0.00162548	ambiguous	758	626	518	837	1120	858	527	664	511	768	928	961	0.527428	0.00691611	0.420321	0.000771693	0.489834	all cis
FBgn0033653	82	77	67	37	28	56	49	85	63	43	54	57	-0.51383	0.228977	-0.349473	0.431153	0.020137	ambiguous	70	81	95	44	83	58	100	93	92	76	81	74	-0.357047	0.338708	-0.373701	0.113111	0.649212	conserved
FBgn0013756	166	131	111	82	85	113	110	187	139	164	154	184	-0.205232	0.677927	0.0834218	0.929285	1.04411e-06	ambiguous	290	361	352	320	298	297	299	349	253	317	370	371	-0.129126	0.613936	0.0474967	0.893837	0.000288438	ambiguous
FBgn0033665	459	369	555	318	333	341	378	476	373	403	522	372	-0.169481	0.731016	-0.0402226	0.9643	1.19389e-09	ambiguous	288	216	210	293	285	252	225	244	198	248	238	316	0.198105	0.474739	0.0692072	0.839177	0.878563	conserved
FBgn0026573	136	84	83	52	113	100	83	144	138	126	161	115	0.106197	0.889047	0.0220295	0.986185	0.0946814	conserved	186	209	216	224	192	185	209	215	203	175	188	200	-0.0254284	0.949385	-0.298627	0.110419	0.398792	conserved
FBgn0033673	74	86	94	38	41	44	54	68	70	67	66	45	-0.663702	0.0584819	-0.170573	0.820617	9.77739e-05	ambiguous	66	76	74	48	70	59	79	81	60	59	66	68	-0.255234	0.512097	-0.272037	0.358745	0.72503	conserved
FBgn0053145	49	53	45	52	34	33	55	86	59	21	51	39	0.0117353	0.993009	-0.68795	0.0179049	0.0610984	ambiguous	136	117	147	113	126	124	124	118	121	102	104	165	-0.133596	0.702837	-0.136573	0.704325	0.407975	conserved
FBgn0033669	211	169	225	245	236	199	174	175	227	186	285	258	0.439908	0.175552	0.188013	0.69841	0.216718	conserved	401	365	386	404	540	482	435	416	346	407	525	571	0.290009	0.148032	0.130577	0.548552	0.881216	conserved
FBgn0033663	1397	2710	3291	1305	1271	1481	2250	1957	3096	2032	1711	2474	-0.51945	0.206074	-0.281271	0.451678	1.24872e-55	ambiguous	2547	3083	2541	2864	2637	3074	2807	2805	2285	2628	2788	3048	0.0651813	0.792366	-0.0779247	0.610406	0.405593	conserved
FBgn0033661	117	52	54	48	55	69	65	114	73	55	116	45	-0.0388219	0.964803	-0.257225	0.679185	0.991616	conserved	181	226	308	172	205	282	207	201	164	222	216	203	-0.10695	0.809354	-0.00837191	0.982487	0.0289782	ambiguous
FBgn0033656	117	98	102	76	56	76	81	123	102	79	107	71	-0.266289	0.577431	-0.300636	0.470887	0.0692485	conserved	209	172	147	201	214	169	165	192	166	173	194	243	0.129433	0.707713	0.0249811	0.956328	0.807792	conserved
FBgn0050035	145	187	100	112	133	112	113	116	77	127	108	58	0.0418595	0.952846	-0.138202	0.87501	0.257747	conserved	4634	4899	5731	7049	6690	7208	5018	5292	3724	5356	5815	5673	0.442582	0.0004045	0.088514	0.636858	1.20156e-15	all trans
FBgn0040491	210	175	106	75	57	57	53	129	71	131	211	130	-0.934641	0.00174493	0.586641	0.0429413	5.88785e-43	cisxtrans	475	512	479	123	164	140	272	200	218	361	263	293	-1.69703	1.18307e-28	0.196702	0.448233	4.53588e-95	all trans
FBgn0062449	65	61	57	52	63	54	61	74	57	73	85	81	0.177002	0.765452	0.155936	0.835326	0.0710469	conserved	125	165	169	174	182	175	202	173	161	166	182	216	0.194811	0.503726	-0.097942	0.770935	0.416982	conserved
FBgn0033649	147	125	112	127	158	177	115	183	115	154	197	112	0.539439	0.0618405	0.0326225	0.980633	0.610006	conserved	2306	2038	2159	1560	1412	1489	2160	1995	1391	1791	1624	1786	-0.534754	1.03816e-05	-0.241081	0.0825565	1.8368e-30	all trans
FBgn0010516	1262	1566	1426	1816	1517	1439	1258	1379	1538	1540	1683	1588	0.446495	0.111237	0.0849805	0.86201	0.310945	conserved	1961	2023	2076	2257	2444	2336	2369	2104	1926	2282	2032	2553	0.207908	0.116316	-0.0791087	0.67194	0.0046743	ambiguous
FBgn0044020	52	41	55	40	25	47	43	28	33	21	49	28	-0.0800991	0.927026	-0.149171	0.877489	0.451173	conserved	61	45	72	46	45	38	58	44	52	38	56	68	-0.397294	0.299298	-0.0835904	0.876335	0.0644219	conserved
FBgn0033639	313	171	207	163	188	183	186	231	219	210	368	267	-0.0484529	0.94214	0.242484	0.536592	4.16629e-09	ambiguous	242	230	242	207	236	202	194	212	200	206	255	251	-0.143493	0.595956	0.0381391	0.929646	0.00277862	ambiguous
FBgn0033638	1151	801	765	999	1237	1043	1006	1011	976	1684	1820	1409	0.558603	0.0202475	0.542235	0.000521814	2.58171e-17	cis+trans	2070	2181	2626	2156	1892	2359	1934	2365	1586	1927	2562	2439	-0.100943	0.671348	0.0548808	0.855386	7.56329e-22	ambiguous
FBgn0033636	336	260	96	107	164	193	218	249	271	281	330	231	-0.200395	0.776656	0.0629866	0.935257	7.93466e-10	ambiguous	558	634	743	721	639	782	596	708	449	632	715	723	0.138684	0.568503	0.0616761	0.83867	0.145832	conserved
FBgn0003396	442	448	264	374	471	368	367	354	436	469	422	473	0.369517	0.273625	0.114949	0.846854	0.0941742	conserved	986	1006	1237	1418	1153	1495	1083	956	778	966	983	1078	0.316723	0.0824459	-0.06896	0.758507	7.89059e-05	ambiguous
FBgn0037084	627	509	411	301	302	366	367	507	476	372	446	414	-0.332432	0.284454	-0.221231	0.487422	7.12261e-10	ambiguous	231	266	197	154	174	145	213	205	186	206	208	249	-0.521768	0.0121389	-0.0461972	0.906906	9.04396e-08	all trans
FBgn0024188	137	118	133	134	118	139	120	133	134	139	199	163	0.297915	0.445306	0.214062	0.631696	0.0280798	ambiguous	243	255	316	234	243	300	274	241	229	297	269	321	-0.0655978	0.854954	0.0619301	0.855386	0.00410377	ambiguous
FBgn0033635	307	307	433	632	528	595	408	438	516	608	662	628	0.960055	0.000148445	0.334393	0.103288	0.00100453	all trans	901	798	782	695	678	540	664	489	461	571	477	658	-0.365587	0.0339025	-0.0929975	0.741618	7.94214e-11	all trans
FBgn0000581	222	137	78	117	150	159	158	240	176	229	284	208	0.266531	0.63376	0.180604	0.722419	0.0186477	ambiguous	385	495	588	605	530	658	468	435	341	490	455	571	0.27225	0.234706	0.0966849	0.678423	0.995815	conserved
FBgn0082585	76	128	42	42	72	62	67	72	91	78	88	88	-0.135552	0.87323	0.0242634	0.985326	0.00735082	ambiguous	112	112	125	250	196	212	127	112	93	171	156	214	0.852005	8.54572e-06	0.434562	0.0178677	0.216674	all cis
FBgn0050022	416	454	381	616	631	627	372	430	472	588	639	577	0.854328	8.27177e-06	0.356091	0.0663977	0.364673	ambiguous	439	372	447	844	816	821	412	409	339	668	683	949	0.942814	8.95369e-13	0.732642	4.7149e-11	0.993251	all cis
FBgn0021795	533	1408	1341	1250	981	901	1114	789	1225	1427	1031	1475	0.190694	0.7855	0.188861	0.729538	9.0419e-11	ambiguous	414	610	430	611	666	616	515	522	451	722	747	824	0.360129	0.0718215	0.412474	0.000144657	0.00308609	compensatory
FBgn0001276	26	40	33	38	33	30	22	34	34	25	68	46	0.286436	0.652431	0.321919	0.574164	0.0619391	conserved	86	45	106	43	56	64	54	73	52	74	57	79	-0.44962	0.252877	0.0333445	0.954597	0.000942001	ambiguous
FBgn0033624	2837	2524	2590	2404	2120	1871	1938	2068	2251	2337	2405	2317	-3.77303e-05	0.999997	0.0570956	0.926445	1.01892e-44	ambiguous	1925	1619	1974	1477	1653	1677	1667	1576	1351	1774	1709	2080	-0.197326	0.277961	0.0879748	0.581369	3.88032e-31	ambiguous
FBgn0025373	121	159	129	77	111	93	138	171	168	138	147	116	-0.217231	0.6591	-0.313866	0.333612	0.0848512	conserved	405	502	529	491	420	480	609	501	398	625	492	564	-0.0458719	0.885344	-0.0108662	0.97378	0.0182702	ambiguous
FBgn0033609	145	88	101	81	120	82	102	118	95	140	191	101	0.0684377	0.925675	0.262624	0.581755	0.000142144	ambiguous	257	256	277	216	272	252	250	231	193	277	327	270	-0.0932238	0.759405	0.176415	0.468449	2.89174e-05	ambiguous
FBgn0033605	33	28	23	27	17	24	24	20	37	21	35	16	0.0144788	NA	-0.177237	0.85182	0.849714	NA	69	66	49	66	74	83	69	82	77	77	75	83	0.239653	0.546041	-0.109284	0.80502	0.347353	conserved
FBgn0010423	406	384	528	350	346	305	388	328	408	389	308	311	-0.0926065	0.881725	-0.231331	0.573134	0.0161103	ambiguous	1429	1445	915	771	984	719	1360	1518	1140	1082	1237	1108	-0.580074	0.00516428	-0.374376	0.00153981	1.02579e-12	cisxtrans
FBgn0033581	132	116	106	64	99	99	90	121	131	143	162	117	-0.113744	0.855341	0.159114	0.795075	1.26975e-05	ambiguous	250	290	246	279	279	233	229	257	184	276	267	312	0.00540246	0.991572	0.153285	0.517579	0.00401595	ambiguous
FBgn0033579	39	29	32	16	27	20	28	30	27	16	15	23	-0.295941	0.657498	-0.456894	0.301298	0.952794	conserved	69	53	48	32	42	24	27	44	36	36	25	23	-0.657462	0.0606654	-0.287343	NA	0.195535	NA
FBgn0033544	1945	1906	2010	1513	1546	1603	1643	1775	1686	1865	1910	1557	-0.0234309	0.964299	-0.0503544	0.93757	2.07526e-21	ambiguous	437	626	361	426	454	323	440	493	350	473	508	563	-0.22732	0.458239	0.0811501	0.755024	6.41483e-09	ambiguous
FBgn0033547	29	46	61	42	41	43	33	41	26	48	60	57	0.151726	0.846848	0.42793	0.288259	0.00341541	ambiguous	74	101	93	89	96	60	82	67	65	105	87	105	-0.117014	0.806895	0.222852	0.469165	0.00366685	ambiguous
FBgn0033551	30	24	31	21	19	21	15	26	27	25	28	29	-0.139934	NA	0.10011	0.933479	0.0506315	NA	63	45	60	35	55	64	54	61	44	63	50	67	-0.109184	0.849066	-0.00125658	0.996408	0.241881	conserved
FBgn0029134	627	693	742	599	470	358	467	537	641	588	550	570	-0.204881	0.676617	-0.0456627	0.953874	1.41286e-17	ambiguous	801	603	875	704	757	934	714	755	642	746	770	885	0.0634799	0.856281	-0.000190924	0.998931	0.095025	conserved
FBgn0033555	68	106	106	114	93	88	59	66	79	75	91	75	0.336414	0.480674	0.0989375	0.917668	0.435322	conserved	188	151	167	187	244	249	182	168	144	167	179	231	0.393518	0.0925214	0.0312744	0.94136	0.187563	conserved
FBgn0033557	83	39	38	46	52	69	45	68	54	65	131	80	0.335319	0.556416	0.447669	0.19834	0.0255565	ambiguous	73	90	71	96	114	81	93	59	49	106	77	94	0.279128	0.412183	0.211768	0.539311	0.547232	conserved
FBgn0050020	168	97	117	63	81	122	103	149	145	110	153	121	-0.185069	0.768053	-0.139486	0.834936	0.0115374	ambiguous	259	267	303	317	267	287	282	330	224	275	319	287	0.0649546	0.841793	-0.0849589	0.798417	0.951055	conserved
FBgn0033569	41	24	22	18	18	28	24	38	30	30	36	40	-0.0969966	NA	0.0617232	0.963621	0.0935991	NA	74	64	58	54	45	53	64	80	49	66	53	59	-0.323312	0.382949	-0.203039	0.571656	0.332553	conserved
FBgn0033571	137	104	110	58	53	68	97	103	113	89	120	76	-0.59826	0.0625635	-0.213871	0.684382	1.90402e-05	ambiguous	140	203	179	114	148	136	204	162	159	124	128	187	-0.362786	0.166812	-0.377491	0.0518915	0.440133	conserved
FBgn0033570	536	715	734	516	418	355	488	471	494	490	503	498	-0.29421	0.488404	-0.0724169	0.914665	4.85753e-18	ambiguous	1660	1417	1469	1309	1510	1241	1579	1569	1299	1501	1478	1590	-0.163146	0.408881	-0.133586	0.339312	1.76444e-05	ambiguous
FBgn0010356	32	22	21	19	22	31	26	32	39	31	38	33	0.211148	NA	-0.0284066	0.985491	0.864075	NA	59	53	81	80	70	62	79	46	47	75	80	81	0.115152	0.822938	0.199132	0.579343	0.213617	conserved
FBgn0050015	1546	1039	747	823	1089	1164	879	1200	1171	1514	1925	1671	0.1978	0.68416	0.495656	0.00135585	6.15526e-50	compensatory	1560	1564	1861	2153	1824	2483	1701	1763	1289	1934	2058	2375	0.356854	0.0384891	0.231246	0.0315523	0.143004	all cis
FBgn0027525	1049	659	509	444	466	481	519	794	502	618	944	512	-0.313385	0.419343	0.049671	0.962531	2.31171e-32	ambiguous	1431	1081	1039	1177	1437	1116	1040	1137	890	1026	1113	1321	0.0608278	0.855647	-0.0110831	0.968882	0.165014	conserved
FBgn0033556	150	82	71	96	117	81	82	99	113	102	152	119	0.255526	0.640647	0.185275	0.736839	0.0777453	conserved	172	159	225	212	227	209	197	213	175	269	246	278	0.203747	0.470345	0.227225	0.259781	0.118732	conserved
FBgn0033550	136	99	140	86	62	77	97	100	101	77	90	107	-0.386052	0.355061	-0.193967	0.731548	0.00105106	ambiguous	186	259	255	166	203	183	290	293	238	226	279	238	-0.322448	0.184857	-0.281389	0.128734	0.128438	conserved
FBgn0033548	85	41	76	66	40	100	52	46	79	57	66	86	0.283495	0.667805	0.0971742	0.927804	0.504959	conserved	61	76	155	93	88	142	148	92	84	120	94	129	0.120956	0.83848	-0.0723297	0.881698	0.90382	conserved
FBgn0053144	939	689	422	430	543	656	484	571	538	823	817	703	0.000665259	0.999997	0.404295	0.029805	8.43394e-38	compensatory	1975	1924	2030	2653	2327	2231	1856	2038	1616	2364	2703	2959	0.271471	0.0542848	0.341682	0.000338661	2.83186e-12	compensatory
FBgn0024956	43	52	55	19	30	28	32	34	26	32	43	34	-0.565944	0.214991	0.0800269	0.9476	8.9787e-05	ambiguous	121	123	87	98	143	98	147	142	108	108	142	139	0.0264003	0.963476	-0.171682	0.563261	0.760983	conserved
FBgn0033543	407	400	363	576	552	468	252	387	338	629	864	624	0.722941	0.000754629	0.884628	2.7557e-08	8.20584e-17	cisxtrans	115	132	118	102	120	101	104	135	153	123	140	198	-0.165932	0.624013	0.0153407	0.973098	0.0197242	ambiguous
FBgn0001122	95	94	78	191	148	137	104	115	107	150	192	118	1.05978	3.0954e-05	0.309736	0.399461	0.0491901	all trans	151	175	145	202	254	262	146	184	125	185	228	238	0.567679	0.00499929	0.286086	0.170793	0.61997	ambiguous
FBgn0033529	154	155	114	93	75	54	110	90	107	79	102	93	-0.547736	0.119424	-0.236931	0.632689	1.97375e-05	ambiguous	611	502	553	384	385	379	553	590	429	393	409	501	-0.522091	0.000684357	-0.417982	0.000546602	0.00198709	cisxtrans
FBgn0033528	71	64	79	45	45	24	39	49	81	43	53	36	-0.52227	0.238595	-0.331927	0.508036	0.0151633	ambiguous	111	109	113	107	96	103	110	135	112	92	97	106	-0.116002	0.759306	-0.371268	0.0872635	0.503435	conserved
FBgn0033523	86	89	93	68	63	70	58	70	95	71	77	87	-0.0979823	0.885824	-0.0244941	0.986185	0.0179049	ambiguous	249	224	272	186	208	223	240	271	204	224	263	281	-0.261116	0.266494	-0.0701463	0.836992	0.00169816	ambiguous
FBgn0033504	992	878	718	660	907	877	927	997	912	1082	1139	829	0.220491	0.531954	-0.014636	0.988538	0.00143794	ambiguous	8455	10093	11202	10710	9480	10513	10896	10450	7875	9086	9232	9829	0.0423388	0.876984	-0.217171	0.0349535	1.6274e-07	compensatory
FBgn0033507	49	20	24	22	30	22	21	53	45	31	44	38	-0.00350876	0.999396	-0.121781	0.911849	0.649458	conserved	48	43	30	41	64	40	55	45	40	50	42	53	0.208425	0.683599	-0.0868774	0.870693	0.563432	conserved
FBgn0028426	98	44	54	61	84	73	51	63	107	56	106	86	0.416761	0.372362	0.0364389	0.980633	0.782952	conserved	144	177	154	182	204	202	134	129	121	172	167	205	0.287359	0.229492	0.267381	0.218698	0.249511	conserved
FBgn0003660	2084	1784	1848	1703	1488	1284	1269	1462	1593	1664	1653	1572	-0.0356773	0.948883	0.0628955	0.921819	1.18855e-37	ambiguous	1780	1672	1828	1732	2006	1964	1704	1819	1476	1771	1978	2262	0.104164	0.596856	0.0763405	0.668999	0.000267898	ambiguous
FBgn0033494	292	380	252	244	320	399	363	401	461	503	632	590	0.34195	0.361028	0.343593	0.09776	1.58871e-06	ambiguous	484	482	495	660	535	658	495	471	387	663	564	712	0.327058	0.0546016	0.312755	0.0167673	0.0286675	compensatory
FBgn0033454	210	101	74	70	91	93	76	147	108	95	173	103	-0.226407	0.723115	0.0304621	0.982165	0.000361886	ambiguous	118	113	125	106	123	141	117	88	99	110	100	133	0.0480345	0.914042	-0.0132752	0.975164	0.540342	conserved
FBgn0033457	48	60	41	44	29	38	33	50	50	35	64	34	-0.0913373	0.911762	-0.0886897	0.935257	0.127954	conserved	63	72	69	67	115	94	84	83	97	81	81	96	0.381103	0.258729	-0.175522	0.610406	0.0364139	ambiguous
FBgn0027619	796	746	670	550	622	685	600	668	745	700	827	757	0.0569889	0.911428	0.0615099	0.924698	6.36626e-11	ambiguous	993	913	953	947	1055	947	925	869	730	1022	1045	1190	0.039079	0.880073	0.176624	0.169471	1.28352e-08	ambiguous
FBgn0033475	45	35	48	37	32	32	33	38	41	29	60	28	-0.0292254	0.974764	-0.0487075	0.974109	0.346447	conserved	101	96	92	95	120	86	120	108	103	120	108	128	0.0490911	0.91993	-0.0647991	0.884178	0.863209	conserved
FBgn0040773	308	392	469	488	335	285	337	143	374	340	187	324	0.20084	0.72645	-0.0434748	0.979195	0.419869	conserved	1040	1065	419	1074	993	482	1644	1305	1325	1549	1193	1709	0.00417313	0.99737	-0.11939	0.586376	0.698586	conserved
FBgn0033483	73	60	48	79	79	75	44	50	48	153	141	122	0.621084	0.057877	1.15033	8.15204e-09	1.49538e-08	compensatory	210	232	234	77	102	104	114	175	132	116	135	132	-1.17217	5.7217e-10	-0.258068	0.326861	5.37453e-14	all trans
FBgn0001291	726	640	540	380	305	371	410	474	455	444	445	364	-0.501136	0.0465925	-0.190041	0.606421	6.67444e-21	all trans	787	607	573	616	618	646	663	518	468	611	502	702	-0.0682602	0.831969	-0.0405532	0.909165	0.00999114	ambiguous
FBgn0003071	439	435	396	242	210	170	263	302	322	296	418	305	-0.668519	0.00729481	0.0684519	0.927804	1.53778e-36	all trans	2999	3126	3152	2653	2588	2383	2539	2540	2165	2528	2643	3060	-0.281117	0.0201377	-0.00122604	0.992564	4.26757e-46	all trans
FBgn0033486	147	109	106	57	81	83	85	145	134	117	154	127	-0.363161	0.361282	0.0136347	0.992418	1.60322e-06	ambiguous	241	257	235	262	271	238	232	221	193	200	297	281	0.0660164	0.838848	0.07223	0.847647	0.151567	conserved
FBgn0010531	100	110	138	81	121	102	115	120	85	125	131	115	0.0881164	0.902306	0.0740503	0.935257	0.0189493	ambiguous	133	151	151	152	163	142	178	134	130	155	164	229	0.0637231	0.86807	0.0998885	0.786473	0.146468	conserved
FBgn0033482	401	431	406	323	385	369	379	410	463	490	537	494	0.0995105	0.829978	0.15212	0.700664	1.43504e-08	ambiguous	443	595	512	529	543	582	567	518	459	590	549	658	0.0882711	0.744601	0.0332253	0.915715	0.162195	conserved
FBgn0033476	1275	1035	771	1274	1293	1153	845	1009	1007	1273	1536	1275	0.566927	0.0173797	0.368305	0.0256729	1.36093e-05	cis+trans	1551	1337	1436	1407	1377	1397	1326	1643	1108	1264	1527	1587	-0.052038	0.831969	-0.0699552	0.787658	0.00192419	ambiguous
FBgn0022382	584	587	418	409	446	404	588	656	579	552	609	575	-0.0147389	0.980794	-0.172762	0.63068	0.00104681	ambiguous	1261	1220	1369	1337	1351	1417	1303	1317	984	1286	1378	1388	0.0867518	0.65913	-0.00458274	0.982826	0.13042	conserved
FBgn0033468	19	26	35	18	18	34	16	29	23	41	30	34	0.0777182	NA	0.330927	0.564717	0.0289534	NA	132	109	144	144	144	138	152	131	120	138	139	180	0.131426	0.70475	-0.0050786	0.986769	0.90015	conserved
FBgn0011656	275	237	240	232	254	292	259	254	256	375	317	287	0.33935	0.267715	0.205278	0.63357	0.00648432	ambiguous	854	1002	1008	1138	1092	1089	812	866	585	1086	1197	1147	0.204634	0.202579	0.398968	0.000841153	2.07508e-12	compensatory
FBgn0033463	715	615	479	214	226	216	472	640	608	309	396	340	-1.07995	6.80143e-08	-0.755923	4.8254e-07	2.69763e-16	cisxtrans	360	429	321	404	489	405	391	428	377	424	485	511	0.211606	0.365119	0.0556009	0.855386	0.931123	conserved
FBgn0033460	384	370	227	216	330	355	348	403	470	396	461	430	0.181879	0.723058	-0.0335229	0.966726	0.057595	conserved	707	857	927	903	834	1041	853	892	673	813	834	995	0.149545	0.519726	-0.050863	0.837115	0.85816	conserved
FBgn0027580	965	1230	932	2055	2463	2550	1530	1247	2791	2190	2030	3582	1.40876	8.42587e-14	0.201499	0.820617	8.17264e-64	all trans	6398	7643	7047	6985	6797	5309	7140	6986	5098	6589	6767	6594	-0.141785	0.503442	-0.108003	0.534689	1.54994e-20	ambiguous
FBgn0050000	104	138	177	180	177	135	118	131	156	156	168	157	0.470278	0.234761	0.11666	0.861184	0.948553	conserved	122	140	160	162	198	242	212	203	166	235	248	267	0.470959	0.052263	0.166375	0.477757	0.456186	conserved
FBgn0050005	69	161	146	61	63	56	82	95	107	113	93	80	-0.663953	0.103917	-0.0785948	0.935257	1.48217e-07	ambiguous	158	181	98	142	141	88	123	128	129	122	126	185	-0.212088	0.604967	-0.0101298	0.981363	0.0292888	ambiguous
FBgn0033443	389	469	426	347	248	266	324	339	377	257	330	225	-0.245805	0.559681	-0.428591	0.0403799	0.0254802	compensatory	180	222	134	84	122	106	153	110	149	161	115	145	-0.706837	0.00463383	-0.125911	0.746597	1.93672e-07	all trans
FBgn0033451	210	274	315	118	151	142	180	248	252	220	223	244	-0.611016	0.0495351	-0.0794782	0.921554	1.02728e-15	all trans	221	240	150	265	251	158	197	192	221	189	179	284	0.123081	0.771708	-0.0941995	0.80502	0.619443	conserved
FBgn0033448	3706	3982	3687	2154	2143	2215	2828	3331	3006	2887	3329	2705	-0.475611	0.0246432	-0.147695	0.661552	1.01553e-133	all trans	2893	2913	2896	1935	2114	1783	2731	2671	2265	2463	2455	2661	-0.568197	6.42595e-07	-0.189247	0.0693493	1.50516e-60	all trans
FBgn0033446	234	184	179	236	182	153	166	137	151	186	212	151	0.23824	0.60264	0.124964	0.854272	0.0144038	ambiguous	3176	2220	2362	2291	2294	2358	2255	2126	2167	2424	2603	3090	-0.159871	0.508127	0.108034	0.534689	6.92864e-39	ambiguous
FBgn0023143	882	799	644	570	623	593	587	668	722	659	883	773	-0.0589564	0.906146	0.099327	0.848277	6.26382e-20	ambiguous	2200	2074	1848	2266	2255	2297	2217	2229	1708	2115	2294	2569	0.14681	0.401827	0.00147916	0.992285	0.638699	conserved
FBgn0033438	142	76	51	44	91	74	27	48	65	47	70	68	-0.027306	0.977272	0.210756	0.767012	0.00975605	ambiguous	89	110	73	82	95	78	68	61	39	84	45	75	-0.0865244	0.854673	0.0738243	0.894108	0.174627	conserved
FBgn0033437	343	341	288	317	276	160	196	260	268	309	368	367	-0.0431294	0.952846	0.371001	0.105883	3.04226e-20	ambiguous	224	303	287	374	364	425	313	314	248	357	327	490	0.488064	0.00748052	0.210335	0.276215	0.410504	ambiguous
FBgn0033413	554	473	482	387	438	339	427	503	494	457	489	403	-0.0593414	0.911762	-0.176297	0.630019	0.000414548	ambiguous	976	974	986	886	912	985	964	948	870	887	846	1003	-0.0788649	0.705689	-0.199499	0.123517	0.436342	conserved
FBgn0017558	730	688	826	867	763	738	882	1079	587	1008	1217	617	0.359872	0.244822	0.0165214	0.990552	0.425666	conserved	2080	2012	2050	2062	1998	1655	2054	2316	1841	1779	2237	2375	-0.105419	0.613102	-0.136355	0.407799	0.000553629	ambiguous
FBgn0033426	70	83	65	46	41	43	67	82	83	49	93	69	-0.38621	0.375787	-0.206361	0.733671	0.0103888	ambiguous	128	118	135	111	139	125	97	109	92	97	94	127	-0.0249797	0.959605	-0.0771717	0.865182	0.60253	conserved
FBgn0033428	49	57	50	47	34	45	56	35	55	60	45	67	0.00407179	0.999014	0.089287	0.935257	0.0509937	conserved	159	161	116	163	154	139	208	173	192	187	217	261	0.0555048	0.899045	0.0169737	0.969081	0.462746	conserved
FBgn0033431	175	198	180	163	154	121	117	163	150	153	133	145	-0.0236819	0.972657	-0.0855578	0.922702	0.0179208	ambiguous	149	105	104	65	49	61	99	74	59	38	55	69	-0.918918	0.000329107	-0.492395	0.0360874	0.0379617	cisxtrans
FBgn0010342	30	29	23	15	23	22	29	27	26	31	27	27	-0.113104	NA	-0.0413319	0.979949	0.203322	NA	63	45	54	30	32	34	41	39	44	30	41	50	-0.633749	0.0625076	-0.146995	NA	0.0269011	NA
FBgn0033434	888	996	981	1039	1099	1000	1158	1074	1257	1253	1203	1149	0.414613	0.10033	-0.0612359	0.931471	0.146425	conserved	345	449	347	374	446	409	416	348	378	416	422	529	0.0997829	0.729863	0.0593344	0.854752	0.149397	conserved
FBgn0033429	61	69	86	35	27	46	69	48	55	49	34	36	-0.60735	0.144538	-0.458051	0.230349	0.1051	conserved	132	117	138	55	77	70	95	109	109	97	65	127	-0.852951	0.000267703	-0.239885	0.432367	1.33783e-05	all trans
FBgn0033421	90	85	79	71	100	90	61	95	74	111	103	96	0.318856	0.446297	0.259154	0.596604	0.0511998	conserved	92	122	97	155	142	104	140	107	86	146	137	155	0.33018	0.27754	0.18044	0.544141	0.965673	conserved
FBgn0016078	1153	992	771	609	729	591	682	836	769	777	861	703	-0.260776	0.423075	-0.0761815	0.896243	2.51872e-24	ambiguous	2191	2134	2204	1824	1824	1847	1838	1562	1283	2102	1872	2377	-0.247826	0.0457156	0.245764	0.0426146	1.99716e-71	cisxtrans
FBgn0028473	2406	1482	1144	1260	1353	1487	1274	1851	1429	1687	2287	1349	0.0356126	0.957032	0.087036	0.906976	3.67685e-29	ambiguous	2346	1819	2171	2208	2539	2415	1791	2099	1740	1756	2138	2526	0.165452	0.41501	-0.00408767	0.985452	0.982883	conserved
FBgn0025709	1097	1378	1386	3490	3172	3196	1874	1484	4185	1872	1771	4215	1.55799	6.80892e-15	-0.0077479	0.996104	2.91977e-263	all trans	183	190	174	140	153	188	122	121	114	151	128	152	-0.17671	0.555817	0.0719139	0.866748	0.00276175	ambiguous
FBgn0010220	110	77	58	60	46	73	45	90	75	78	125	67	-0.109126	0.885824	0.181555	0.800946	0.000129552	ambiguous	111	122	128	133	149	171	134	134	102	134	158	182	0.301363	0.263561	0.145875	0.635432	0.865155	conserved
FBgn0033376	32	47	41	23	28	39	40	60	51	43	43	35	-0.0958158	0.911762	-0.31301	0.541856	0.852394	conserved	89	122	129	118	76	82	114	99	73	85	86	125	-0.269843	0.448905	-0.104906	0.80502	0.0814748	conserved
FBgn0015838	50	21	37	30	39	46	36	36	48	30	39	42	0.337053	0.586467	-0.159556	0.855472	0.43577	conserved	107	90	108	117	122	120	119	115	80	102	100	133	0.212635	0.506369	-0.0701023	0.877408	0.532467	conserved
FBgn0033378	45	57	73	66	39	48	52	52	58	49	69	55	0.0921552	0.911762	-0.0219509	0.987779	0.285344	conserved	99	94	76	102	101	96	104	116	84	87	94	124	0.134492	0.734881	-0.144324	0.681053	0.450719	conserved
FBgn0003612	136	74	85	79	99	85	75	107	113	112	101	120	0.139012	0.824192	0.0593096	0.953874	0.0907654	conserved	186	215	224	243	251	249	198	239	178	229	188	273	0.234884	0.30082	-0.0178529	0.968303	0.562035	conserved
FBgn0033382	1129	1134	1258	845	845	737	844	805	870	1051	970	973	-0.220354	0.543687	0.12352	0.799616	4.09742e-46	ambiguous	282	341	256	267	266	264	259	264	210	188	223	299	-0.137352	0.617164	-0.207165	0.353627	0.615758	conserved
FBgn0050342	56	38	48	26	39	33	31	50	51	44	64	36	-0.195887	0.775007	0.0042629	0.999191	0.0353302	ambiguous	98	104	110	92	99	90	80	92	91	121	125	112	-0.1417	0.700364	0.203777	0.511453	0.00148276	ambiguous
FBgn0050344	360	269	256	338	298	285	203	221	252	304	428	391	0.356886	0.258036	0.543918	0.0033058	1.70583e-10	compensatory	299	310	309	496	447	486	338	400	266	487	502	565	0.612617	2.06804e-05	0.412528	0.00180812	0.994991	all cis
FBgn0050345	855	638	615	527	508	461	348	462	464	540	579	596	-0.164659	0.684754	0.290313	0.245884	9.14196e-36	ambiguous	156	238	186	217	206	230	169	160	127	232	259	258	0.158614	0.612832	0.468425	0.0030439	2.24977e-05	compensatory
FBgn0015037	636	595	460	810	783	762	494	565	553	744	690	751	0.761841	0.000129508	0.299638	0.206607	0.578891	ambiguous	775	681	797	2243	2482	2744	1296	1176	1063	1708	1726	2439	1.66961	6.47697e-41	0.504041	1.4646e-06	7.57957e-103	cis+trans
FBgn0033401	54	86	78	60	42	58	53	65	83	61	66	43	-0.124471	0.871403	-0.269511	0.617275	0.456408	conserved	129	115	108	114	111	112	100	125	89	110	119	116	-0.062385	0.8834	-0.0336459	0.944954	0.316909	conserved
FBgn0033402	988	890	704	561	581	662	617	682	777	877	907	891	-0.188212	0.60264	0.23457	0.372578	1.70069e-45	ambiguous	1969	2123	2224	2502	2143	2248	2278	2339	1756	2526	2516	2727	0.120047	0.513233	0.105415	0.489334	1.1537e-05	ambiguous
FBgn0026326	52	45	44	43	39	56	36	38	60	58	63	45	0.248671	0.669015	0.142664	0.871787	0.245796	conserved	92	93	106	93	115	100	117	128	72	128	102	94	0.0716421	0.873367	-0.0956953	0.834579	0.884219	conserved
FBgn0033400	63	62	51	45	54	48	37	65	55	48	76	49	0.0484443	0.948883	0.0142995	0.993047	0.136047	conserved	121	86	107	84	94	94	101	92	88	87	80	107	-0.192546	0.599608	-0.177337	0.584028	0.471353	conserved
FBgn0015477	501	451	367	313	382	396	430	473	450	436	512	480	0.0402388	0.941855	-0.0375514	0.962531	6.44692e-05	ambiguous	528	644	732	668	625	700	619	662	479	606	634	689	0.0615842	0.839939	-0.0419191	0.884178	0.378869	conserved
FBgn0033387	41	56	46	40	29	54	31	21	21	34	37	35	0.0790238	0.927399	0.264699	0.693473	0.0130026	ambiguous	6240	6540	7841	6542	6564	6824	8596	7883	5890	8175	7766	8227	-0.0506028	0.83848	-0.0539801	0.818512	5.64475e-17	ambiguous
FBgn0027561	117	115	78	63	88	80	107	105	100	99	135	108	-0.0971185	0.885824	0.00480935	0.996857	0.0028961	ambiguous	334	285	316	213	217	288	257	244	203	201	199	248	-0.36314	0.0977648	-0.269364	0.139755	0.0241717	ambiguous
FBgn0033379	98	44	36	50	65	98	45	98	84	88	106	95	0.498434	0.320228	0.188766	0.778098	0.902996	conserved	149	140	150	176	199	169	144	110	116	167	171	187	0.286867	0.238845	0.268312	0.239011	0.224722	conserved
FBgn0033377	134	77	73	54	108	89	82	106	113	96	99	92	0.123711	0.870574	-0.148264	0.827601	0.728012	conserved	189	188	100	149	180	116	186	178	164	146	182	211	-0.0938122	0.851304	-0.137845	0.636271	0.693758	conserved
FBgn0021825	76	73	41	49	53	51	75	69	78	55	72	65	0.0119133	0.991649	-0.262537	0.603147	0.837677	conserved	140	152	141	146	143	118	226	180	162	201	198	226	-0.0867865	0.823038	-0.0367539	0.931889	0.15244	conserved
FBgn0033339	187	264	231	220	180	238	256	312	277	259	271	252	0.193049	0.691982	-0.20217	0.59395	0.988743	conserved	319	390	330	393	320	350	351	401	308	353	376	390	0.028865	0.934663	-0.0928026	0.725555	0.677447	conserved
FBgn0004921	921	818	855	862	740	701	636	643	803	747	762	768	0.134443	0.75879	0.0167904	0.986185	9.16141e-07	ambiguous	2160	2018	1978	2180	2402	2282	2139	2139	1798	2216	2099	2782	0.149021	0.360741	0.0340663	0.886529	0.156745	conserved
FBgn0050349	53	20	17	19	22	37	25	25	28	28	54	40	0.101537	0.91975	0.340911	0.520755	0.0708935	conserved	43	46	41	50	53	51	40	26	31	34	49	59	0.206304	0.64577	0.215162	NA	0.400692	NA
FBgn0033349	211	255	209	192	149	170	206	260	247	181	227	184	-0.0814981	0.891446	-0.342469	0.176757	0.286954	conserved	284	233	227	193	189	207	204	206	176	205	218	259	-0.323187	0.150342	0.0285873	0.942666	8.86827e-06	ambiguous
FBgn0033350	123	149	176	203	206	149	154	147	163	204	220	190	0.559704	0.0931457	0.24919	0.489136	0.580179	conserved	140	154	145	160	148	139	139	155	147	163	155	182	0.0211784	0.96344	-0.00723772	0.982826	0.37774	conserved
FBgn0033352	385	324	285	221	236	241	224	297	316	296	372	283	-0.182322	0.639731	0.0608167	0.935257	2.09702e-11	ambiguous	500	511	566	562	623	548	530	574	456	536	615	677	0.128254	0.550933	0.0414394	0.888891	0.294948	conserved
FBgn0011300	187	200	207	161	186	202	183	266	218	198	255	179	0.176914	0.692291	-0.171258	0.730674	0.868664	conserved	335	406	365	392	365	438	449	374	300	365	372	428	0.10475	0.692703	-0.113051	0.636858	0.707511	conserved
FBgn0027607	216	286	232	180	198	189	237	224	277	291	276	263	-0.0610624	0.916611	0.0502002	0.953874	2.806e-06	ambiguous	417	446	432	452	492	461	431	446	401	491	503	609	0.110484	0.621051	0.127198	0.522802	0.0208221	ambiguous
FBgn0033351	70	60	83	47	45	45	51	54	67	98	57	64	-0.296232	0.574416	0.18443	0.804188	3.12973e-05	ambiguous	97	97	78	70	72	85	81	81	76	73	80	101	-0.238143	0.506369	-0.0751109	0.876122	0.134108	conserved
FBgn0003074	268	411	417	180	141	131	197	194	292	246	259	272	-0.884744	0.00236358	0.0671268	0.935257	5.51689e-40	all trans	1466	1405	1366	1409	1341	1061	1273	1202	1098	1230	1280	1530	-0.152244	0.473724	-0.0107317	0.968503	1.43782e-11	ambiguous
FBgn0033341	105	94	102	123	89	102	73	70	94	100	119	112	0.342545	0.395909	0.299842	0.455495	0.0228141	ambiguous	189	150	191	188	200	198	157	164	180	184	162	229	0.131772	0.669772	-0.00129991	0.996408	0.788635	conserved
FBgn0033337	72	79	56	70	49	45	50	59	48	71	80	61	-0.0113327	0.992833	0.241406	0.670302	0.000743764	ambiguous	158	150	146	138	145	151	148	143	126	150	170	184	-0.0648264	0.863909	0.0755115	0.846319	0.0339931	ambiguous
FBgn0033304	302	331	300	277	229	179	273	245	257	260	218	225	-0.121906	0.823471	-0.220557	0.600019	0.00690783	ambiguous	297	300	253	286	263	288	345	269	253	271	250	332	-0.0251164	0.945245	-0.185581	0.395253	0.977721	conserved
FBgn0033313	355	298	201	148	228	287	249	283	262	346	368	369	-0.0401709	0.954613	0.299202	0.245283	7.334e-15	ambiguous	1845	1952	1838	2545	1831	2069	1984	1710	1459	2235	2020	2525	0.183397	0.367357	0.204005	0.096087	4.85425e-07	ambiguous
FBgn0022027	85	70	85	83	103	101	61	75	88	102	97	97	0.51496	0.125595	0.238431	0.640431	0.528193	conserved	109	104	97	126	156	116	120	93	96	155	163	204	0.326928	0.246007	0.469371	0.0105758	0.0235384	compensatory
FBgn0033316	92	58	64	41	46	65	50	62	75	75	99	63	-0.156881	0.817757	0.173644	0.80279	0.000440446	ambiguous	147	167	158	126	125	141	136	152	142	142	159	163	-0.253469	0.340754	-0.065611	0.876122	0.0169394	ambiguous
FBgn0005695	114	69	89	69	61	57	56	80	72	73	112	72	-0.200704	0.726583	0.143184	0.854272	0.000118304	ambiguous	161	214	200	220	268	260	189	191	185	234	199	229	0.355614	0.108264	0.0372593	0.931889	0.267625	conserved
FBgn0027585	42	26	24	17	32	35	31	23	33	28	42	33	0.152747	0.858222	0.0768501	0.953721	0.353927	conserved	3726	3431	3656	3684	3076	3355	3152	3237	2502	3048	3288	3600	-0.0980734	0.622569	-0.0184238	0.938948	3.07885e-18	ambiguous
FBgn0040777	508	445	433	97	99	85	387	454	418	80	104	108	-1.86858	8.12347e-21	-1.94513	7.85283e-37	0.237699	all cis	654	700	652	51	42	61	669	687	580	89	85	101	-3.47807	3.44684e-98	-2.66881	1.22422e-113	2.09116e-08	cisxtrans
FBgn0033317	370	275	273	220	229	274	248	365	297	295	363	343	-0.026142	0.966531	0.0207345	0.98495	4.66035e-06	ambiguous	357	358	414	272	280	307	320	349	266	369	342	349	-0.38104	0.0307754	0.00537997	0.984668	2.10356e-09	all trans
FBgn0033315	28	19	35	21	20	27	21	31	19	26	47	22	0.0241695	NA	0.173615	0.854016	0.126227	NA	49	35	40	63	46	49	37	41	32	40	52	70	0.289253	0.506369	0.235203	NA	0.63487	NA
FBgn0033309	51	30	43	30	27	25	33	37	41	34	45	43	-0.239807	0.723155	0.0130889	0.993047	0.0266471	ambiguous	108	106	100	80	96	77	103	94	90	81	94	101	-0.287895	0.353483	-0.191794	0.539311	0.240217	conserved
FBgn0033302	1691	1474	1722	1941	1397	1183	3626	1819	2740	2741	1447	2147	0.185901	0.706301	-0.236825	0.761697	1.7223e-10	ambiguous	246	344	253	286	247	286	300	216	230	267	222	333	-0.0410879	0.915404	-0.0441902	0.917072	0.232647	conserved
FBgn0028836	145	159	154	156	139	152	101	122	160	163	180	195	0.255197	0.522061	0.323947	0.34033	0.000238684	ambiguous	283	255	283	277	299	297	279	249	220	291	309	339	0.0807546	0.784312	0.131238	0.58017	0.0363069	ambiguous
FBgn0014469	845	702	750	827	907	821	1014	801	1099	1563	1116	1315	0.443153	0.0576354	0.299676	0.382744	5.4246e-08	ambiguous	1380	1233	1065	2805	2889	2440	1982	2208	1860	1861	2094	2798	1.09935	2.45874e-16	-0.0360755	0.905429	1.73476e-153	all trans
FBgn0028563	40	50	73	26	26	40	38	52	64	43	50	70	-0.45025	0.396262	-0.0162464	0.992418	0.000764326	ambiguous	889	919	758	518	474	328	747	535	523	700	570	805	-0.909487	2.2071e-07	0.0150026	0.968595	5.87506e-64	all trans
FBgn0033259	399	341	283	302	276	307	250	336	311	393	365	338	0.106288	0.822371	0.161434	0.726787	2.45209e-07	ambiguous	372	495	523	496	443	547	455	406	334	513	477	503	0.0905233	0.768127	0.134144	0.529591	0.010095	ambiguous
FBgn0033264	85	87	79	67	91	82	53	75	101	86	99	114	0.222754	0.653683	0.220823	0.707009	0.0242632	ambiguous	101	102	107	119	91	102	92	94	96	109	108	139	0.00520949	0.993356	0.113545	0.77347	0.0951596	conserved
FBgn0033266	441	323	354	339	260	258	251	337	352	269	380	327	-0.0593632	0.922662	-0.0556648	0.944143	1.05926e-05	ambiguous	188	191	188	148	153	167	145	182	145	162	152	206	-0.264739	0.272466	-0.0427707	0.924812	0.00419461	ambiguous
FBgn0021995	104	52	35	30	51	76	59	112	64	59	92	79	0.042098	0.966531	-0.113731	0.907189	0.483155	conserved	124	129	111	111	119	111	111	100	101	125	124	158	-0.0908869	0.821915	0.157619	0.616438	0.00775905	ambiguous
FBgn0013726	524	435	355	245	294	262	263	421	395	359	403	353	-0.37287	0.195188	-0.0532312	0.95263	1.73236e-16	ambiguous	569	539	464	743	709	661	533	536	443	632	684	850	0.406863	0.00987544	0.308577	0.0114203	0.399783	all cis
FBgn0050373	73	63	83	65	72	48	55	81	80	68	74	82	0.053816	0.945183	-0.0438701	0.971809	0.175896	conserved	196	205	179	193	230	158	238	199	154	225	248	289	-0.00177097	0.99747	0.164054	0.509601	0.00594582	ambiguous
FBgn0033272	70	71	96	49	64	65	53	40	43	52	71	59	-0.105587	0.886323	0.216111	0.736918	0.000406624	ambiguous	74	96	86	74	104	94	98	96	71	76	60	98	0.0763728	0.875022	-0.276409	0.330741	0.235857	conserved
FBgn0010504	544	518	565	606	555	534	451	458	507	662	608	662	0.347811	0.231371	0.305744	0.207517	1.44508e-07	ambiguous	174	188	97	213	146	133	180	168	127	186	190	251	0.0834391	0.873367	0.186767	0.451574	0.127578	conserved
FBgn0033260	101	85	99	102	80	76	80	103	85	90	124	91	0.153575	0.795435	0.0518814	0.962311	0.0987779	conserved	148	160	208	208	183	201	180	170	134	185	191	232	0.182948	0.540176	0.127069	0.658206	0.400231	conserved
FBgn0025469	117	122	133	108	92	80	87	83	89	103	85	72	-0.0933991	0.887916	-0.0863082	0.931471	0.0329178	ambiguous	97	86	92	75	66	90	78	83	62	76	76	106	-0.229855	0.522118	0.0178717	0.972613	0.0289864	ambiguous
FBgn0021814	309	311	329	252	230	187	211	245	248	227	264	230	-0.182838	0.685832	-0.0736954	0.921791	9.15129e-07	ambiguous	457	399	445	320	379	406	445	424	307	351	374	458	-0.229513	0.28831	-0.156116	0.440867	0.00608508	ambiguous
FBgn0003317	78	69	81	60	68	44	66	64	77	74	81	78	-0.0890693	0.906146	0.0435278	0.971463	0.00729547	ambiguous	144	115	144	110	126	141	140	142	105	117	136	131	-0.0927964	0.823652	-0.154987	0.615238	0.656529	conserved
FBgn0033226	1239	1139	863	1577	1942	1497	1175	1225	1366	1424	1641	1530	0.901825	6.97779e-06	0.158612	0.618755	2.59718e-13	all trans	574	530	426	807	892	845	614	594	540	637	703	884	0.698887	4.46787e-06	0.144567	0.414818	3.51966e-09	all trans
FBgn0015509	318	255	252	230	255	234	227	299	311	307	350	318	0.109948	0.819238	0.0973048	0.872702	0.00010278	ambiguous	653	672	726	685	698	711	639	674	641	610	674	739	0.0258611	0.925683	-0.13085	0.494148	0.843306	conserved
FBgn0026722	49	45	33	37	49	61	26	66	67	84	105	97	0.460704	0.305265	0.553245	0.0719828	0.00961717	ambiguous	159	178	218	209	174	241	204	189	150	219	233	256	0.155362	0.633037	0.178591	0.443664	0.1027	conserved
FBgn0027548	29	35	32	15	26	26	25	46	49	24	33	27	-0.17884	0.821164	-0.414343	0.359748	0.973853	conserved	93	74	95	92	76	100	100	98	87	73	91	101	0.0255002	0.96469	-0.229514	0.429454	0.572396	conserved
FBgn0027054	69	74	65	48	35	36	47	76	82	48	54	67	-0.434453	0.316013	-0.287537	0.586071	0.0250791	ambiguous	111	107	114	76	77	75	111	126	100	82	89	104	-0.499169	0.0488072	-0.38376	0.0741396	0.245307	ambiguous
FBgn0033247	46	49	36	22	42	19	27	42	22	38	38	25	-0.290717	0.657498	0.0204545	0.990552	0.0130836	ambiguous	92	75	61	72	57	49	62	76	67	61	61	91	-0.314923	0.40734	-0.103564	0.825599	0.12465	conserved
FBgn0033246	759	583	425	285	369	445	656	970	582	771	957	564	-0.33422	0.364637	-0.0614092	0.95263	1.88709e-25	ambiguous	6086	6286	6870	8442	7463	7762	6842	8007	6401	6917	8023	9161	0.289023	0.0220712	-0.00713043	0.975581	4.34022e-08	all trans
FBgn0033244	133	149	100	93	135	97	129	127	131	123	146	138	0.0750791	0.911762	-0.0407954	0.966726	0.0690643	conserved	358	416	457	409	352	414	434	384	351	358	374	377	-0.0664761	0.831969	-0.233534	0.155417	0.980532	conserved
FBgn0033241	251	294	249	426	424	373	209	266	334	437	560	534	0.882287	3.41705e-05	0.715256	2.92546e-05	0.00131597	cis+trans	262	300	286	317	323	291	279	234	213	270	308	379	0.126159	0.616858	0.187508	0.38099	0.0223645	ambiguous
FBgn0033236	546	460	420	325	354	321	279	376	366	381	500	357	-0.185997	0.614728	0.142052	0.769791	4.83671e-19	ambiguous	399	467	421	436	405	499	403	375	305	357	404	501	0.0534323	0.860047	0.0316256	0.931042	0.0882983	conserved
FBgn0033235	97	126	105	72	87	78	122	118	127	109	136	135	-0.148629	0.795776	-0.0595506	0.95263	0.0032494	ambiguous	236	248	253	267	291	288	306	296	227	287	262	313	0.187272	0.406494	-0.109695	0.675498	0.280239	conserved
FBgn0023171	182	168	143	132	120	157	157	225	171	184	223	184	0.0440999	0.944316	-0.0189181	0.986204	0.00723154	ambiguous	120	131	111	104	123	104	122	108	105	98	139	137	-0.12267	0.742787	-0.0229925	0.965424	0.133048	conserved
FBgn0033232	32	15	24	25	17	33	16	30	29	32	34	29	0.316017	NA	0.14875	0.877543	0.537172	NA	72	70	71	92	98	70	91	87	66	91	87	116	0.253332	0.48181	0.0669983	0.889794	0.961765	conserved
FBgn0029093	1994	1689	1706	2450	2267	2050	1540	1964	1865	2293	2882	2291	0.614217	0.00344072	0.331961	0.0616031	0.00019984	all trans	2211	1836	2142	2959	3150	3197	2221	2184	1895	2777	2919	3663	0.567625	6.97963e-06	0.364816	4.42777e-05	0.61342	all cis
FBgn0033225	87	87	84	70	63	67	77	91	95	82	105	81	-0.0509011	0.94214	-0.0757638	0.935257	0.0591177	conserved	121	127	127	117	109	117	142	129	92	109	106	137	-0.122756	0.72829	-0.182043	0.541242	0.677915	conserved
FBgn0033224	652	724	473	400	520	438	578	568	473	755	718	577	-0.120061	0.804183	0.192334	0.657509	4.72687e-28	ambiguous	4864	6544	7482	10106	9203	12150	6778	6664	5225	9510	9309	10978	0.699383	3.63466e-05	0.478399	1.26022e-10	0.0180582	cis+trans
FBgn0033187	104	155	127	103	113	92	139	166	147	145	169	121	-0.0188794	0.980794	-0.150867	0.799616	0.113943	conserved	109	169	109	128	135	104	114	121	103	93	122	127	-0.0711155	0.880272	-0.137333	0.69205	0.734575	conserved
FBgn0033194	447	254	186	350	461	390	334	484	559	384	521	523	0.699353	0.02537	-0.0488685	0.955799	6.17886e-07	all trans	748	987	1113	1065	943	1228	842	929	658	1094	1057	1158	0.174406	0.496743	0.254339	0.041881	1.77384e-06	compensatory
FBgn0050495	293	341	301	395	340	260	318	318	259	423	395	368	0.373758	0.280095	0.251486	0.47411	0.00135436	ambiguous	85	115	70	169	216	198	122	92	76	253	236	286	1.0091	4.40059e-06	1.04434	1.78309e-12	0.0839472	all cis
FBgn0033204	151	221	105	1879	1369	819	274	186	208	1054	546	1050	2.9858	4.63991e-27	0.97792	0.000456299	1.20005e-35	cis+trans	63	27	45	422	379	370	53	68	70	237	241	355	2.80447	2.2691e-41	1.53946	5.83224e-23	4.12919e-08	cis+trans
FBgn0033205	1237	1169	1018	1465	1442	1237	787	836	906	2205	2022	1984	0.565811	0.00736401	1.08712	3.20504e-16	3.44412e-102	cisxtrans	401	394	327	360	353	322	321	276	272	448	448	536	-0.115887	0.658934	0.48618	0.000121256	6.89359e-20	compensatory
FBgn0033209	45	59	57	52	41	40	48	53	79	70	48	53	0.0279427	0.974764	-0.12607	0.89431	0.471163	conserved	104	120	103	112	104	71	133	131	104	137	121	114	-0.173184	0.650398	-0.126826	0.725555	0.320911	conserved
FBgn0050493	137	128	145	112	107	135	115	159	144	140	149	134	0.0868355	0.889047	-0.0811723	0.924698	0.155083	conserved	354	311	343	360	368	393	383	404	323	392	388	415	0.143102	0.541469	-0.0670189	0.815603	0.741391	conserved
FBgn0015614	116	117	102	128	127	96	98	99	91	109	117	113	0.35243	0.345654	0.0967667	0.911762	0.379216	conserved	319	305	356	434	426	492	376	309	328	355	365	431	0.442402	0.00751696	-0.0052742	0.984668	0.00458998	all trans
FBgn0042135	1192	1153	962	780	885	720	816	858	900	946	1000	894	-0.149027	0.691982	0.0238267	0.979195	6.95241e-28	ambiguous	2450	2573	2200	2339	2255	2213	2426	2029	1677	2281	2157	2475	-0.0874678	0.652858	-0.00226701	0.989144	1.7448e-12	ambiguous
FBgn0033212	1622	1328	1070	725	793	813	825	1003	978	1029	1268	913	-0.442131	0.0674091	0.0674954	0.917668	1.33508e-73	ambiguous	962	1071	911	1163	1033	1126	988	907	745	1049	965	1214	0.166114	0.358293	0.102373	0.571742	0.0733741	conserved
FBgn0033208	49	78	94	73	45	70	70	56	71	66	73	95	0.052696	0.952033	0.101552	0.920926	0.0328267	ambiguous	113	109	148	106	107	129	139	119	107	144	141	153	-0.106566	0.798479	0.0690841	0.869969	0.0259685	ambiguous
FBgn0033206	61	53	63	30	39	39	49	49	46	57	52	37	-0.359067	0.471221	-0.0718488	0.953721	0.00811585	ambiguous	126	119	103	131	107	125	119	123	103	117	138	135	0.0520334	0.906176	-0.00392266	0.989011	0.587331	conserved
FBgn0028687	311	282	333	176	209	161	194	216	237	214	265	233	-0.428741	0.163446	0.0180061	0.986185	2.90643e-15	ambiguous	247	246	213	259	281	239	216	212	192	220	229	317	0.130774	0.636279	0.0978058	0.757709	0.296682	conserved
FBgn0033196	562	455	415	374	315	394	415	461	408	432	459	396	-0.0778484	0.886009	-0.104367	0.852779	2.08452e-06	ambiguous	148	149	86	299	334	417	167	141	152	141	135	231	1.32012	5.90916e-10	-0.0521813	0.912846	4.29159e-26	all trans
FBgn0004132	71	61	76	81	75	90	60	74	90	98	117	98	0.497212	0.171086	0.300637	0.460954	0.291339	conserved	314	302	270	339	383	294	328	284	256	331	329	382	0.183383	0.458239	0.0730637	0.807112	0.623018	conserved
FBgn0050499	104	173	166	106	110	94	90	125	157	153	151	199	-0.196546	0.731016	0.275497	0.526183	2.97794e-10	ambiguous	294	327	243	417	402	338	251	210	176	445	402	485	0.3958	0.0467346	0.794847	1.92114e-10	3.5424e-10	cisxtrans
FBgn0033191	158	198	165	107	141	132	156	151	156	170	177	138	-0.139124	0.792603	-0.045802	0.963621	0.000321578	ambiguous	280	294	228	316	378	213	261	271	237	304	268	363	0.158664	0.648611	0.0833163	0.785047	0.470376	conserved
FBgn0033188	1715	1152	1253	856	925	1155	1333	2061	1197	1955	2457	1296	-0.162502	0.714714	0.153187	0.820617	7.26788e-69	ambiguous	10045	9275	11026	9978	9254	8945	10910	12307	7962	11356	13315	12564	-0.108457	0.559451	0.0826976	0.719293	2.11604e-111	ambiguous
FBgn0033160	156	113	110	82	112	150	106	126	126	126	135	116	0.157628	0.792051	-0.03436	0.97719	0.225941	conserved	228	301	254	264	303	256	284	267	247	318	274	288	0.0658206	0.84765	-0.0336551	0.933083	0.670574	conserved
FBgn0033169	81	38	19	23	25	33	31	63	54	35	68	36	-0.332536	0.639731	-0.148362	0.871502	0.106	conserved	67	75	74	38	42	53	73	83	65	45	42	57	-0.610311	0.0442834	-0.575256	0.00804344	0.803855	all cis
FBgn0033178	154	142	126	80	84	94	108	135	101	104	148	104	-0.367119	0.291886	-0.0644605	0.9476	7.06255e-06	ambiguous	141	154	162	129	124	94	138	169	133	129	159	181	-0.370639	0.15089	-0.0808704	0.839177	0.00180697	ambiguous
FBgn0033185	33	56	31	22	33	36	33	45	32	57	68	48	-0.0748483	0.934689	0.386068	0.368681	0.00026366	ambiguous	50	81	76	92	95	94	54	84	63	78	89	105	0.391501	0.217117	0.181771	0.610165	0.9757	conserved
FBgn0033184	93	109	109	81	84	71	73	80	69	79	107	69	-0.0848952	0.902306	0.0576266	0.956657	0.0032582	ambiguous	200	176	137	167	168	114	210	170	164	175	169	247	-0.180816	0.616858	-0.0618561	0.87842	0.0674261	conserved
FBgn0033183	40	39	44	33	37	45	36	41	64	51	54	50	0.180683	0.793343	0.0207	0.989079	0.458247	conserved	155	137	147	166	149	117	183	120	146	142	169	133	-0.0260066	0.958308	-0.154932	0.64649	0.991929	conserved
FBgn0010548	674	1331	1370	1795	1632	1222	1439	1121	1672	1784	1482	2003	0.666728	0.0631403	0.180908	0.723682	0.00259845	ambiguous	1098	1298	1208	1633	1539	1617	1548	1552	1240	1581	1868	2037	0.397673	0.00158086	0.147602	0.287221	0.172796	ambiguous
FBgn0033179	302	275	340	211	214	213	219	239	325	285	319	277	-0.206876	0.624223	0.0515933	0.953721	7.41411e-11	ambiguous	429	427	427	414	391	408	431	485	405	456	499	506	-0.0819958	0.740969	-0.0345877	0.917398	0.0114628	ambiguous
FBgn0033177	223	181	136	77	61	54	106	134	127	75	92	91	-1.05708	8.95864e-05	-0.519813	0.03602	4.52895e-08	cisxtrans	137	166	133	105	133	96	117	109	117	82	123	149	-0.356381	0.19318	-0.122165	0.759066	0.0171074	ambiguous
FBgn0033166	358	271	238	168	259	260	250	332	298	285	369	335	-0.0186296	0.978917	0.0458988	0.953874	5.29316e-06	ambiguous	497	487	378	522	460	504	437	536	416	452	486	496	0.115708	0.66561	-0.123835	0.576911	0.428177	conserved
FBgn0000352	30	31	35	31	34	29	24	29	31	34	45	25	0.234475	0.726826	0.121874	0.913302	0.412463	conserved	52	48	47	44	58	49	58	45	31	48	41	50	0.0293868	0.964922	-0.076383	NA	0.95601	NA
FBgn0033159	71	49	33	31	38	18	41	52	57	26	33	34	-0.404075	0.480674	-0.568914	0.0772002	0.8316	conserved	278	277	303	216	164	191	297	274	210	170	170	188	-0.559756	0.00249068	-0.651731	4.07207e-06	0.864989	all cis
FBgn0033127	104	106	109	141	119	128	87	89	116	108	131	98	0.547776	0.0681536	0.0731727	0.935257	0.749595	conserved	367	401	303	432	417	393	430	333	320	503	369	505	0.200489	0.372183	0.14585	0.556183	0.274555	conserved
FBgn0033128	311	380	330	310	371	368	285	343	315	396	432	391	0.324708	0.295033	0.231051	0.444419	0.000547126	ambiguous	3159	3200	2502	2892	3181	2312	2745	2426	2125	2853	2588	3326	-0.0811551	0.783813	0.0769687	0.675498	2.56886e-24	ambiguous
FBgn0033130	46	37	38	54	52	55	33	41	47	41	45	46	0.643792	0.0770519	0.0102022	0.994323	0.355202	conserved	849	753	615	1025	1175	1018	703	795	656	745	848	954	0.509347	0.00215788	0.050529	0.851572	3.68447e-07	all trans
FBgn0033134	29	32	26	48	35	26	19	18	16	22	37	28	0.54159	0.264902	0.348181	0.533994	0.326216	conserved	952	926	1016	1025	1128	1214	1175	969	836	1153	956	1231	0.20874	0.212956	-0.013296	0.96844	0.547092	conserved
FBgn0016032	74	45	51	47	36	35	48	46	38	47	38	50	-0.177991	0.795776	-0.0580228	0.9643	0.0511998	conserved	786	678	633	373	502	430	630	618	539	477	534	499	-0.657589	7.94099e-05	-0.389742	0.00153981	5.72724e-09	cisxtrans
FBgn0033139	1093	870	994	934	706	618	560	634	753	726	817	795	-0.0674864	0.911762	0.139772	0.730674	2.77486e-28	ambiguous	250	328	338	482	586	690	359	305	292	437	417	596	0.88561	5.75238e-07	0.368617	0.0104997	0.000335668	cis+trans
FBgn0033153	411	401	259	433	254	238	347	332	284	317	431	273	0.112894	0.872575	-0.0445863	0.963621	0.00214204	ambiguous	1249	978	1136	1078	1376	1313	1363	1468	1146	1196	1157	1522	0.151765	0.520782	-0.212397	0.080081	9.19206e-05	ambiguous
FBgn0026602	34	28	37	35	23	31	18	35	45	29	47	45	0.131568	0.879914	0.128318	0.903871	0.139617	conserved	234	262	261	205	206	176	236	213	194	200	209	248	-0.351848	0.0819122	-0.136784	0.59336	0.00160598	ambiguous
FBgn0015039	3474	3881	2961	3937	4324	3184	3533	3772	4910	3046	3189	3244	0.441114	0.0880464	-0.433231	0.0135242	4.91132e-69	compensatory	1378	1264	1243	1178	1072	1210	1274	1273	1074	1263	1343	1559	-0.166968	0.343602	0.0157693	0.953483	5.36738e-14	ambiguous
FBgn0015038	43	45	24	33	55	39	29	36	24	31	46	34	0.428697	0.398031	0.12794	0.903871	0.793853	conserved	153	134	123	105	95	71	98	121	81	107	97	124	-0.547795	0.031482	-0.0415482	0.934355	4.02435e-05	all trans
FBgn0027558	136	94	101	73	93	100	79	114	129	102	111	116	-0.00166418	0.999396	-0.0619094	0.953721	0.074645	conserved	121	137	150	189	230	179	145	163	132	185	182	246	0.512184	0.0171684	0.247426	0.258955	0.677915	ambiguous
FBgn0024698	33	27	22	18	21	15	18	25	24	34	23	25	-0.230517	NA	0.114899	0.922702	0.0224426	NA	51	71	83	66	48	77	67	79	57	59	66	79	-0.0883346	0.874446	-0.130426	0.760008	0.63597	conserved
FBgn0025885	278	210	192	61	97	51	100	133	175	111	128	105	-1.25293	2.64001e-06	-0.294322	0.455495	6.80402e-21	all trans	2596	2143	2454	1548	1513	1032	2215	2178	1934	1598	1631	1806	-0.778482	3.59334e-06	-0.492714	3.09611e-09	1.50496e-33	cisxtrans
FBgn0003892	169	129	188	100	118	130	176	178	164	197	161	214	-0.167139	0.761814	0.0285449	0.982165	9.2992e-06	ambiguous	213	216	207	192	189	221	180	186	145	156	179	211	-0.0785579	0.816271	-0.0769248	0.834839	0.234111	conserved
FBgn0002174	51	63	67	72	76	90	56	95	92	106	120	113	0.625847	0.0674091	0.302506	0.461394	0.732565	conserved	150	175	215	215	185	233	177	167	118	226	192	258	0.212077	0.463105	0.318098	0.100855	0.017974	ambiguous
FBgn0034275	588	574	715	411	369	408	521	575	805	553	572	722	-0.336526	0.309498	-0.124479	0.844483	9.36904e-18	ambiguous	549	513	578	261	299	467	262	306	277	248	288	362	-0.628367	0.00396937	-0.0963365	0.756255	6.23271e-17	all trans
FBgn0027572	795	2558	3146	1134	874	704	2232	1869	2672	1778	1359	1964	-0.59964	0.393604	-0.435695	0.0848858	1.83957e-67	ambiguous	2004	2112	1583	3216	3335	2671	2278	2494	2190	2093	2353	3089	0.662597	1.14389e-05	-0.0787752	0.725555	2.82028e-69	all trans
FBgn0028744	75	45	51	51	60	88	47	70	61	50	83	52	0.469294	0.2833	-0.0523673	0.964598	0.434072	conserved	83	83	37	56	87	64	78	63	59	89	76	94	0.0182692	0.98228	0.143629	0.716574	0.211942	conserved
FBgn0028743	48	70	84	42	47	31	68	82	62	48	62	37	-0.393832	0.454339	-0.494394	0.127812	0.574368	conserved	78	88	81	68	69	84	52	77	59	62	54	84	-0.146773	0.724236	-0.074236	0.888576	0.339281	conserved
FBgn0026316	247	286	317	346	370	361	216	223	263	410	458	463	0.599694	0.0199391	0.726339	4.57768e-06	3.37034e-09	cisxtrans	499	482	399	713	777	556	506	426	354	763	744	894	0.534874	0.00305613	0.66885	3.94542e-10	2.9427e-05	cisxtrans
FBgn0034277	371	679	741	388	435	400	538	559	651	509	611	550	-0.238441	0.657498	-0.168368	0.636398	8.07772e-10	ambiguous	531	705	440	581	515	454	598	554	465	564	522	588	-0.108783	0.744601	-0.119652	0.542995	0.0994003	conserved
FBgn0025790	106	91	84	61	85	85	102	98	77	118	141	131	0.0264284	0.971785	0.30337	0.440461	1.71336e-05	ambiguous	170	147	146	207	198	205	190	203	162	184	180	231	0.37053	0.0891422	-0.0746087	0.835874	0.0343271	ambiguous
FBgn0034289	6711	5915	6419	1212	1689	2033	6562	5659	6603	3328	3232	3115	-1.54305	1.18866e-13	-0.983331	8.37731e-13	1.17585e-254	cisxtrans	38	39	26	16	33	20	84	39	19	116	82	68	-0.439082	0.350085	0.227951	0.50096	1.31289e-08	ambiguous
FBgn0043070	1021	848	745	456	515	412	537	628	669	501	652	523	-0.569724	0.0117121	-0.229092	0.400288	5.08897e-29	all trans	4632	4366	5148	4424	4424	4841	4760	5117	4110	4619	4891	5583	-0.0497917	0.835081	-0.0717831	0.64649	1.50232e-10	ambiguous
FBgn0033566	30	35	49	22	46	27	41	33	36	47	35	47	0.0196509	0.987583	0.0815269	0.944143	0.0985752	conserved	63	64	69	75	73	57	105	89	71	103	97	107	0.0538751	0.920366	0.0286456	0.956441	0.576291	conserved
FBgn0050159	361	434	413	311	320	259	267	334	400	355	391	363	-0.127031	0.798577	0.0348933	0.968064	7.02906e-11	ambiguous	1079	982	1031	888	866	863	1159	980	896	906	947	1059	-0.238929	0.108632	-0.228513	0.0638765	0.00226554	ambiguous
FBgn0050423	387	283	305	372	286	266	242	283	305	318	325	295	0.226346	0.603974	0.0582033	0.935681	0.0107704	ambiguous	542	529	407	611	666	531	678	575	473	607	578	731	0.272062	0.203283	-0.0279443	0.931889	0.0555691	conserved
FBgn0035028	88	94	74	61	79	84	70	76	68	88	113	112	0.10843	0.869358	0.34768	0.344944	0.000198542	ambiguous	73	101	91	95	70	80	96	121	70	83	85	128	-0.103118	0.828679	-0.107109	0.805295	0.478783	conserved
FBgn0015925	43	19	50	19	22	23	37	38	33	30	42	29	-0.408538	0.51765	-0.153528	0.866606	0.0897797	conserved	90	87	77	67	68	54	108	87	57	64	79	91	-0.384458	0.224024	-0.208765	0.531859	0.181186	conserved
FBgn0013305	769	623	650	559	510	467	442	514	557	515	649	533	-0.0901409	0.855948	0.0433782	0.953874	3.57979e-15	ambiguous	2260	2181	2790	2597	2692	2912	2551	2378	1989	2644	2474	3213	0.172887	0.363728	0.0796713	0.640974	0.012687	ambiguous
FBgn0002567	510	894	506	479	612	566	472	415	466	570	559	498	0.0964509	0.884814	0.13228	0.793756	2.15945e-09	ambiguous	146	186	65	145	186	149	87	107	82	90	146	179	0.229236	0.612003	0.300045	0.258148	0.348511	conserved
FBgn0034405	497	710	700	1525	1378	1170	1524	1333	1510	1463	1304	1304	1.29106	2.95021e-08	-0.19434	0.597751	1.36021e-122	all trans	1812	1915	1826	4519	4147	3532	2261	2247	1994	2608	2599	3773	1.09975	2.62689e-20	0.251903	0.0428996	2.07874e-93	cis+trans
FBgn0023175	245	230	312	315	192	208	184	222	236	271	244	265	0.151188	0.807761	0.153703	0.764659	8.43331e-05	ambiguous	281	249	254	274	311	332	268	252	191	262	302	360	0.211173	0.362529	0.174183	0.429454	0.211645	conserved
FBgn0050069	195	160	134	336	303	242	197	171	201	352	309	289	1.0909	2.64001e-06	0.542591	0.00941956	0.452175	all cis	1802	1990	2994	5015	4136	6566	2451	2481	1707	4539	4375	4399	1.12258	9.50959e-09	0.784882	1.35332e-15	4.82996e-09	cis+trans
FBgn0033538	60	45	28	17	32	28	25	54	33	38	72	23	-0.387847	0.504578	0.0702216	0.956346	0.0015479	ambiguous	312	281	304	351	304	315	264	285	217	227	298	312	0.10392	0.700078	-0.0489553	0.897421	0.965673	conserved
FBgn0033540	190	84	67	76	77	92	74	138	92	81	127	77	-0.116552	0.886009	-0.168614	0.817427	0.167074	conserved	176	165	195	161	172	142	173	170	119	174	148	199	-0.167456	0.570779	-0.00424769	0.988269	0.0190829	ambiguous
FBgn0033539	134	130	105	84	105	114	89	110	114	138	177	126	0.027065	0.969087	0.316826	0.359748	2.33405e-06	ambiguous	167	216	183	217	238	205	192	198	135	263	248	251	0.206684	0.428404	0.317953	0.0884679	0.0190797	ambiguous
FBgn0015872	475	450	513	816	714	802	576	630	659	822	839	755	0.948896	4.85152e-06	0.238983	0.352441	2.83456e-06	all trans	618	505	621	1564	1865	1464	882	935	710	1303	1552	1882	1.42458	2.07968e-24	0.673351	2.03926e-11	1.80943e-27	cis+trans
FBgn0033015	39	34	37	24	35	34	43	31	43	35	62	43	0.0552097	0.949023	0.0875995	0.935681	0.123581	conserved	86	74	101	88	91	93	91	99	75	85	83	142	0.0503407	0.91993	0.0239083	0.96712	0.497874	conserved
FBgn0033021	222	206	173	200	201	226	194	194	220	226	237	221	0.356022	0.242743	0.0480403	0.953874	0.44404	conserved	315	356	425	400	397	430	460	405	358	428	400	511	0.153547	0.532447	-0.0497114	0.872128	0.83476	conserved
FBgn0033005	62	93	45	56	79	74	110	88	113	98	126	125	0.335446	0.506758	0.0357327	0.97719	0.686383	conserved	200	282	248	261	233	277	251	227	190	225	235	298	0.0729694	0.839729	-0.00269576	0.990578	0.471353	conserved
FBgn0033010	149	161	163	207	177	192	195	170	182	242	201	227	0.552799	0.0465925	0.153662	0.793756	1	ambiguous	176	228	250	223	275	297	237	244	223	228	292	309	0.262186	0.318279	0.0409784	0.917398	0.816414	conserved
FBgn0026238	37	35	49	35	33	41	33	34	41	38	48	46	0.128726	0.874943	0.122377	0.903871	0.173882	conserved	131	112	159	131	142	140	142	172	161	140	159	177	0.0323982	0.944015	-0.159439	0.583217	0.873943	conserved
FBgn0034072	499	413	279	331	362	330	385	473	395	401	490	363	0.101842	0.850402	-0.109065	0.85153	0.0266449	ambiguous	955	925	987	879	960	1034	906	943	804	773	911	1057	-0.000683211	0.998217	-0.133676	0.429454	0.538866	conserved
FBgn0033155	51	51	20	27	48	45	43	58	79	45	63	38	0.253242	0.715806	-0.306502	0.553758	0.363794	conserved	144	162	138	180	147	166	138	152	118	143	159	179	0.138207	0.665316	0.0455098	0.917398	0.643566	conserved
FBgn0034071	301	290	203	250	271	273	321	314	286	376	392	356	0.302765	0.352674	0.148774	0.750658	0.00712043	ambiguous	614	705	697	749	661	772	659	699	589	705	744	812	0.108061	0.62543	0.0297941	0.917398	0.159914	conserved
FBgn0053505	80	55	38	46	37	54	32	60	71	44	62	68	-0.0046692	0.998538	-0.00751483	0.996104	0.156892	conserved	22	28	20	25	40	17	15	19	22	18	18	21	0.16388	0.806531	-0.0780225	NA	0.851206	NA
FBgn0053506	43	66	76	53	45	27	54	52	51	58	67	53	-0.226324	0.747863	0.0446688	0.973338	0.00376856	ambiguous	129	150	89	160	157	93	116	96	85	138	145	146	0.133224	0.774606	0.288162	0.220736	0.0398913	ambiguous
FBgn0053519	140	85	43	95	142	99	117	141	123	145	155	128	0.574552	0.185469	0.0432645	0.964598	0.287117	conserved	3325	3644	4131	2872	2979	3538	2650	3394	2383	2497	3445	2962	-0.23603	0.176165	-0.0871186	0.7551	2.51431e-27	ambiguous
FBgn0053554	58	82	66	46	35	41	56	73	64	58	82	70	-0.392214	0.402539	0.00100512	0.999194	0.000170899	ambiguous	186	278	249	197	183	208	282	288	209	250	250	243	-0.261468	0.317779	-0.212433	0.30722	0.104158	conserved
FBgn0002774	118	82	70	45	76	54	87	99	83	84	104	79	-0.273095	0.610067	-0.109542	0.894945	0.00396463	ambiguous	183	193	163	144	168	141	195	175	147	168	178	184	-0.238984	0.365169	-0.123148	0.681254	0.0561795	conserved
FBgn0004907	3136	3289	3379	3400	2848	2703	2852	2615	3068	3450	3305	3235	0.167995	0.681233	0.103614	0.841693	1.0911e-32	ambiguous	5380	5272	5604	5854	6465	6505	6091	6293	4899	6358	6791	7657	0.203673	0.131056	0.0836501	0.550015	0.0124191	ambiguous
FBgn0034976	51	30	34	24	29	32	37	58	39	52	57	39	-0.10112	0.907564	0.0187861	0.990552	0.0635716	conserved	98	114	139	124	111	128	139	127	87	151	123	111	0.0424919	0.9288	-0.0278431	0.958758	0.771345	conserved
FBgn0034982	60	68	59	54	46	65	52	95	69	69	94	98	0.116819	0.871403	0.124743	0.88393	0.0343388	ambiguous	128	130	176	149	149	154	151	165	107	170	169	186	0.051734	0.905016	0.116058	0.730541	0.108808	conserved
FBgn0033809	408	342	287	220	287	238	260	418	349	367	503	384	-0.150652	0.734637	0.150349	0.770422	2.33602e-15	ambiguous	368	328	226	212	217	183	277	285	264	237	224	243	-0.553092	0.0141468	-0.369162	0.0179688	0.00394339	cisxtrans
FBgn0033810	96	81	109	52	57	59	64	92	74	78	87	72	-0.419569	0.297938	-0.0575775	0.956657	0.000120589	ambiguous	153	138	123	115	128	113	183	146	111	139	154	166	-0.206283	0.506369	-0.0948142	0.80502	0.0967634	conserved
FBgn0002789	626	556	707	957	741	504	608	597	598	621	592	562	0.480851	0.190343	-0.125554	0.798385	0.0016085	ambiguous	4256	4026	3635	2913	3775	4215	3024	3814	3021	2778	3421	3443	-0.12706	0.618082	-0.203191	0.173794	0.0019307	ambiguous
FBgn0010226	165	147	214	99	101	97	89	96	115	132	114	174	-0.481206	0.174869	0.308979	0.455096	2.27629e-17	ambiguous	104	95	55	64	86	49	78	114	81	81	105	81	-0.302804	0.473631	-0.155388	0.681254	0.190159	conserved
FBgn0034420	269	247	150	132	191	153	219	224	216	189	216	147	-0.14758	0.791828	-0.329679	0.259044	0.0941742	conserved	3285	3435	3469	3146	3178	2870	4105	3937	2857	3180	2958	3382	-0.148947	0.313547	-0.348191	0.000515176	0.225222	ambiguous
FBgn0000578	101	103	34	33	60	51	72	89	71	85	94	68	-0.327498	0.60264	-0.0236886	0.986185	0.000332436	ambiguous	381	439	303	383	311	356	423	383	281	256	290	375	-0.0949648	0.771564	-0.376272	0.0131517	0.139195	ambiguous
FBgn0035001	514	481	289	277	454	510	440	566	523	639	655	497	0.247829	0.612953	0.103066	0.858537	0.000590185	ambiguous	1196	1329	1354	1263	1174	1238	1237	1240	944	1275	1247	1432	-0.0789215	0.697835	0.0293346	0.91179	5.18121e-09	ambiguous
FBgn0026533	355	246	166	149	269	280	217	296	331	347	394	304	0.169663	0.7855	0.174196	0.699963	7.6694e-05	ambiguous	570	573	540	616	647	538	632	715	475	641	718	759	0.0904227	0.705507	0.0389267	0.904681	0.143332	conserved
FBgn0033265	81	56	60	46	48	68	81	68	69	55	80	63	0.029101	0.972198	-0.210626	0.726787	0.669524	conserved	44	44	35	24	29	37	46	59	42	35	51	60	-0.367079	0.404096	-0.131258	0.779496	0.198755	conserved
FBgn0027529	419	346	303	321	412	395	315	438	413	412	531	456	0.373492	0.18781	0.132897	0.785306	0.0689754	conserved	1157	1054	1227	782	826	902	953	935	799	792	854	862	-0.444113	0.00148565	-0.263535	0.0244121	6.05433e-10	cisxtrans
FBgn0034417	403	370	321	201	224	215	272	276	336	276	299	233	-0.435186	0.0875277	-0.218887	0.548363	6.53328e-10	ambiguous	166	165	142	128	138	201	171	176	166	147	145	142	-0.0201014	0.970395	-0.358679	0.0612723	0.21155	conserved
FBgn0050372	778	609	474	324	326	346	418	582	470	438	672	423	-0.543176	0.0299284	-0.0597076	0.938421	1.89775e-32	all trans	960	903	789	702	681	813	831	737	667	840	858	1112	-0.266584	0.144531	0.132289	0.441541	3.98575e-23	ambiguous
FBgn0020279	400	381	302	280	322	305	343	430	381	431	446	382	0.0578221	0.911762	0.010398	0.992418	4.39868e-05	ambiguous	1024	1125	1035	1057	950	905	1086	1102	838	1089	1098	1109	-0.12874	0.503845	-0.0473214	0.855386	4.91148e-06	ambiguous
FBgn0033884	32	27	33	23	19	30	24	39	36	34	40	45	-0.0377513	0.969739	0.107058	0.924698	0.0654689	conserved	70	76	60	73	85	72	62	59	62	80	81	96	0.138196	0.752123	0.22318	0.487325	0.190159	conserved
FBgn0052843	372	515	445	403	561	611	471	440	408	696	565	415	0.501126	0.0970597	0.193043	0.71021	0.308578	conserved	163	115	153	228	263	200	102	146	115	184	239	257	0.625897	0.00394951	0.59209	0.00054248	0.186514	all cis
FBgn0003742	136	88	98	64	89	95	71	102	112	122	129	100	-0.0575044	0.936088	0.156795	0.81592	0.0002514	ambiguous	74	74	49	103	80	67	58	70	53	53	82	89	0.294383	0.445668	0.0845644	0.868331	0.852846	conserved
FBgn0033739	299	165	170	142	223	233	181	292	236	249	329	241	0.21314	0.691279	0.0786141	0.924698	0.0414186	ambiguous	1324	1502	1399	1675	1556	1622	1448	1296	978	1537	1416	1809	0.192514	0.195793	0.167322	0.263376	0.00138786	ambiguous
FBgn0034081	36	43	48	22	26	20	31	34	46	29	31	30	-0.505639	0.305265	-0.280454	0.64719	0.0750041	conserved	116	111	82	108	110	75	104	104	96	78	95	111	-0.0734568	0.881201	-0.228938	0.421373	0.892915	conserved
FBgn0029175	61	52	47	36	51	53	38	60	44	41	34	64	0.105955	0.887916	-0.089825	0.935257	0.726459	conserved	157	156	212	153	143	154	177	155	156	141	142	138	-0.209747	0.480031	-0.332189	0.101952	0.985023	conserved
FBgn0033564	48	80	68	35	51	42	57	48	60	75	89	62	-0.275685	0.637415	0.255278	0.638708	5.51175e-06	ambiguous	101	119	102	145	140	128	140	167	136	123	133	170	0.329879	0.209331	-0.2069	0.426963	0.0105355	ambiguous
FBgn0034315	275	336	270	245	227	235	240	280	362	282	295	279	-0.00506334	0.996071	-0.133199	0.809389	0.00931012	ambiguous	302	374	352	298	278	248	353	271	279	267	331	389	-0.307197	0.123767	-0.0554385	0.881231	1.31782e-05	ambiguous
FBgn0034009	95	78	76	86	72	82	66	75	80	90	137	77	0.241234	0.618993	0.263908	0.59395	0.0170813	ambiguous	162	169	190	171	167	196	190	181	156	167	186	221	0.0306404	0.938259	-0.0548425	0.889794	0.581597	conserved
FBgn0033453	206	141	143	105	116	103	93	116	102	122	175	131	-0.257168	0.54775	0.283588	0.457525	5.21478e-11	ambiguous	59	89	57	33	45	34	63	61	65	52	45	67	-0.735026	0.0210514	-0.281974	0.362785	0.0190822	all trans
FBgn0035083	137	163	154	207	167	170	133	80	150	126	96	140	0.528592	0.0777789	-0.0853686	0.935257	0.100699	conserved	198	192	170	302	327	222	265	282	289	268	326	448	0.559856	0.00717472	0.0964364	0.773986	0.00829151	all trans
FBgn0010241	2694	4330	3210	5204	5380	4101	6000	4805	5235	5187	4062	4294	0.767224	0.00317176	-0.313391	0.289087	3.28993e-212	all trans	151	462	57	45	109	38	99	99	139	115	88	233	-0.631868	0.187881	0.0530345	0.931889	1.77755e-24	ambiguous
FBgn0003687	46	34	29	35	27	40	29	37	45	27	56	52	0.193841	0.786266	0.11007	0.922702	0.378984	conserved	107	85	117	75	85	111	73	69	68	78	89	118	-0.172979	0.664703	0.186667	0.58047	0.00158705	ambiguous
FBgn0033631	353	548	515	315	253	251	316	282	342	461	434	509	-0.446878	0.213436	0.412367	0.0662597	2.49562e-53	ambiguous	2982	2515	2679	3564	3583	2655	2334	2672	2155	3284	3573	3908	0.245821	0.210621	0.384596	3.2684e-05	1.64772e-24	compensatory
FBgn0010488	1956	1710	1220	1186	1360	1308	1304	1619	1541	1614	2055	1667	-0.0173367	0.976342	0.12832	0.730674	2.23982e-41	ambiguous	4097	4151	4527	4373	4245	4892	4167	3980	3245	4086	4164	4823	0.0757349	0.706322	0.0167881	0.940666	4.52496e-06	ambiguous
FBgn0001091	1818	2604	2606	1146	927	795	1751	1763	1945	1367	1316	1405	-0.910478	0.00055424	-0.485694	0.0021764	9.54336e-87	cisxtrans	11873	12020	12098	7784	7598	6317	11345	9810	8957	8774	8113	9975	-0.716217	5.17472e-10	-0.33428	0.000222009	4.49699e-231	cisxtrans
FBgn0000044	2491	2472	3046	2909	3231	2330	2384	2080	2012	2632	2520	2025	0.354384	0.284721	0.0219661	0.982812	0.126518	conserved	28252	23993	15654	20025	26748	18843	18045	26599	18579	18583	28959	25798	-0.0526453	0.903519	0.0230158	0.968303	2.14696e-79	ambiguous
FBgn0033104	32	35	40	30	19	24	26	39	33	28	32	25	-0.203457	0.78777	-0.211599	0.785863	0.327664	conserved	91	56	115	73	81	86	85	89	78	76	67	112	-0.113702	0.829359	-0.135588	0.735947	0.581907	conserved
FBgn0010339	155	189	168	132	179	182	177	182	185	199	211	229	0.230462	0.597203	0.102415	0.877489	0.0354633	ambiguous	234	295	259	270	268	258	343	220	220	352	288	360	0.0114138	0.980537	0.150656	0.58596	0.00233991	ambiguous
FBgn0004463	128	78	67	44	91	87	69	99	104	115	166	104	0.0185765	0.985793	0.310703	0.43484	5.06938e-05	ambiguous	179	195	175	227	241	189	154	173	159	226	206	239	0.240864	0.334175	0.240053	0.26594	0.161573	conserved
FBgn0058191	191	171	195	145	169	154	159	188	156	199	213	198	0.0505395	0.934617	0.14069	0.800946	8.50565e-05	ambiguous	232	273	299	273	313	315	274	267	235	301	303	354	0.154142	0.555612	0.107397	0.673074	0.242742	conserved
FBgn0034389	60	34	41	70	63	73	56	61	59	72	99	63	0.822873	0.0128027	0.222418	0.706727	0.350882	ambiguous	527	541	507	873	761	1029	612	557	465	655	637	866	0.724413	1.34653e-06	0.198973	0.198756	5.7731e-07	all trans
FBgn0083983	18	34	67	21	30	31	16	16	31	17	25	30	-0.211286	0.811426	0.047081	0.97719	0.0589569	conserved	67	70	89	93	62	86	78	100	83	102	110	122	0.0795091	0.877892	0.132759	0.724794	0.196727	conserved
FBgn0026401	153	91	58	100	85	85	99	105	103	95	118	107	0.158713	0.817757	-0.0509022	0.959022	0.465708	conserved	230	255	228	236	239	224	267	257	218	247	263	296	-0.0306189	0.931468	-0.0574084	0.867721	0.274555	conserved
FBgn0032997	111	93	91	85	91	72	59	102	93	90	111	101	0.0590176	0.931799	0.112606	0.894083	0.00820389	ambiguous	115	118	138	117	127	165	122	135	132	131	154	190	0.12664	0.740548	0.075554	0.855386	0.4226	conserved
FBgn0033000	111	95	97	117	86	80	97	92	99	108	134	118	0.199556	0.707584	0.167468	0.776946	0.02176	ambiguous	213	186	221	224	318	229	251	254	213	314	307	384	0.289417	0.261718	0.26974	0.102667	0.171328	conserved
FBgn0039994	107	96	88	93	81	100	97	106	114	80	137	111	0.210687	0.662452	-0.0636175	0.95263	0.617543	conserved	134	168	216	130	154	195	191	130	159	167	164	184	-0.103597	0.812913	-0.0718534	0.865182	0.141146	conserved
FBgn0040005	97	78	105	88	112	120	88	117	140	115	142	109	0.44987	0.22122	-0.0236708	0.98495	0.53722	conserved	151	201	189	171	193	182	170	219	152	206	193	255	0.0104713	0.984211	0.0765001	0.837563	0.0768621	conserved
FBgn0058263	227	237	225	110	80	87	179	202	209	142	151	148	-0.925375	0.000226821	-0.466863	0.0328777	2.25567e-10	cisxtrans	179	207	224	78	94	81	162	173	140	116	90	120	-1.18027	1.03053e-09	-0.600593	0.000459367	8.03483e-06	cisxtrans
FBgn0085223	356	263	334	213	208	153	134	162	135	144	187	162	-0.3893	0.266208	0.0622882	0.940395	6.30185e-13	ambiguous	69	82	65	47	91	31	93	72	68	104	83	89	-0.289486	0.545258	0.0523355	0.922586	0.00348423	ambiguous
FBgn0085249	467	6098	2131	1165	42	202	6179	1233	807	5472	1101	639	-0.495551	0.436773	-0.0381396	0.966479	3.13561e-174	ambiguous	111	874	46	429	92	104	144	175	248	143	175	288	-0.158761	0.799155	-0.0715503	0.906853	0.0119908	ambiguous
FBgn0085257	57	75	70	65	41	48	37	43	61	52	50	46	-0.0712435	0.930867	-0.027544	0.984963	0.0591824	conserved	231	217	321	211	247	217	288	256	192	315	286	353	-0.178833	0.553372	0.175923	0.421373	2.64288e-07	ambiguous
FBgn0085261	3906	2839	3130	2121	2016	1877	2253	2030	2371	2541	2495	2273	-0.379016	0.157713	0.0172122	0.984963	1.78763e-136	ambiguous	246	439	208	240	274	251	176	164	148	228	208	331	-0.201507	0.593935	0.391256	0.0277696	1.78286e-11	compensatory
FBgn0085408	1733	1191	1192	791	1084	983	876	1216	1229	1018	1380	1211	-0.19793	0.623023	0.00470285	0.996104	7.60184e-34	ambiguous	525	617	497	483	425	513	406	446	386	450	474	494	-0.200438	0.34663	0.0107797	0.973098	8.35381e-07	ambiguous
FBgn0085421	179	184	113	124	173	188	160	166	173	218	241	196	0.318048	0.436931	0.240298	0.502244	0.00794648	ambiguous	17	26	16	60	63	67	25	39	24	33	36	44	1.37105	4.42617e-06	0.102458	NA	4.37734e-05	NA
FBgn0085426	32	21	19	42	42	35	40	39	25	28	37	38	0.886497	0.0195226	-0.09428	0.935257	0.0190826	all trans	374	397	318	425	386	482	528	433	444	325	358	459	0.23294	0.293045	-0.445837	0.000913612	1.21785e-10	compensatory
FBgn0085436	1659	990	763	792	887	793	1006	1334	1377	1168	1350	1177	-0.11913	0.836558	-0.110722	0.809334	1.23517e-15	ambiguous	2398	2961	3489	3304	2812	3801	3047	3103	2151	2761	2961	2990	0.155929	0.540356	-0.0942666	0.615226	0.0340226	ambiguous
FBgn0085442	514	563	403	306	379	390	403	513	425	480	544	463	-0.138547	0.75556	0.0286744	0.977013	9.94469e-14	ambiguous	488	499	455	473	482	528	456	420	392	475	467	564	0.0354882	0.905021	0.0563996	0.845245	0.019002	ambiguous
FBgn0085453	68	94	75	53	39	33	49	58	44	36	48	45	-0.535585	0.197297	-0.255596	0.669304	0.00668703	ambiguous	129	97	97	83	69	60	107	139	159	94	103	150	-0.547528	0.0515768	-0.335004	0.182692	0.0571609	conserved
FBgn0086129	30	37	42	33	44	25	35	41	35	45	44	33	0.1719	0.821003	0.0134098	0.993047	0.565008	conserved	64	74	71	78	70	60	71	78	56	74	64	72	-0.0090612	0.989334	-0.104444	0.818579	0.937307	conserved
FBgn0086358	509	515	412	317	399	380	315	395	346	422	577	427	-0.0728961	0.88715	0.278422	0.302256	2.95495e-22	ambiguous	632	582	564	632	663	706	433	463	411	688	760	854	0.160803	0.410696	0.584329	5.14519e-08	1.1397e-19	compensatory
FBgn0086655	51	50	60	45	48	63	48	72	75	79	54	53	0.227077	0.700733	-0.123455	0.894945	0.964798	conserved	45	92	79	80	95	102	84	72	46	62	98	79	0.311857	0.410696	0.0536446	0.924872	0.788635	conserved
FBgn0086656	584	503	441	359	375	326	296	378	355	366	432	356	-0.198887	0.586467	0.0442193	0.953874	2.89199e-15	ambiguous	632	566	610	579	641	589	562	643	458	592	634	722	-0.00367201	0.993245	0.0443052	0.881311	0.00277706	ambiguous
FBgn0086676	905	962	711	523	678	718	692	764	621	895	968	723	-0.10638	0.821003	0.173077	0.677026	5.35131e-34	ambiguous	3522	3587	2656	4351	4016	3541	3581	3167	2901	3677	3470	4986	0.270115	0.159161	0.129116	0.432155	0.812822	conserved
FBgn0086712	192	226	200	133	143	199	150	199	206	228	264	238	-0.0685374	0.912385	0.249591	0.461394	4.28277e-10	ambiguous	734	763	598	675	705	547	715	630	534	741	687	825	-0.119801	0.648611	0.0762549	0.744862	4.592e-08	ambiguous
FBgn0086757	115	101	85	72	104	105	111	131	117	130	176	144	0.196107	0.702951	0.173661	0.740494	0.0167304	ambiguous	159	181	226	238	252	232	154	179	160	222	247	288	0.328147	0.155207	0.371318	0.0308517	0.0494737	compensatory
FBgn0086784	403	395	345	384	393	336	304	378	349	436	455	368	0.262551	0.410263	0.15634	0.722419	0.000331682	ambiguous	1534	1474	1579	1099	1168	1203	1405	1415	1193	1093	1116	1422	-0.397076	0.0012574	-0.31661	0.00153981	1.33093e-07	cisxtrans
FBgn0086895	56	46	39	46	48	68	44	86	61	88	65	84	0.456472	0.291886	0.160817	0.844483	0.633747	conserved	128	120	150	129	140	141	128	159	98	134	131	174	0.0364963	0.933449	0.00686392	0.984668	0.397313	conserved
FBgn0086904	333	357	420	283	310	294	270	227	264	346	274	308	-0.0238818	0.970146	0.150733	0.795075	1.54747e-09	ambiguous	379	429	451	416	466	479	524	504	447	532	562	722	0.105646	0.665776	0.101676	0.63662	0.0305811	ambiguous
FBgn0243516	135	127	80	106	193	227	118	126	144	292	255	283	0.836156	0.00866414	0.854278	1.70811e-06	0.000695659	cisxtrans	238	294	302	480	478	466	311	240	220	453	370	487	0.738766	7.99865e-07	0.518834	0.000249296	0.955157	all cis
FBgn0250830	58	58	62	47	50	44	59	54	55	65	84	53	-0.0258067	0.975047	0.105381	0.916675	0.018135	ambiguous	82	81	86	106	120	99	116	111	70	102	92	139	0.347371	0.225562	-0.0117024	0.979204	0.297502	conserved
FBgn0250850	78	64	49	56	53	76	54	73	68	81	100	69	0.245885	0.654691	0.190093	0.764659	0.0808253	conserved	164	176	199	218	219	224	176	205	163	219	256	281	0.276085	0.223706	0.252861	0.204601	0.203076	conserved
FBgn0259209	50	47	71	97	76	63	43	38	54	57	63	51	0.694042	0.0615989	0.166293	0.838332	0.646944	conserved	194	199	164	222	283	220	202	216	169	200	250	294	0.353064	0.123096	0.134887	0.62069	0.733801	conserved
FBgn0259221	427	431	324	346	419	440	313	393	377	510	613	523	0.325347	0.273809	0.444915	0.0109255	1.37577e-11	compensatory	2336	2636	2421	2609	2653	2631	2653	2276	1927	2643	2272	2879	0.0895149	0.6115	0.00549502	0.982535	0.0192865	ambiguous
FBgn0259234	95	102	32	67	81	81	110	121	109	131	171	95	0.289099	0.636813	0.0777802	0.935257	0.297219	conserved	278	360	401	390	261	457	364	374	278	396	359	400	0.0846886	0.841793	0.00859962	0.977578	0.259433	conserved
FBgn0259238	571	1054	1121	1024	787	664	759	589	799	1109	913	1126	0.127064	0.858252	0.38425	0.136516	3.43226e-32	ambiguous	201	322	252	147	146	141	284	243	187	227	213	245	-0.777627	0.000147811	-0.20635	0.346963	2.88997e-10	all trans
FBgn0259483	150	111	146	92	102	95	94	113	106	119	109	111	-0.172374	0.743573	0.00380877	0.998918	0.000409133	ambiguous	299	269	217	281	270	212	252	240	201	234	210	315	-0.0437497	0.913935	-0.0512416	0.894108	0.291064	conserved
FBgn0259678	839	687	625	538	626	669	512	567	632	742	914	692	0.0809017	0.870839	0.308839	0.145163	2.0049e-24	ambiguous	414	469	324	314	326	243	236	259	195	273	336	321	-0.427369	0.0488072	0.223451	0.261396	2.09981e-18	all trans
FBgn0259876	54	37	25	22	30	30	47	52	51	47	71	44	-0.146491	0.859105	-0.0123573	0.993047	0.0640719	conserved	127	131	144	146	119	138	127	151	100	115	148	138	0.00030497	0.999724	-0.0739191	0.866113	0.63958	conserved
FBgn0259937	298	132	105	106	153	191	115	175	239	184	367	234	0.0759522	0.930525	0.356257	0.351767	8.61656e-07	ambiguous	88	96	70	64	107	88	84	75	68	84	40	95	0.0212095	0.975116	-0.167985	0.675498	0.673577	conserved
FBgn0259978	104	73	74	58	65	51	55	89	82	63	104	76	-0.190076	0.740093	-0.0123026	0.993047	0.00540932	ambiguous	224	174	248	204	191	277	216	205	196	187	239	263	0.0488668	0.911259	-0.0273671	0.94751	0.498534	conserved
FBgn0259979	365	539	371	191	203	178	341	336	360	368	321	352	-0.785648	0.00185177	-0.0930366	0.888	1.62207e-31	all trans	157	267	147	126	136	86	136	156	122	170	178	206	-0.632388	0.0249048	0.201324	0.414818	6.74706e-15	all trans
FBgn0260012	177	169	154	131	131	128	132	160	180	165	188	174	-0.0420549	0.945109	0.0402536	0.965212	0.000286709	ambiguous	296	311	396	320	328	408	305	317	248	404	358	408	0.0680254	0.846781	0.225702	0.199379	0.000273209	ambiguous
FBgn0260799	115	106	94	94	88	79	99	91	81	109	137	91	0.041807	0.949634	0.149878	0.834612	0.00165465	ambiguous	388	355	355	306	323	300	357	372	327	340	388	427	-0.236222	0.229504	-0.052949	0.868047	0.000186767	ambiguous
FBgn0260866	150	153	95	89	86	96	113	130	125	133	154	163	-0.211531	0.667805	0.149259	0.800946	3.58547e-07	ambiguous	155	151	210	179	157	182	198	190	122	202	224	191	0.00248038	0.997164	0.0933152	0.80502	0.0638081	conserved
FBgn0260959	219	252	234	163	178	207	184	273	222	258	290	288	-0.0545644	0.930104	0.165767	0.729538	7.04174e-09	ambiguous	261	280	280	319	317	362	340	305	265	259	302	343	0.267026	0.177644	-0.175267	0.395975	0.00889186	ambiguous
FBgn0260972	594	497	414	324	357	358	410	461	388	492	550	434	-0.204239	0.573861	0.0969562	0.870037	2.9596e-20	ambiguous	498	470	600	634	617	494	577	560	533	564	634	798	0.143592	0.574378	0.0575892	0.84139	0.229078	conserved
FBgn0261067	64	83	67	71	62	63	51	55	64	54	67	61	0.166777	0.780694	-0.0146363	0.992418	0.367738	conserved	77	89	117	88	104	99	111	106	86	100	118	113	0.0342099	0.948195	-0.0409215	0.934355	0.729724	conserved
FBgn0261270	120	111	88	98	143	108	97	106	96	116	167	139	0.408617	0.254037	0.312672	0.379523	0.042022	ambiguous	225	200	279	223	281	265	223	265	206	257	315	295	0.116137	0.724546	0.123624	0.651418	0.140608	conserved
FBgn0261276	473	441	317	357	475	493	433	479	505	584	675	653	0.399158	0.176817	0.290777	0.18443	9.77247e-05	ambiguous	1158	1228	1125	1474	1360	1389	1206	1237	988	1583	1529	1720	0.256707	0.0612327	0.299698	0.0023378	4.16495e-06	compensatory
FBgn0261373	47	62	42	74	53	65	40	71	51	63	74	54	0.588888	0.121971	0.0922256	0.931471	0.89774	conserved	49	44	44	64	67	49	58	46	52	72	80	83	0.334533	0.381311	0.291272	0.325174	0.514423	conserved
FBgn0261387	142	133	118	68	86	72	109	154	149	107	116	102	-0.448426	0.17836	-0.382645	0.189413	0.00949124	ambiguous	166	197	216	164	195	161	228	232	161	168	200	227	-0.147951	0.62944	-0.209328	0.362211	0.536892	conserved
FBgn0261394	856	885	836	688	562	553	523	680	737	694	816	741	-0.191076	0.626104	0.0944521	0.861184	1.62207e-31	ambiguous	757	739	754	832	851	868	720	739	623	767	794	1001	0.17282	0.294688	0.103984	0.577279	0.105872	conserved
FBgn0261397	898	705	627	394	462	454	595	629	797	528	564	500	-0.426764	0.0913883	-0.414543	0.0276778	9.47003e-09	compensatory	594	695	574	547	556	594	699	657	555	617	530	635	-0.133042	0.540356	-0.26084	0.0526608	0.757041	conserved
FBgn0261403	54	52	53	37	43	64	62	67	65	64	59	84	0.143461	0.836622	-0.0123615	0.993047	0.363794	conserved	96	138	162	114	116	171	139	123	112	166	140	176	0.0159701	0.980729	0.153137	0.609517	0.0333321	ambiguous
FBgn0261439	743	874	763	645	703	638	681	746	783	837	909	826	0.0442779	0.933472	0.0959641	0.845171	1.39211e-14	ambiguous	3730	3737	3619	3226	3128	2745	3305	3375	2696	3237	3383	4055	-0.28268	0.0314175	0.00267326	0.986477	1.33558e-57	all trans
FBgn0261456	44	28	24	31	30	40	33	35	53	43	40	43	0.335965	0.576006	-0.0339539	0.982165	1	conserved	323	305	350	339	350	327	371	337	248	353	325	446	0.0490547	0.874446	0.0474893	0.893837	0.0918984	conserved
FBgn0261477	259	169	163	140	173	136	160	184	153	147	219	177	-0.0694684	0.911762	0.000300265	0.999537	0.000573889	ambiguous	846	838	872	972	990	1070	799	839	669	902	961	1154	0.236649	0.111228	0.190506	0.147763	0.0256117	ambiguous
FBgn0261545	362	390	207	295	384	379	261	337	365	355	396	361	0.430979	0.203137	0.0872009	0.890669	0.678884	conserved	879	948	923	1221	1071	1011	1085	1133	815	881	978	1071	0.253482	0.106879	-0.214258	0.0975179	2.38149e-08	ambiguous
FBgn0261554	478	402	258	223	290	291	304	421	395	306	448	342	-0.162499	0.746335	-0.135558	0.794571	6.18972e-06	ambiguous	2656	2994	3068	2442	2179	2431	3120	2945	2415	2819	2692	2926	-0.3013	0.0232416	-0.175741	0.130223	3.58289e-20	all trans
FBgn0261612	87	72	67	59	65	69	50	85	44	86	76	61	0.0793132	0.911428	0.151016	0.858435	0.0103669	ambiguous	203	202	253	297	300	287	260	162	164	239	160	230	0.402018	0.0363855	-0.0607298	0.895657	0.0132081	all trans
FBgn0261625	104	149	109	61	61	63	65	38	74	73	56	79	-0.597301	0.0706373	0.0896498	0.935257	1.40369e-08	ambiguous	31055	27347	33003	31378	41496	33281	41052	43346	33177	32952	35080	37848	0.203747	0.296468	-0.318168	9.07463e-05	0	compensatory
FBgn0261786	97	59	59	57	79	89	73	92	102	92	130	68	0.342378	0.471914	-0.00393724	0.999191	0.996325	conserved	103	152	123	111	132	121	141	123	117	118	119	163	-0.0516172	0.909125	-0.0998682	0.796494	0.586288	conserved
FBgn0261794	1187	1469	831	799	911	723	969	914	1052	1117	1106	1075	-0.183617	0.68416	0.0490492	0.944143	1.5321e-36	ambiguous	249	364	264	186	222	229	167	269	186	205	268	288	-0.432915	0.0528691	0.0854553	0.828306	3.56746e-11	ambiguous
FBgn0261823	115	104	107	78	114	98	120	135	121	125	157	129	0.126399	0.82448	0.00535029	0.996372	0.0954743	conserved	241	274	260	236	242	262	268	257	259	269	297	290	-0.066481	0.838232	-0.0526148	0.884178	0.115305	conserved
FBgn0261850	59	74	57	23	29	62	58	81	75	58	78	75	-0.363013	0.533442	-0.107461	0.907554	0.00210127	ambiguous	132	108	151	105	90	81	117	118	116	103	105	123	-0.461008	0.0858645	-0.223696	0.410314	0.0232353	ambiguous
FBgn0261854	864	668	653	410	435	384	572	694	541	606	781	518	-0.487243	0.0413346	-0.0459509	0.955815	6.52704e-36	all trans	477	722	610	594	548	747	585	621	476	561	629	660	0.0584682	0.875342	-0.0395257	0.894108	0.286321	conserved
FBgn0261862	11858	9195	9189	4436	5740	4963	5988	9742	6101	6791	10838	5933	-0.653968	0.00137392	-0.0193911	0.98777	0	all trans	2223	2525	1974	1562	1364	1500	1800	1837	1585	1718	1889	2174	-0.587234	1.57212e-05	-0.0392449	0.865182	3.79813e-78	all trans
FBgn0261989	642	362	408	1269	1376	1635	383	361	445	943	1260	1093	1.78513	2.38294e-16	1.22694	1.7298e-19	0.0233356	cis+trans	63	28	18	82	123	55	139	109	43	129	96	74	0.927084	0.012702	-0.0291427	0.963632	3.09566e-08	all trans
FBgn0262103	147	145	103	102	139	144	141	162	146	176	227	194	0.257801	0.553273	0.252494	0.480221	0.00302125	ambiguous	681	663	893	796	663	843	738	822	633	858	844	954	0.0367872	0.917156	0.0898538	0.651132	0.000153981	ambiguous
FBgn0262114	1148	873	679	660	777	735	706	944	900	810	1142	872	0.0104395	0.989241	0.0240325	0.980633	4.18729e-13	ambiguous	1020	1146	1224	1269	1119	1279	1053	1160	860	1102	1288	1370	0.10761	0.611382	0.104307	0.571255	0.000525727	ambiguous
FBgn0262116	1082	1295	1246	1249	925	793	975	940	1125	1023	1057	1047	0.0209046	0.976342	-0.0672498	0.917668	6.2984e-11	ambiguous	3131	3178	2616	2691	2986	2363	4511	3424	3174	4166	3457	4273	-0.150236	0.473014	-0.0731406	0.773986	2.67224e-16	ambiguous
FBgn0262124	62	81	88	78	71	54	46	74	55	63	79	65	0.102723	0.889047	0.0969468	0.924698	0.0531835	conserved	58	73	90	86	110	78	105	93	75	103	103	116	0.272196	0.461131	0.0471895	0.926111	0.829997	conserved
FBgn0262169	111	69	31	58	32	36	51	66	68	51	87	52	-0.316876	0.637891	-0.0671803	0.953874	0.00322137	ambiguous	356	290	376	599	659	632	454	491	426	462	559	656	0.84637	1.31822e-08	0.0905465	0.721968	3.35469e-14	all trans
FBgn0262476	64	63	59	84	125	69	64	95	96	75	111	75	0.793342	0.0136461	-0.0688376	0.946976	0.010915	all trans	230	263	194	145	155	202	181	216	188	120	169	135	-0.423062	0.0766131	-0.535069	0.00251788	0.993563	ambiguous
FBgn0262511	2419	2807	2439	1886	1712	1404	1860	2203	2152	1948	2241	1874	-0.286585	0.38125	-0.142879	0.667342	3.40654e-56	ambiguous	9241	9391	11970	7403	7618	8384	10961	9923	8319	8505	8031	9706	-0.377136	0.0119065	-0.322518	0.000142616	5.90083e-42	cisxtrans
FBgn0262512	1311	1579	1574	1330	1100	1031	1095	975	1255	1379	1311	1307	-0.0571692	0.923115	0.138661	0.761697	1.1197e-40	ambiguous	4089	3900	3313	3389	3279	2987	4261	3650	3369	4681	4066	5148	-0.225525	0.177152	0.110793	0.50096	9.83419e-80	ambiguous
FBgn0262515	6514	7450	7301	5221	5396	5104	5604	6207	6192	6243	6961	5948	-0.125701	0.76254	-0.0266897	0.968419	4.62189e-132	ambiguous	18593	20812	19193	18628	18761	18981	20306	17770	15628	20323	18720	22645	-0.0580038	0.751218	0.0176595	0.94136	5.21818e-98	ambiguous
FBgn0262563	20	17	21	49	44	44	20	15	18	55	35	56	1.31317	9.77246e-05	0.844679	0.00284988	0.644142	all cis	44	39	46	119	122	74	70	86	101	118	99	158	1.11041	3.12702e-05	0.252308	0.398298	0.000819515	all trans
FBgn0262736	8155	10120	9100	9673	8295	7927	9094	8067	9120	10830	9335	9123	0.21591	0.571393	0.0389955	0.963621	2.21676e-38	ambiguous	26739	25145	30760	24101	23880	27722	30897	27529	20801	31125	28074	29597	-0.12632	0.521246	-0.00164552	0.992475	6.1131e-199	ambiguous
FBgn0262739	764	658	406	439	615	547	723	811	766	758	824	695	0.125441	0.818012	-0.12207	0.776946	0.0209462	ambiguous	1278	1441	1567	1468	1241	1665	1582	1607	1182	1306	1474	1481	0.0262047	0.934663	-0.199356	0.124254	0.420746	conserved
FBgn0262954	93	83	73	45	61	53	55	52	73	54	64	81	-0.302247	0.512858	0.024664	0.986185	0.00061212	ambiguous	175	175	189	141	174	114	240	228	182	189	219	246	-0.309149	0.250106	-0.152844	0.539268	0.0161396	ambiguous
FBgn0263006	570	607	555	533	458	525	451	559	566	546	637	507	0.113573	0.803192	-0.0139772	0.98814	8.81217e-05	ambiguous	2556	2331	2012	2231	2488	2212	1907	2293	1722	1868	2219	2419	0.00126873	0.99747	-0.0460767	0.862936	0.00384036	ambiguous
FBgn0263077	1114	994	855	843	955	962	1275	1372	1329	1343	1421	1255	0.204581	0.516958	-0.0945253	0.846064	0.0345173	ambiguous	1776	2043	2391	3265	2959	3668	2946	2554	2112	3340	3004	3329	0.645534	8.96056e-06	0.162853	0.256361	9.68207e-22	all trans
FBgn0263102	196	172	104	117	138	161	145	212	166	213	258	155	0.131904	0.821203	0.116519	0.872702	0.00158521	ambiguous	610	612	735	779	640	817	688	743	579	669	763	900	0.181765	0.40837	0.0265216	0.931889	0.698887	conserved
FBgn0263120	4163	4512	3503	3726	3868	3458	3568	3830	4410	4101	4270	4247	0.168594	0.628524	-0.0140812	0.986204	2.22266e-18	ambiguous	2142	2169	1889	2576	2463	2260	2281	2431	2076	2200	2303	2952	0.225141	0.142415	-0.0544393	0.80502	0.00320846	ambiguous
FBgn0263144	98	89	38	90	101	107	108	103	116	140	167	129	0.653811	0.0748117	0.248824	0.546761	1	conserved	291	331	303	360	380	421	300	293	233	341	337	365	0.311907	0.089886	0.143382	0.515477	0.926744	conserved
FBgn0263197	413	337	172	175	276	350	356	400	381	374	461	398	0.113027	0.882895	-0.00332921	0.997599	0.00288664	ambiguous	750	924	1015	935	754	890	946	881	641	779	812	898	-0.0594412	0.84647	-0.151448	0.364382	0.237148	conserved
FBgn0263260	163	333	356	264	206	264	243	269	317	309	316	299	0.0642012	0.936644	0.0408205	0.963404	0.00166911	ambiguous	60	79	60	44	68	48	56	72	48	63	55	67	-0.273208	0.508127	-0.0760418	0.884178	0.164271	conserved
FBgn0263391	912	903	615	659	731	624	807	844	866	898	873	832	0.0490639	0.930525	-0.0598019	0.930637	4.62828e-07	ambiguous	3282	3516	3875	3778	3628	4146	4001	3732	3011	3888	3611	4438	0.108747	0.56699	-0.026981	0.911176	0.159668	conserved
FBgn0263395	352	317	216	170	194	192	186	257	223	227	289	194	-0.324673	0.338483	-0.0245985	0.982165	5.1906e-11	ambiguous	338	348	349	319	336	321	330	342	280	277	266	336	-0.0851434	0.744601	-0.272332	0.0887034	0.834727	conserved
FBgn0013272	7011	5405	4017	3227	3679	3608	4400	5454	5144	5068	6128	4803	-0.299905	0.341582	-0.0238491	0.97719	2.39552e-189	ambiguous	25599	25555	24848	26154	28034	28420	27955	28037	22100	25131	26964	29980	0.114277	0.449094	-0.10499	0.376741	4.45744e-05	ambiguous
FBgn0034722	88	60	66	62	52	55	77	64	50	87	86	80	-0.0196641	0.981261	0.216431	0.724607	0.000750392	ambiguous	107	127	125	139	113	142	120	111	95	156	128	134	0.12174	0.741538	0.149061	0.650696	0.232724	conserved
FBgn0034723	694	643	487	626	566	552	503	525	672	547	626	626	0.245748	0.464908	-0.0277987	0.97719	0.0597592	conserved	4459	4508	5100	3231	3387	3707	4450	4249	3445	3687	3922	4291	-0.438475	0.000371148	-0.201142	0.0351812	2.31687e-57	cisxtrans
FBgn0034733	463	700	565	311	284	441	957	885	649	1235	950	900	-0.398753	0.280583	0.159588	0.794571	1.17829e-51	ambiguous	632	768	620	778	654	715	657	545	469	722	596	834	0.0820632	0.756029	0.16685	0.379867	0.000257737	ambiguous
FBgn0034734	194	83	61	73	84	103	97	162	171	128	188	125	-0.0296532	0.974979	-0.0655489	0.946976	0.0790472	conserved	272	351	322	269	318	315	336	295	230	309	255	271	-0.0660471	0.842074	-0.187433	0.414818	0.868971	conserved
FBgn0034735	40	36	28	16	24	24	37	45	36	41	49	46	-0.321699	0.615212	0.0618925	0.959039	0.00575839	ambiguous	95	104	117	114	116	112	100	110	80	94	131	117	0.102409	0.798479	0.047517	0.926111	0.585528	conserved
FBgn0034736	512	751	649	434	356	340	554	370	449	504	424	438	-0.418631	0.216639	-0.108636	0.881369	2.94068e-20	ambiguous	73	146	65	124	141	121	75	49	69	158	128	181	0.381659	0.294688	0.826641	6.85777e-06	4.19912e-05	compensatory
FBgn0003175	348	256	286	215	240	307	263	382	299	348	461	369	0.0810886	0.889047	0.177254	0.684382	7.55426e-08	ambiguous	711	658	797	657	589	709	867	844	625	861	755	847	-0.146	0.510771	-0.0890095	0.696312	0.000385666	ambiguous
FBgn0034727	32	43	30	27	40	28	18	30	21	29	33	28	0.14066	0.863676	0.168604	0.854608	0.151108	conserved	63	50	84	69	72	67	82	73	69	103	84	89	0.0649416	0.905586	0.0933433	0.839548	0.418297	conserved
FBgn0022984	50	42	43	45	38	33	24	48	39	65	72	52	0.0847056	0.915226	0.473729	0.187751	0.000182774	ambiguous	90	73	80	145	125	118	77	119	81	119	115	148	0.611893	0.0109398	0.217429	0.464978	0.346015	ambiguous
FBgn0034718	1155	1594	1233	1125	1222	1131	1059	1072	1335	1206	1240	1322	0.106164	0.824192	0.00972813	0.992418	2.84829e-10	ambiguous	1992	2102	1688	2462	2371	1665	1836	1743	1383	2251	2135	2576	0.155734	0.550933	0.295365	0.00189442	1.61416e-15	compensatory
FBgn0034744	346	258	273	334	251	273	205	221	273	288	313	289	0.269475	0.48902	0.209983	0.579772	0.000373734	ambiguous	304	287	357	289	294	311	336	330	252	326	356	368	-0.0842129	0.777753	0.0150878	0.968303	0.00725602	ambiguous
FBgn0011211	1681	2449	2708	2372	2086	1864	2142	1790	2286	2461	2064	2238	0.166403	0.759357	0.00988133	0.993047	4.24456e-09	ambiguous	6267	6703	6491	6317	6693	6430	7157	6486	5718	7205	6545	8392	-0.00490383	0.986539	0.0079654	0.973098	3.08418e-20	ambiguous
FBgn0034793	73	89	77	81	72	62	67	63	80	91	89	77	0.143656	0.817757	0.141219	0.854272	0.0339697	ambiguous	115	143	118	118	128	95	115	113	126	120	141	163	-0.132368	0.72566	0.0514632	0.914391	0.0204782	ambiguous
FBgn0034791	74	98	95	77	83	60	75	101	71	84	83	87	0.0215085	0.978917	-0.0584099	0.955868	0.133747	conserved	133	168	153	142	177	147	148	154	117	155	165	160	0.032563	0.938751	0.0168638	0.970224	0.357427	conserved
FBgn0034786	143	130	93	78	120	143	110	125	137	142	207	167	0.19406	0.723466	0.299977	0.377616	0.00038467	ambiguous	151	208	207	208	178	220	182	203	160	206	205	252	0.0907633	0.806895	0.0852529	0.802522	0.194645	conserved
FBgn0028371	41	50	31	28	31	39	38	32	36	37	27	26	0.000184709	0.999997	-0.23142	0.744786	0.941045	conserved	7848	8674	8914	8384	6986	7990	8906	7756	6452	8058	7432	8637	-0.122503	0.504191	-0.109367	0.469081	5.11353e-23	ambiguous
FBgn0005631	79	46	29	34	36	48	35	48	66	77	75	69	-0.0411949	0.964525	0.350766	0.420446	0.000255165	ambiguous	108	129	158	180	147	151	149	142	127	138	138	153	0.251869	0.394855	-0.123098	0.707962	0.161261	conserved
FBgn0020257	267	256	224	218	258	243	238	242	266	200	231	218	0.243753	0.481533	-0.283985	0.327407	0.235001	conserved	109	131	124	94	85	125	118	120	84	77	90	102	-0.238381	0.474935	-0.348075	0.1326	0.921932	conserved
FBgn0034750	34	38	23	17	15	30	24	28	35	32	36	31	-0.240641	NA	0.0483764	0.974351	0.0263402	NA	74	73	69	68	63	52	64	51	56	49	53	66	-0.215546	0.588194	-0.151981	0.718386	0.473773	conserved
FBgn0034742	69	65	90	30	37	55	86	91	77	54	76	44	-0.505371	0.258899	-0.52554	0.073207	0.222661	conserved	107	140	128	117	104	121	145	124	94	113	106	93	-0.124559	0.737281	-0.3043	0.218698	0.734235	conserved
FBgn0021979	438	516	536	654	579	408	302	351	411	469	505	426	0.409606	0.249455	0.256326	0.368681	0.000601109	ambiguous	274	252	273	316	373	452	317	278	247	295	304	386	0.482581	0.0130417	0.0355812	0.924575	0.0123491	all trans
FBgn0034817	46	45	45	24	27	20	27	40	45	35	45	19	-0.536715	0.246414	-0.194149	0.81719	0.0210014	ambiguous	92	106	75	78	91	72	78	93	68	88	85	105	-0.164724	0.68232	0.0268362	0.961053	0.0819219	conserved
FBgn0034814	23	25	20	26	16	37	21	18	27	33	43	21	0.42897	NA	0.263838	0.700664	0.452175	NA	36	28	23	23	37	29	16	23	32	34	42	45	0.0206823	0.982011	0.302194	NA	0.0497389	NA
FBgn0034808	3714	3033	3677	1764	2192	2471	3133	3081	3212	2690	2840	2235	-0.373724	0.204161	-0.368532	0.0429392	5.11375e-37	compensatory	293	566	273	141	171	112	215	221	154	112	132	174	-1.24786	4.53055e-07	-0.57527	0.00047437	4.27607e-11	cisxtrans
FBgn0050410	227	311	377	137	107	109	191	173	264	195	235	312	-0.971607	0.000831468	0.108352	0.892707	1.05175e-41	all trans	303	262	245	436	469	307	282	278	216	540	488	618	0.538579	0.00987544	0.825069	5.46262e-13	4.06797e-07	cisxtrans
FBgn0034853	57	34	37	23	29	33	24	38	51	28	36	30	-0.232538	0.73108	-0.249281	0.714013	0.436157	conserved	52	51	45	40	52	50	57	56	35	35	41	58	-0.0545033	0.9288	-0.212531	0.570883	0.862571	conserved
FBgn0034858	191	180	162	84	120	135	159	192	173	135	174	138	-0.318061	0.409252	-0.304489	0.334821	0.00476339	ambiguous	297	272	265	202	212	178	322	278	216	180	213	270	-0.474361	0.0106943	-0.422465	0.00816359	0.154399	all cis
FBgn0034859	52	48	31	27	23	29	33	32	37	44	45	50	-0.345741	0.548664	0.235837	0.723418	0.000139831	ambiguous	47	57	52	67	52	51	33	55	32	37	47	69	0.104559	0.842894	0.0977601	NA	0.456653	NA
FBgn0028497	254	208	165	128	161	153	168	211	177	191	244	173	-0.172351	0.709797	0.00518083	0.996363	2.15077e-06	ambiguous	241	245	299	274	269	318	245	269	182	253	223	243	0.123873	0.662827	-0.10946	0.719293	0.617312	conserved
FBgn0040660	1103	1603	1360	869	1110	971	1082	785	1108	1112	968	1073	-0.152959	0.747534	-0.026099	0.982165	4.29894e-26	ambiguous	2744	2542	2093	3100	3438	2630	3325	3286	2857	3239	3283	4280	0.295149	0.114317	-0.00100275	0.994791	7.34159e-06	ambiguous
FBgn0034854	493	478	312	300	383	346	533	530	509	506	545	451	0.00332127	0.998538	-0.170008	0.661406	0.00384214	ambiguous	849	911	1057	1079	1030	1139	1022	1093	753	948	1055	1082	0.19658	0.275216	-0.06375	0.801673	0.164088	conserved
FBgn0003977	81	65	59	56	55	62	63	88	94	65	103	69	0.065697	0.930383	-0.1343	0.864643	0.486847	conserved	204	255	304	249	234	287	217	269	213	288	278	305	0.0110051	0.984162	0.119042	0.659412	0.00913279	ambiguous
FBgn0034849	59	92	94	54	48	53	50	62	63	60	79	53	-0.319304	0.539428	0.00991149	0.994323	0.000710177	ambiguous	90	89	87	93	72	99	81	105	69	83	75	82	-0.0130618	0.984211	-0.199894	0.542962	0.914151	conserved
FBgn0050185	123	142	155	109	119	100	86	96	118	123	152	148	-0.0511545	0.939169	0.320738	0.357797	7.12161e-08	ambiguous	196	188	186	188	223	170	159	148	130	225	205	239	0.0217321	0.96065	0.374251	0.0316764	9.29498e-06	compensatory
FBgn0034877	1853	2301	2481	2658	1943	1772	1972	1847	2136	2247	2047	2068	0.226592	0.632227	-0.0149218	0.98777	3.59852e-05	ambiguous	5268	5288	5422	4942	4972	5023	6545	5128	4792	6653	5220	6699	-0.0992517	0.515119	-0.00496896	0.98355	1.25667e-32	ambiguous
FBgn0015277	393	255	239	174	248	224	249	327	230	293	381	271	-0.127151	0.819238	0.0901527	0.904972	5.79356e-10	ambiguous	482	513	569	600	656	559	539	537	394	538	634	721	0.204246	0.286119	0.170011	0.33593	0.0699452	conserved
FBgn0015903	316	274	169	217	226	183	214	242	255	200	308	223	0.0487394	0.941579	-0.0759716	0.92335	0.015091	ambiguous	462	435	447	527	422	446	445	445	320	476	496	565	0.0475683	0.877946	0.154388	0.410314	0.000623571	ambiguous
FBgn0016762	44	31	29	21	24	24	28	25	33	28	35	32	-0.229704	0.747534	0.0158876	0.993047	0.0461268	ambiguous	51	51	72	52	46	65	64	66	50	64	57	67	-0.0827721	0.883216	-0.0837284	0.868543	0.5732	conserved
FBgn0034893	103	108	115	68	56	53	82	96	91	85	85	82	-0.51901	0.146001	-0.170261	0.789515	6.26074e-05	ambiguous	200	209	236	118	143	150	222	186	173	170	156	199	-0.612433	0.00215358	-0.286194	0.14828	0.000176765	all trans
FBgn0034902	742	727	829	698	615	528	628	626	736	636	637	671	-0.0126745	0.987252	-0.132374	0.769791	1.38212e-05	ambiguous	1168	957	1014	966	1024	816	964	820	827	908	851	1124	-0.1613	0.463105	-0.0458201	0.872128	1.6724e-07	ambiguous
FBgn0000562	773	633	469	385	520	505	576	665	628	610	714	618	-0.0840541	0.884406	-0.0584581	0.930637	3.98011e-10	ambiguous	1273	1283	1427	1379	1269	1438	1405	1395	1162	1433	1402	1654	0.0327113	0.901326	-0.00290467	0.986477	0.00301383	ambiguous
FBgn0011297	136	183	169	140	136	126	116	179	160	178	207	183	0.0227861	0.974764	0.179573	0.723573	1.59907e-05	ambiguous	141	144	123	168	162	124	137	138	125	174	137	214	0.138592	0.690981	0.166956	0.56703	0.206367	conserved
FBgn0034894	415	354	311	533	503	476	340	286	366	579	697	567	0.764966	0.000221305	0.691196	1.61072e-05	2.49456e-06	cis+trans	108	139	91	150	109	125	129	85	94	128	130	152	0.164088	0.66561	0.182692	0.552563	0.283845	conserved
FBgn0011296	357	368	630	561	576	434	441	275	395	451	303	371	0.445028	0.275628	-0.0752308	0.935681	0.0209475	ambiguous	2868	2767	2407	1843	2506	2389	2105	2224	2161	1825	2110	2316	-0.249614	0.202129	-0.233791	0.0667021	1.68732e-07	ambiguous
FBgn0034885	511	611	556	405	389	350	395	352	360	409	408	391	-0.231095	0.529557	0.00546913	0.996104	8.41539e-16	ambiguous	61	49	21	33	17	17	28	74	73	50	57	130	-0.696038	0.103785	0.0529652	0.926111	6.67415e-06	ambiguous
FBgn0034879	168	82	83	60	85	83	89	120	99	85	139	77	-0.194426	0.759207	-0.131147	0.867729	0.0343388	ambiguous	166	128	124	100	119	89	136	112	128	106	100	136	-0.40713	0.140259	-0.268394	0.287221	0.110025	conserved
FBgn0034878	117	88	103	65	107	78	60	95	76	64	95	87	0.00442216	0.998532	-0.0211039	0.987779	0.0799542	conserved	169	142	178	141	170	137	163	140	124	127	159	184	-0.121964	0.726269	-0.0404096	0.931889	0.106367	conserved
FBgn0034876	167	157	158	121	138	131	118	139	141	151	184	201	0.00300964	0.999014	0.270031	0.46248	4.87555e-07	ambiguous	411	357	313	422	392	358	334	357	296	392	426	520	0.105812	0.712122	0.22929	0.157399	0.00157029	ambiguous
FBgn0015372	169	118	133	55	64	59	75	111	87	66	95	60	-0.844903	0.00236358	-0.339287	0.399788	4.99148e-06	all trans	140	111	118	144	123	109	121	96	85	114	113	141	0.0198394	0.970395	0.0825565	0.847647	0.193454	conserved
FBgn0034908	78	70	46	61	61	71	50	72	64	61	110	65	0.283806	0.573861	0.164441	0.832223	0.177703	conserved	86	116	106	127	135	152	128	132	91	106	145	160	0.390948	0.135231	0.0374905	0.938947	0.340182	conserved
FBgn0034914	92	97	76	88	90	91	56	114	118	104	162	95	0.310068	0.446774	0.162575	0.832223	0.0938996	conserved	107	113	201	147	157	169	133	111	133	138	186	178	0.148847	0.724546	0.1798	0.544375	0.193721	conserved
FBgn0024234	115	85	73	81	64	73	69	71	58	69	110	68	0.000459112	0.999997	0.143519	0.856933	0.00348933	ambiguous	632	585	492	666	664	557	482	520	477	510	565	682	0.131857	0.598928	0.0506638	0.867721	0.313961	conserved
FBgn0034919	76	114	102	77	51	53	53	77	81	72	76	81	-0.337415	0.501319	0.00852005	0.995675	5.27195e-05	ambiguous	176	188	227	147	147	139	209	181	169	149	175	197	-0.423852	0.0526071	-0.248434	0.245176	0.0162883	ambiguous
FBgn0011236	43	35	33	50	35	44	41	43	37	63	57	38	0.465732	0.311716	0.190181	0.800946	0.632987	conserved	181	143	146	166	190	145	167	166	104	153	139	214	0.0801324	0.842041	0.0250222	0.959456	0.584869	conserved
FBgn0034920	94	62	73	109	83	67	61	66	71	91	112	74	0.444804	0.284454	0.289676	0.517762	0.17049	conserved	722	561	606	547	707	624	398	583	451	468	689	653	-0.013639	0.975116	0.128256	0.656086	2.20098e-05	ambiguous
FBgn0023477	371	568	691	230	198	201	356	299	448	381	419	440	-0.975702	0.000811373	0.0480252	0.955815	9.91031e-65	all trans	655	653	540	621	571	379	593	535	558	634	611	848	-0.224508	0.408131	0.104344	0.655236	6.26804e-14	ambiguous
FBgn0034936	158	157	163	121	106	116	108	154	136	153	157	150	-0.157656	0.752568	0.084354	0.922059	3.3895e-06	ambiguous	344	307	293	323	400	317	386	325	320	379	371	410	0.128067	0.640933	-0.0124367	0.972134	0.7923	conserved
FBgn0034939	54	58	63	47	44	59	46	53	63	49	84	78	0.0730599	0.925675	0.197291	0.770679	0.0161019	ambiguous	97	117	131	124	109	111	130	164	92	132	158	163	-0.00607882	0.993245	0.0471496	0.922988	0.161292	conserved
FBgn0020764	564	924	860	863	921	846	953	1043	982	1119	1289	937	0.423442	0.22122	0.0411006	0.955508	0.876097	conserved	1433	1451	1479	1948	1719	1516	1481	1417	1159	1545	1505	1898	0.237281	0.15089	0.0975711	0.543027	0.536892	conserved
FBgn0003008	67	60	64	41	36	35	58	53	55	45	50	42	-0.406083	0.363945	-0.298602	0.559734	0.0741959	conserved	61	64	54	68	74	44	69	55	50	76	77	82	0.0437357	0.939995	0.186664	0.596589	0.137644	conserved
FBgn0034946	46	21	34	19	36	30	39	29	28	33	38	36	0.0493172	0.960414	0.0199734	0.990552	0.259041	conserved	65	64	49	61	64	43	57	67	59	68	71	89	-0.076017	0.892884	0.0925374	0.847647	0.143625	conserved
FBgn0002791	31	15	21	19	21	21	17	30	18	20	32	24	0.145212	NA	0.061145	0.964598	0.544852	NA	44	44	38	47	41	54	56	44	40	46	59	49	0.142482	0.789395	-0.0253348	0.968126	0.994275	conserved
FBgn0005612	281	213	273	129	178	106	195	184	229	194	221	212	-0.538623	0.100278	-0.0638361	0.935257	2.173e-14	ambiguous	204	314	236	218	205	203	237	241	181	214	246	254	-0.252522	0.342916	-0.0555553	0.881231	0.00209761	ambiguous
FBgn0034959	58	40	62	31	50	48	34	50	50	55	68	49	-0.0101682	0.994755	0.181764	0.805557	0.0175811	ambiguous	98	116	118	131	157	127	104	92	103	108	119	126	0.294839	0.293028	0.0394074	0.937668	0.758623	conserved
FBgn0034961	70	50	62	64	70	52	59	75	68	72	83	63	0.306287	0.53508	-0.00629696	0.996363	0.849714	conserved	129	161	104	127	131	148	124	133	118	132	100	163	0.0368849	0.936769	-0.0958266	0.814285	0.982134	conserved
FBgn0034962	86	97	78	54	73	58	64	62	58	73	93	86	-0.169123	0.769026	0.262247	0.600019	5.7024e-06	ambiguous	114	109	97	110	125	93	91	104	99	102	119	153	0.0282217	0.957613	0.119369	0.758507	0.132142	conserved
FBgn0034964	81	67	53	55	64	52	64	76	80	90	87	99	0.0780009	0.91258	0.175847	0.787428	0.0125764	ambiguous	164	192	228	178	173	189	182	180	125	232	206	219	-0.108098	0.749484	0.223762	0.338775	3.65651e-05	ambiguous
FBgn0034968	7624	8729	7796	5219	4438	3956	4865	6155	5977	5839	6986	5798	-0.486584	0.0562624	0.0147239	0.986101	0	ambiguous	7420	7305	7439	5747	6699	6428	7241	6403	5421	7190	6869	7939	-0.230773	0.0869688	0.0266255	0.911176	1.47398e-106	ambiguous
FBgn0034971	778	848	774	747	709	659	721	728	825	916	848	890	0.122059	0.775007	0.103012	0.85182	4.4396e-11	ambiguous	183	267	119	187	217	144	149	131	150	180	177	218	-0.0505947	0.928409	0.190052	0.469833	0.00287836	ambiguous
FBgn0013764	81	63	81	53	54	43	42	49	56	61	80	54	-0.247215	0.652093	0.218367	0.726787	3.38452e-05	ambiguous	134	117	157	137	137	157	146	120	105	124	114	159	0.0698906	0.863992	-0.0721804	0.867721	0.923646	conserved
FBgn0061198	75	60	69	48	49	42	33	47	33	37	28	51	-0.216759	0.704301	-0.043098	0.979195	0.0372012	ambiguous	95	65	104	70	104	73	101	115	77	106	106	171	-0.088827	0.863821	0.15427	0.655769	0.0157111	ambiguous
FBgn0034958	392	378	370	261	296	282	259	349	316	325	363	276	-0.127058	0.768053	-0.0481927	0.953874	3.38297e-07	ambiguous	471	465	507	480	485	491	482	446	439	441	467	523	0.00899267	0.980729	-0.113003	0.598614	0.608839	conserved
FBgn0034951	764	711	618	387	514	499	535	501	747	642	593	734	-0.255404	0.42165	0.0347848	0.974109	4.49657e-25	ambiguous	550	679	706	663	639	641	713	652	508	766	692	780	0.00368099	0.993245	0.0767942	0.756255	0.000422125	ambiguous
FBgn0034948	417	364	471	400	424	364	329	339	439	429	436	378	0.211718	0.610926	0.0497399	0.953721	0.00694565	ambiguous	565	742	719	742	781	729	644	653	580	681	711	756	0.145359	0.506369	0.00991858	0.973098	0.651624	conserved
FBgn0034945	27	27	29	23	16	32	26	43	23	32	39	27	0.0682566	NA	-0.0191802	0.991233	0.304201	NA	39	44	48	43	34	37	44	31	24	46	41	44	-0.169991	0.743326	0.142399	NA	0.0583918	NA
FBgn0034940	75	58	61	36	40	68	37	54	59	63	59	73	-0.104241	0.893487	0.206863	0.755058	0.000839597	ambiguous	121	140	95	127	132	98	122	119	105	161	126	194	-6.86503e-05	0.999724	0.235286	0.362785	0.0121499	ambiguous
FBgn0034938	73	129	100	109	70	70	95	80	99	91	76	99	0.028307	0.974737	-0.122537	0.879333	0.315644	conserved	167	147	187	187	214	183	173	166	149	171	184	242	0.203671	0.462294	0.085905	0.810008	0.714309	conserved
FBgn0034933	30	24	19	16	33	27	26	36	40	33	39	35	0.303197	NA	-0.0297819	0.98495	0.977597	NA	43	52	50	36	64	56	58	41	42	61	53	68	0.0863666	0.883216	0.126342	0.78488	0.31041	conserved
FBgn0034925	27	31	40	30	25	22	18	26	25	35	27	40	-0.0384616	0.969087	0.291689	0.643616	0.00856225	ambiguous	45	53	51	46	68	40	49	43	53	61	63	76	0.0371998	0.956537	0.186357	0.62069	0.112797	conserved
FBgn0034923	53	52	53	27	36	35	55	61	43	53	53	55	-0.33477	0.522105	-0.0749511	0.946976	0.00830651	ambiguous	119	116	89	86	89	65	85	94	68	91	98	125	-0.393427	0.195012	0.1265	0.746379	7.99844e-05	ambiguous
FBgn0034921	62	68	62	54	46	67	44	83	66	58	62	84	0.0975337	0.893034	-0.016647	0.992176	0.216861	conserved	156	134	147	132	151	138	157	174	111	161	143	182	-0.0545937	0.892884	-0.0332677	0.94136	0.248225	conserved
FBgn0025336	89	145	152	89	96	91	123	149	153	121	144	134	-0.171075	0.781693	-0.177496	0.726787	0.0226934	ambiguous	316	339	249	314	368	266	358	300	241	340	288	376	0.0601113	0.875022	-0.0168117	0.968067	0.540749	conserved
FBgn0025352	371	417	452	408	404	360	369	370	379	460	477	444	0.207198	0.616224	0.170324	0.658819	1.1417e-05	ambiguous	939	959	1082	956	999	1256	935	836	808	941	932	1022	0.100932	0.69188	-0.0168769	0.956328	0.295824	conserved
FBgn0025335	116	123	115	163	130	137	116	114	132	148	139	147	0.549653	0.0640909	0.127094	0.854272	1	conserved	105	128	128	129	151	137	138	130	96	135	94	169	0.190651	0.541103	-0.0448711	0.931042	0.656135	conserved
FBgn0021895	199	183	191	164	155	148	114	203	163	206	169	188	0.0146807	0.983729	0.109821	0.890669	5.68899e-05	ambiguous	175	169	152	161	149	195	188	166	151	140	173	230	0.0205685	0.965476	-0.074874	0.851255	0.732449	conserved
FBgn0034915	164	141	199	126	132	162	141	140	179	142	186	165	0.0318069	0.964299	-0.0165948	0.988654	0.0187492	ambiguous	151	169	211	143	163	176	190	161	130	165	155	215	-0.132077	0.699358	-0.0256263	0.956328	0.0385117	ambiguous
FBgn0034913	80	66	70	92	60	61	60	44	74	77	85	68	0.266648	0.61739	0.192457	0.776617	0.0739057	conserved	107	122	101	99	98	92	106	99	94	121	132	143	-0.178968	0.602764	0.179494	0.544362	0.000954125	ambiguous
FBgn0010278	97	68	57	55	81	98	72	88	75	95	124	95	0.351373	0.459134	0.242388	0.617275	0.113943	conserved	155	148	126	152	145	167	143	154	103	158	161	168	0.101532	0.780871	0.0923517	0.805926	0.291	conserved
FBgn0034975	139	86	66	64	113	136	118	111	145	168	187	134	0.375113	0.454225	0.226465	0.61973	0.113449	conserved	378	557	640	540	494	657	466	487	368	549	488	526	0.0957456	0.796967	0.0626066	0.833291	0.122183	conserved
FBgn0021875	52	34	42	22	22	25	41	42	21	31	56	28	-0.489314	0.321533	-0.00108217	0.999194	0.00207095	ambiguous	89	68	84	70	61	77	93	81	82	78	76	85	-0.193052	0.629213	-0.219142	0.477757	0.689025	conserved
FBgn0019643	3444	2956	3274	2439	2357	2273	2883	3140	3286	3245	3365	2960	-0.136589	0.726583	-0.0696021	0.89796	6.23481e-56	ambiguous	207	413	138	124	144	140	151	176	131	123	145	184	-0.755968	0.0152276	-0.173998	0.537283	7.16399e-08	all trans
FBgn0015544	57	51	30	30	43	58	56	64	59	61	59	41	0.211389	0.759357	-0.204025	0.759667	0.899556	conserved	60	55	45	48	46	39	54	55	47	44	56	63	-0.231461	0.604078	-0.0858951	0.869969	0.322209	conserved
FBgn0034988	319	364	447	340	298	319	358	273	374	403	350	369	0.0532719	0.934689	0.0392258	0.966804	3.90923e-05	ambiguous	221	247	207	223	231	241	259	238	198	251	268	299	0.0368426	0.91993	0.0479719	0.894874	0.137886	conserved
FBgn0034989	230	162	144	127	160	151	130	203	180	192	220	173	0.0270177	0.969087	0.0664529	0.935681	0.000695173	ambiguous	295	291	362	365	324	417	367	384	265	322	370	392	0.208504	0.386124	-0.0749547	0.80502	0.342768	conserved
FBgn0034999	1861	1828	1769	2053	2487	2129	1676	1536	1851	2547	2545	2419	0.571311	0.00469741	0.416899	0.0161537	6.78545e-14	cis+trans	115	248	49	196	193	129	93	96	73	162	141	177	0.173562	0.821915	0.566754	0.00145964	0.039556	compensatory
FBgn0003888	71	51	58	82	122	130	34	22	29	66	75	70	1.08257	0.000107041	0.854968	0.000700464	0.0814613	all cis	274	279	351	235	183	207	268	201	217	241	272	339	-0.504896	0.0108211	0.104847	0.738377	1.0514e-14	all trans
FBgn0004101	85	84	73	48	49	47	48	71	58	70	76	92	-0.393344	0.332565	0.246214	0.657509	1.03978e-07	ambiguous	86	95	90	76	90	94	77	72	53	71	69	75	-0.0571627	0.905021	-0.063368	0.906672	0.524925	conserved
FBgn0041582	171	220	162	114	131	121	156	176	152	179	197	147	-0.264386	0.511356	-0.00793068	0.994323	5.1224e-07	ambiguous	660	686	734	720	722	862	703	527	544	778	580	805	0.139831	0.509531	0.0902852	0.761211	0.0544039	conserved
FBgn0023081	86	85	47	59	80	86	77	96	102	94	117	108	0.328944	0.496047	0.0820694	0.930637	0.524495	conserved	460	442	567	600	558	628	418	524	374	501	598	605	0.267737	0.161117	0.175085	0.367205	0.281457	conserved
FBgn0002787	303	335	305	210	199	219	245	251	272	263	319	298	-0.261465	0.453966	0.0692692	0.925801	1.94712e-13	ambiguous	542	466	463	555	594	501	469	556	448	484	536	692	0.154215	0.496593	0.0219937	0.950393	0.748485	conserved
FBgn0050169	35	21	25	24	22	27	24	48	36	41	31	25	0.138184	NA	-0.166537	0.854272	1	NA	41	54	53	57	54	57	53	58	40	51	61	72	0.156121	0.744601	0.0713939	0.895116	0.774596	conserved
FBgn0035024	80	67	52	58	76	69	91	86	72	87	102	69	0.313244	0.498696	-0.0615088	0.953874	0.988018	conserved	144	126	106	92	118	110	132	132	117	129	163	164	-0.217182	0.519726	0.0618662	0.884178	0.004518	ambiguous
FBgn0035025	16	28	16	15	19	22	20	17	32	26	17	24	0.165709	NA	-0.0820114	0.95263	0.94582	NA	35	37	40	41	38	38	31	43	36	38	61	54	0.0496148	0.936921	0.17986	NA	0.221455	NA
FBgn0035044	63	137	117	138	76	70	95	101	113	77	101	88	0.124358	0.885824	-0.278531	0.49929	0.978819	conserved	110	127	172	134	144	159	144	133	107	143	140	178	0.0858727	0.841793	0.0676388	0.87063	0.327113	conserved
FBgn0035049	232	249	250	219	173	183	149	182	197	239	207	215	-0.0339443	0.957032	0.189841	0.688656	2.45226e-08	ambiguous	407	425	354	696	836	914	585	398	378	541	467	601	0.99595	3.29204e-11	0.0555462	0.876335	8.09391e-25	all trans
FBgn0260456	112	85	78	70	78	98	95	102	108	94	122	100	0.142326	0.81322	-0.0586334	0.953874	0.350748	conserved	169	174	186	183	172	166	195	163	141	192	155	177	-0.0241174	0.95506	-0.0887286	0.814269	0.603761	conserved
FBgn0035026	43	38	21	33	20	26	38	41	37	31	47	38	-0.0293768	0.976674	-0.0885478	0.935257	0.35136	conserved	71	77	92	63	72	77	81	76	64	63	74	83	-0.162243	0.694447	-0.143548	0.716574	0.489834	conserved
FBgn0016687	400	517	519	367	341	296	347	386	409	393	469	458	-0.19919	0.659722	0.0844747	0.88773	1.1806e-17	ambiguous	553	549	477	477	520	478	480	432	380	516	430	554	-0.0991477	0.680032	0.0299466	0.931889	0.000203961	ambiguous
FBgn0035016	45	39	33	34	30	33	39	41	42	35	55	36	0.0416174	0.961661	-0.0579172	0.9643	0.386821	conserved	230	235	160	237	235	188	212	237	171	208	224	250	0.0682943	0.866457	-0.0377249	0.926569	0.840363	conserved
FBgn0050421	79	102	96	57	54	62	102	113	107	108	107	76	-0.337792	0.452425	-0.216593	0.681576	0.0102415	ambiguous	275	244	273	352	290	361	259	244	199	243	243	312	0.320483	0.11596	7.23618e-05	0.999599	0.228066	conserved
[truncated: 2,812 more rows]

## Sheet: ASE SU26 x ZI418 (sub-sampled) 
FBgn	MG_par_SU26_1	MG_par_SU26_2	MG_par_SU26_3	MG_par_ZI418_1	MG_par_ZI418_2	MG_par_ZI418_3	MG_hyb_SU26_1	MG_hyb_SU26_2	MG_hyb_SU26_3	MG_hyb_ZI418_1	MG_hyb_ZI418_2	MG_hyb_ZI418_3	MG_par_log2(SU26/ZI418)	MG_par_padj	MG_hyb_log2(SU26/ZI418)	MG_hyb_padj	MG_CHM_padj	MG_class	HG_par_SU26_1	HG_par_SU26_2	HG_par_SU26_3	HG_par_ZI418_1	HG_par_ZI418_2	HG_par_ZI418_3	HG_hyb_SU26_1	HG_hyb_SU26_2	HG_hyb_SU26_3	HG_hyb_ZI418_1	HG_hyb_ZI418_2	HG_hyb_ZI418_3	HG_par_log2(SU26/ZI418)	HG_par_padj	HG_hyb_log2(SU26/ZI418)	HG_hyb_padj	HG_CHM_padj	HG_class	MT_par_SU26_1	MT_par_SU26_2	MT_par_ZI418_1	MT_par_ZI418_2	MT_hyb_SU26_1	MT_hyb_SU26_2	MT_hyb_ZI418_1	MT_hyb_ZI418_2	MT_par_log2(SU26/ZI418)	MT_par_padj	MT_hyb_log2(SU26/ZI418)	MT_hyb_padj	MT_CHM_padj
[truncated: 4,171 more rows]
[truncated: 1 more columns]

[truncated: 2 more sheets: ASE SU58 xZI197 (sub-sampled), ASE SU58 x ZI418 (sub-sampled)]
