# Supplementary material for: Pervasive tissue-, genetic background-, and allele-specific gene expression effects in Drosophila melanogaster
Source: PLoS Genet. 2024 Aug 23;20(8):e1011257. doi: 10.1371/journal.pgen.1011257 (PMC11376557; doi:10.1371/journal.pgen.1011257)
Supplement: S2 Data — (XLSX) [file pgen.1011257.s029.xlsx]

## Sheet: Norm gene counts & h
FBgn	CGnum	Chrom	Length	MT_SU26_1	MT_SU26_2	MT_SU26xZI418_1	MT_SU26xZI418_2	MT_SU58_1	MT_SU58_2	MT_SU58xZI418_1	MT_SU58xZI418_2	MT_ZI418_1	MT_ZI418_2	HG_SU26_1	HG_SU26_2	HG_SU26_3	HG_SU26xZI197_1	HG_SU26xZI197_2	HG_SU26xZI197_3	HG_SU26xZI418_1	HG_SU26xZI418_2	HG_SU26xZI418_3	HG_SU58_1	HG_SU58_2	HG_SU58_3	HG_SU58xZI197_1	HG_SU58xZI197_2	HG_SU58xZI197_3	HG_SU58xZI418_1	HG_SU58xZI418_2	HG_SU58xZI418_3	HG_ZI197_1	HG_ZI197_2	HG_ZI197_3	HG_ZI418_1	HG_ZI418_2	HG_ZI418_3	MG_SU26_1	MG_SU26_2	MG_SU26_3	MG_SU26xZI197_1	MG_SU26xZI197_2	MG_SU26xZI197_3	MG_SU26xZI418_1	MG_SU26xZI418_2	MG_SU26xZI418_3	MG_SU58_1	MG_SU58_2	MG_SU58_3
FBgn0032191	CG5734	2L	2205	732.084	709.876	841.835	815.984	848.453	834.854	784.269	742.831	818.979	824.399	738.098	783.778	710.408	776.403	785.445	829.463	731.925	749.463	718.627	708.68	814.155	757.099	816.105	797.196	794.628	755.696	753.123	744.273	845.289	793.037	736.218	751.686	688.231	797.381	1062.85	851.72	871.513	947.46	881.467	906.291	664.778	667.241	790.746	950.623	1017.63	880.843
FBgn0001226	CG4466	3L	1632	104.869	1055.66	55.1458	1379.17	103.892	76.7682	83.3396	269.802	576.413	823.48	338.85	180.812	51.2821	45.8568	193.066	290.972	222.164	63.0886	17.5453	84.6997	180.341	34.6533	82.9435	510.788	199.861	506.652	81.4587	94.5923	368.681	110.492	55.9558	122.85	28.9699	66.1888	299.087	527.711	224.859	160.317	135.329	199.358	274.041	155.46	135.697	124.59	224.31	181.9
FBgn0052281	CG32281	3L	1539	128.839	102.099	137.003	100.97	95.2345	100.758	115.798	91.9779	109.028	93.7443	116.872	103.21	91.252	117.014	102.348	109.405	136.951	103.374	89.9198	131.323	144.423	125.807	131.08	107.978	101.134	118.457	141.442	142.988	115.016	123.03	139.889	127.457	147.981	88.7709	205.382	135.346	108.755	137.208	160.932	178.373	161.278	165.091	133.23	218.033	183.757	190.621
FBgn0053156	CG33156	2R	2330	337.578	363.125	472.186	776.344	425.092	487.478	507.933	486.169	461.468	489.86	392.188	306.527	322.022	320.998	353.567	375.547	429.112	389.173	427.667	472.453	463.2	428.646	483.59	412	386.077	501.656	448.763	544.822	367.894	377.711	308.556	415.385	414.974	379.223	87.2873	38.2796	110.225	89.5465	69.4932	70.8245	70.8048	103.182	113.492	77.2459	83.641	82.2286
FBgn0003074	CG8251	2R	2460	27510.6	36680.5	25336	20672.6	22431.2	21759	24806.3	25290.4	26542.9	33741.5	15191.8	14503.8	14322	11769.4	11297.9	12427.2	14926.8	13125.5	14437.6	15617.4	12772.8	14177.7	13023.6	11308.5	16217.6	12742.6	13022.3	15709.6	14037.5	13072.6	11293.5	13923.5	16091.6	14492.2	5217.98	7489.12	7830.39	4826.85	4601.18	5140.02	9477.35	6922.8	6387.65	3317.84	3379.86	3048.69
FBgn0027844	CG7820	2L	1456	2169.29	2039.09	3834.36	2381.39	2928.03	3090.88	2801.09	2076.07	4177.72	2577.05	24761.2	24048	28052.8	21019	20031.6	18985.3	27549.1	23994.2	27737.7	20475.6	19827.8	19543.7	16836.8	15924.8	16497	19304.9	24810.1	18176.4	10553.9	9105.82	11032.1	23911.2	23110.9	18979.8	13939	17128.7	14401.3	15189.7	12947.7	13736	14345.8	14137.3	13474.8	9671.94	11891	9988.29
FBgn0035976	CG4432	3L	2579	1133.58	962.234	1661.27	1235.57	1535.87	1615.01	1642.23	1661.73	1770.65	1867.53	4765.87	4320.09	4874.07	6162.99	5786.55	6164.72	4508.72	4835.02	5151.01	4461.11	5137.86	5277.09	5845.3	5768	6682.1	3914.78	4346.19	4112.93	6169.9	6801.94	7260.66	4720.5	5976.41	5194.66	1619.95	1371.23	984.677	1151.11	1216.74	1078.11	826.056	868.102	1097.92	1316.92	1852.77	1339.33
FBgn0045823	CG16707	3L	2273	17463.1	18457.7	18612.6	13984.7	17174.2	17156.7	18635.6	18914.2	18831.4	18532.9	18676.8	14957	10824.3	11633.4	13397.5	11678.4	11752.6	12371.5	12292	14975.5	13400.6	14081.3	10811.5	10761	12058.3	11870.6	12784.6	12193.6	12533.6	11638.5	9903.37	9020.24	9599.22	14465.8	15505	18834.9	17547.8	15711.1	13314.7	13162.9	12501	15173.2	13836.2	17481.3	18578.4	20711.6
FBgn0040395	CG3981	X	3825	522.346	465.224	392.052	506.344	586.991	589.196	386.871	466.022	329.62	386.006	1364.81	1271.12	1326.55	1129.03	1125.83	1126.64	1224.95	1190.32	1161.65	1175.69	1096.27	1140.55	1001.25	1006.26	1214.42	1078.24	1162.64	1051.51	1157.25	1055.55	1091.94	1309.12	1283.29	1186.73	472.378	508.571	389.462	589.274	436.466	701.687	284.53	310.921	209.714	421.115	361.177	478.421
FBgn0038966	CG13848	3R	1341	40.9488	45.2702	49.9759	44.1274	52.8119	31.6669	65.7944	59.5667	93.8149	84.5537	168.641	396.545	116.139	169.196	194.617	181.566	175.753	145.94	162.294	121.222	156.396	133.34	157.741	212.126	188.624	142.005	127.372	140.055	204.823	213.148	204.638	163.544	161.292	141.722	1951.13	2347.36	1738.62	1621.95	1617.85	1362.72	1214.17	1257.44	1849.19	1130.03	868.092	976.776
FBgn0029091	CG7464	3L	4509	2407.99	2344.42	1740.54	1809.97	1607.73	1551.68	1282.55	2472.89	1681.91	2186.45	4534.48	3426.12	1852.19	3017.85	4331.19	1980.16	7971.28	9633.56	6444.25	792.603	2477.64	1319.09	1295.25	1130.32	1041.85	3600.08	1315.19	775.803	895.707	1411.32	754.603	1498	2338.73	1157.14	28473.6	22044.9	18329.7	18989.6	19189.9	16973	13017.6	13131.6	16795.6	13889.3	14839.9	16055.8
FBgn0050421	CG30421	2R	5225	3750.31	6257.89	3744.74	3934.07	6476.81	5680.85	6405.74	7587.74	4431.28	7661.3	1380.5	1377.43	1346.91	1364.63	1341.38	1334.59	1346.68	1245.05	1342.95	1297.69	1303.55	1382.37	1082.71	1229.11	1696.01	1226.67	1206.33	1052.25	1807.96	1573.54	1764.21	1355.19	1529.14	1460.05	812.542	1026.71	893.558	1022.56	997.289	836.778	1288.91	1236.8	1226.21	664.066	674.197	698.943
FBgn0265595	CG44422	X	7705	45.9425	40.4543	31.8812	29.169	35.4965	46.0609	32.4586	35.9152	23.665	20.2194	720.841	528.468	543.741	402.433	498.56	517.542	548.563	538.914	573.147	655.063	486.398	545.413	524.322	568.223	611.623	545.899	705.728	577.819	485.273	666.089	685.858	602.731	599.755	481.232	222.069	205.069	135.209	196.425	191.411	184.931	179.634	145.83	193.677	176.918	238.25	188.129
FBgn0063485	CG3849	3L	4413	1405.24	1608.54	1249.4	1149.56	1268.35	1178.39	1225.53	1257.91	1359.05	1357.45	506.707	578.909	443.44	524.191	492.357	458.571	387.266	478.105	440.095	592.898	624.834	604.926	349.548	482.453	508.883	490.239	410.996	467.828	572.716	449.022	500.404	374.691	470.565	446.191	1119.33	1245.45	1109.6	1437.08	1286.23	1378.45	1204.99	1377.13	1369.31	1315.67	1072.13	1193.56
FBgn0040512	CG3948	3L	1030	959.799	951.638	825.464	756.898	881.352	947.128	956.212	943.431	862.083	1017.4	977.332	990.975	852.188	1012.8	1001.77	1105.69	921.373	955.451	842.907	1031.94	916.673	971.799	1299.7	1111.94	1040.24	987.614	930.11	985.519	1068.23	1122.16	945.652	951.317	891.803	1040.33	1499.29	1998.74	2013.44	1486.18	1311.84	1475.51	1691.45	1602.75	1586.43	1522.49	1530.88	1574.8
FBgn0032703	CG10343	2L	843	693.133	747.441	425.657	408.366	535.045	664.045	470.211	557.123	483.443	524.784	288.65	273.934	273.756	294.116	289.987	264.59	325.638	311.643	304.119	290.621	279.866	281.746	302.151	285.643	248.02	308.986	307.321	338.772	201.672	250.763	268.588	312.499	312.405	292.788	542.978	542.75	693.683	531.502	557.165	485.279	544.148	559.932	629.142	510.82	506.915	392.455
FBgn0035148	CG3402	3L	1035	118.851	111.731	119.77	243.823	115.147	109.395	137.73	123.513	99.7312	121.316	271.394	208.749	242.082	241.143	253.545	252.175	219.882	239.433	246.366	263.424	257.417	297.566	256.236	234.334	256.849	264.743	259.187	272.778	226.881	262.517	195.845	258.752	241.938	259.305	116.811	97.066	110.225	92.4351	108.507	110.171	140.298	101.806	112.259	132.066	107.719	109.638
FBgn0004584	CG3178	2L	2551	46.9413	50.0862	30.1579	308.144	29.4361	25.9093	31.5813	28.9073	42.259	29.41	296.494	275.486	223.228	286.21	361.32	341.407	218.36	242.473	218.585	435.931	545.514	405.293	446.562	511.554	418.986	323.258	256.965	265.445	334.019	304.05	333.336	248.003	252.116	284.223	79.5854	112.104	149.906	70.7707	47.548	61.6435	51.1368	96.3029	76.484	104.656	119.125	104.655
FBgn0038429	CG14882	3R	1754	60.9238	86.6877	65.4856	183.989	63.2011	59.4954	113.166	71.8304	82.8276	99.2587	118.441	115.627	112.368	135.198	147.319	141.994	126.299	146.7	137.438	111.897	116.735	119.78	122.934	113.338	112.372	159.845	136.999	137.855	115.016	106.574	135.093	123.617	97.8713	177.542	64.1818	64.255	99.9374	92.4351	81.685	86.5633	127.186	137.576	101.156	110.885	120.392	100.917
FBgn0032194	CG4901	2L	2304	533.333	493.157	541.98	622.272	509.072	475.003	545.655	424.85	518.095	426.445	407.875	411.289	386.878	532.888	546.633	588.927	408.569	416.537	453.254	622.426	495.377	483.639	650.959	542.951	631.689	504.511	464.315	466.362	706.639	753.072	722.629	441.491	477.612	495.248	403.062	339.048	317.448	495.395	546.192	552.169	368.447	389.339	360.215	361.312	405.532	407.405
FBgn0033051	CG7863	2R	2720	1461.17	1757.83	1032.26	737.452	1063.16	1198.54	1186.93	1024.9	899.271	921.819	88.6345	156.756	58.8236	45.0662	47.2973	46.5555	90.5395	99.5736	58.4844	48.9549	101.021	67.0466	28.1416	44.4163	33.7115	66.3642	25.1781	28.5977	23.6334	31.3453	22.3823	49.9077	51.676	31.9264	2471	2667.27	1963.48	1695.61	1731.23	1568.63	1204.99	1291.83	1168.23	1745.51	1675.35	1711.85
FBgn0024244	CG10016	2L	2572	838.95	991.129	974.53	821.967	864.903	1075.71	948.317	1263.16	1184.1	1266.47	1138.91	869.14	637.256	1260.27	1237.48	974.561	2546.52	2984.17	1466.5	449.919	1755.52	858.046	631.704	467.137	390.09	1479.28	468.017	395.234	584.533	574.403	490.013	897.57	1209.69	1111.19	608.444	374.593	498.217	756.813	603.494	716.114	732.961	718.144	735.233	844.722	724.889	604.256
FBgn0038360	CG9590	3R	1578	1115.6	1289.72	1174.43	925.928	1255.36	1310.82	1265.01	1234.26	1204.38	1143.31	742.804	769.034	766.97	834.91	812.583	797.65	763.119	719.058	785.153	715.673	806.672	719.433	907.936	799.494	742.455	791.376	801.998	826.399	740.514	744.452	653.883	651.871	735.992	704.717	809.974	981.597	1012.6	1022.56	899.754	838.09	1092.23	1106.11	1083.11	979.279	954.268	1042.81
FBgn0020620	CG8085	2R	2980	1417.23	1370.63	1137.38	1225.85	1196.49	1176.47	1251.85	1264.92	1148.6	1232.46	803.201	863.708	829.564	835.7	867.634	926.454	811.812	848.276	784.422	789.494	766.264	811.339	733.902	836.252	885.328	832.05	772.376	714.942	956.366	899.611	928.866	790.845	798.63	821.52	1518.54	1585.87	1359.44	1370.64	1471.55	1366.65	1233.84	1224.42	1284.19	1177.38	1221.67	1400.38
FBgn0000581	CG7776	2R	10794	2596.75	2170.08	2166.2	2525.74	2282.17	2095.77	2248.41	2336.24	2267.62	2417.13	1808.77	2064.98	2334.85	1986.86	1945.39	1896.36	1959.15	2092.57	1981.16	2059.99	1954.57	2382.04	1263.41	1846.34	2202.48	2194.3	2217.9	1963.71	2539.8	2142.45	2884.92	2519.19	2689.5	2512.84	1718.79	1211.27	884.74	1658.06	1884.85	1698.48	1503.95	1481.69	1480.34	1713.12	1482.73	1669.49
FBgn0040351	CG11638	X	2462	59.925	45.2702	50.8375	47.8671	48.483	71.9702	55.2673	52.5588	37.1879	52.3865	37.65	43.457	37.7075	64.832	50.3988	55.0906	65.4319	48.6467	38.7459	49.7319	48.6398	51.9799	67.3916	65.0929	56.9885	48.5244	37.7672	50.5959	64.598	49.3689	71.9431	43.7652	43.8463	35.0412	29.5236	28.7097	32.3327	34.6632	42.6713	28.8544	28.8464	23.3878	34.5412	24.918	32.9495	47.3438
FBgn0028572	CG14039	2L	2791	1088.64	916.963	1633.69	1321.58	1448.43	1543.04	1357.12	1489.17	1848.41	1394.22	1432.27	1495.39	1785.07	1799.48	1868.63	1924.29	1718.73	1697.31	1764.04	1847.85	1742.8	1890.86	1730.71	1907.6	2061.22	1479.28	1506.25	1628.6	1771.72	1437.97	1655.49	1686.11	1493.91	1542.59	1817.63	1304.24	1359.44	1965.69	2242.07	1912.26	1573.44	1483.06	1799.84	2410.82	2328.01	2339.78
FBgn0026060	CG4317	X	2458	585.268	685.796	633.315	583.38	623.353	644.853	610.572	620.194	627.123	687.458	705.938	692.208	592.761	688.642	717.213	665.743	674.862	681.813	693.04	643.407	653.27	677.999	663.548	604.981	691.086	647.23	676.107	646.747	683.794	669.223	582.739	640.354	631.074	714.061	541.694	586.498	549.656	486.729	475.48	461.671	542.837	487.017	544.023	548.197	551.27	531.994
FBgn0036501	CG7272	3L	1191	6374.02	6737.56	9064.59	7608.62	4235.34	4614.73	7730.41	8675.71	13785.7	15720.6	1589.15	2034.72	1622.93	1125.07	934.316	1164.66	1531.56	1378.07	1441.64	1255.73	903.952	1111.92	1047.16	816.341	1029	1136.76	1150.79	1239.23	968.182	1014.02	998.411	1322.94	1475.9	1418	3216.79	7342.84	9167.79	5752.64	4130.58	5724.98	8720.79	6921.42	5316.87	3978.16	2999.67	3097.28
FBgn0040234	CG12149	X	4444	3420.72	4091.66	2752.98	2370.17	2664.84	2746.38	3008.12	2934.53	2870.23	3383.99	1911.52	2130.94	2171.2	2305.49	2215.22	2264.92	2005.56	2085.73	2109.09	2296.22	2137.91	2278.83	2003.23	2148.07	2321.28	1894.59	2080.16	1902.84	2612.28	2473.15	2592.35	2194.4	2434.25	2241.86	1548.07	1585.87	1412.35	1773.6	1760.49	1649.95	1715.05	1913.68	1666.61	1496.33	1315.44	1467.66
FBgn0014029	CG4173	3R	1688	1596	1729.9	1130.49	1077.76	995.634	1091.07	1005.34	1100.23	1342.99	1265.55	1848.77	1733.62	1719.46	1735.44	1577.09	1632.55	1536.89	1819.69	1544.72	1853.29	2007.7	1991.81	1766.99	1732.24	1752.19	1691.93	1555.12	1581.67	1691.36	1695	1956.85	1693.79	1708.44	1720.13	1254.11	1231.78	1224.23	1061.56	941.206	970.558	1018.8	989.168	926.443	1270.82	1295.17	1257.1
FBgn0014020	CG8416	2R	2028	14990.2	13993.3	13979.5	11305.6	12251.5	12696.5	13484.3	13688.9	14984.2	15144.3	17553.5	15015.9	12845.4	16268.9	17829.5	15686.1	14993	14974.8	15666.5	16559.2	15235.5	15186.4	16619.8	14741.6	15699.9	15093.2	15233.5	14807	16955.4	17019	14797.9	12357.9	13819.4	17504.2	18845.1	16821.1	16688.1	15446.8	13639	14331.5	13403.1	15606.6	14932.9	15728.3	15967.8	15462.7
FBgn0036306	CG10973	3L	1032	192.759	222.498	183.532	197.452	186.14	173.688	203.524	198.848	201.998	211.384	331.791	315.063	375.566	336.81	281.458	341.407	295.965	348.888	283.649	292.175	291.09	305.1	406.571	310.914	317.049	300.423	256.965	291.843	343.472	323.641	322.945	302.517	270.908	260.083	336.313	369.124	414.446	294.637	286.507	305.595	255.684	327.43	280.03	336.394	338.366	310.226
FBgn0037537	CG2767	3R	1309	598.251	807.159	630.73	570.665	825.077	737.934	734.266	840.065	726.009	847.375	3953.25	3655.04	3505.28	4167.43	3500.78	3899.02	2990.85	3317.09	2802.13	4183.7	3977.24	3967.05	4110.89	4253.25	3917.76	3373.16	3065.07	3568.84	4368.24	4386	4090.37	2992.92	2764.67	3032.23	458.258	772.427	803.908	590.718	488.891	754.15	595.285	535.169	451.502	523.279	472.698	458.487
FBgn0033214	CG1941	2R	1678	568.289	577.918	268.836	302.161	427.69	382.881	343.008	364.408	160.584	283.071	123.931	260.742	52.7904	42.6943	72.109	81.4721	287.596	268.317	210.544	38.8531	80.0686	59.5133	77.7596	59.7323	48.9619	178.398	47.3941	27.8644	22.8456	47.018	35.1722	142.045	68.1184	56.0658	1966.53	3599.65	3650.65	3760.95	2929.69	3016.6	4291.56	3626.49	3613.25	2125.51	2298.86	2314.86
FBgn0015773	CG18657	X	3339	119.85	118.473	99.9517	71.0527	83.1138	97.8795	70.1807	103.366	91.2794	90.9871	242.372	296.439	196.079	198.449	202.37	173.031	270.858	295.68	222.241	466.237	464.697	262.913	280.675	293.301	313.035	362.506	333.24	320.44	235.546	274.272	248.603	285.625	324.15	224.263	1305.46	933.748	1030.24	1032.67	1061.91	855.14	1035.85	1168.02	1352.04	1204.79	1225.47	1098.87
FBgn0264561	CG33214	3L	4402	1529.09	1642.25	1532.88	1768.84	1846.68	1788.7	1715.92	1637.21	1650.64	1496.23	2710.02	3029.57	3015.84	2838.38	2851.79	2740.57	2604.34	2789.58	2775.09	3145.54	3154.1	3096.2	2646.79	2985.08	3201.79	2812.27	2898.45	2712.38	3125.91	2832.84	3000.03	3072.78	2921.26	2766.69	3157.75	3472.5	3084.83	3467.76	3266.18	3482.2	3622.85	3356.84	3201.22	3223.15	3128.93	3461.08
FBgn0031736	CG11030	2L	4173	375.53	422.843	373.096	360.499	332.455	315.709	368.449	384.555	374.415	397.954	486.313	479.579	386.878	404.805	432.654	421.327	415.417	499.388	407.198	598.337	526.058	485.899	448.784	469.435	472.764	474.54	445.061	477.361	456.913	498.391	390.092	381.602	395.4	418.158	913.949	607.005	608.442	613.827	735.165	575.777	646.422	753.914	610.638	857.181	821.202	720.123
FBgn0015331	CG14637	3R	1995	204.744	130.032	188.702	232.604	171.422	208.234	161.416	174.32	207.914	188.408	251.785	275.486	295.626	256.956	287.661	238.209	244.989	254.635	286.574	227.679	255.92	266.68	231.798	269.561	254.441	244.763	234.009	256.646	260.755	215.499	205.438	228.04	243.504	255.411	412.047	295.299	255.722	363.963	354.781	338.384	335.667	321.927	358.981	401.18	401.73	402.422
FBgn0037372	CG2091	3R	1335	212.734	247.542	233.508	322.355	251.073	231.264	209.665	274.182	219.747	215.061	242.372	233.581	292.61	230.865	227.957	232.777	194.774	234.872	211.275	233.118	195.307	187.58	295.486	271.093	183.808	214.792	201.425	194.317	197.733	201.394	231.017	214.987	213.751	175.984	183.56	228.31	243.965	218.089	204.822	249.197	194.058	176.097	208.481	208.066	201.499	184.391
FBgn0020660	CG10837	3L	1651	5596	6050.8	6008.31	5391.03	6391.97	5930.34	6318.9	6326.33	6253.48	6427	3000.24	3184	3418.56	3496.98	3336.4	3469.16	3470.94	3345.22	3341.65	3149.43	2862.26	3011.07	3626.56	3217.89	3284.46	3173.35	3288.71	3477.18	3029.02	3291.26	3600.35	3475.88	3668.22	3279.07	4586.43	5162.27	5146.78	5306.35	4925.48	4940.66	5218.58	5258.14	4766.68	5092	4837.24	4635.95
FBgn0030141	CG3002	X	2360	2074.4	2087.25	2429.86	2139.06	2448.39	2487.29	2369.48	2476.4	2269.31	2462.17	881.638	1017.36	913.274	796.169	869.185	893.089	891.7	946.329	938.675	882.742	932.387	932.626	907.936	903.642	827.537	878.434	827.176	835.932	909.099	824.383	922.471	902.177	931.735	822.299	2385	2335.05	2586.62	2484.19	2324.97	2105.06	2491.28	2419.95	2506.7	2297.44	2373.63	2274.99
FBgn0023172	CG9635	2R	8486	3422.72	2914.63	3450.06	3279.64	3610.25	3737.65	3145.85	3555.6	3830.35	3516.33	7688.45	8567.24	10172	9240.93	9148.54	8369.9	7393.05	8454.64	8290.9	8114.85	8704.28	8845.63	5358	8558.57	10163.2	7541.26	7762.27	6816.51	9562.87	7971.9	11158.4	8800.64	10410.4	7889.71	5529.9	4209.38	3321.45	4997.27	4769.43	4802.95	3790.68	4143.77	4362.05	4639.74	4289.77	4186.18
FBgn0033400	CG2063	2R	1195	349.563	337.119	364.479	338.809	428.555	441.417	377.221	360.028	358.356	363.949	367.872	346.88	339.367	343.926	333.407	384.083	367.484	366.37	346.52	356.671	381.635	365.366	448.043	333.122	398.117	398.899	362.121	399.634	337.17	389.466	314.152	366.246	318.669	380.002	396.644	448.418	465.885	395.738	466.946	396.093	469.41	484.266	492.211	497.115	482.837	520.781
FBgn0010422	CG3710	2L	1773	467.415	435.365	512.684	546.732	483.965	481.721	480.738	483.541	485.978	406.225	488.666	505.964	485.672	506.797	424.125	453.14	422.264	402.095	404.274	431.269	448.983	439.193	488.034	431.91	401.327	403.894	410.256	440.697	483.697	423.946	429.261	413.85	398.532	403.363	533.993	579.662	542.307	502.616	516.932	550.857	645.11	544.799	498.38	543.213	572.814	507.077
FBgn0025355	CG7869	3L	3776	135.83	175.302	162.852	210.166	143.718	131.466	160.538	140.157	176.643	171.865	65.1032	51.9932	52.7904	67.9946	70.5583	59.7462	66.1928	56.2477	62.8707	40.4072	62.8576	40.68	59.986	69.6877	79.4628	58.5147	60.7237	66.7279	67.7491	57.9889	67.1469	66.7995	67.3355	63.8528	111.676	83.3948	83.7711	106.878	103.63	99.6789	119.319	111.436	128.296	102.164	87.4428	89.704
FBgn0029942	CG2059	X	1197	979.774	1087.45	1054.66	919.945	1083.08	1036.37	1113.24	1189.58	1042.95	1134.12	818.104	786.882	798.644	913.183	887.794	950.507	949.524	919.726	905.777	788.717	684.698	720.939	1017.54	816.341	919.842	879.148	916.78	911.459	912.25	958.384	943.254	1154.02	1039.78	1030.21	202.815	200.968	285.116	285.971	284.069	308.218	335.667	348.066	331.842	262.885	243.319	231.735
FBgn0028530	CG18124	2L	1433	334.581	343.861	367.064	403.13	392.193	400.154	397.398	426.602	453.016	450.34	378.069	391.113	498.493	381.086	441.958	367.788	376.614	433.259	404.274	407.18	382.383	392.486	443.6	398.215	355.576	379.632	405.072	436.298	326.929	373.793	333.336	422.296	389.136	356.641	272.131	334.946	329.206	280.194	292.603	247.886	315.999	387.963	334.309	351.344	362.444	297.767
FBgn0032167	CG5853	2L	2623	429.463	603.924	143.896	129.391	115.147	85.4046	75.4443	140.157	149.597	167.269	1125.58	1887.28	563.349	1064.19	1042.09	1191.82	1121.47	1545.29	725.207	1250.29	1548.99	1302.51	1304.14	1317.17	1002.52	1099.65	496.157	493.493	799.597	1096.3	991.216	941.336	562.173	606.601	10518.1	13196.9	13698.8	12654.9	9505.94	12684.1	13456.8	15279.1	12355.9	12320.7	11552.6	12399.1
FBgn0052669	CG32669	X	2385	6328.08	7650.67	6439.13	5414.96	5882.9	6726.82	6153.97	5423.19	5707.5	6052.02	192.956	296.439	106.335	110.689	134.138	112.509	463.349	462.903	247.097	110.343	110.001	152.173	99.9766	69.6877	64.2124	391.049	64.4264	30.7975	45.6913	85.4161	51.9589	214.987	137.02	49.8363	2788.06	2311.81	2485.21	3061.91	2759	3992.4	5307.74	4555.13	2801.53	5064.59	4108.55	4395.49
FBgn0261067	CG4279	2R	588	206.741	155.075	287.792	216.898	258.865	250.456	237.737	233.011	259.47	272.042	200.8	212.629	263.952	237.981	248.117	230.45	223.686	214.349	230.282	237.004	245.444	257.64	277.713	239.695	204.677	214.078	237.711	231.714	201.672	243.71	207.036	201.934	177.734	232.05	261.862	330.845	342.433	270.084	285.288	285.921	292.398	334.309	330.608	386.23	349.771	332.652
FBgn0016762	CG12273	2R	1230	222.721	235.02	206.797	161.551	275.314	285.962	194.751	242.647	169.036	193.922	140.403	151.323	166.667	162.08	150.421	155.185	128.581	160.382	141.825	172.508	153.402	149.913	160.703	148.565	135.649	137.724	177.728	163.52	148.891	124.598	155.077	152.794	148.764	124.591	192.545	176.359	163.133	145.874	153.617	140.337	106.207	126.569	161.603	183.148	148.273	165.703
FBgn0027054	CG8725	2R	1703	759.05	732.03	853.036	872.078	889.144	926.017	887.786	925.911	803.766	838.185	532.591	488.115	525.642	492.565	528.024	547.803	534.868	459.863	512.47	575.802	583.677	562.739	616.152	595.026	532.963	509.506	540.589	527.957	457.701	505.444	458.038	495.238	445.51	418.158	686.745	669.892	850.938	675.932	714.439	702.999	765.741	664.49	753.737	745.049	826.272	730.091
FBgn0025808	CG7825	3R	1823	107.865	94.3933	102.537	210.166	116.879	119.95	93.8667	98.9858	74.3758	53.3056	66.6719	71.3936	76.1691	73.529	81.4134	51.211	75.3228	57.0078	71.6434	62.1649	91.2931	82.1132	64.4294	71.2193	70.6336	80.6361	71.0912	76.2604	44.9035	45.4507	38.3697	42.2296	32.1018	59.1806	80.8691	64.255	89.6497	37.5518	62.1781	44.5932	51.1368	60.5332	82.652	77.2459	84.9083	83.4745
FBgn0087002	CG11064	4	11356	928.838	510.494	463.569	734.46	3418.05	1230.21	1022.88	1343.75	1400.46	2787.52	4613.7	3534.76	2570.14	5862.55	8056.05	11849.1	6237.34	3795.2	3986.44	1922.45	2858.52	1266.35	3634.7	10853.7	5742.19	3099.85	1983.89	2034.1	8332.36	3933.84	5000.05	2058.5	2705.95	2829.77	121.945	65.6221	61.726	236.865	134.11	85.2517	165.211	88.0483	64.1479	180.656	83.641	230.489
FBgn0033463	CG1513	2R	3827	7444.68	6978.36	7991.83	6582.47	6040.47	6023.43	6090.81	6617.16	7803.54	7673.25	1919.37	2269.85	2122.93	2168.71	2213.67	2205.95	2292.4	2308.44	2254.57	2042.89	2188.04	2249.45	2055.07	2168.74	2329.3	2097.25	2103.86	2125.03	2286.14	2346.2	2390.11	2216.67	2161.78	2195.91	6719.84	5903.26	4428.11	4283.79	4709.69	4380.63	3701.52	3700.78	4337.38	5505.64	5123.64	5470.7
FBgn0261108	CG7331	3R	3003	1120.6	1278.16	1300.23	1253.52	1476.14	1566.07	1246.58	1295.57	1364.12	1555.05	1085.58	1161.7	1316.74	1171.72	1004.87	1060.69	938.872	998.017	919.667	1278.27	1155.38	1126.23	1114.55	1057.57	1154.22	1138.9	976.764	1178.37	1091.08	1264.78	1304.57	1220.05	1046.83	970.251	852.334	833.948	818.605	973.458	926.576	1120.08	1395.12	1051.08	1051.04	849.705	868.092	880.843
FBgn0023506	CG1474	X	1729	204.744	228.278	286.93	377.701	296.959	270.608	283.355	273.306	316.942	309.724	260.413	237.461	291.856	247.469	269.827	238.209	271.619	249.314	276.339	217.577	249.934	271.953	282.897	275.688	225.546	273.306	293.992	258.846	227.669	246.845	214.231	300.214	319.452	293.567	256.727	221.475	330.675	261.418	273.096	228.212	287.153	287.533	335.543	259.148	266.13	303.997
FBgn0259678	CG42347	2R	6062	148.814	163.743	127.525	87.507	277.046	316.669	178.084	181.328	132.693	107.53	1559.34	1720.43	1273	848.351	1029.69	927.23	1323.09	1156.88	1081.23	1479.52	1156.13	1089.32	875.351	1010.85	1308.33	1193.13	1424.79	1267.1	980.787	1091.6	986.42	1097.97	1015.51	913.406	5446.47	4854.67	5179.11	4870.18	4802.35	4552.44	3786.75	4227.7	4565.6	4486.49	5157.86	5252.67
FBgn0261575	CG11909	3R	2104	57.9275	21.1903	49.1142	159.308	130.731	78.6874	78.076	112.125	71.8403	120.397	192.172	574.253	77.6774	278.303	457.466	959.819	354.55	123.137	135.245	49.7319	30.6805	17.3266	131.08	313.977	209.493	87.0585	34.0645	19.7984	137.074	26.6435	27.1785	39.9261	47.7612	47.5002	91359	87397.7	101285	142001	142861	121303	101896	61229.4	89350.6	26253.6	17920.7	11388.7
FBgn0026239	CG31043	3R	6268	2458.92	2066.06	2671.99	2156.26	2671.76	2489.21	2644.06	2352.01	2541.46	2793.03	1461.29	1555.92	1391.4	1242.09	1336.73	1223.63	1166.36	1273.93	1152.87	820.577	911.435	730.733	900.53	944.996	1312.34	854.885	796.074	756.005	1567.68	1242.06	1422.08	945.942	1176.8	977.259	1526.24	1674.73	980.268	2095.68	2188.43	1788.97	1511.81	1381.26	1386.58	1240.92	1527.08	1289.49
FBgn0029117	CG9943	3L	1055	249.688	212.866	199.042	219.889	232.892	235.103	214.051	268.926	169.881	179.217	418.857	382.577	346.154	393.736	364.422	356.925	324.877	301.761	333.361	390.862	392.111	396.253	468.039	421.189	411.762	301.85	332.5	299.176	330.08	357.337	294.967	261.056	220.015	250.739	353	507.204	512.914	349.52	316.987	401.339	368.447	401.721	395.99	417.377	418.205	403.668
FBgn0261274	CG1333	3L	2100	564.294	514.347	586.786	720.25	481.367	517.226	662.33	583.403	757.281	669.996	880.07	993.303	815.235	1046.8	1042.87	1102.59	954.089	975.213	945.254	907.608	1001.23	989.126	1225.64	1186.22	1192.74	954.789	1036.75	998.718	1281.72	1125.3	1199.05	1129.45	1186.98	1146.24	2708.47	3452	3318.51	4175.47	4476.83	3644.84	3889.02	4289.6	4211.55	2980.2	2976.86	3767.57
FBgn0003612	CG8068	2R	2943	1252.43	1176.06	1251.12	1833.16	1120.3	1084.35	1243.08	1172.94	1310.03	1301.39	874.579	988.647	990.198	974.061	966.881	994.735	971.588	951.65	1011.05	961.225	1019.19	1030.56	947.926	980.988	919.842	1029.72	979.726	1040.51	1076.11	1021.07	1067.16	1115.63	1161.93	1008.41	911.382	779.263	771.576	886.8	896.097	918.095	963.732	830.956	838.857	916.984	955.535	976.776
FBgn0029608	CG3091	X	1286	226.716	239.836	387.744	306.648	550.629	521.064	371.081	441.494	440.339	344.648	1262.84	1895.81	1177.23	1192.28	1045.97	1186.39	1035.5	960.771	923.323	1010.18	1100.76	1156.37	1171.58	1081.31	1142.18	1015.44	989.353	949.589	1044.6	1122.16	1171.07	808.504	763.396	773.241	12530.9	12157.9	13707.6	9532.37	10287.4	9546.88	8316.94	8533.81	11705.8	10256.3	9484.38	9806.39
FBgn0037188	CG7369	3L	3790	511.36	451.739	512.684	747.175	563.615	552.731	400.03	774.367	436.113	635.072	914.582	915.701	1016.59	850.723	1004.1	866.708	925.177	904.524	981.807	840.003	799.937	863.319	673.176	917.427	1046.66	913.4	1119.69	918.058	976.06	968.571	1087.94	949.014	1042.92	810.619	586.622	371.859	502.626	509.838	515.713	443.309	334.356	404.472	439.166	327.672	351.039	396.192
FBgn0031910	CG15818	2L	1321	2584.77	2951.23	1493.24	1427.78	754.95	1376.07	871.118	1674	3405.23	3239.69	291.003	101.658	138.009	404.805	276.03	187.774	1380.16	1137.12	682.074	385.422	779.733	224.493	265.864	395.918	89.8973	498.802	35.5456	64.5281	63.8102	193.557	131.096	193.488	316.32	100.451	7130.6	7374.28	7311.6	6845.98	8678.12	6751.93	8386.43	8316.44	8704.37	9856.33	9035.76	10963.8
FBgn0011715	CG1064	3R	1335	461.423	460.408	438.581	592.355	451.931	486.519	455.297	407.331	420.899	389.682	451.016	408.961	363.5	386.62	400.089	412.016	399.439	377.012	440.095	416.505	417.554	403.033	473.223	412	432.631	405.321	364.342	382.769	367.106	406.706	375.703	333.23	292.831	388.567	616.145	531.813	612.851	491.062	508.398	482.656	537.592	487.017	558.827	538.23	517.053	545.699
FBgn0031119	CG1812	X	3229	316.604	340.008	326.566	462.964	328.126	323.386	300.9	329.369	300.884	307.886	349.047	401.201	403.47	357.367	350.465	326.664	271.619	334.446	326.782	362.111	322.519	342.013	322.147	374.476	357.984	290.433	324.354	310.908	368.681	327.559	447.646	287.929	312.405	309.92	155.32	179.094	221.92	161.761	181.658	127.222	188.813	155.46	167.771	140.787	121.66	134.556
FBgn0010612	CG6105	2L	733	10336.1	9400.8	7687.67	6445.6	6768.58	7179.75	6691.73	7432.69	6844.26	7613.51	11821.3	11017.9	8936.67	13783.9	11321.9	12792.7	13455.4	13204.5	12898	13611.8	10325.9	12127.1	13524.2	11809.4	11850.4	11705.8	12172.1	13798	11470.9	11510	9303.84	12089.2	11122.1	13659	5971.48	8051.01	9502.87	7361.59	5448.51	7178.19	7527.6	8035.79	7047.63	7452.99	7418.7	7553.82
FBgn0038830	CG17272	3R	670	1641.95	1723.16	1086.54	782.327	1697.77	1669.71	1102.71	1175.57	722.629	627.719	648.679	688.328	598.04	497.309	500.111	481.073	429.112	449.221	423.281	235.45	211.022	258.393	373.986	244.29	268.087	232.632	196.982	236.847	346.623	314.237	324.543	214.219	220.798	208.69	2327.23	2806.71	3472.82	2648.84	2190.86	2726.74	1913.04	1723.82	1992.28	1634.62	1831.23	1571.07
FBgn0261437	CG13383	2L	641	277.653	291.849	339.491	343.297	283.106	291.719	327.218	260.166	349.059	318.915	271.394	171.5	206.637	208.727	214.776	251.4	267.814	270.597	279.263	213.692	206.532	210.933	271.048	212.892	198.256	249.044	220.679	230.248	207.186	224.119	174.262	223.433	205.138	245.288	259.295	334.946	387.992	248.419	249.932	276.74	330.422	324.678	315.805	284.066	332.029	277.833
FBgn0033229	CG12822	2R	1522	563.295	669.422	608.327	566.926	762.742	811.824	658.821	678.009	634.73	635.991	702.016	687.552	673.455	615.113	689.3	753.423	664.21	636.207	721.551	718.782	718.372	693.066	758.341	740.527	743.258	610.836	707.95	670.945	653.858	639.445	674.667	611.177	555.909	650.987	818.96	750.553	899.437	642.713	658.357	629.551	588.729	646.605	713.028	612.984	698.275	742.549
FBgn0030034	CG10555	X	5188	794.006	690.612	773.764	823.463	786.118	755.207	715.843	731.444	838.418	755.469	938.113	1001.84	919.308	1087.12	1083.19	883.002	980.718	1086.19	1081.96	1061.47	1013.95	1097.61	809.44	972.564	1020.98	1118.2	1064.89	1010.45	1130.47	953.682	951.248	978.19	1049.18	1189.84	465.96	522.243	464.415	691.819	666.891	735.788	803.766	753.914	572.396	627.935	655.188	801.106
FBgn0050476	CG30476	2R	546	108.864	62.6078	96.5051	115.18	76.1876	94.0411	87.7259	97.2338	111.564	116.721	119.225	103.986	141.78	137.57	137.24	130.355	139.233	141.379	166.681	119.667	122.722	108.48	157	132.483	111.569	132.015	112.561	134.922	151.254	142.621	135.893	141.277	111.965	144.837	132.215	144.915	183.708	108.322	107.288	111.483	144.232	115.563	129.529	109.639	102.65	110.884
FBgn0030858	CG8211	X	3668	1065.67	1279.13	1113.26	1071.77	1166.19	1140.01	1099.21	1095.85	1102.11	992.587	611.029	645.647	581.449	607.207	715.662	628.499	565.301	598.202	605.314	571.917	603.133	630.539	541.355	663.182	666.203	600.846	590.205	596.885	742.877	703.703	689.855	567.412	634.206	569.224	644.385	624.777	589.337	671.599	663.233	634.797	663.467	634.223	667.384	566.885	530.994	683.993
FBgn0033845	CG17064	2R	4465	121.848	114.62	132.695	770.361	145.449	123.789	99.1303	152.421	127.622	164.512	233.744	228.149	163.65	193.705	214.001	232.777	213.034	202.948	175.453	184.941	182.586	199.633	171.812	240.461	238.388	263.316	180.69	138.589	263.906	216.283	202.24	220.362	201.223	221.927	182.276	181.828	105.816	158.873	167.028	141.649	127.186	148.582	131.997	134.557	127.996	150.752
FBgn0034062	CG8388	2R	1865	305.618	214.793	444.613	415.845	304.75	308.992	311.427	303.965	389.628	354.758	93.3407	112.523	96.5311	110.689	93.8192	106.302	104.995	106.415	108.196	99.4639	95.0346	109.233	105.901	111.807	85.0814	105.612	101.453	96.7921	100.836	105.007	119.905	99.8153	83.7778	92.6644	196.396	147.65	211.632	132.876	182.877	162.634	180.946	181.6	173.939	185.639	205.301	216.785
FBgn0032775	CG17544	2L	2565	3663.42	3436.69	1362.27	1505.57	1634.57	1889.46	2337.02	1832.55	1350.6	2553.15	4012.08	2605.87	2560.34	3533.34	3252.66	3189.83	1751.45	2646.68	2557.23	4016.63	4127.65	5140.74	3222.95	4357.39	4375.27	3486.62	3562.71	3875.35	4841.7	4440.85	3912.11	2617.47	1937.85	2868.7	12837.6	17462.3	13112.4	19470.6	14192.5	22052.6	22868.6	24422.4	13508.1	20163.7	15547.1	17818.7
FBgn0023531	CG32809	X	6941	101.873	91.5037	113.738	112.936	128.999	112.274	121.939	148.041	159.739	229.766	106.675	103.986	88.9896	103.573	117.856	101.646	95.8654	143.66	138.9	128.992	136.191	135.6	96.2738	104.914	120.398	135.583	133.296	124.656	147.315	117.545	123.103	143.581	154.245	140.943	177.142	180.461	124.922	176.204	152.397	177.061	142.921	218.745	162.837	156.984	163.48	196.85
FBgn0010247	CG40411	3R	3112	433.458	505.678	423.072	700.804	647.595	578.64	485.124	498.433	338.072	395.197	614.166	699.968	800.152	607.207	684.648	667.295	588.887	592.881	643.329	610.77	544.017	606.433	593.194	594.26	611.623	608.696	573.913	582.952	568.778	543.058	683.46	646.496	585.662	559.101	928.069	1006.21	1012.6	1016.79	759.549	866.944	816.878	751.162	668.618	868.394	736.294	931.924
FBgn0022699	CG10270	3L	2685	491.385	469.077	678.121	561.69	645.863	636.217	569.341	536.1	621.207	531.218	354.538	388.009	414.028	386.62	371.4	354.597	390.309	420.338	390.383	388.531	350.955	372.146	346.586	348.438	381.261	366.787	428.028	402.567	396.254	358.904	431.659	401.565	447.076	352.748	626.414	401.935	470.294	524.281	596.179	464.294	503.501	458.126	511.949	504.59	509.45	487.142
FBgn0016122	CG10593	2L	3198	168.789	102.099	78.4104	217.646	187.872	153.536	107.903	144.537	97.1957	124.992	1125.58	1104.27	925.341	995.409	1354.56	1381.15	1241.68	1017.02	952.565	1485.74	1234.7	1064.46	1544.82	1528.53	1543.5	1246.65	1341.85	1270.03	1328.2	1414.46	1383.71	887.589	858.919	756.889	400.495	288.464	277.767	359.63	301.137	279.363	342.223	343.939	286.198	317.705	305.416	285.308
FBgn0053095	CG33095	3R	3581	755.055	772.484	946.957	1120.39	854.513	834.854	881.645	829.553	997.312	912.629	564.751	637.887	736.804	719.477	686.974	720.058	639.103	658.25	626.514	662.833	645.787	626.019	611.709	713.724	669.414	655.079	642.783	646.014	730.273	723.294	780.183	731.723	734.426	650.987	668.774	727.312	564.352	719.261	755.891	729.23	662.156	630.096	673.553	715.148	655.188	683.993
FBgn0085387	CG34358	X	14924	55.93	39.4911	47.3909	25.4294	31.1677	42.2225	43.8629	42.0471	43.1042	34.0053	237.666	234.357	218.703	193.705	265.95	211.051	222.164	213.589	228.089	303.831	225.988	219.22	194.029	162.349	262.468	253.326	328.056	230.981	198.521	219.417	202.24	194.256	210.619	224.263	41.0764	57.4193	48.499	69.3264	76.8083	52.4626	97.0288	88.0483	62.9142	79.7377	63.3644	54.8191
FBgn0030554	CG1434	X	2037	127.84	182.044	166.299	172.022	199.127	233.183	215.806	172.568	147.061	134.183	165.503	170.724	177.225	172.358	146.544	210.276	155.211	161.902	159.37	284.404	255.92	228.26	201.434	239.695	258.455	189.816	202.906	236.114	241.849	229.605	232.616	178.132	151.896	189.222	201.531	205.069	207.223	235.421	220.671	243.951	209.792	218.745	202.312	292.787	287.674	220.522
FBgn0040337	CG3021	X	1412	260.674	279.327	355.001	289.446	312.542	309.952	393.889	440.618	375.26	413.578	227.469	224.269	226.999	264.862	227.182	243.64	283.031	270.597	238.324	249.437	234.968	265.173	288.821	277.985	265.679	264.743	256.965	282.31	272.572	324.424	282.177	290.232	306.141	299.797	216.935	236.513	264.54	319.19	316.987	272.805	300.265	335.684	321.973	347.607	253.458	299.013
FBgn0021760	CG32435	3L	5930	2466.91	3109.2	1994.73	2313.33	2368.74	2357.74	2254.56	2515.82	2361.43	2820.6	4246.61	4881.93	5193.07	5125.68	4613.43	4317.24	4206.66	4761.29	4521.58	4447.12	4283.29	4312.83	3017.81	4949.36	5387.42	4240.17	4108.48	3859.95	4972.47	4078.81	5221.47	4888.65	5387.62	4583.38	2056.39	1889.37	1535.8	2179.45	2068.95	2237.53	1978.6	2136.55	1939.24	2164.13	1925.01	2024.57
FBgn0030101	CG12118	X	1277	522.346	553.838	604.88	537.757	692.615	733.136	592.15	671.001	642.337	609.338	652.601	594.43	570.137	598.51	626.495	546.251	641.385	531.313	617.011	523.739	607.623	603.419	705.761	578.944	614.833	637.239	647.967	651.147	549.083	539.924	524.385	496.773	525.373	450.863	575.069	464.823	474.703	391.405	446.22	386.912	380.248	324.678	494.679	438.557	385.255	402.422
FBgn0030008	CG2129	X	2017	53.9325	45.2702	59.4541	136.122	78.7849	67.1722	71.9352	71.8304	66.7692	48.7103	98.8313	97.0022	104.827	98.0387	93.8192	102.422	88.257	96.5332	87.7266	82.3685	84.5584	80.6066	115.529	98.788	103.542	94.1944	96.2694	117.324	92.1703	110.492	133.494	103.654	102.569	103.566	69.3164	66.9892	107.286	72.215	78.0275	82.6286	97.0288	82.5453	71.5495	72.2623	77.3045	69.7697
FBgn0030874	CG6506	X	1309	186.766	164.707	176.639	201.939	193.932	171.769	165.802	183.956	186.785	171.865	97.2626	93.1221	111.614	120.176	124.834	136.563	138.472	100.334	114.776	110.343	125.715	118.273	170.33	124.059	97.1212	120.597	142.923	145.188	111.077	134.001	131.096	142.813	119.012	107.46	160.455	91.5975	157.254	103.99	124.356	142.961	133.742	115.563	134.464	134.557	135.6	118.359
FBgn0031298	CG4428	2L	4075	2178.27	2621.82	2187.74	1987.23	2381.73	2395.17	2523	2393.18	2200.85	2411.62	1138.91	1216.02	1233.79	1251.57	1290.21	1356.32	1197.56	1241.25	1121.44	1422.8	1259.4	1373.33	1529.27	1386.86	1353.28	1375.81	1473.66	1455.55	1757.54	1993.56	1701.06	1271.49	1316.96	1143.9	2040.98	2259.86	2076.64	1832.82	1694.66	1799.47	1745.21	1832.51	1976.25	1752.98	1859.11	1931.13
FBgn0010269	CG15793	X	1799	716.104	677.127	691.046	682.854	657.118	682.278	585.132	607.054	558.664	620.367	766.335	762.049	696.08	759.009	780.018	709.971	661.167	716.018	700.351	765.405	797.692	757.852	847.209	787.241	721.586	714.307	706.469	735.473	781.478	749.154	707.441	682.583	710.154	745.987	1005.09	955.622	1041.99	1000.9	897.316	952.196	869.326	890.114	862.295	1007.93	993.554	1021.63
FBgn0030658	CG7872	X	1653	838.95	975.718	831.495	817.48	811.225	817.582	802.692	776.119	801.23	815.208	508.275	536.228	557.316	552.653	512.517	457.795	549.324	512.31	469.337	568.032	569.46	480.626	649.478	536.059	540.989	510.933	540.589	569.753	528.601	646.498	598.727	514.433	569.219	498.363	863.887	970.66	1059.63	977.79	948.521	1058.43	988.645	1023.56	954.816	892.066	953	890.81
FBgn0020653	CG2151	X	2277	37341.3	53522.9	22418.5	19580.6	23115.1	23935.4	26202.8	25651.3	27436.2	35564.9	8062.6	8318.91	6476.63	9090.71	9307.49	9284.71	10256.8	10941.7	9966.48	8769.14	9151.76	8270.08	11459.5	10236.4	10335	10529.1	10294.9	11229.3	10624.8	11047.7	10024.9	10608.1	12426.5	11840.8	12432	20979.9	25125.4	18674.8	15159.3	17723.2	22213	23332.8	16437.9	17478.8	17301	18045.4
FBgn0039712	CG15514	3R	1369	303.62	340.008	337.768	420.333	416.435	436.619	287.741	388.059	338.917	316.157	417.288	375.593	417.044	443.546	434.205	392.618	394.874	429.459	375.031	419.613	467.69	442.959	502.105	434.974	436.644	439.574	407.293	426.765	398.617	426.297	421.267	392.351	353.903	404.141	451.84	493.533	487.93	444.844	498.644	459.048	389.426	400.345	473.707	462.23	468.896	533.24
FBgn0083228	CG5907	X	4161	222.721	160.854	240.401	210.914	207.784	199.597	242.123	213.739	262.851	236.199	713.782	886.988	944.195	885.51	928.888	799.202	899.309	980.534	874.342	965.11	612.113	580.066	732.421	848.505	968.804	919.822	1001.2	1001.65	1072.96	1134.7	1150.29	1345.97	1257.45	1006.85	232.338	241.982	239.556	371.185	302.356	292.479	280.597	293.036	298.534	219.279	216.706	219.276
FBgn0000395	CG15671	2R	4329	603.245	490.267	485.111	419.585	308.214	392.478	751.811	279.438	655.014	348.325	1785.24	1871.75	1959.28	2420.13	1546.85	1869.98	1404.5	1663.87	1288.85	2063.1	3024.65	2238.9	1651.47	2060.76	1884.63	1336.56	1218.18	1261.23	2672.94	2521.73	3219.85	1362.86	1655.98	1165.7	397.927	658.955	451.188	436.178	280.411	279.363	246.506	235.254	201.079	159.475	207.835	360.062
FBgn0037093	CG7597	3L	4772	1976.53	1952.4	2129.14	1984.24	1949.71	1932.64	2091.39	1994.61	2270.15	2275.6	1481.69	1797.26	1588.99	1716.47	1598.8	1610.04	1654.06	1790.04	1689.47	1592.2	1524.3	1767.32	1281.92	1476.46	1692.8	1567.05	1703.97	1536.21	1659.85	1561.78	1698.66	1745.23	1731.93	1818.25	2243.8	2259.86	1897.34	2251.66	2155.51	2286.06	2610.6	2724	2512.87	2170.36	1982.04	2086.86
FBgn0041582	CG4057	2R	4162	1141.57	1862.82	770.318	840.665	832.869	965.36	787.779	847.073	988.86	1012.81	2494.31	2775.04	2730.02	2805.17	2157.07	2571.41	2133.39	2461.22	2071.81	2610.93	2512.81	2394.09	1909.18	2364.02	2865.48	2022.33	1972.78	2160.22	2921.88	2737.23	3100.75	2388.66	2352.83	1920.26	1396.6	1587.23	1237.46	1347.53	1308.18	1106.96	1024.05	1048.33	991.825	1062.75	1283.76	1304.45
FBgn0027599	CG2790	2R	1757	517.353	517.237	548.011	578.144	451.931	475.003	577.236	578.147	638.956	696.649	436.897	421.378	435.898	459.359	433.429	409.688	501.391	462.143	479.572	465.46	453.472	444.466	442.119	366.818	420.591	467.404	530.963	499.359	412.797	420.811	431.659	599.66	629.508	683.692	527.574	399.201	423.264	454.954	553.507	478.721	506.123	480.139	537.855	565.639	448.62	485.896
FBgn0039210	CG13625	3R	2094	223.72	184.934	242.124	369.474	181.811	188.082	194.751	218.995	217.211	184.731	226.685	203.317	153.092	234.028	220.979	217.259	235.098	196.867	190.074	204.367	244.695	240.313	221.43	251.182	197.453	228.35	244.376	241.247	193.794	213.148	179.058	224.201	202.006	253.854	196.396	173.625	189.587	161.761	227.986	174.438	197.991	200.86	224.518	251.672	233.181	246.686
FBgn0041702	CG15107	2R	1118	61.9225	71.2766	120.631	155.568	79.6507	82.5258	67.5489	76.2103	80.2921	92.8253	145.11	115.627	119.91	123.339	144.218	148.202	110.321	115.536	140.363	130.546	163.879	145.393	139.227	145.502	127.622	139.151	118.485	106.325	118.955	108.925	68.7456	85.227	82.2119	85.6561	116.811	103.902	104.346	83.7693	102.411	91.8095	89.1616	96.3029	119.66	138.295	103.918	112.13
FBgn0039557	CG12259	3R	1246	157.803	180.118	186.117	235.596	196.529	191.921	169.311	168.188	191.856	176.46	305.907	259.19	281.298	306.766	334.183	262.262	264.01	239.433	250.752	237.004	253.675	246.34	313.26	257.308	270.495	260.462	225.122	229.515	302.508	286.81	260.594	223.433	202.789	199.345	236.189	233.779	321.857	306.191	267	247.886	256.995	251.763	291.133	275.344	277.536	305.243
FBgn0040513	CG1669	2R	1905	347.565	317.855	300.717	272.244	331.589	345.457	375.467	351.268	277.219	308.805	451.8	415.17	404.978	437.221	407.067	476.418	420.742	368.65	350.906	342.684	370.411	367.626	410.274	434.974	450.289	362.506	386.558	376.169	452.186	464.695	439.652	405.404	383.655	365.985	304.222	400.568	377.705	352.409	351.124	333.137	336.978	309.545	288.665	178.164	255.992	236.719
FBgn0031561	CG16712	2L	381	104.869	38.5279	18.0947	37.3961	87.4426	60.455	30.7041	62.1946	73.5306	106.611	140893	94892.2	102219	121140	132263	147890	101726	108443	96564.3	173885	165072	182696	137897	136034	106534	111374	82437.7	91841.8	134767	148090	141466	99095.9	98349.7	202111	309.356	180.461	261.601	111.211	146.301	83.9401	180.946	159.588	154.202	269.115	296.545	198.096
FBgn0262975	CG43286	3R	6954	12476.4	11902.2	12044.2	9816.49	10350.3	10319.6	11517.5	9286.27	12461.3	12498.3	7696.29	9031.3	8819.02	8620.29	8570.12	8483.96	6846.01	7130.54	7422.4	8097.76	8291.21	8790.64	6662.88	8479.69	8716.03	7035.32	7577.88	7076.82	10130.1	9494.5	11048.1	7514.56	8221.97	6875.85	12275.4	12857.8	10722.7	15022.2	13356.1	13762.2	14820.5	14529.4	13770.8	13923	12473.9	13374.6
FBgn0037439	CG10286	3R	2151	383.52	333.266	389.467	311.136	305.616	332.023	319.322	296.957	357.511	265.609	396.11	382.577	344.646	422.199	334.958	433.742	445.089	422.618	382.342	458.466	421.295	395.5	481.369	416.594	359.589	468.831	407.293	448.763	397.829	514.064	470.028	405.404	436.897	430.617	735.524	365.023	439.431	483.84	659.576	535.118	611.019	723.647	479.875	859.672	712.216	688.976
FBgn0037466	CG1965	3R	3223	723.095	609.704	811.677	798.782	805.165	860.764	838.66	891.748	831.657	839.104	740.451	758.945	849.926	917.136	780.018	781.356	801.922	765.425	721.551	716.451	697.42	760.866	797.591	716.022	865.262	662.929	705.728	703.209	922.491	849.459	940.856	769.346	855.004	704.717	644.385	746.451	640.775	756.813	781.494	636.109	778.853	686.502	689.589	611.738	643.782	793.631
FBgn0030748	CG4394	X	2356	2369.04	2306.86	3065.76	2331.28	2795.57	2692.65	2725.64	2936.29	3204.08	3262.67	155.306	270.054	116.139	173.94	169.03	176.911	200.1	250.074	212.006	160.075	182.586	167.24	222.911	173.836	148.491	212.651	145.885	155.454	109.502	126.949	157.475	205.773	195.743	186.107	3002.43	3044.59	2899.65	2459.64	2295.71	2303.11	2091.36	2034.74	2239.01	1942.36	2083.42	2471.84
FBgn0010808	CG1715	3R	940	3100.12	3252.72	2735.75	2472.63	2750.55	2942.14	2769.51	2832.92	2635.27	2692.85	3341.44	3345.41	3376.33	3124.59	3249.56	3108.35	3518.87	3561.09	3654.54	3304.06	3095.73	3195.64	3823.55	3062.43	3322.99	3229.01	3636.76	3649.5	2763.53	2881.42	2801.78	3776.09	3743.38	3815.59	2273.32	2612.58	3070.14	2449.53	2188.43	2467.05	2625.02	2909.72	2847.18	2415.8	2259.57	2192.76
FBgn0032751	CG17343	2L	571	34.9563	22.1535	19.818	29.9169	27.7046	27.8285	26.3178	19.2716	24.5102	16.5431	22.7469	31.8167	36.9533	29.2535	27.9132	42.6758	29.6726	22.043	31.4354	36.5219	30.6805	26.3666	28.1416	44.4163	47.3566	38.5341	24.4376	24.198	23.6334	25.8599	40.7678	29.1768	33.6677	36.5985	48.7782	49.2166	61.726	49.1062	36.5754	43.2816	39.336	31.6424	48.1109	47.3443	40.5532	47.3438
FBgn0030431	CG4407	X	1338	924.843	1363.89	993.486	798.782	963.6	970.158	1157.98	1028.4	1081.83	1247.17	708.291	802.402	765.461	801.703	708.684	754.199	792.031	795.069	690.116	879.633	734.835	759.359	957.554	817.107	848.406	686.477	747.198	848.397	849.227	894.126	869.712	945.942	823.685	752.217	494.2	652.12	701.032	895.465	724.192	773.823	979.466	1018.06	767.307	827.279	909.913	757.5
FBgn0031598	CG3338	2L	2960	585.268	728.177	781.519	768.117	865.768	835.814	1001.83	929.415	944.911	964.096	409.444	485.787	421.569	448.29	476.074	466.331	484.653	470.504	436.44	575.025	598.643	621.499	494.699	513.851	531.357	488.812	492.455	515.491	508.118	494.473	470.828	418.457	417.323	434.51	338.88	318.541	327.736	355.298	374.288	407.897	334.356	350.818	381.186	378.754	348.504	421.11
FBgn0039714	CG7816	3R	1820	3342.82	3258.49	2856.38	2397.09	2769.59	2835.63	2243.15	2569.25	2426.51	2373.94	1324.03	1219.9	1312.97	1021.5	1119.63	1096.38	1140.49	927.327	1228.17	1284.48	1543	1503.65	1157.51	1210.73	1343.64	1223.81	1400.35	1197.44	1098.17	1150.37	1243.02	1134.06	1114.17	929.759	5936.82	5610.69	5818.41	4569.76	4002.57	4363.58	4298.11	4735.35	4146.17	6623.21	7795.09	9175.97
FBgn0038652	CG7720	3R	2758	50844.4	62485.5	37869.6	35732.8	23891.7	27774.7	48650.1	57593.1	55606.1	53547.3	509.844	380.249	369.533	262.491	375.277	277.781	645.189	518.391	397.694	341.13	414.561	253.12	471.741	348.438	313.035	435.292	445.061	435.564	248.939	423.162	448.445	699.475	851.089	604.265	225.92	369.124	295.403	476.619	104.849	156.076	260.929	403.096	273.862	2089.38	1069.59	2455.65
FBgn0030838	CG5445	X	2047	1482.15	1408.19	1848.25	1628.23	1887.38	2038.2	1676.44	1921.02	1689.51	1663.5	1430.7	1279.65	1288.09	1302.17	1331.3	1305.1	1149.62	1109.75	1141.91	1101.87	1170.35	1257.31	1211.57	1299.56	1404.65	1218.1	1390.72	1251.7	1415.64	1369.01	1322.95	1002.76	1161.93	1172.71	2116.72	1807.34	1804.75	1822.71	1973.85	1691.92	1379.38	1616.51	1986.12	1538.69	1570.17	1848.9
FBgn0028507	CG3793	2L	1738	625.218	825.46	769.456	637.23	824.211	749.45	828.132	853.205	820.669	973.287	597.694	561.061	560.333	596.929	543.531	633.93	574.431	607.323	652.832	561.038	571.704	522.059	639.85	559.799	575.503	568.021	653.891	612.283	580.594	598.696	570.749	667.995	630.291	618.282	432.585	449.785	493.808	439.067	419.398	466.917	540.214	509.029	435.465	372.525	500.579	427.34
FBgn0011272	CG4651	2L	1186	25495.1	25660.5	22745.9	18856.6	24746.3	25302.8	23967.6	24771.8	22083.7	23779.8	23406.6	22581.3	22111.6	23050.9	20810.8	23053.5	21646.6	20277.3	19025	19533	19024.1	18242.7	25217.8	21853.6	22823.5	18544.9	19290.2	19624.6	22125.6	23713.5	25289.6	19240.6	18804.6	16980.9	47454.7	56552.6	59389.3	42790.2	43564.9	43389.2	45621.9	42455.8	41918.2	40481.8	38980.5	33408.5
FBgn0033713	CG8841	2R	3539	548.314	629.931	614.359	830.942	541.105	539.297	608.818	559.751	644.027	619.448	543.572	540.884	545.25	561.35	601.684	587.375	559.976	519.151	570.954	501.982	550.004	604.926	505.067	611.107	613.228	577.297	562.065	585.885	756.269	708.405	697.049	598.892	614.632	575.454	641.818	544.117	598.155	610.939	652.261	671.521	611.019	595.702	606.937	541.967	598.16	650.354
FBgn0017578	CG9648	3L	1289	482.396	460.408	532.502	466.704	507.34	527.781	514.074	486.169	569.651	576.252	547.494	526.14	533.938	596.138	583.85	615.308	557.693	569.318	589.962	554.045	566.466	562.739	744.27	565.925	543.397	589.429	629.453	643.814	575.08	669.223	605.921	630.372	602.887	567.667	691.88	503.103	609.912	595.051	629.096	578.4	567.75	518.66	544.023	624.197	624.773	594.289
FBgn0020379	CG6312	3R	4760	265.668	304.37	391.19	356.011	508.206	434.7	389.503	415.215	364.272	369.463	347.478	320.495	363.5	328.904	396.987	363.133	305.856	339.766	370.645	374.544	360.683	389.473	283.637	333.888	425.407	371.782	410.256	373.969	374.984	331.477	358.916	307.892	393.051	333.28	263.145	210.538	188.117	232.532	323.082	246.574	213.726	250.387	265.227	252.918	273.734	325.177
FBgn0043012	CG6056	3R	751	889.886	1133.68	865.961	796.538	847.587	932.734	836.028	928.539	877.296	921.819	982.823	931.221	891.404	834.119	876.938	896.969	972.349	966.092	952.565	1106.54	1053.61	1135.27	1144.92	1016.98	935.895	1038.28	1006.39	1042.71	861.044	895.693	849.728	1034.24	1039.78	1093.28	593.04	673.994	708.38	470.842	438.904	438.063	468.098	609.46	577.331	746.295	774.313	797.369
FBgn0259977	CG30445	2R	2281	2813.48	1710.64	2319.57	1685.07	2163.56	2282.89	1551.87	1339.37	1182.41	1008.21	5280.42	5206.3	4665.17	4417.27	4369.96	4903.07	5403.46	5519.12	5284.8	5918.1	6263.31	5297.43	5771.98	5064.99	6050.41	4641.21	5257.79	5883.05	5824.06	6587.22	5779.43	5415.37	5768.14	5148.71	481.364	348.617	511.444	502.616	460.85	372.484	365.825	419.605	330.608	474.689	676.732	585.568
FBgn0031320	CG5126	2L	1667	1071.66	1271.42	1290.76	1091.97	1364.45	1273.39	1641.35	1586.4	1310.87	1429.14	299.632	291.783	294.118	374.761	386.132	403.481	299.009	324.564	307.774	337.245	385.377	341.26	405.09	329.293	389.287	333.962	347.31	329.24	385.225	406.706	383.697	286.393	277.172	278.772	627.698	1323.38	1252.16	1509.29	1584.93	1491.25	1902.55	1330.36	1234.85	733.836	657.722	715.14
FBgn0037643	CG11963	3R	1904	11264.9	12720.9	8834.53	8133.66	8451.63	8504	8380.45	8937.63	7962.44	9185.11	22342.2	21013.8	20474.4	21249.1	20723.2	21150.1	21976	22366.1	22147.3	19909.1	16785.2	18532	20051.6	19742.3	21133.9	19999.9	22225.6	21480.5	20020.7	18882.4	17471.8	21442.6	21141.8	23309.4	7062.57	8308.03	8372.7	7201.28	6282.43	6448.96	7504	7762.01	7285.72	5812.13	5383.44	5667.55
FBgn0263258	CG32556	X	5746	165.793	219.609	144.758	166.787	178.348	157.375	121.939	107.746	69.3047	78.1203	3804.22	4008.13	3565.62	4542.98	3683.76	3761.68	3634.52	4374.4	3928.69	3987.1	3737.78	4058.2	2772.68	3954.58	4039.76	3550.13	3481.99	3994.14	4944.11	3989.48	4399.72	4674.43	4152.09	4792.07	359.418	561.889	486.46	628.27	531.562	478.721	683.135	619.09	647.647	614.23	533.528	683.993
FBgn0033679	CG8888	2R	1708	62.9213	66.4606	68.9322	51.6067	77.9192	70.051	62.2854	126.141	84.518	100.178	1379.72	1239.3	877.829	1189.9	1453.04	1360.2	1406.03	1555.93	1325.4	1300.02	925.652	660.673	1637.39	1471.1	1557.15	1189.56	1312.97	1327.96	1618.89	2049.99	1590.74	1473.43	1349.06	1558.94	1123.18	1052.69	1138.99	1106.33	1002.17	894.487	971.599	1077.22	984.423	791.148	955.535	736.32
FBgn0027521	CG3679	X	3215	9426.2	7146.92	7779	7871.14	8587.56	8605.72	7711.98	9671.7	8601.39	11344	109.028	97.7782	49.7738	71.9477	107	110.957	89.0179	68.4094	70.9124	52.8402	48.6398	51.9799	80.7218	114.104	80.2655	124.879	58.5021	60.8617	74.0514	42.3162	44.7646	29.1768	22.7061	29.5903	305.505	581.029	764.227	605.161	366.973	541.676	1030.6	601.205	759.905	191.869	230.646	132.064
FBgn0031684	CG8680	2L	867	2213.23	2136.37	1700.04	1492.11	1691.71	1726.33	1588.72	1749.33	1582.18	1807.8	2106.83	2021.53	2452.49	2335.53	2050.84	2204.4	2313.7	2155.65	2157.34	2178.88	1879.74	1885.59	2477.94	2042.39	1874.2	2045.87	2228.27	2368.47	1817.41	2109.54	2054.38	2820.17	2604.94	2312.72	1272.08	1729.42	2016.38	1529.51	1275.26	1659.13	1476.41	1586.25	1386.58	1523.74	1494.13	1341.82
FBgn0035461	CG10855	3L	1572	371.535	422.843	301.579	258.033	488.293	446.215	248.264	358.276	231.579	216.899	390.619	304.975	396.682	307.557	324.103	285.54	229.012	258.435	255.138	329.474	366.669	351.053	352.51	358.394	285.745	257.607	248.079	301.375	252.09	269.57	262.992	173.525	181.649	145.615	396.644	363.656	226.329	336.522	295.041	304.283	191.435	199.485	231.919	292.787	252.19	219.276
FBgn0051374	CG31374	3R	3419	58.9263	46.2334	35.3278	32.1607	54.5434	63.3338	39.4767	52.5588	38.0331	45.9531	3717.94	2984.56	2810.71	2099.92	3059.59	2480.63	2970.31	2886.88	2924.95	3967.68	3097.23	2696.93	3719.87	3021.84	3571.01	3105.56	3709.33	3365.72	2716.27	3352.38	2916.09	2905.39	2823.39	2597.72	390.225	267.957	242.495	414.514	301.137	264.936	289.775	393.466	345.412	408.656	513.251	436.061
FBgn0032261	CG6094	2L	889	239.7	297.628	216.275	238.587	321.2	372.326	354.413	322.361	222.282	298.695	291.003	332.912	323.53	328.113	297.74	271.574	375.092	382.332	336.285	341.13	321.771	354.82	324.368	313.212	301.798	416.025	368.045	426.032	308.022	329.91	293.368	539.771	490.922	467.994	200.247	292.565	310.1	244.087	208.48	275.429	367.136	346.69	268.928	327.672	290.209	275.341
FBgn0020261	CG3291	X	5384	942.82	641.489	909.044	959.585	917.714	950.007	939.544	811.158	801.23	629.558	548.279	622.366	530.921	528.934	600.133	560.993	575.192	608.843	610.431	604.554	716.127	610.199	406.571	619.531	620.452	636.526	605.756	628.415	622.347	548.544	558.758	626.533	679.618	645.536	1092.37	939.216	736.304	948.904	1183.82	1093.84	1005.69	1081.34	1089.28	1006.69	1130.42	1075.2
FBgn0034709	CG3074	2R	2049	1006.74	925.632	914.214	765.873	1233.72	1389.5	963.23	1150.16	1065.77	984.316	2946.9	2751.76	2789.6	2786.99	2465.66	2703.32	2388.27	2141.21	2433.68	4122.31	3297.78	2653.99	2800.83	3418.53	3796.56	1958.82	2149.77	2332.54	2712.33	2977.02	3652.31	2664.3	2403.72	1744.27	2906.15	2426.65	2917.29	2658.95	2017.74	1908.33	2096.61	2253.49	2282.18	2124.26	3842.42	2577.74
FBgn0033741	CG8545	2R	2949	488.389	320.745	387.744	661.164	315.14	310.911	383.362	431.858	335.536	294.1	669.073	621.59	427.603	571.629	478.401	495.04	486.935	526.752	445.213	613.101	664.494	602.666	490.996	488.58	491.225	653.652	479.125	505.959	545.932	670.007	644.291	456.079	523.024	699.266	1630.22	751.92	590.806	924.351	1489.84	1124.01	1101.41	1406.02	986.89	1826.49	1423.16	1273.3
FBgn0037780	CG3925	3R	2061	848.938	861.098	1106.36	890.776	1070.09	1112.18	979.898	1087.97	1048.87	910.791	716.135	764.378	900.454	793.797	924.236	817.824	806.487	719.818	836.327	733.546	780.481	871.606	822.03	801.025	793.825	720.73	825.695	816.133	736.575	738.183	741.814	793.148	718.767	707.053	843.349	909.14	698.092	671.599	729.069	642.667	617.575	616.338	695.758	563.148	683.068	581.83
FBgn0015321	CG8284	3L	1709	1103.62	1049.88	1128.77	1274.46	1148.87	1142.89	1076.4	988.982	1022.67	977.882	1291.08	1146.18	1028.66	1212.83	1322	1260.88	1138.97	1113.55	1140.45	1327.22	1395.59	1382.37	1394.49	1281.18	1114.08	1290.18	1286.31	1276.63	1244.69	1261.65	1047.97	996.618	951.309	1164.92	1260.53	1283.73	1247.75	1483.3	1391.08	1564.7	1464.61	1415.65	1337.24	1705.64	1591.71	1691.92
FBgn0030796	CG4829	X	3129	220.724	216.719	187.84	139.114	223.368	232.224	151.766	205.855	122.551	161.755	1685.62	1672.32	1504.53	1481.65	1391.78	1392.01	1196.8	1229.09	1148.49	1763.93	1376.13	1542.07	1214.53	1366.95	1618.15	1273.05	1196.7	1143.17	1683.49	1430.13	1476.43	1015.05	981.845	1182.83	848.484	682.197	731.895	777.033	616.905	604.631	597.907	628.72	618.04	733.836	751.502	644.124
FBgn0003984	CG10491	3L	5102	403.495	491.23	317.088	272.244	422.495	410.71	412.312	326.741	570.496	412.659	268.257	277.038	320.513	181.055	238.813	206.396	233.577	225.751	203.233	271.971	310.546	220.726	166.628	219.784	281.732	226.923	286.586	240.514	219.003	228.821	282.976	277.947	278.737	193.116	68.0327	54.6851	29.3934	62.1049	69.4932	59.0204	34.0912	38.5211	33.3075	63.541	74.77	53.5732
FBgn0025802	CG6939	3R	6782	1083.64	1004.61	1068.45	883.297	1095.2	1035.41	1105.35	1071.32	1169.73	1124.01	772.61	876.9	924.587	849.141	876.938	800.754	867.353	854.357	878.728	828.347	884.496	891.946	639.85	892.921	948.738	775.677	874.57	808.067	979.211	806.359	976.828	866.858	962.271	884.594	608.444	582.396	393.871	632.603	718.097	662.34	558.571	661.738	689.589	666.558	617.169	650.354
FBgn0036053	CG6718	3L	3685	3025.21	3166.03	2964.95	2844.35	2807.69	2803	2386.14	2616.55	2919.25	2728.7	1804.85	1534.96	1828.81	1658.75	1871.73	1696.17	1519.39	1501.97	1660.23	1647.37	1920.9	1687.46	1478.91	1730.71	1728.92	1527.09	1663.24	1488.55	1658.28	1562.57	1749.82	1577.08	1588.65	1368.16	1503.14	1235.88	1121.36	1387.97	1392.3	1307.63	1125.01	1081.34	1245.95	1234.69	1172.24	1249.63
FBgn0038678	CG14283	3R	456	296.629	382.389	186.979	186.981	248.476	267.729	193.874	229.507	132.693	168.188	331.791	341.448	394.42	369.226	345.813	421.327	391.831	440.86	480.303	357.448	331.499	319.413	462.114	353.033	350.76	399.613	382.115	448.763	331.656	330.693	338.932	512.13	517.543	436.068	191.262	392.366	448.249	265.751	232.863	287.233	305.51	315.048	262.759	326.426	271.2	279.079
FBgn0027094	CG13391	2L	3204	3569.53	3973.19	2573.76	2489.84	2674.36	2803	2964.26	2807.52	2831.35	2991.55	2346.07	2515.07	2285.83	2409.06	2357.11	2299.84	2245.23	2570.67	2264.08	2547.21	2791.17	2575.64	2373.52	2416.86	2372.65	2375.55	2211.97	2263.62	2128.58	2229.44	2338.15	2347.96	2467.14	2238.74	3060.19	3374.07	3255.31	3583.31	3458.81	4031.75	3945.4	3937.41	3095.13	3391.35	3193.56	3110.98
FBgn0028387	CG5229	2L	3302	194.756	203.235	260.219	419.585	199.127	197.678	215.806	197.096	260.315	218.737	294.925	280.142	267.723	243.515	227.182	255.279	279.988	303.281	270.49	237.004	285.104	253.12	222.17	247.353	250.428	306.845	281.403	280.844	227.669	224.119	216.629	284.09	286.567	318.485	268.28	237.88	180.769	194.98	251.151	253.132	212.414	282.03	249.19	218.033	248.388	221.768
FBgn0038418	CG10309	3R	3276	97.8775	79.9453	124.078	215.402	120.342	134.344	112.289	95.4819	120.016	117.64	107.459	120.283	112.368	99.6199	90.7178	93.1109	110.321	89.6923	107.465	121.222	107.756	122.04	108.863	92.6616	105.148	110.607	119.966	108.524	91.3825	96.3869	122.303	127.457	137.02	112.91	107.825	112.104	102.877	103.99	104.849	99.6789	121.942	111.436	98.689	83.4754	108.987	104.655
FBgn0263027	CG43322	2L	1272	95.88	97.2829	106.845	120.416	117.744	105.556	126.325	143.661	117.48	133.264	70.5938	85.362	123.68	117.014	110.877	104.75	93.5829	106.415	103.81	119.667	84.5584	102.453	145.892	128.654	96.3185	101.33	156.253	159.12	140.225	148.107	119.905	129.76	138.586	130.82	39.7927	46.4823	44.09	72.215	65.8357	66.8898	91.784	50.9029	77.7176	66.0328	63.3644	53.5732
FBgn0028955	CG8788	2R	1676	603.245	821.607	776.349	640.97	556.689	524.903	572.85	744.583	1048.02	902.519	793.788	858.276	1062.6	1040.47	1100.24	1195.7	1481.35	1149.28	1332.71	828.347	798.441	814.352	1164.17	1051.44	1130.94	1244.51	1441.82	1369.02	1146.22	1256.16	1179.07	1645.42	1918.28	1464.72	3201.39	3786.94	3380.24	2708.06	2759	2314.91	2994.78	3055.55	3350.49	2265.05	2523.17	2654.99
FBgn0001624	CG1725	X	7249	1428.21	1293.57	1382.95	1323.82	1715.09	1568.95	1479.94	1555.74	1487.52	1551.38	6319.72	6197.28	6183.27	5892.6	6543.31	5727.1	5791.49	6029.91	6719.13	6361.8	5232.14	5975.43	4664.09	5221.98	6397.16	5570.31	6545.58	5667.47	6534.64	6004.98	5956.09	5443.01	6063.32	6328.43	1564.75	1704.81	1069.92	1538.18	1486.18	1444.03	1279.73	1423.91	1413.72	1247.15	1206.46	1282.02
FBgn0039492	CG6051	3R	4494	3481.64	3857.6	3026.13	3086.68	3586.88	4066.8	2756.35	4004.11	3532.85	3872.01	5489.06	5462.39	5166.68	4591.21	4981.72	4665.63	5376.83	5839.12	6018.05	5747.15	7970.94	6301.63	3639.89	4864.35	6275.15	5623.83	6061.27	5435.02	4954.35	4728.45	5154.32	5783.15	6497.09	6238.1	9356.42	7013.36	5306.97	6061.72	6973.7	6086.97	4704.59	5948.77	6454.26	5827.08	5731.94	5961.58
FBgn0052343	CG32343	3L	2263	219.725	197.455	217.137	253.546	178.348	171.769	179.838	188.336	221.437	206.789	218.841	214.957	255.657	203.193	235.711	207.172	202.382	205.988	201.04	220.685	253.675	220.726	225.873	212.126	186.216	199.806	220.679	210.449	205.611	195.908	202.24	252.61	255.248	224.263	254.16	199.601	196.935	170.427	237.74	240.016	191.435	228.375	233.153	239.213	239.517	176.916
FBgn0033236	CG14764	2R	2742	3854.18	4508.72	4185.91	3595.27	3427.58	3584.12	3954.68	3451.36	4176.88	4096.26	986.745	1102.72	969.836	894.998	908.728	931.885	1089.52	1077.83	1000.08	958.117	838.849	927.352	919.044	931.211	990.476	941.944	971.58	1036.85	1069.02	1039.1	1083.94	1051.13	1039	969.472	2386.28	2198.34	2222.14	1699.94	1842.18	1681.43	1846.17	2008.6	2087.27	1579.8	1670.29	1700.64
FBgn0261530	CG6754	3L	2599	289.638	305.333	500.62	576.649	524.656	529.701	446.525	410.835	514.714	357.515	291.003	253.758	295.626	306.766	342.712	303.386	260.967	264.516	290.229	252.545	263.403	280.24	333.255	336.951	333.102	273.306	288.808	243.447	379.71	371.442	414.073	261.056	282.652	276.436	346.582	241.982	248.374	277.305	354.781	275.429	258.306	195.357	277.563	284.066	252.19	276.587
FBgn0015903	CG5393	2R	2827	464.419	635.71	452.368	862.355	568.81	528.741	467.579	607.054	513.024	585.443	1185.19	1039.86	1000	1049.96	1044.42	1000.17	1085.71	989.655	1103.16	940.244	856.06	1061.45	922.747	910.535	1200.77	1093.94	1151.53	967.188	1252.57	999.133	1092.74	1072.63	1278.59	1407.1	1161.69	1168.89	770.106	956.126	1055.81	1004.66	868.014	1240.93	1035	1030.36	1304.04	1081.43
FBgn0037548	CG7900	3R	1879	1327.34	1599.87	2084.34	1724.71	2254.46	2550.62	2400.18	2486.91	2894.74	2695.61	1612.68	1591.61	1515.84	3266.11	3399.98	3151.81	2611.95	2881.55	2695.4	4254.41	4194.25	4419.05	5477.98	4852.1	4627.3	3574.39	3688.6	3887.82	4126.39	3875.07	3688.28	3288.53	2944.75	3180.96	2066.65	2433.49	2211.85	1912.25	1900.7	2394.92	2686.65	2744.63	1884.96	1610.95	1646.21	1350.54
FBgn0051248	CG31248	3R	977	413.483	718.545	571.276	364.238	215.576	197.678	345.64	261.042	403.151	284.909	174.916	180.036	140.272	277.513	285.335	272.349	228.251	254.635	227.358	201.259	221.498	234.286	294.746	238.163	220.73	212.651	196.982	244.913	245.788	271.921	195.845	231.879	188.696	275.657	478.796	817.542	983.208	990.789	975.343	1322.06	1502.64	1666.04	772.242	1076.46	1022.7	764.975
FBgn0041147	CG10850	3L	2408	104.869	110.768	174.916	212.41	167.093	134.344	200.892	182.204	174.107	197.598	168.641	142.787	147.059	173.94	204.697	166.824	151.406	152.021	159.37	174.839	190.069	183.813	174.033	191.45	145.28	164.127	167.361	143.722	183.553	145.756	146.284	178.9	151.896	149.509	71.8836	58.7865	54.3777	75.1036	54.8631	56.3973	66.8712	53.6545	78.9512	58.5574	83.641	74.7533
FBgn0033979	CG10243	2R	1903	364.544	353.493	449.783	1498.09	290.898	281.164	204.401	277.686	132.693	175.541	296.494	190.9	148.567	142.314	200.044	223.466	187.927	142.139	96.4993	443.702	553.745	458.026	416.199	490.877	386.077	386.054	299.916	225.848	163.858	126.949	118.306	127.457	82.2119	94.2218	331.178	481.229	270.419	189.203	163.37	137.714	106.207	134.824	135.697	417.377	508.182	469.7
FBgn0250906	CG3127	2L	1893	9254.42	9511.57	7938.41	7121.72	8877.59	9221.78	8823.47	9090.05	7783.26	8862.52	12034.7	12313.1	12104.8	10323.3	9251.66	9998.56	11645.4	10972.1	11171.3	12471.1	11413.9	11988.5	11945.4	10797.8	11946.7	10292.9	11748.6	12489.1	9660.55	8880.14	8726.7	11686.8	11235.6	10095.7	5519.64	6780.95	7086.74	4888.95	4381.73	5125.59	6472.08	5765.79	5557.43	4812.92	4882.86	4381.79
FBgn0035422	CG12740	3L	887	12252.7	13366.3	12030.4	9877.82	13476.6	13401.8	12374.6	12613.2	11880.7	12093.9	18115.9	17357.2	15976.6	15456.9	14228.7	15286.5	16551.2	14848.6	13917.8	12754.7	13077.4	12458.6	16201.4	13512.5	14197.4	13300	12880.1	13964.5	13106.3	14832.6	15108.9	13608.7	13689.5	12495.7	34351.4	42834.8	46062.3	28644.8	29878.4	29368.6	35041.8	32840.7	31650.8	29304.9	28572.3	26057.8
FBgn0019830	CG3057	2L	1480	2771.53	3283.54	2208.42	2089.7	2533.24	2711.84	2565.11	2735.69	2138.3	2679.99	1511.49	1831.4	1210.41	1424.72	1431.32	1549.52	1329.94	1379.59	1130.94	1401.82	1391.85	1339.43	1651.47	1575.25	1406.25	1293.75	1150.05	1287.63	1456.61	1391.73	1290.98	1091.06	992.806	1166.48	5626.18	9195.3	10325.9	7417.92	6604.29	7820.86	8884.69	8861.24	7674.3	6098.69	5619.15	5601.51
FBgn0023542	CG3460	X	1791	942.82	947.786	904.736	800.277	973.989	936.572	838.66	949.563	828.276	770.174	934.976	876.124	878.584	869.698	885.467	928.006	900.069	814.071	773.456	888.181	965.313	957.486	858.318	823.234	907	819.206	897.527	907.792	894.919	988.946	898.49	826.932	754.001	808.283	1886.95	1156.59	1171.33	1237.76	1665.4	1264.35	1240.4	1363.37	1412.49	1944.85	1524.55	1442.74
FBgn0040366	CG11398	X	3018	78.9013	56.8286	84.442	141.357	78.7849	74.849	95.6212	84.0941	76.9113	75.3631	97.2626	117.955	115.385	126.501	100.022	140.442	114.886	98.8135	97.9614	138.317	166.872	144.64	119.972	137.078	113.977	121.311	113.302	136.389	74.8392	79.9306	73.5419	95.2085	93.9564	83.3201	41.0764	43.7481	27.9237	41.8847	43.8904	53.7742	59.004	34.3939	40.7092	66.0328	53.2261	51.0814
FBgn0051005	CG31005	3R	3218	690.136	843.76	675.536	605.07	1045.85	1038.29	913.227	1000.37	714.177	851.971	1048.71	1337.08	1215.69	1431.05	1283.23	1391.23	1359.61	1437.36	1351.72	1235.53	1100.76	1200.81	1060.49	1326.36	1443.98	1243.79	1269.27	1274.43	1615.74	1538.27	1526.79	2050.05	1950.38	2107.92	798.422	831.213	705.441	969.125	972.905	944.327	1041.09	1191.4	1014.03	1056.52	973.277	995.465
FBgn0260756	CG42554	3L	1023	284.644	240.799	348.108	344.792	581.796	533.539	296.514	467.773	322.013	366.706	253.353	229.701	314.48	166.824	172.131	165.272	203.904	188.506	190.074	168.622	228.981	198.126	214.024	157.755	123.609	183.394	251.781	225.848	84.2925	79.147	87.1311	194.256	183.215	119.14	368.404	190.031	263.071	109.767	160.932	120.664	121.942	152.709	263.993	210.557	164.747	181.9
FBgn0032354	CG4788	2L	1399	46.9413	46.2334	74.9638	171.274	64.9326	95.0007	70.1807	51.6828	76.9113	46.8722	90.9876	83.8099	88.2354	93.2948	109.327	122.596	94.3437	96.5332	112.582	115.005	95.7829	103.96	120.712	113.338	88.292	120.597	109.599	136.389	86.6559	90.1179	107.115	91.3694	89.2586	98.8939	55.1964	39.6467	57.317	36.1075	41.4521	43.2816	32.78	48.1514	54.279	62.2951	57.0279	51.0814
FBgn0034537	CG11132	2R	1584	439.45	517.237	420.487	465.956	483.099	475.963	479.861	436.238	378.64	402.549	527.101	530.796	577.678	567.675	472.198	554.01	528.02	553.356	530.015	501.205	561.228	524.319	548.02	575.881	599.583	513.074	582.059	552.155	563.263	527.385	610.717	582.768	549.645	600.372	463.393	433.379	518.793	467.953	475.48	497.083	469.41	419.605	449.035	530.754	615.902	529.503
FBgn0010100	CG9244	2L	3102	47034.1	55050.5	42808.6	38773.1	55610	52250.4	52227.6	51066.1	41669	47951.1	36336.2	40512	35167.5	33417.7	31220.9	31939.4	34045.9	33743.3	35769.1	33945.9	27173.2	33869.8	29879.7	30377.7	33825.5	30399.1	32802.7	32115.2	33469.6	32618.7	29805.2	34375.6	35345.6	37100.8	20910.4	35300.6	31274.5	29810.3	26055.1	26304.7	30497.2	32913.6	29397	20556.1	19312.2	22772.3
FBgn0051915	CG31915	2L	2487	178.776	218.646	222.306	237.092	337.65	296.517	286.864	237.391	191.856	177.379	87.0657	83.8099	57.3153	78.2728	79.8627	68.2814	69.2361	64.6088	68.7192	85.4767	82.3135	85.1266	79.9813	77.3457	73.0416	79.9225	88.1235	92.3925	99.2604	68.9598	92.7267	46.8364	59.5058	66.9675	32.0909	75.192	67.6047	70.7707	34.137	60.332	57.6928	46.7757	41.9428	52.3279	51.9588	54.8191
FBgn0029525	CG18273	X	4342	564.294	467.15	506.652	490.637	425.092	395.356	527.233	462.518	578.948	494.455	523.179	543.988	545.25	492.565	460.567	439.173	485.414	489.507	524.898	592.121	589.664	611.706	448.784	431.145	467.145	535.195	543.552	481.761	472.668	557.947	578.742	578.161	598.972	573.896	836.931	423.809	407.098	443.4	755.891	575.777	548.082	577.817	497.146	819.803	754.036	676.517
FBgn0039358	CG5028	3R	1934	6729.58	7824.05	6283.17	5901.86	6822.25	6860.2	6885.61	7408.17	6692.98	7792.73	10962.4	11596.8	11842.4	11622.3	10670.6	11070.9	10863.2	10868	11386.2	12311	10346.8	11269.9	10694.5	10767.9	12104	10181.6	11730.1	11326.9	11743.4	11641.7	12800.3	13525	13151.6	12251.9	4848.29	7933.44	6375.42	5553.33	4984	5357.74	5795.5	6398.64	5997.82	5126.89	5071.69	5216.53
FBgn0285947	CG14206	X	1469	18294.1	17973.3	17330.4	14621.9	18399.3	19645	17963.6	18364.1	15847.1	17061.5	31744.5	27090.8	17010.6	24076.4	23802.9	24882.3	24903.7	23078.3	21012	20527.6	21566.9	20398.7	27857.2	24071.4	25087	23179.7	21046	22482.9	24400.7	25859.1	17386.3	14734.3	14676.8	20801.2	55534	66000.8	67942.7	40651.2	44195.2	44708.6	54108	48518.8	47491.6	42354.4	39985.5	35536.5
FBgn0027512	CG10254	3R	4997	621.223	510.494	803.061	2608.75	841.527	754.248	826.378	767.359	915.33	754.55	1194.6	1022.79	954.753	869.698	1044.42	1018.01	977.675	894.642	1011.78	881.965	984.768	941.666	798.332	1254.38	999.305	1254.5	947.142	1034.65	1174.58	940.36	902.486	1095.67	906.68	990.497	315.775	220.107	226.329	417.402	362.096	343.63	357.958	324.678	378.719	320.197	368.781	358.816
FBgn0030240	CG2202	X	3363	527.34	532.648	588.509	617.784	656.252	565.206	661.453	580.775	575.567	580.847	525.532	533.9	570.137	590.604	604.785	576.512	537.911	521.431	524.167	566.478	573.949	611.706	477.666	572.052	603.596	540.904	559.103	552.888	633.376	563.433	650.686	596.589	556.692	559.88	602.025	546.851	505.566	629.714	664.453	609.878	647.733	661.738	624.208	589.312	599.427	626.682
FBgn0025549	CG1659	X	2340	547.315	450.776	547.15	631.995	528.119	546.014	502.669	538.728	569.651	567.061	349.047	335.24	260.181	379.504	367.523	325.112	321.073	352.688	369.914	331.028	247.689	302.84	345.845	328.528	321.062	396.758	331.759	332.173	411.221	397.302	346.926	418.457	431.417	481.232	530.142	496.267	442.37	437.623	432.809	430.193	407.783	453.999	463.838	535.738	501.846	520.781
FBgn0025454	CG8453	2R	2074	204227	259164	157836	123163	364032	318547	244913	277087	146732	168973	5942.43	18304.7	5007.55	2930.09	4139.68	4563.99	4620.56	3001.65	3291.21	241.666	407.078	294.553	595.416	927.382	635.702	551.608	164.398	129.056	211.125	47.8016	79.1374	49.1399	37.5826	36.5985	358246	422173	354153	138706	141559	139926	154783	124767	139385	57989.3	47638.6	47048.5
FBgn0029093	CG1548	2R	1784	10367	10468	10557	8458.26	10678.4	10825.3	9562.12	10544.2	10451.5	9928.63	9382.7	7687.23	7931.39	9580.91	9785.89	10635.6	9328.61	8298.06	8779.24	9885.77	10836.9	10127	13490.9	11823.2	12263	9361.64	9951.29	9744.47	11662.3	12165.1	11879.4	9549.26	9289.16	8689.43	14303.6	12784	15227.2	15192.6	15982.2	14989.9	12761.9	12568.9	14242.1	14754	17175.5	13400.8
FBgn0250789	CG1977	3L	8317	14092.4	14066.5	12190.7	10334.8	13889.5	13615.8	12329	13363.1	13183.1	13623.3	21888	25436.3	29064.1	24594.3	24349.6	22924.7	20765.5	23611.9	23974.2	30582	31648.8	32461.8	18260.9	28247.3	30883.7	23487.2	25118.2	22644.2	26419.8	22096.1	31041.9	26447.2	28475.1	23522	18470.2	14643.3	10894.6	17262.3	16017.6	17336.3	13586.7	14572	13662.3	17676.9	16308.7	17963.2
FBgn0035189	CG9119	3L	1212	56490.3	41447.3	54370.3	45156.6	52267.3	54984.3	52130.2	56779.3	45466.4	51058.5	862.029	869.916	775.265	563.722	545.857	650.225	917.569	662.811	846.562	569.586	532.044	662.179	508.77	481.687	489.619	525.919	531.703	600.551	400.193	336.179	273.384	415.385	432.2	485.904	3963.87	3672.1	4579.48	2801.94	3342.99	2675.59	6216.4	4241.45	6256.88	2333.57	3165.68	1679.46
FBgn0015766	CG10596	3L	2722	978.775	1019.06	787.551	672.383	1241.51	1135.21	888.663	979.346	557.819	746.278	206920	179120	190033	170236	185148	179560	159573	146508	160250	173126	170717	178998	161307	163304	189784	140932	167103	146870	222220	215897	214116	154358	175526	181870	1498	1082.76	1230.11	1109.22	1018.01	863.01	885.06	942.392	997.993	918.23	887.101	832.253
FBgn0027330	CG1994	X	3250	197.753	170.486	106.845	204.183	124.671	99.7987	128.08	170.816	109.873	106.611	215.703	258.414	191.554	281.466	196.167	227.346	273.14	278.958	202.502	327.143	324.764	238.053	196.991	248.119	220.73	259.035	214.755	296.976	244.212	282.108	283.776	224.201	245.853	399.469	474.945	177.727	236.617	278.75	416.959	371.173	359.269	474.636	314.571	575.607	444.818	488.388
FBgn0038235	CG8461	3R	883	88.8888	82.8349	116.323	110.693	106.49	91.1623	101.762	119.133	125.932	96.5015	96.4782	100.882	126.697	108.317	122.508	121.82	121.734	117.056	112.582	117.336	101.769	124.3	143.67	106.446	81.8708	122.738	119.966	106.325	85.8681	91.6851	87.1311	95.9763	84.5608	105.902	159.171	132.611	161.663	122.765	152.397	142.961	118.008	143.079	124.595	130.82	169.817	112.13
FBgn0026722	CG8730	2R	4290	819.974	809.085	1047.77	961.081	987.842	916.421	1111.49	955.694	1090.28	1012.81	645.541	726.353	721.721	759.009	787.771	751.095	775.292	643.808	755.911	765.405	781.23	791.752	705.02	791.836	786.601	731.434	773.117	797.801	756.269	756.206	802.565	816.95	755.566	709.389	400.495	385.53	321.857	496.839	571.795	515.445	418.273	460.878	449.035	431.082	430.878	408.651
FBgn0027565	CG5498	3L	1523	599.25	611.63	635.9	681.358	633.742	585.358	435.12	502.813	532.463	477.912	618.872	485.787	668.176	490.193	588.502	544.699	510.521	522.952	554.14	499.65	630.072	550.686	596.897	557.501	521.725	515.215	646.486	543.356	467.154	586.942	493.21	474.507	467.433	425.166	550.68	432.012	343.902	391.405	453.535	356.746	296.331	335.684	460.138	421.115	422.007	448.52
FBgn0040076	CG33747	3R	1336	481.398	463.298	426.518	350.776	454.528	468.286	386.871	419.595	358.356	366.706	372.578	309.631	349.171	466.474	443.509	403.481	393.352	415.017	388.19	385.422	408.574	346.533	588.751	461.011	397.314	277.588	311.765	372.503	387.588	390.25	373.305	257.216	285.001	258.526	326.044	380.061	435.022	303.303	302.356	352.811	434.007	370.078	395.99	327.672	299.08	244.194
FBgn0038763	CG4433	3R	2271	411.485	451.739	401.53	468.948	484.83	479.801	487.756	441.494	391.318	392.44	886.345	983.991	1051.28	953.505	883.141	983.096	948.002	971.413	1066.61	1487.3	1486.13	1302.51	1193.79	1234.47	1230.47	1128.19	1101.91	1189.37	991.816	951.331	1111.92	1098.74	1111.82	992.054	1193.78	1419.08	1691.59	1585.84	1142.37	1506.99	1805.52	1825.63	1475.4	2080.66	1860.38	1891.26
FBgn0037012	CG4786	3L	2245	796.004	1127.9	722.065	694.82	1054.51	1311.78	628.117	1230.75	878.987	891.49	1545.22	1797.26	1996.99	1874.59	2028.36	1685.31	1357.33	1514.89	1295.43	1653.59	1371.64	1568.44	1736.63	1718.45	1787.51	1525.66	1596.59	1469.48	1763.05	1839.19	2277.4	1872.69	1987.18	1379.84	3098.7	2808.08	1850.31	2429.31	2053.1	2477.55	1722.92	1163.89	1567.92	1780.39	1779.27	1659.52
FBgn0038588	CG7156	3R	2619	387.515	344.824	419.625	453.989	347.173	338.74	329.849	298.709	332.156	280.314	273.747	297.215	287.331	244.306	279.907	242.864	265.532	222.71	285.843	210.584	268.641	250.86	268.085	273.39	251.231	279.015	288.068	253.713	263.906	282.892	229.419	275.644	255.248	265.534	129.647	91.5975	127.861	98.2123	106.069	100.99	82.6056	97.6786	141.865	90.9508	127.996	89.704
FBgn0262871	CG43226	3R	3707	1443.19	1291.65	1211.48	1154.04	1085.67	1099.7	1295.71	1138.77	1271.15	1421.79	3428.51	3599.95	3599.55	3005.99	3009.97	3071.11	2678.9	3130.11	3020.72	4380.29	4135.88	4363.3	2548.29	3416.99	3239.51	3157.65	3225.76	3392.86	3041.62	2933.14	2883.32	2618.23	2260.44	2688.82	604.593	527.711	502.626	563.277	576.672	574.465	588.729	557.181	484.81	561.902	624.773	693.96
FBgn0263200	CG9232	2L	1484	7012.23	7547.61	9379.95	7163.6	9215.24	9103.75	9713.01	10756.2	9991.71	10083	1067.54	1066.25	677.98	892.626	783.119	1026.55	1011.15	747.182	693.771	568.809	891.23	715.666	976.068	1051.44	1106.06	533.768	567.989	637.948	712.941	576.754	595.529	416.153	375.826	483.568	2657.13	3536.76	3518.38	2303.66	2398.13	2254.58	3385.52	3010.15	2861.98	3649.25	2758.89	2527.91
FBgn0026143	CG3658	X	2214	105.868	168.559	151.651	627.507	149.778	134.344	148.257	164.684	148.752	133.264	232.175	188.572	128.959	143.895	174.457	176.911	190.209	157.342	131.59	166.291	167.62	162.72	148.854	202.937	174.176	250.471	175.506	174.519	203.247	167.698	151.88	155.098	144.85	171.312	291.385	202.335	235.147	242.642	231.644	208.539	242.572	254.515	240.554	228	267.398	266.62
FBgn0005596	CG14513	3R	4239	269.663	233.094	305.025	848.145	258.865	284.042	278.968	305.717	278.064	263.771	283.16	303.423	257.165	253.003	266.726	267.694	280.749	253.875	296.808	203.59	246.192	264.42	187.364	362.223	296.982	339.671	248.819	235.381	313.537	258.599	287.772	307.892	328.065	272.542	342.731	259.754	238.086	353.853	375.507	367.238	308.132	339.812	318.272	286.557	328.228	292.784
FBgn0035827	CG8268	3L	821	616.229	494.12	467.016	466.704	463.186	487.478	499.16	459.014	439.493	487.103	356.891	400.425	361.237	425.361	429.553	422.879	385.744	399.815	376.493	394.747	364.424	365.366	433.972	442.632	349.155	455.273	385.818	398.167	406.495	455.291	410.076	374.691	339.809	414.264	525.007	710.906	767.167	610.939	487.672	680.702	738.206	703.011	658.749	550.689	619.704	614.223
FBgn0031455	CG9958	2L	1251	220.724	256.21	256.773	191.468	183.543	193.84	194.751	193.592	207.069	201.275	506.707	454.746	501.509	478.334	424.125	455.468	489.218	455.302	504.428	498.096	487.894	478.366	497.661	496.238	518.515	478.108	526.519	512.558	427.765	419.244	453.242	563.573	541.816	515.494	619.996	590.599	784.803	447.733	535.22	508.887	646.422	605.332	641.479	664.066	628.575	616.715
FBgn0259212	CG42312	3R	10585	1517.1	1520.89	1615.6	2129.34	1735	1838.6	1612.4	1771.23	1796.85	1591.82	2087.22	2234.93	2712.67	2148.15	2105.89	1938.26	2263.49	2304.64	2427.83	2293.11	2297.29	2538.73	1293.03	2037.02	2647.15	2249.25	2414.88	1961.51	2426.36	2058.61	2793.79	2585.22	2859.41	2329.85	1601.98	1363.03	718.668	1535.29	1488.62	1388.95	1187.95	1016.68	1278.02	1156.2	1117.75	1187.33
FBgn0039588	CG12413	3R	2255	733.083	832.202	541.98	484.654	992.171	984.552	770.233	773.491	412.448	510.999	383.56	466.387	471.343	472.009	404.741	413.568	336.29	395.254	372.107	279.742	279.866	357.08	378.43	343.078	381.261	296.141	301.397	309.441	410.434	376.928	390.092	333.23	351.554	312.256	287.535	369.124	389.462	319.19	320.644	313.464	313.377	312.296	334.309	275.344	278.803	231.735
FBgn0029843	CG5905	X	4026	18.9763	23.1167	25.8496	22.4377	27.7046	46.0609	33.3358	39.4191	31.2716	34.9244	138.05	152.876	30.166	33.2066	46.5219	58.9703	113.365	129.218	74.5676	37.2989	19.4559	39.9266	19.2548	32.9293	37.7248	79.2089	45.9131	25.6646	29.9357	30.5617	23.981	205.005	112.748	84.0988	763.764	944.685	878.861	1266.65	1289.89	1314.19	2784.99	2484.61	2375.94	2681.18	2340.68	2306.14
FBgn0051357	CG31357	3R	1681	1095.63	977.645	1493.24	1322.33	1574.83	1594.86	1229.04	1525.96	1446.1	1273.82	1129.5	1046.07	1168.18	1115.59	1145.21	1107.24	1079.63	973.693	1157.99	948.792	1144.91	1197.05	1138.25	1060.63	1256.15	1047.56	1211.51	1060.31	1059.56	1122.95	1223.83	1025.03	1147.05	978.816	1067.99	784.731	920.012	917.13	952.179	851.205	649.044	686.502	1139.86	771.213	860.488	869.63
FBgn0283427	CG3523	2L	8622	6749.55	5752.21	4054.94	2639.42	5141.8	5273.98	5740.78	3581.88	6491.82	5976.66	26038.9	25383.5	28743.6	29739.7	30441.6	33132	25838	22732.4	27292.5	22678.5	30688	25441.5	19960.5	31063.9	32462.6	19275.6	18727.4	18236.5	40592	28681	35451.2	24140.7	25387.8	23551.5	6047.21	6182.15	3212.69	4257.79	3945.26	3613.36	5608	3876.88	3931.52	3929.57	6366.85	4490.18
FBgn0014411	CG14804	X	2543	1910.61	2074.73	1905.11	1929.64	2057.93	1941.28	1853.65	1890.37	1894.89	1968.63	1954.66	1912.11	2054.3	1956.82	1912.83	1944.47	1962.2	1994.51	2107.63	2027.35	1854.3	1975.24	1911.4	1994.91	2072.45	1978.08	2056.46	2047.3	2039.56	2002.97	2273.4	2269.65	2330.9	2335.3	1358.09	1364.39	1291.84	1425.52	1386.21	1432.23	1598.35	1516.08	1538.31	1574.82	1658.88	1670.74
FBgn0004876	CG6027	3R	6523	3752.3	5045.22	5140.62	5017.81	7071.6	7273.79	6189.94	7559.71	6495.21	8346	3107.7	3551.06	3493.97	2956.18	2854.12	2773.15	2802.92	3019.13	3060.2	2481.93	2607.84	2825	1638.88	2351	2366.23	2195.73	2231.97	1857.38	1937.15	1743.58	1838.55	1790.53	1536.19	1576.07	6257.73	7390.69	5521.54	10606.9	9135.31	10362.7	11015.4	11578.4	8038.22	7641.12	6053.83	6729.04
FBgn0030048	CG12112	X	1117	376.529	349.64	142.173	157.812	256.267	280.204	166.679	142.785	78.6017	71.6868	80.7907	76.8258	72.3983	86.1791	82.1888	76.8165	93.5829	81.3311	76.7608	104.126	110.749	81.3599	101.458	77.3457	76.2522	118.457	77.0155	81.3933	63.0224	62.6907	55.1564	75.2454	43.8463	41.2707	155.32	138.08	170.481	116.988	128.014	150.83	120.63	90.7998	88.8201	138.295	174.886	148.261
FBgn0031449	CG31689	2L	2754	265.668	278.364	492.004	744.931	543.703	524.903	554.428	777.87	706.57	934.686	2906.11	2695.11	3247.37	2993.34	4442.07	3652.28	3532.56	3436.43	2835.76	2706.5	3020.16	2972.65	3956.85	3890.26	3375.96	3722.11	4913.44	4376.18	4165	4732.36	5107.16	3456.68	4474.68	3514.24	1250.26	1481.97	1161.04	1539.62	1436.19	1747	1458.05	1312.47	1380.41	1502.56	1432.04	1308.18
FBgn0283509	CG3832	2R	1603	1209.49	1439.02	1344.18	1149.56	1718.55	1785.82	1723.81	1646.84	1779.95	2089.95	2653.54	2359.87	2466.07	2506.31	2457.13	2545.81	2461.31	2414.09	2313.06	3449.38	3330.7	3350.82	3188.14	2886.3	3005.14	2573.93	2663.7	2753.44	2657.97	2802.27	2530.8	2495.38	2468.71	2601.61	1562.19	1550.32	1829.74	1484.74	1250.88	1526.66	1506.57	1463.8	1529.68	1571.08	1624.66	1537.43
FBgn0033079	CG3174	2R	1663	30202.2	38411.3	33174.5	27525.1	31899.2	30451.1	35752.7	33580.7	29573.7	35313.1	1698.17	1948.58	1524.14	1394.68	945.171	1132.07	1329.18	1262.53	1054.18	1346.65	1302.8	1181.98	816.105	899.048	979.239	1033.28	912.337	1222.37	1084.77	1014.81	761.798	1139.43	793.932	1106.52	2177.05	5376.91	3137.74	4432.55	3152.8	3852.07	5466.39	6570.61	3450.41	2611.41	3670.07	2724.76
FBgn0032515	CG6866	2L	2147	614.231	617.409	714.31	644.709	720.319	679.399	666.717	720.932	713.332	749.036	1320.89	1212.14	1312.97	1419.19	1288.66	1444.77	1285.81	1433.56	1349.53	1219.21	1210.76	1188.76	1575.19	1335.55	1517.82	1250.93	1405.53	1498.08	1485.75	1579.81	1460.45	1483.41	1353.76	1301.97	546.829	564.624	489.399	508.393	560.822	549.546	626.754	526.914	529.22	575.607	519.588	508.322
FBgn0027657	CG9734	3R	1274	1237.45	1163.54	952.988	980.527	1200.82	1256.12	1008.85	1163.3	789.398	884.138	5405.13	4462.1	5579.19	3879.64	3873.73	4181.46	5789.2	4639.67	5014.31	5651.57	4281.8	5543.77	4204.94	4221.08	4617.67	4988.02	5425.89	5179.84	3656.09	3819.43	3826.57	5462.2	5136.29	5171.3	1885.66	2287.2	2064.88	1815.48	1798.29	1513.55	1834.37	1604.13	1986.12	1523.74	1900.93	1420.31
FBgn0028552	CG3988	2R	1117	657.178	688.686	608.327	521.302	628.548	651.57	660.576	683.265	762.352	650.696	855.754	757.393	820.514	835.7	864.533	880.674	818.66	830.034	817.32	808.144	830.618	769.152	924.969	823.999	790.615	784.953	792.371	764.071	828.745	851.81	851.327	839.985	864.399	729.635	939.622	667.158	859.756	657.156	587.644	716.114	474.654	513.157	585.966	788.656	890.903	755.008
FBgn0034198	CG11400	2R	1217	51.935	31.7855	15.5098	14.9585	64.9326	45.1013	23.686	40.2951	24.5102	23.8956	109.813	51.2172	56.5612	53.7631	58.9278	113.285	145.32	53.9674	46.7875	15.5412	28.4356	21.8466	39.9906	82.7063	53.7779	45.67	24.4376	24.9313	54.3569	30.5617	50.3602	18.4274	12.5275	13.2378	110.393	159.954	235.147	135.764	277.973	142.961	258.306	272.4	239.321	189.377	150.807	153.244
FBgn0002931	CG11450	2L	2225	165.793	75.1293	111.153	97.23	187.872	193.84	172.82	258.414	146.216	124.073	313.75	308.855	523.379	332.066	297.74	175.359	295.965	297.201	154.984	360.556	333.744	271.2	428.788	244.29	254.441	543.045	565.768	511.825	430.916	666.089	596.329	681.048	606.802	390.125	41.0764	60.1536	29.3934	33.2189	47.548	57.7088	38.0248	60.5332	60.447	39.8689	38.0186	77.2451
FBgn0026619	CG8766	2R	1776	1392.26	1418.79	1930.96	1467.42	1979.15	2028.6	2066.82	1911.39	2048.72	2094.54	640.835	611.502	625.944	602.463	628.046	684.365	668.775	579.959	624.321	603	475.173	518.293	579.124	555.204	600.386	535.195	553.919	545.555	627.073	663.738	674.667	661.853	637.338	614.388	876.724	966.559	992.026	1961.36	1899.48	1794.22	1614.09	1472.06	1654.27	1546.16	1497.93	1500.05
FBgn0036239	CG5684	3L	1893	1189.51	1266.6	1296.79	1412.08	1273.55	1250.36	1157.98	1172.06	1178.18	1180.08	1680.92	1681.63	1527.91	1608.94	1570.89	1697.72	1686.01	1611.42	1674.85	1499.73	1560.96	1468.25	1644.8	1673.27	1675.94	1650.54	1606.22	1700.46	1680.34	1727.91	1550.77	1449.63	1487.64	1605.66	1524.96	1680.2	1543.15	1402.41	1478.86	1348.29	1476.41	1452.8	1556.82	1315.67	1400.35	1439
FBgn0003480	CG3325	3R	1384	17.9775	26.9695	59.4541	95.7341	32.0334	38.3841	76.3215	66.5745	89.589	135.102	46.2782	34.1448	24.1328	30.8347	27.9132	31.8129	74.562	53.9674	55.5602	25.643	25.4423	23.3533	39.2501	48.2453	30.5009	64.2234	68.1291	52.7957	47.2668	28.2108	39.9684	99.8153	119.012	91.8857	52.6291	45.1152	41.1507	24.5531	39.0137	19.6735	100.962	92.1756	111.025	23.6721	25.3458	36.1308
FBgn0023214	CG15085	2R	1454	235.705	253.321	144.758	137.618	215.576	211.113	180.715	233.011	177.488	222.413	379.638	256.086	245.098	280.675	324.103	320.457	259.445	247.034	220.779	276.634	258.165	226	325.109	257.308	353.971	236.2	251.041	250.78	389.164	414.542	347.725	213.451	223.93	206.353	491.633	535.914	311.57	355.298	274.315	224.278	127.186	155.46	182.575	186.885	371.315	251.669
FBgn0032485	CG9426	2L	3184	819.974	776.337	766.009	938.643	927.238	956.724	764.97	826.925	778.41	783.041	1037.73	1029	1147.81	1209.67	1225.08	1215.87	1088.76	1180.44	1232.56	1144.61	1210.01	1155.61	1269.33	1275.05	1256.96	1131.05	1255.2	1207.7	1298.26	1387.82	1466.04	1389.74	1304.43	1200.74	440.287	488.064	455.597	449.177	482.795	434.128	453.675	396.217	478.642	468.459	490.44	444.782
FBgn0015575	CG1112	3R	2017	682.146	633.783	428.242	314.128	1285.67	1087.23	868.486	838.313	425.971	459.531	2780.61	2237.26	2757.92	2704.76	2532.34	2647.45	1342.12	1156.88	1362.69	928.588	1321.51	944.679	2392.03	2659.62	2556.45	867.017	1010.09	784.603	2015.14	2005.32	2136.71	649.568	688.231	513.937	4357.95	5264.81	5171.76	6594.67	4806	5419.39	3634.65	3206.89	3566.37	4611.08	3775.25	3743.89
FBgn0031188	CG14613	X	1755	661.173	777.3	661.749	739.696	711.662	723.54	807.078	821.669	720.938	761.902	855.754	792.314	735.295	788.262	741.249	800.754	821.703	728.18	733.979	784.055	787.216	781.959	914.601	772.691	836.366	752.128	796.814	779.47	772.813	821.248	708.24	833.842	846.391	879.922	766.331	743.717	781.863	684.598	713.22	636.109	826.056	774.55	785.811	745.049	708.414	685.239
FBgn0011774	CG5247	3R	2149	500.374	371.794	365.341	471.939	311.677	325.305	378.976	412.587	502.882	445.745	225.9	208.749	208.145	204.774	231.834	223.466	184.883	212.069	190.074	176.393	229.729	189.84	257.717	271.093	220.73	199.806	171.804	203.117	249.726	230.388	216.629	144.348	183.215	175.984	351.716	259.754	377.705	262.862	368.192	347.565	292.398	298.539	288.665	375.016	282.605	297.767
FBgn0037370	CG1236	3R	1190	793.008	751.293	747.053	742.687	762.742	761.925	680.753	761.227	706.57	695.73	873.01	724.025	623.681	672.83	676.119	695.228	654.319	711.457	642.597	763.851	767.76	720.186	777.596	733.635	774.562	718.589	726.463	721.541	770.449	796.172	593.93	561.269	554.343	765.455	378.673	437.481	487.93	378.406	382.822	409.208	389.426	401.721	378.719	355.082	325.693	384.979
FBgn0040375	CG13760	X	1524	201.748	203.235	199.903	243.823	207.784	181.365	164.925	193.592	182.559	193.003	205.506	198.661	183.258	193.705	224.856	204.068	208.469	194.587	252.214	226.125	229.729	243.326	270.307	204.468	199.861	219.787	218.457	222.182	230.82	223.336	195.845	214.219	240.372	235.944	232.338	216.006	238.086	245.531	243.836	241.328	186.19	203.612	194.911	219.279	235.716	211.801
FBgn0039654	CG14514	3R	2792	269.663	263.916	280.899	350.776	290.898	264.85	264.932	272.43	286.516	252.742	302.769	297.215	252.64	270.397	333.407	286.316	258.684	260.716	263.18	240.889	301.567	273.46	276.232	291.004	266.481	269.025	273.257	278.644	311.961	280.541	233.415	240.325	248.985	306.026	324.76	299.401	267.48	287.416	284.069	293.79	274.041	288.909	284.965	296.525	297.813	281.571
FBgn0028484	CG14992	3L	4393	676.154	510.494	580.754	672.383	634.608	603.59	597.413	697.28	623.743	757.307	2144.48	2126.29	2300.91	2103.88	2294.31	2073.27	1847.31	2133.61	2098.86	1902.25	2131.92	1924.76	1586.3	2146.53	2322.08	1973.09	2186.8	1921.18	2364.13	2232.57	2672.29	2390.19	2637.04	2230.17	341.447	289.831	292.464	437.623	448.658	394.781	281.908	297.163	387.354	355.082	387.79	458.487
FBgn0058439	CG40439	2L	707	659.175	608.74	933.17	651.441	1139.35	1137.13	1110.61	979.346	960.124	1016.48	278.453	302.647	363.5	377.133	333.407	363.133	423.786	427.939	406.467	365.996	306.056	304.346	397.685	321.635	313.035	426.016	461.352	509.625	319.051	388.682	435.656	624.998	585.662	436.068	505.753	497.634	629.018	528.613	555.946	518.068	614.953	515.908	525.519	549.443	477.767	470.946
FBgn0032196	CG5708	2L	1326	472.409	416.101	526.47	554.211	480.501	483.64	459.684	442.37	442.029	460.45	459.644	484.235	508.296	558.978	529.575	500.471	520.412	501.669	536.594	499.65	467.69	476.859	583.567	524.572	488.817	527.346	453.947	523.557	419.887	514.064	575.545	555.127	570.002	528.732	269.564	272.058	348.311	259.974	263.343	308.218	295.02	264.145	283.731	326.426	285.14	281.571
FBgn0030346	CG11802	X	1481	306.616	332.303	317.088	317.867	338.515	358.891	320.2	312.725	313.562	287.666	251	243.67	215.687	230.865	230.284	207.172	217.599	184.705	217.123	215.246	204.287	168.746	234.76	235.1	216.717	195.525	186.614	226.581	244.212	239.792	175.861	178.132	187.913	188.444	354.284	366.39	340.963	285.971	337.713	322.645	287.153	313.672	251.657	299.016	301.614	287.8
FBgn0034354	CG5224	2R	943	1134.58	746.477	750.5	798.034	605.172	615.105	567.587	800.646	771.649	776.607	1938.98	1771.65	1791.86	1738.6	1678.67	1731.09	1694.38	1680.59	1709.21	1310.9	1355.18	1397.43	1812.17	1664.08	1517.02	1310.87	1491.43	1504.68	1239.97	1302.4	1472.44	1527.94	1260.58	1163.37	459.542	601.536	643.714	535.835	534	553.48	489.078	422.357	498.38	585.574	499.311	458.487
FBgn0003575	CG6222	X	4901	1550.06	1570.01	1665.58	1486.12	1927.2	1792.54	2129.11	2047.17	1812.91	2503.53	1394.62	1500.04	1641.03	1513.27	1477.07	1588.32	1594.71	1593.94	1505.24	1591.42	1410.55	1642.26	1090.12	1387.63	1400.63	1482.85	1608.44	1347.02	1649.61	1332.96	1646.7	1512.59	1465.72	1470.17	1159.12	1252.29	987.617	1455.85	1473.99	1404.69	1416.1	1441.79	1369.31	1429.05	1336.99	1577.29
FBgn0026149	CG17252	X	1664	98.8763	112.694	137.864	307.396	162.764	144.9	126.325	111.249	109.873	107.53	105.891	140.459	138.763	132.036	127.16	115.613	113.365	114.016	108.196	149.973	121.974	152.926	157	139.375	113.977	164.127	142.182	142.988	136.286	115.978	122.303	119.011	102.569	117.583	148.902	128.51	232.208	177.649	156.055	170.503	204.547	174.721	185.042	201.836	212.904	244.194
FBgn0025625	CG4290	X	5230	77.9025	71.2766	36.1894	47.8671	36.3623	30.7073	33.3358	46.427	61.6981	61.5772	181.191	182.364	159.88	122.548	146.544	138.89	167.384	140.619	168.143	174.062	175.103	199.633	104.42	157.755	191.032	149.141	140.701	164.253	132.347	94.036	131.896	150.491	158.16	108.238	86.0036	101.167	96.9981	111.211	99.9727	85.2517	107.518	79.7938	83.8857	69.7705	93.7793	94.6875
FBgn0031601	CG3058	2L	606	205.743	202.271	156.821	197.452	155.838	145.86	173.697	222.499	159.739	193.922	229.822	222.717	193.062	264.862	251.218	228.898	266.293	258.435	264.642	243.22	215.512	238.053	259.939	241.992	235.98	273.306	238.452	237.581	229.244	231.956	192.648	212.683	208.27	272.542	319.625	274.793	387.992	306.191	304.795	300.348	325.178	348.066	296.067	313.967	275.001	285.308
FBgn0037898	CG18643	3R	528	88.8888	104.025	81.857	68.061	78.7849	85.4046	78.9533	69.2024	86.2083	84.5537	112.95	118.731	101.056	128.873	96.1453	107.853	99.6696	108.695	106.003	83.1456	102.518	99.4399	115.529	85.0037	94.7132	92.7672	114.783	111.458	111.077	94.036	73.5419	90.6016	114.314	137.829	124.513	113.472	138.149	93.8794	73.1507	80.0054	125.875	127.945	93.7546	83.4754	93.7793	84.7204
FBgn0032731	CG10641	2L	1860	3497.62	6414.89	3799.03	2935.6	4689.87	4717.41	5653.93	3838.55	5906.12	5263.47	1028.32	827.235	846.155	1259.48	1198.72	1279.5	910.721	968.373	839.251	930.142	1013.95	751.072	1258.96	1067.52	1110.07	899.128	792.371	844.731	1451.09	1793.74	1656.29	1192.41	1291.9	939.882	723.971	1183.93	905.315	1067.34	916.823	773.823	963.732	1224.42	1033.77	1067.74	1272.36	1247.13
FBgn0015714	CG10241	2R	1727	3016.23	2951.23	3300.13	2737.4	1553.19	978.795	2368.6	2289.81	2639.5	2744.32	4488.98	3694.62	3797.14	2953.81	2624.61	2842.21	2800.64	2625.4	2601.83	1753.83	1620.83	1858.47	2204.67	2230.77	2715.38	2097.25	2205.31	2154.36	2422.43	2562.48	2690.67	2276.56	2289.41	1858.74	2254.07	2094.44	1676.89	1402.41	1675.15	1665.69	819.5	795.186	951.115	974.295	751.502	920.711
FBgn0013305	CG3798	2R	2118	6176.27	7867.39	5475.8	4147.98	5644.81	5997.52	6010.1	5770.96	8567.59	7380.07	4605.85	4500.9	5243.6	5210.28	4787.88	5163.78	4935.55	4768.13	4737.24	4994.17	4866.22	4854.47	5029.19	5025.94	5022.21	4454.25	4464.68	4651.15	5170.99	5189.22	5821	5284.84	5487.06	4626.21	2858.66	2510.05	2927.58	2092.79	2127.47	2212.61	1831.75	1891.66	1852.89	2520.46	2623.29	2645.02
FBgn0036277	CG10418	3L	437	55.93	75.1293	63.7623	89.0028	59.738	75.8086	73.6898	78.8382	50.7108	79.0393	179.622	145.891	130.468	210.309	180.66	168.376	197.817	205.988	148.404	141.425	123.47	115.26	180.698	158.52	134.043	156.277	139.22	141.522	155.981	159.078	143.886	114.404	123.709	166.64	182.276	179.094	255.722	193.536	134.11	196.735	207.17	214.618	173.939	173.18	193.895	145.769
FBgn0036505	CG7945	3L	1451	814.98	889.031	1046.05	961.081	1040.65	1050.76	1050.08	931.167	1028.58	1124.93	1040.08	1000.29	1023.38	993.827	1092.49	973.009	1034.74	975.213	1045.41	1121.3	1027.42	1003.44	1187.13	980.222	978.436	1057.55	982.688	1041.25	1001.27	1013.24	971.232	1081.08	1049.18	1121.32	1196.35	1291.94	1331.52	1029.79	949.741	971.869	1117.14	972.659	1074.48	990.492	989.752	1199.79
FBgn0000996	CG8171	2R	3138	257.678	236.946	250.741	1244.54	303.885	291.719	244.755	295.205	207.914	207.708	188.25	176.156	150.83	109.898	110.102	111.733	142.276	138.339	110.389	160.075	142.926	132.587	100.717	202.937	124.411	194.811	114.042	106.325	122.106	94.8197	97.5229	129.76	117.446	102.787	207.949	206.436	193.996	255.641	248.713	225.589	230.771	231.127	185.042	251.672	204.033	259.145
FBgn0264816	CG44010	3R	1279	53.9325	33.7119	68.0706	177.258	49.3488	48.9397	62.2854	52.5588	61.6981	56.0628	77.6532	57.4253	43.7406	74.3196	81.4134	66.7295	66.9536	47.1264	75.2987	53.6172	65.8508	69.3066	97.0143	97.2564	62.6071	95.6216	62.9453	71.1275	85.0803	98.7378	85.5324	67.5673	72.8162	88.7709	98.84	57.4193	86.7104	115.544	85.3425	121.976	120.63	101.806	86.3529	108.393	98.8484	94.6875
FBgn0038893	CG6353	3R	1222	421.473	373.72	366.203	292.438	270.12	322.427	274.582	312.725	297.503	274.8	367.872	361.624	301.66	313.882	340.385	382.531	324.877	323.044	302.657	324.812	318.029	314.14	328.812	317.806	296.18	298.996	254.003	296.976	315.9	340.097	289.371	227.272	176.168	256.968	689.313	549.585	708.38	456.399	482.795	518.068	500.878	536.545	508.248	493.377	515.786	480.913
FBgn0086472	CG6684	3R	850	23464.6	20749.2	19251.1	15654	22974.9	24700.2	21104.2	21487.8	17980.4	19415.2	26027.9	23292.2	19227	26521.8	24149.5	24642.6	24576.5	24125.7	22248.2	22300.1	21078.2	20205.1	28018.6	22211.2	22936.7	22329.8	22846.2	23630.5	22736.1	23515.3	20841.1	19328.1	18819.5	22224.7	40251	48578.1	54293.9	38376.5	32514.3	37617	41069.4	38490.9	37885.5	36656.9	36534.6	31354
FBgn0035228	CG12091	3L	1907	3256.92	3740.09	3040.77	2723.93	3320.22	3301.99	2776.52	3326.1	2892.2	3159.74	8265.75	7138.59	7819.77	7291.23	7523.37	7332.49	7748.36	6912.39	8132.26	9295.98	9149.52	8885.56	8249.92	8472.03	8826.79	7042.46	8511.69	7851.16	6263.64	6774.51	6317.41	6388.18	6675.61	6526.22	4184.65	3621.52	3634.49	3375.33	3588.04	3251.37	2891.2	3154.61	3618.19	2738.49	2803.24	2674.92
FBgn0267385	CG7070	3R	2109	23578.5	31350.1	18611.7	18128.9	22007.8	21786.8	22360.5	22899	19010.6	26028.8	52954.8	53989.9	45205.2	44122.9	40970.3	42294.9	50558.3	47932.2	50056.8	50781	42664.6	47108.1	44788	40865.3	51524.8	43415.8	45082.2	51655.4	44011.7	43258.9	35205.8	36416.5	43322.5	44014.8	15738.7	16263.3	17840.3	13299.1	12107.7	13035.6	15776.4	14168.9	14411.1	11457.3	11694.5	11449.7
FBgn0039642	CG11882	3R	1087	27.965	55.8654	79.2721	97.9779	24.2415	27.8285	50.0038	57.8147	94.6601	77.2012	119.225	110.195	141.78	94.0855	121.732	116.389	119.451	127.697	114.045	53.6172	62.8576	43.6933	123.675	98.788	91.5026	89.1992	88.864	100.458	87.4436	87.767	82.3349	103.654	89.2586	105.902	87.2873	68.3564	67.6047	53.4391	92.6576	70.8245	85.228	60.5332	92.5209	28.6557	43.0878	34.8849
FBgn0050290	CG30290	2R	1117	5017.72	5646.26	3964.47	3513.74	5008.47	5089.73	5137.23	4732.05	3945.3	5027.27	1112.24	1206.71	1358.22	1518.02	1321.22	1433.13	1133.65	1167.52	1157.99	1459.32	1266.88	1260.33	1736.63	1579.08	1560.36	1275.91	1350.73	1391.02	1601.56	1739.67	1854.53	1432.73	1291.9	1319.1	774.033	951.521	1149.28	1275.32	1082.63	1189.59	1056.83	1085.47	1037.47	989.246	920.051	933.17
FBgn0032052	CG13089	2L	1478	1072.66	1089.38	978.838	973.796	971.392	976.876	1020.25	1067.82	1035.35	947.553	556.907	554.853	555.054	533.678	497.009	548.579	593.452	568.558	547.56	518.3	579.188	546.919	510.251	548.312	475.171	552.322	523.557	485.427	507.331	455.291	478.821	602.731	539.467	559.101	668.774	706.805	809.787	655.712	636.412	655.782	736.894	726.399	709.327	693.967	624.773	652.845
FBgn0032859	CG10954	2L	1974	1824.72	1882.09	1496.69	1961.05	1425.05	1501.78	1436.07	1367.41	1485.83	1396.06	1258.92	1500.82	1128.96	1212.04	1113.42	1183.28	1259.94	1244.29	1049.06	1347.42	1382.87	1204.58	1240.45	1296.5	1199.97	1323	1044.15	1101.38	1187.19	1245.19	1432.47	1296.83	1208.12	1136.89	5216.7	5082.98	5348.12	4468.66	4033.04	4733.44	4224.69	4165.79	3864.91	5084.53	4526.75	5103.16
FBgn0005666	CG32019	4	27666	680.149	578.881	676.398	462.964	672.702	704.348	471.965	648.225	838.418	872.19	18894	22729.6	35659.9	18557	26640	18337.4	21100.3	22493	24697.2	25704.4	23796.1	22972.9	14822.5	20373.3	28640.3	20996.8	24766.4	18615.6	22815.7	21649.4	37248.2	30177.3	28868.1	19575.5	2096.18	1017.14	814.196	1702.83	1665.4	1492.56	1186.64	1216.17	1178.1	1831.48	1269.82	1081.43
FBgn0035021	CG4622	2R	2762	285.643	291.849	304.164	341.801	323.797	332.982	301.777	273.306	288.206	312.481	249.431	297.215	319.759	281.466	302.393	297.955	272.379	323.044	260.256	292.175	314.288	274.966	342.883	309.383	218.322	294.714	299.916	305.042	273.36	302.483	296.566	261.056	269.342	250.739	246.458	239.247	229.268	207.979	245.055	228.212	300.265	232.503	345.412	269.115	278.803	317.702
FBgn0027903	CG12018	3L	1387	45.9425	52.9758	67.2089	261.025	38.9596	52.7781	72.8125	67.4505	61.6981	76.2822	138.05	98.5543	95.7769	87.7604	83.7395	100.094	95.1045	125.417	108.196	93.2474	87.5516	94.9199	89.6086	104.914	109.161	127.02	110.339	93.859	89.807	93.2524	102.319	139.741	152.679	175.984	52.6291	53.318	74.9531	88.1022	45.1096	80.0054	85.228	59.1575	90.0537	61.0492	68.4335	79.7369
FBgn0015623	CG11567	2L	2739	27714.3	29945.8	13099.7	10355.7	13438.5	12918.2	15281.9	11098.7	11425.1	13114.1	5811.44	7426.49	5955.51	8162.51	8826.76	9462.4	6698.4	6924.55	6798.81	12415.9	13460.5	12778	11230.7	12516.2	12738.1	9049.08	9110.04	8904.14	10839.1	11134.6	10605.2	8372.2	9010.42	9433.86	20811.6	25528.4	23398.6	24079.4	21445.4	22253.3	19074	20317.2	21638.8	21586.5	19048.6	20541
FBgn0028734	CG6203	3R	4426	1487.14	1465.99	1324.36	1940.11	1285.67	1320.41	1391.33	1341.13	1567.81	1509.1	1978.2	2290.8	1955.51	2405.11	2654.85	2271.91	2179.04	2421.69	2302.09	2434.53	1989.74	2357.93	1689.23	2033.96	2185.63	2516.13	2424.51	2190.29	2585.5	2252.16	2265.41	2548.36	2460.09	2836	1408.15	1387.63	1099.31	1621.95	1544.7	1579.12	1652.11	1738.95	1398.92	1684.46	1496.67	1747.98
FBgn0001142	CG2718	2L	2396	22995.2	19479.7	20220.4	20291.9	16595	15934.2	16564.4	17911.2	18510.3	20402.3	2800.22	2588.02	1921.57	2110.99	2198.94	2368.9	1875.46	1931.42	1773.54	2284.56	1914.91	2544	1730.71	2248.38	2060.41	2093.68	1858.74	1553.07	2255.42	2211.41	1621.92	1202.39	815.855	1319.88	9710.71	10052.5	6127.04	4800.85	5058.37	4510.47	6371.12	6199.15	6587.49	3297.9	3387.46	3699.04
FBgn0003042	CG32443	3L	2462	212.734	234.057	221.445	306.648	225.966	234.143	250.896	239.143	246.792	249.066	160.013	199.437	190.046	185.008	190.74	184.67	187.166	177.104	191.536	177.17	172.11	161.213	217.727	204.468	192.637	181.253	200.685	195.784	194.582	233.523	241.409	211.148	199.657	217.255	93.7054	79.2934	129.331	140.097	129.233	137.714	119.319	134.824	119.66	138.295	145.738	168.195
FBgn0004598	CG18734	X	5774	185.768	171.449	141.311	1191.44	234.623	181.365	164.047	228.631	157.203	146.131	4739.98	4812.09	4622.93	4063.86	4247.45	4297.07	3795.05	4524.9	4413.38	3669.28	4025.88	4313.58	3141.49	4355.1	4547.84	3455.94	3200.59	3139.14	5024.46	4191.66	4653.92	4103.95	5151.95	4389.49	372.255	306.237	210.162	261.418	254.808	170.503	232.082	287.533	247.956	272.853	264.863	240.456
FBgn0266671	CG5341	2R	2405	513.358	547.096	483.387	515.319	505.609	480.761	525.478	452.006	423.435	447.583	383.56	363.952	355.204	345.507	374.502	368.564	379.657	374.731	392.577	365.219	389.118	409.06	381.392	421.955	376.445	380.346	351.013	360.037	445.096	380.062	346.926	309.428	334.328	356.641	772.749	648.018	611.382	570.498	683.959	646.601	605.774	588.823	597.069	622.951	745.165	607.994
FBgn0036915	CG7757	3L	2148	729.088	644.379	685.014	744.931	652.789	617.984	736.02	695.528	753.055	693.892	589.066	540.108	601.811	658.598	624.945	637.034	591.17	582.24	589.23	593.675	562.725	602.666	625.039	596.557	554.634	566.594	582.8	665.079	618.408	562.649	642.692	624.23	667.874	602.708	544.262	478.495	448.249	530.058	588.864	599.385	620.198	561.308	553.892	626.689	732.492	581.83
FBgn0266064	CG6904	3R	3129	1999.5	1996.71	2169.64	2426.26	1869.19	1839.56	2094.02	1998.11	1938.84	2105.57	2597.07	2631.48	2753.4	1971.84	2186.53	2282.77	2520.65	2075.08	2199.01	1795.79	1440.49	1526.25	1791.43	2063.06	2484.22	1874.61	1923.17	1803.85	2068.71	2043.72	2096.74	1927.2	1839.98	1508.33	1189.93	1363.03	1041.99	1307.09	1399.62	1240.74	1570.82	1309.72	1543.25	1227.21	1543.56	1619.65
FBgn0010300	CG10719	2L	12088	657.178	648.231	774.626	1919.17	469.246	406.872	402.662	738.451	512.179	499.97	556.907	418.274	388.387	317.835	432.654	403.481	376.614	435.54	339.941	348.123	319.526	318.66	249.571	415.829	317.049	538.763	310.284	356.371	310.386	310.319	280.578	334.765	272.474	316.149	725.254	501.736	342.433	522.836	493.768	455.113	276.663	308.169	330.608	370.033	390.325	411.143
FBgn0005536	CG32156	3L	5686	1269.41	1387	1148.58	1189.95	1195.63	1215.82	1093.06	1266.67	1256.78	1327.13	5292.97	4835.37	5380.1	3866.2	4497.9	3942.47	4612.95	4733.93	4505.49	5544.33	4376.08	4397.96	4131.63	4244.06	5034.25	4606.96	5339.25	5029.52	4321.76	4562.31	4988.86	4730.48	4972.65	3958.09	2700.77	2281.74	1942.9	2396.09	2312.78	2126.05	2250.02	2525.89	2036.69	2485.57	2698.06	2726
FBgn0008635	CG6223	X	3203	4184.76	4851.62	3287.21	2934.1	3428.44	3561.09	3571.32	3567.87	3406.92	3756.21	3377.52	3712.47	3857.47	3500.93	3435.64	3410.19	3271.6	3418.19	3355.54	3771.08	3947.31	3641.61	2994.85	3760.07	3689.8	3261.12	3410.16	3447.85	3580.46	3284.21	3804.99	3758.43	3661.95	3560.96	3766.19	5505.42	5026.26	5820.53	4758.46	5431.19	5579.16	5774.04	4766.68	5013.51	4844.84	5189.12
FBgn0034503	CG13867	2R	963	164.794	119.436	141.311	214.654	162.764	136.264	141.239	150.669	146.216	143.374	246.294	230.477	252.64	283.047	272.153	300.283	258.684	301.761	257.331	262.647	273.131	274.966	329.552	252.714	272.1	269.738	305.84	327.773	244.212	285.243	266.989	317.873	244.287	270.206	317.058	263.856	330.675	242.642	264.562	262.313	288.464	242.133	288.665	304	316.822	280.325
FBgn0261791	CG9742	X	483	269.663	219.609	264.527	356.759	238.086	247.578	262.3	268.05	256.935	330.862	389.05	331.36	380.091	511.54	418.697	492.712	532.585	513.83	449.599	425.053	321.771	389.473	444.34	400.513	428.618	535.195	413.218	500.092	416.736	488.204	402.881	569.715	489.357	567.667	317.058	336.313	407.098	369.741	327.959	337.072	422.206	387.963	404.625	397.443	425.809	331.406
FBgn0031682	CG5828	2L	1935	9649.92	7267.32	7925.48	5821.83	5095.91	5132.91	5874.13	4287.92	5191.94	4260.77	202.369	284.023	211.916	199.24	209.349	218.811	197.817	179.385	201.771	191.934	196.056	187.58	236.982	228.974	183.005	240.481	227.344	258.846	215.852	217.067	195.845	205.773	199.657	197.788	953.742	828.479	1118.42	759.701	975.343	640.044	1075.18	1229.93	1734.46	930.689	1069.59	1005.43
FBgn0032689	CG10413	2L	4010	2479.9	2507.2	3138.14	2432.99	2904.65	3004.52	2294.91	2399.31	3197.31	2227.81	2680.21	2797.54	2941.18	3086.64	3060.37	3182.84	2725.32	2680.89	2943.96	3025.1	2945.33	3419.38	2691.22	3305.95	3587.06	2708.8	3084.32	2592.12	3370.91	3006.8	3341.36	3128.06	3009.74	2690.38	3698.16	3364.5	2592.49	3782.62	3581.95	4110.44	3100.99	3087.19	2678.17	3378.89	3175.82	3350.19
FBgn0261562	CG42676	3L	1668	273.658	288.959	301.579	300.665	271.851	267.729	294.759	301.337	279.754	332.7	361.597	331.36	303.922	295.697	299.291	332.872	321.834	340.527	325.32	280.519	273.131	262.913	337.699	325.464	313.035	290.433	291.03	262.512	297.781	278.19	330.938	287.161	314.754	291.231	549.396	626.144	529.08	415.958	582.768	400.027	508.746	507.654	562.527	429.836	419.472	414.881
FBgn0034419	CG15111	2R	1772	569.288	654.011	724.65	611.801	757.547	822.38	787.779	810.282	813.063	813.37	742.019	730.233	785.823	774.031	807.931	831.015	838.442	842.195	812.933	671.381	729.597	745.046	1032.35	851.568	841.985	812.783	871.608	842.531	826.382	875.319	884.9	932.89	880.842	915.742	1910.05	1830.58	1991.4	1655.17	1644.67	1707.66	1699.32	1694.93	1640.7	1827.74	1772.94	1816.51
FBgn0020272	CG1424	X	2443	30.9613	44.3071	58.5924	172.77	36.3623	26.8689	57.0218	56.9387	54.0915	51.4675	210.997	163.74	79.1856	118.595	133.363	112.509	134.668	147.46	128.666	137.54	196.804	169.5	148.113	164.647	139.662	148.428	141.442	124.656	141.013	108.925	94.3254	114.404	104.135	174.427	413.331	216.006	235.147	129.987	214.576	198.046	167.834	171.969	149.267	277.836	230.646	214.293
FBgn0035443	CG12010	3L	2255	220.724	184.934	246.433	235.596	226.831	260.052	229.842	229.507	237.495	213.222	147.463	155.204	128.205	124.92	153.522	155.185	118.69	132.258	134.514	159.298	166.872	156.693	156.26	166.178	128.425	134.156	163.658	135.656	150.466	154.376	123.103	114.404	128.407	128.484	130.931	128.51	145.497	101.101	146.301	115.418	100.962	148.582	164.07	144.525	126.729	132.064
FBgn0035499	CG14996	3L	1429	3396.75	4183.16	2763.32	2435.98	3988.59	4249.12	2843.2	3572.25	2884.6	3087.13	14995.7	15615	15102.6	17662.8	16221.4	17283.7	13544.4	14847.1	13806	14201.6	15904.5	13526.1	17078.2	18593.6	16287.5	12539.3	11126.5	10972.7	17512.4	16721.2	19842.7	15859.1	15708.7	13065.7	18616.6	18687.3	23400.1	20246.2	17214.8	19762.7	16964.3	17688.1	16761.1	20088.9	20484.4	22099.6
FBgn0267336	CG34360	3R	10796	2289.14	2821.2	3378.54	1967.78	2312.47	2198.45	3005.49	2930.15	3655.4	3668.9	3417.53	3858.36	4009.06	3432.14	3797.74	3174.31	4330.68	4503.62	3817.57	3395.76	3419	3869.12	2435.73	2774.49	4564.7	3918.34	4520.96	3686.9	4889.75	4246.51	4502.84	5214.2	6272.38	4850.47	2739.28	2935.22	2017.85	2884.27	2648.06	2158.84	2613.22	3089.95	2599.22	2601.44	2689.18	2767.12
FBgn0020279	CG8715	2R	5436	6397	5784	6198.73	6572.75	5520.14	5278.77	5751.31	5643.06	6665.93	6278.11	6797.4	7495.56	7355.97	7529.21	7659.84	6859.17	6417.65	6805.97	7112.44	7387.52	7069.23	7351.77	4765.55	6847.01	7355.53	6562.21	6690.72	6260.69	7750.19	6566.07	7503.67	6759.03	7098.41	7555.65	5834.13	5080.24	4053.34	5751.2	5783.79	5861.38	5109.75	5457.62	5341.54	5757.31	5178.14	5749.77
FBgn0034724	CG3624	2R	1303	138.826	68.387	55.1458	62.8255	107.355	116.112	52.6355	71.8304	53.2463	59.739	740.451	566.493	567.12	498.1	554.386	574.184	665.732	606.563	530.015	551.714	541.772	442.206	596.157	578.178	596.372	650.084	588.724	547.022	647.556	702.919	662.676	664.924	639.687	615.167	255.444	233.779	241.026	202.202	170.685	178.373	186.19	171.969	170.239	204.328	201.499	155.736
FBgn0051116	CG31116	3R	4444	8760.04	6727.93	16916	10809.7	11360.6	11122.8	14925.7	13374.5	16273.9	15190.3	4555.65	5238.12	5382.36	5115.4	4563.8	4388.63	5939.09	5896.13	6231.51	6218.04	5844.26	6778.49	4310.1	4738	5195.58	5766.55	7269.08	5909.45	4950.41	4156.39	3935.29	6666.9	7640.23	6728.68	3465.82	3698.08	2761.51	4259.24	4646.29	4191.76	4607.56	4727.09	4458.28	3353.97	3657.39	3565.73
FBgn0016041	CG12157	X	2395	2737.57	3681.34	2130.87	2461.41	2392.12	2302.09	2476.5	2612.17	1966.73	2508.12	2157.03	2449.89	1943.44	2245.4	1945.39	2067.06	2294.68	2272.71	2271.39	2396.46	2044.37	2208.02	1972.13	1831.02	2015.47	2190.02	2189.76	2350.87	1988.36	1969.27	1844.94	2493.85	2222.07	2767.47	1388.89	2134.09	2119.26	2312.32	2277.43	2518.2	2809.9	3118.84	2255.04	2292.46	2074.55	2241.35
FBgn0037137	CG7421	3L	3232	1144.57	1096.12	959.02	1347.01	859.708	855.966	900.945	829.553	864.619	749.955	1495.8	1484.52	1238.31	1269.76	1080.86	1080.86	1219.62	1301.3	1106.82	1452.33	1456.95	1284.43	1164.91	1086.67	1100.44	1346.55	1122.65	1349.96	1123.38	1270.27	1338.14	1242.32	1370.2	1625.91	2565.99	1401.31	1372.67	1708.61	2255.48	2154.9	2033.67	2494.24	1706.09	2595.21	2224.09	2044.5
FBgn0030420	CG12717	X	2970	70.9113	46.2334	76.6871	241.579	135.06	105.556	152.643	141.033	109.028	84.5537	130.991	189.348	146.305	169.986	180.66	180.79	157.493	184.705	184.226	174.062	151.157	192.853	127.378	136.312	143.675	185.534	154.031	171.586	170.948	145.756	164.67	142.045	122.926	170.534	74.4509	56.0522	57.317	82.325	71.9316	106.237	112.763	78.418	120.894	103.41	103.918	134.556
FBgn0284251	CG12050	2L	3471	510.361	350.604	493.727	571.413	351.502	362.73	472.843	377.547	496.966	341.891	349.832	337.568	297.889	392.155	288.436	320.457	341.616	402.855	331.168	416.505	447.486	373.653	342.142	351.502	333.904	461.695	375.45	424.565	331.656	429.431	447.646	370.085	457.255	380.781	704.716	302.135	361.538	582.053	830.261	533.807	590.04	572.314	503.314	761.246	655.188	655.337
FBgn0028550	CG11405	X	7025	1467.16	2062.2	1373.47	1115.15	1423.32	1678.35	1652.76	1705.53	2208.45	2466.76	4332.11	4813.64	4601.82	5086.15	4794.86	4334.31	3825.49	4753.69	4320.54	4502.29	3632.27	4384.4	3371.06	3821.34	5431.56	3828.43	4066.27	3791.76	5982.41	4776.25	5833.79	4402.62	5159.77	4854.37	2250.21	2525.08	1988.46	3345	2635.87	2642.8	1766.19	1855.89	1571.62	2099.34	1743.79	2686.14
FBgn0051950	CG31950	2L	658	93.8825	95.3565	108.568	84.5153	108.221	99.7987	107.026	85.8461	116.635	90.9871	181.191	184.692	196.833	233.237	203.146	200.189	188.687	242.473	190.805	144.533	146.668	152.926	251.793	204.468	183.005	164.84	182.912	186.985	180.402	176.318	175.861	194.256	169.122	211.026	172.007	150.384	285.116	167.539	130.452	179.684	190.124	198.109	218.349	145.771	169.817	135.802
FBgn0052296	CG32296	3L	7755	1079.65	925.632	932.309	1206.4	1371.38	1535.36	1238.69	1414.71	1141.84	1359.29	1440.9	1708.02	1518.1	1277.67	1572.44	1187.16	1332.22	1423.67	1503.05	1859.51	1595.38	1593.3	1143.44	1357	1738.55	1462.87	1661.76	1336.76	1575.56	1449.72	1697.06	1548.67	1640.32	1466.28	2393.98	2438.96	1303.6	1724.49	2043.34	1514.86	1296.78	1297.34	1595.06	1283.28	1537.22	1179.86
FBgn0086384	CG14228	X	3400	510.361	549.985	525.608	606.565	515.998	567.125	448.279	511.572	475.836	481.589	882.423	820.251	892.912	709.199	783.119	769.717	876.483	737.301	899.929	972.104	909.19	968.032	919.785	911.3	961.58	834.191	1051.56	929.057	805.9	800.874	836.139	810.808	923.905	885.373	763.764	817.542	595.215	673.043	770.521	657.094	544.148	678.247	747.569	682.754	655.188	662.813
FBgn0027561	CG18659	2R	3816	2127.34	2474.45	1675.92	1650.67	1688.25	1751.27	1732.59	1737.07	2008.15	2090.87	2088.01	2039.37	1973.61	1610.52	1478.62	1567.37	1527.76	1626.62	1455.53	1917.01	2052.6	1858.47	1519.64	1527	1822.03	1387.94	1484.77	1364.62	1530.66	1512.41	1736.23	1502.6	1605.87	1340.91	1784.25	1877.07	1637.21	1545.4	1516.66	1472.89	1086.98	1220.29	1154.66	1100.13	1490.33	1579.79
FBgn0033095	CG3409	2R	5152	8421.46	10312	7674.74	5957.21	7990.18	8379.25	9347.19	7033.25	8538	9276.09	1974.27	2531.37	2309.96	1784.46	2039.21	2105.08	2565.54	2542.55	2882.55	1660.58	1471.91	1815.53	1277.48	1915.26	2057.2	2063	2437.84	1637.4	1835.53	1540.62	1928.08	2678.12	2345	2524.52	3912.52	4614.05	3053.97	4719.97	4120.83	4206.19	4467.26	4830.28	4052.42	4870.23	3658.66	4369.33
FBgn0052409	CG32409	3L	1231	237.703	195.529	208.52	254.294	180.946	176.567	211.419	181.328	186.785	171.865	272.178	259.966	211.162	266.444	227.957	283.988	234.338	288.079	212.006	289.067	297.825	253.12	243.647	223.613	248.02	294.714	239.192	285.977	246.575	298.564	270.186	210.38	243.504	299.797	485.214	211.905	257.192	361.075	479.137	333.137	416.962	460.878	280.03	564.394	553.805	352.586
FBgn0038478	CG5148	3R	3602	375.53	287.033	336.906	881.801	755.816	736.975	384.239	489.673	234.115	210.465	280.807	218.061	256.411	455.405	565.241	471.762	274.662	264.516	275.608	501.205	588.167	592.873	582.086	601.918	610.82	485.957	511.709	451.696	698.761	807.926	823.349	310.963	276.389	270.985	147.618	97.066	102.877	233.976	324.302	257.067	118.008	176.097	151.734	338.885	329.495	422.356
FBgn0051195	CG31195	3R	4001	242.696	202.271	275.729	568.421	305.616	298.436	278.968	301.337	284.826	195.76	2109.97	2186.04	2180.24	2172.66	2149.31	2084.91	1987.3	2052.28	2228.26	2257.36	2399.06	2467.16	1815.87	2200.14	2460.94	2033.74	2163.84	2155.09	2560.29	2388.52	2439.67	2015.5	2145.34	2352.43	193.829	187.296	183.708	288.86	214.576	241.328	195.369	232.503	186.276	229.246	219.241	302.751
FBgn0004507	CG7254	2L	3144	3672.4	3594.65	3447.47	3688.01	4974.71	4916.04	4532.8	4931.77	3639.34	3897.74	12659.8	13004.5	12992.5	10914.7	10949.7	11101.2	13164.8	11381.8	11635.5	13229.5	10703.7	11771.6	10527.2	11442.6	14601.1	11486.7	12386.2	12377.7	12082.2	11787.4	11777.1	11005	11972.4	10812.1	4361.8	6038.6	4535.39	3997.82	3850.17	3486.14	5079.59	4621.16	4860.43	2606.43	2741.14	2654.99
FBgn0030266	CG11122	X	12204	888.888	848.576	844.42	974.543	891.741	916.421	821.114	768.235	1027.74	995.344	785.16	961.486	1063.35	877.604	884.692	718.506	805.726	852.837	929.902	872.64	987.013	1010.22	524.322	748.951	907.802	799.939	932.332	786.069	991.028	863.564	968.834	1003.53	1161.93	981.152	666.207	505.837	451.188	774.144	744.918	706.933	708.048	722.271	754.971	731.344	609.565	792.385
FBgn0267795	CG32138	3L	5827	654.181	567.323	629.868	691.081	1105.59	974.956	829.887	982.85	594.161	590.038	4914.11	5248.21	6007.55	5249.02	4838.28	4476.31	4276.66	4706.56	4949.97	4862.85	5218.67	5415.71	3748.01	5042.02	5263.81	3680.72	4171.43	3696.43	3545.8	2920.6	3950.48	3676.28	3726.94	3208.21	731.673	604.27	432.082	411.625	448.658	417.078	357.958	319.175	400.924	291.541	357.375	281.571
FBgn0260008	CG41623	3L	1083	3932.08	3043.7	2972.7	2265.46	3426.71	3259.77	2736.17	3029.14	2440.03	2626.68	3515.57	3599.17	3208.15	4145.3	3855.12	4420.44	4177.75	4101.52	4076.36	4467.33	2883.96	3768.17	4121.26	3531.86	3067.75	3908.35	3821.89	4167.19	3014.84	3201.14	2741.83	3520.41	3321.36	3901.25	2102.6	2819.02	3428.73	2523.19	1481.3	2528.7	2642.07	2547.9	2408.01	2494.3	2188.61	2303.65
FBgn0037363	CG1347	3R	6303	1945.57	1937.95	1812.06	1905.71	1905.56	1914.41	1645.74	2048.92	1905.88	2296.74	2031.53	2425.06	2559.58	1998.72	2474.19	1989.47	1979.7	2018.08	2049.15	2082.52	2179.81	2488.26	1464.1	1978.06	2405.56	2278.51	2547.44	1936.58	2994.35	2806.19	3365.34	2298.82	2749.79	2140.63	3979.27	3408.25	2404.38	3381.1	3478.32	2947.09	2209.37	2689.6	2727.52	3228.13	2912.23	3569.47
FBgn0033389	CG2412	2R	1918	28.9638	32.7487	30.1579	33.6565	38.0938	35.5053	27.195	40.2951	42.259	30.329	40.7875	30.2647	33.9367	43.4849	48.848	41.124	50.2152	32.6845	47.5186	34.1907	47.8915	42.94	50.3586	45.9479	40.1327	45.67	39.9888	36.6637	37.0257	33.6962	39.169	46.8364	42.2804	54.5085	29.5236	32.8111	63.1957	23.1088	26.8219	22.2966	27.5352	22.0121	30.8403	27.4098	49.4242	28.6554
FBgn0036749	CG7460	3L	2001	168.789	231.167	62.9007	66.5651	52.8119	80.6066	112.289	108.622	73.5306	106.611	47.8469	35.6968	33.9367	42.6943	29.4639	31.037	36.5201	52.4472	35.8217	57.5025	39.6601	51.2266	34.0661	31.3977	42.5407	42.102	30.3619	30.7975	34.6623	26.6435	26.3791	19.1953	15.6594	14.0165	342.731	515.407	994.965	1061.56	749.795	1526.66	942.753	943.768	456.437	847.213	941.595	636.649
FBgn0016794	CG1044	3L	4666	546.316	1096.12	330.013	611.801	413.837	488.438	250.019	395.067	379.486	360.272	935.76	878.452	989.444	765.334	869.96	874.467	770.727	788.988	828.286	671.381	752.046	769.906	669.473	855.397	1024.99	805.647	796.074	711.275	815.353	902.746	989.618	753.222	829.166	630.741	1035.89	940.584	673.108	727.927	886.343	622.993	395.982	559.932	609.405	642.885	769.244	779.926
FBgn0036058	CG6707	3L	2135	3118.1	3264.27	3205.35	2704.49	2891.67	2962.29	2932.68	2915.26	3063.78	3044.85	2113.11	2143.36	2313.73	2284.93	2181.88	2328.55	2074.04	2056.84	2111.29	2260.47	2226.95	2239.66	2302.42	2227.71	2285.16	2045.16	2197.16	2181.49	2363.34	2386.16	2597.15	2250.45	2392.76	1802.67	3761.05	2760.23	3221.51	2381.65	2379.84	2558.86	2029.74	1972.83	2325.36	2432	2305.2	2428.24
FBgn0052451	CG32451	3L	5916	1490.14	1565.19	1370.03	1558.67	1411.2	1374.15	1397.47	1334.12	1289.74	1169.97	6842.11	7188.25	7604.08	5756.61	6023.82	5523.03	6130.06	5855.84	6705.97	6218.04	5367.59	6079.39	4236.79	4593.26	5310.36	5298.43	6600.38	5547.21	5158.39	4929.06	4704.28	4867.92	5482.36	5153.39	1604.55	1267.33	1099.31	1535.29	1491.06	1365.34	1359.71	1260.19	1301.46	1387.93	1293.9	1549.89
FBgn0028375	CG5876	2L	3130	559.3	566.36	524.747	601.33	577.468	506.67	520.215	397.695	468.23	424.607	799.279	921.133	860.484	821.469	786.221	824.032	769.966	905.284	815.127	1043.59	924.904	941.666	739.827	861.524	845.998	882.716	859.019	885.061	815.353	767.961	872.111	790.845	776.707	720.29	571.218	619.309	545.247	680.265	562.042	537.742	578.239	509.029	498.38	640.394	586.754	635.403
FBgn0085261	CG34232	2R	831	520.349	428.623	400.669	272.992	225.1	246.618	211.419	242.647	361.737	321.672	589.851	913.373	391.403	426.152	372.951	515.214	305.856	325.325	300.464	280.519	299.322	256.886	359.916	386.728	408.551	148.428	114.783	159.12	492.363	565	515.592	198.863	209.053	197.009	14846.5	11262.4	13889.8	10160.6	8247.75	9124.56	4934.05	5018.75	6481.4	7947.61	7971.24	7348.25
FBgn0026417	CG2525	3R	1169	108.864	98.2461	124.94	114.432	77.0534	86.3642	94.744	114.753	152.978	150.726	126.284	87.69	111.614	132.036	138.015	141.994	171.949	180.145	150.597	100.241	103.266	100.193	177.736	105.68	120.398	146.287	170.323	136.389	126.833	163.779	154.278	192.72	187.13	179.099	60.3309	83.3948	64.6654	90.9908	78.0275	65.5782	83.9168	70.1635	101.156	85.9672	98.8484	63.5403
FBgn0031814	CG9528	2L	3700	1515.1	1320.54	1386.4	1383.66	1415.53	1331.93	1318.52	1426.1	1321.86	1393.3	2463.72	2312.53	2567.88	2054.07	2196.61	2190.43	2831.83	2588.91	3085.05	2105.84	2033.14	2049.06	2086.92	2220.82	2237	2197.16	2511.89	2300.28	1867.83	1779.63	1837.75	2985.25	2741.18	2783.82	595.607	477.127	529.08	564.721	548.631	514.133	524.48	581.944	484.81	589.312	601.962	566.879
FBgn0030970	CG7326	X	2580	279.65	261.026	265.389	440.527	237.221	279.244	274.582	219.871	258.625	272.961	141.188	166.068	158.371	129.664	131.812	123.372	114.886	140.619	130.128	152.304	135.443	161.213	125.896	122.528	134.846	172.69	161.436	163.52	116.592	139.487	121.504	152.794	165.99	126.148	150.185	157.22	121.982	145.874	119.48	137.714	159.966	155.46	125.828	129.574	145.738	168.195
FBgn0033781	CG13319	2R	691	417.478	402.616	276.591	313.38	266.657	298.436	365.817	320.609	347.369	376.815	179.622	171.5	182.504	204.774	179.109	211.051	206.187	190.786	169.605	171.731	176.6	167.993	225.132	203.702	183.005	151.282	194.02	172.319	204.823	211.581	208.635	226.504	164.424	204.796	259.295	333.579	408.568	252.752	218.233	288.544	406.472	316.424	330.608	269.115	292.743	345.111
FBgn0023216	CG2864	X	2599	278.651	243.689	275.729	395.651	324.663	335.861	281.6	260.166	235.805	194.841	189.819	221.941	184.012	185.008	193.066	165.272	166.623	188.506	192.268	191.934	182.586	199.633	185.142	183.026	172.571	184.107	177.728	168.653	157.556	122.247	131.896	126.689	150.33	150.288	259.295	202.335	270.419	239.754	217.014	262.313	249.128	238.006	233.153	246.689	272.467	274.095
FBgn0000286	CG11924	2L	4231	1702.87	1306.09	1743.99	1533.24	1780.02	1708.09	1834.35	1697.65	1612.6	1724.16	1519.34	1516.34	1614.63	1548.85	1555.38	1454.86	1338.31	1403.91	1468.69	1461.65	1364.91	1503.65	1355.98	1343.98	1467.25	1281.61	1388.5	1344.82	1672.46	1354.9	1466.84	1084.92	1532.27	1264.6	1057.72	1293.3	1109.6	1413.97	1359.38	1373.21	1330.87	1199.66	1258.28	1130.03	1149.43	1552.38
FBgn0036035	CG18178	3L	1310	236.704	207.087	233.508	295.43	179.214	169.85	228.087	197.096	238.341	233.442	349.832	356.192	246.607	264.862	258.197	263.038	267.054	296.441	212.006	296.837	285.852	268.186	274.75	219.784	257.652	307.559	278.441	313.108	252.09	316.588	269.387	312.499	292.831	292.01	329.895	209.17	245.435	254.197	308.452	308.218	275.352	293.036	240.554	399.935	306.684	305.243
FBgn0037920	CG14710	3R	1458	118.851	95.3565	125.801	179.501	123.805	113.233	91.2349	90.226	109.028	80.8775	78.4376	79.1538	86.7271	60.0882	96.9207	83.7998	82.9312	88.9322	95.7682	94.0244	111.497	86.6332	88.8681	96.4906	67.423	87.772	82.1992	89.4594	55.9324	79.9306	91.9273	86.7626	75.1652	81.7627	53.9127	34.1782	66.135	99.6566	91.4384	68.2014	87.8504	49.5272	86.3529	67.2787	72.2354	74.7533
FBgn0000017	CG4032	3L	12564	2334.08	1863.79	1568.21	1709	3944.44	3385.48	2294.03	2612.17	1374.26	1570.68	1975.06	2008.33	2153.1	2210.61	2255.54	2191.21	1851.11	2033.28	2190.97	2723.6	2694.64	3297.34	2303.9	2921.52	3428.94	2267.8	2085.34	2067.83	3081.01	2105.62	2695.47	1734.48	2106.19	2192.8	854.902	842.15	678.987	868.024	861.96	827.597	799.832	797.938	769.774	981.771	1081	1111.33
FBgn0013765	CG4832	2R	5012	181.773	165.67	199.042	478.671	268.388	271.568	219.315	276.81	236.65	238.956	909.876	844.307	987.935	1023.87	1225.08	1090.95	960.175	989.655	1116.32	1296.14	1272.12	1566.93	1150.1	1197.71	1411.87	1186.71	1315.93	1174.7	1228.15	1169.96	1320.56	1137.13	1298.95	1267.71	161.738	129.877	117.573	219.533	275.534	241.328	125.875	104.557	114.726	261.639	305.416	271.604
FBgn0031474	CG2991	2L	3088	11767.3	7216.27	6274.56	4274.38	4577.32	4225.13	3543.25	3638.82	3222.67	2857.36	5140.01	5332.79	4115.39	4218.82	3403.85	3213.1	2966.5	3691.07	4309.57	3099.7	2964.03	3566.28	3211.1	3667.41	3404.06	2493.3	3050.26	2913.3	2420.06	2397.92	2763.42	2876.22	2245.56	2688.82	3286.11	3755.5	3124.51	2089.9	2520.04	1996.2	2151.68	2678.6	3112.4	1962.3	2452.2	2281.22
FBgn0003416	CG4200	X	5678	1676.9	1512.22	1661.27	1636.46	1415.53	1260.92	1517.66	1554.86	1764.74	1833.53	634.56	766.706	798.644	768.497	767.612	734.8	719.751	716.018	763.222	851.659	756.536	768.399	584.308	784.944	808.273	779.958	847.911	809.534	820.08	800.09	885.7	890.66	901.199	796.602	883.142	848.986	649.593	935.906	829.042	906.291	824.745	825.453	812.951	882.099	762.907	895.794
FBgn0037338	CG10018	3R	2589	49.9375	69.3502	107.707	302.909	135.926	108.435	120.184	108.622	112.409	109.368	84.7126	65.1855	71.6442	71.1571	82.9641	59.7462	71.5186	83.6114	87.7266	71.4896	77.0753	68.5533	65.1699	70.4535	65.015	84.2041	59.9832	61.595	66.9613	69.7434	61.5513	81.3879	83.7778	62.2954	111.676	91.5975	85.2407	86.6579	92.6576	74.7592	94.4064	89.4241	109.792	93.4426	91.2447	85.9663
FBgn0024491	CG6046	3R	3336	179.775	134.848	153.374	237.839	196.529	220.709	164.047	183.956	155.513	190.246	312.182	284.023	331.071	305.975	317.125	323.56	276.944	336.726	283.649	257.207	297.825	284.76	322.147	288.706	286.548	318.263	279.181	277.911	259.968	315.021	308.556	337.069	354.686	327.829	222.069	270.691	277.767	228.199	229.206	310.841	295.02	268.272	209.714	294.033	261.061	282.817
FBgn0283652	CG11606	2L	1105	100.874	52.0126	109.43	81.5236	88.3084	94.0411	96.4985	72.7064	104.802	91.9062	98.8313	81.4819	81.4481	98.8293	99.2468	103.974	99.6696	89.6923	72.3745	87.8079	83.8101	97.1799	99.236	75.0483	81.0681	119.884	87.383	94.5923	74.0514	94.8197	88.7299	73.7098	69.6844	78.6479	157.887	71.0906	98.4677	116.988	125.575	123.287	135.054	103.182	108.558	171.934	147.005	135.802
FBgn0034242	CG14480	2R	1337	315.605	370.831	350.693	300.665	368.817	388.639	328.972	355.648	328.775	330.862	342.772	343	297.889	324.16	324.878	303.386	376.614	362.57	340.672	282.85	273.879	249.353	315.482	285.643	268.889	294.001	276.96	326.307	307.234	305.617	283.776	326.319	317.886	374.551	385.091	453.886	480.581	400.071	373.069	381.665	443.186	469.133	428.064	350.098	413.136	365.045
FBgn0050372	CG30372	2R	5028	2678.65	2985.91	2306.65	2143.55	2338.44	2375.98	1926.46	2201.34	2546.53	2293.06	4421.53	4164.11	3551.29	3730.21	3682.99	3947.13	3060.08	3606.69	3853.39	2724.38	3991.46	3362.88	2559.4	3377.94	4758.94	2695.24	2513.37	2229.88	3533.2	3077.33	3799.4	3036.69	3196.09	2881.16	5849.53	5208.75	3425.8	4007.93	4863.31	3981.91	2656.49	3161.49	4117.8	2693.64	3794.26	3400.03
FBgn0037750	CG12946	3R	2175	2444.94	3200.7	2462.6	1878.78	2957.46	3069.77	2002.78	2931.03	2521.17	2938.24	310.613	759.721	245.853	230.865	207.023	170.703	397.157	427.178	350.906	312.379	303.063	279.486	210.321	166.944	302.601	293.287	237.711	308.708	128.408	125.381	77.5387	280.251	313.188	252.296	9358.99	8976.56	8482.92	6804.09	6321.44	6182.72	4758.34	5304.91	5955.88	5038.43	5240.23	5845.71
FBgn0260934	CG8201	2R	6079	19509.6	17797.9	21048.5	17190.3	20256.4	18874.4	20386.6	20088	23051.4	23257.8	12236.3	13429.8	15629	14025.1	13496.8	12771.7	13090.2	14555.2	13627.6	13580.7	13866.8	15181.9	10208.7	13092.9	14249.5	13144.4	14685.5	12632.1	13767.3	13080.4	16379.9	16063.4	18364.6	13905.1	11699.1	12245.4	9325.04	12969.8	12417.3	12208	10311.3	11001.9	10688	9842.63	10130.7	10860.4
FBgn0037478	CG2656	3R	1016	147.815	154.111	174.054	139.114	116.013	156.415	137.73	148.041	132.693	147.05	285.513	210.301	213.424	203.193	198.494	222.69	257.924	252.355	183.495	248.66	223.743	212.44	275.491	220.55	207.888	200.52	223.641	224.382	211.913	226.47	221.425	239.557	211.402	237.501	231.055	196.866	196.935	233.976	241.397	237.393	237.327	235.254	241.788	247.934	261.061	210.555
FBgn0016697	CG10938	2R	884	2222.22	2249.06	1594.92	1682.83	1576.56	1539.2	1575.56	1863.21	1527.24	1590.9	1850.34	1743.71	1432.13	1790.79	1902.75	1837.39	1681.45	1860.73	1694.59	1802.78	1997.22	1891.62	2209.85	2110.54	2010.65	1938.83	1771.36	1905.04	1837.1	1956.73	1568.36	1772.87	1594.91	1836.16	2645.57	3155.33	3827.01	2459.64	2315.22	2709.69	2631.58	2498.37	2424.05	2444.46	2608.08	2141.68
FBgn0037307	CG14666	3R	991	325.593	362.162	436.858	353.768	585.259	561.368	668.471	667.497	470.765	755.469	90.2032	127.267	120.664	109.898	96.9207	96.2146	92.0612	62.3285	92.844	79.2603	82.3135	90.3999	95.5332	100.32	117.188	60.6555	85.9019	86.5263	80.3536	80.7143	88.7299	83.6913	64.2036	56.0658	44.9273	56.0522	63.1957	47.6619	67.0549	38.0354	76.0496	55.0302	48.1109	47.3443	59.5625	93.4416
FBgn0036004	CG3654	3L	8463	2898.37	2620.86	2634.07	2663.35	2742.75	2647.54	2699.33	2836.42	2756.13	3035.66	2090.36	2353.66	2641.03	2415.39	2304.39	2056.98	2114.36	2306.16	2210.71	2126.04	2131.92	2228.36	1454.47	2092.16	2331.71	2127.22	2375.63	2009.17	2582.34	2212.98	2797.79	2504.6	2640.18	2311.16	1467.2	1261.86	928.83	1811.15	1687.34	1652.57	1317.76	1527.09	1374.24	1578.56	1378.81	1498.8
FBgn0000426	CG16792	2R	467	151.81	139.664	116.323	156.316	124.671	118.991	107.903	115.629	112.409	126.831	235.313	234.357	251.132	232.446	216.327	228.122	214.556	253.115	220.779	185.718	142.926	174.773	211.062	207.531	199.058	240.481	164.398	226.581	159.919	159.861	130.297	175.061	161.292	200.903	169.44	224.209	315.979	193.536	195.069	205.916	287.153	247.636	222.05	281.574	225.577	235.473
FBgn0036666	CG9712	3L	1757	4549.31	5458.44	3549.15	3174.93	4302.87	4283.67	3891.52	4237.99	3641.88	3869.25	1829.95	1761.56	1957.02	1746.51	1844.59	1765.23	1677.64	1758.12	1701.17	1774.03	1888.72	1838.88	1833.64	1814.94	1658.28	1665.53	1703.23	1654.26	1624.4	1643.28	1848.94	1597.05	1625.45	1484.97	3503.04	3364.5	3444.9	3165.9	2806.55	2907.74	2364.09	2656.58	2533.84	2769.64	2918.56	2942.79
FBgn0040324	CG1862	4	5312	2504.87	2268.33	2408.32	2432.99	2524.58	2400.93	2653.71	2419.46	2543.15	2737.89	1775.04	1929.96	2062.6	2027.98	2067.12	1900.24	1967.52	2049.24	2209.25	2035.9	1780.96	2035.5	1831.42	1911.43	1918.34	2017.33	2128.29	2021.63	1775.66	1932.44	2183.07	2294.99	2401.37	1984.11	1188.65	1075.93	1114.01	1364.86	1367.92	1324.68	1382	1187.28	1234.85	1289.51	1162.1	1436.51
FBgn0024362	CG11412	X	2347	1256.43	1360.03	1044.32	1136.84	1032	1092.03	1137.8	1204.47	1069.15	1293.12	2000.94	1970.31	1779.79	1898.31	1944.62	1801.7	1756.77	1946.63	1850.3	2084.86	1738.31	1944.35	1581.11	1851.7	1916.74	1930.27	1886.88	1809.72	1859.16	1758.47	1734.63	1837.37	1840.76	2231.73	2044.83	2125.88	1976.7	2133.23	2082.36	2126.05	2156.92	2426.83	1973.78	2211.48	2018.79	2495.51
FBgn0025809	CG8962	X	1507	422.471	357.346	473.047	577.396	509.938	475.963	486.879	424.85	484.288	515.594	365.519	319.719	320.513	370.807	421.799	388.738	342.376	345.087	361.872	392.416	349.458	366.873	402.869	398.981	398.117	408.889	385.818	439.964	383.649	360.471	357.318	359.335	339.809	382.338	118.095	95.6989	114.634	122.765	109.726	112.795	146.854	145.83	133.23	160.721	163.48	154.49
FBgn0034804	CG3831	2R	1562	27.965	41.4175	40.4977	143.601	103.026	89.2431	90.3577	77.9622	49.0204	56.9818	91.772	76.8258	58.8236	54.5538	55.051	59.7462	58.5844	50.927	53.367	46.6237	45.6466	57.2533	28.8821	63.5613	61.0017	74.2138	37.0267	44.7297	43.3279	45.4507	42.3665	64.4961	66.5525	68.5249	38.5091	77.9263	73.4834	59.2163	65.8357	62.9551	59.004	59.1575	60.447	52.3279	59.5625	47.3438
FBgn0004395	CG4620	3R	6109	705.118	555.765	736.713	829.446	757.547	713.944	586.886	999.493	769.113	1047.73	1709.94	1877.19	1993.22	1274.5	1601.13	1277.95	1601.56	1678.31	1866.38	801.927	850.822	959.746	822.03	899.048	1083.58	1020.44	1232.99	1089.64	980.787	1035.18	1198.25	1140.2	1410.13	1001.4	899.829	598.802	740.713	677.376	977.782	699.064	386.804	470.508	632.843	622.951	619.704	690.222
FBgn0035111	CG16940	3L	3605	782.021	895.773	988.316	1231.83	961.003	871.319	1050.08	945.183	1015.06	986.154	796.926	781.45	877.829	864.954	904.852	840.326	890.179	872.599	964.262	958.894	943.612	999.672	863.501	951.888	960.777	894.133	914.559	1007.52	920.128	840.055	934.461	899.874	977.147	938.324	445.422	549.585	412.977	635.492	643.727	611.189	639.866	601.205	618.04	558.164	627.307	624.19
FBgn0029118	CG10622	3L	1600	3028.21	3647.63	2755.57	2214.6	3314.16	3296.24	2697.57	3045.78	2630.2	3102.75	1775.04	1965.65	1714.93	1789.21	1449.16	1630.99	1196.8	1304.34	1161.65	1480.3	1522.05	1587.27	1742.55	1485.65	1500.16	1084.66	1026.38	1107.24	1752.81	1753.77	1548.38	1006.6	803.328	972.587	1252.83	2061.63	2057.53	1595.95	1483.74	1861.11	1872.39	1883.41	1752.96	1750.49	1519.48	1516.25
FBgn0003231	CG10360	2L	2395	10637.7	13947.1	13177.3	11055.8	12641.9	11949	11745.6	13168.6	16010.2	14923.7	9495.65	8998.7	9877.09	8187.02	8706.58	9288.59	8373	7819.19	8502.9	8513.48	10399.9	9886.74	9424.46	9995.97	9940.07	8204.19	9749.12	8447.31	9092.56	9731.16	11961.7	9108.53	9516.22	7410.81	34976.5	29382.3	29308.1	22981.7	20961.3	22419.9	15346.3	15991.8	18473.3	22484.8	21564.2	23157.3
FBgn0031062	CG14230	X	2053	283.645	201.308	253.326	318.615	205.187	200.557	249.142	206.731	262.006	231.604	265.119	214.181	157.617	241.934	220.204	249.072	247.272	207.508	209.082	257.984	267.145	224.493	236.982	219.018	222.335	231.918	193.279	241.247	206.399	219.417	230.218	242.628	215.317	272.542	545.545	266.59	273.358	349.52	426.713	489.214	430.074	510.405	365.149	555.672	595.625	386.225
FBgn0011335	CG6801	3L	1513	257.678	249.468	305.025	319.363	304.75	288.84	285.109	266.298	267.077	261.933	347.478	305.751	320.513	338.391	357.444	347.614	372.81	349.648	392.577	371.435	360.683	379.68	408.053	314.743	329.088	334.676	325.094	356.371	262.331	327.559	265.39	275.644	280.303	316.149	309.356	211.905	198.405	236.865	227.986	234.77	224.215	192.606	251.657	244.197	302.882	296.521
FBgn0037200	CG11109	3L	1445	235.705	255.247	297.27	236.344	218.174	196.719	235.105	201.475	265.386	209.546	164.719	134.251	165.159	183.427	198.494	198.637	198.578	158.862	187.881	190.38	223.743	151.42	244.387	235.866	198.256	191.243	179.95	184.785	251.302	242.143	223.024	155.866	155.811	165.861	175.858	214.639	208.693	223.866	251.151	220.343	302.887	229.751	217.116	228	211.637	211.801
FBgn0037336	CG2519	3R	5863	1736.83	1357.14	1698.32	1815.21	2121.13	1884.66	1503.62	2025.27	1492.59	1788.49	2833.17	3067.6	3341.63	3076.36	2833.19	2884.89	2491.74	2600.32	2699.79	2457.85	2409.54	3023.88	1972.87	2717.05	3197.78	2330.6	2695.54	2168.29	3135.37	2810.89	3682.69	2506.9	2820.26	2243.41	1273.37	1189.4	956.754	1322.98	1482.52	1112.21	1021.42	1130.87	1231.15	1054.03	1042.98	1481.36
FBgn0004432	CG9916	X	1227	31159	28096.4	26392.4	24140.7	27223.2	27974.3	26018.6	29215.7	26477.8	29850.2	32933.6	32668	32550.6	40962	39360.7	38592.2	33729.4	35530.3	33910	38910.6	36912.4	34743.7	44707.3	41851.7	39943.3	36365.5	35451.6	38854	35991.3	38337.7	38691.8	38766.7	37672.6	37568.8	21276.3	28017.9	34688.6	25554	22875.5	26342.8	28442.5	27449.1	24740.1	26145.3	24466.3	22148.2
FBgn0035153	CG3371	3L	2329	385.518	330.376	389.467	448.006	370.549	405.912	373.712	325.865	403.996	258.256	657.307	720.145	600.303	668.877	710.235	640.138	587.366	603.523	631.632	653.509	636.059	700.599	670.213	658.587	560.253	721.443	679.81	685.611	731.848	778.932	671.469	558.966	587.228	690.7	594.324	371.859	346.842	362.519	401.11	507.576	452.364	476.011	389.822	642.885	571.547	523.273
FBgn0053108	CG33108	3R	931	86.8913	78.9821	76.6871	77.0361	103.892	83.4854	121.062	118.257	105.647	118.559	107.459	85.362	88.2354	94.0855	91.4931	97.7665	110.321	97.2933	119.893	94.8015	106.259	85.8799	94.7926	89.5984	92.3053	112.748	97.0099	102.658	89.0192	103.44	81.5355	126.689	115.88	133.156	124.513	120.307	95.5284	105.434	76.8083	103.614	137.676	103.182	124.595	118.361	122.927	123.343
FBgn0002626	CG7939	3R	747	22372	17669.8	19829.2	16186.5	25433.7	27535.8	22536.8	23758.3	17412.4	19990.5	24359.6	22900.3	22739.1	24563.4	21356.7	23618.4	24440.3	22483.9	20189.6	18867.8	17601.6	19042.7	24321	21572.5	20844.9	21447.1	20052.2	21233.4	20881.7	23020	22039.4	19098.5	18368.5	18539.9	45801.4	52907.8	58896.9	38380.8	33959	39512.2	44380.2	40624.7	41717.1	37630	36172.2	32725.7
FBgn0032618	CG31743	2L	2239	148.814	162.78	154.236	110.693	242.415	213.991	160.538	180.452	116.635	102.935	266.688	220.389	180.242	668.086	500.886	723.938	340.855	426.418	306.312	404.849	420.547	412.073	870.907	1079.01	1114.89	802.793	892.343	890.194	1738.63	1800.01	1629.91	866.09	565.305	714.061	1535.23	1963.19	1810.63	1967.14	1492.28	2028.99	2221.17	2020.98	1736.93	2145.44	1902.2	2074.4
FBgn0267972	CG10908	2L	1243	977.776	973.792	805.646	709.031	855.379	1001.83	968.494	945.183	743.758	858.404	1387.56	1590.06	1659.88	1742.56	1512.74	1564.26	1488.96	1581.78	1342.22	1630.27	1604.36	1482.56	1733.67	1697.78	1568.39	1436.46	1364.8	1538.41	1588.17	1451.29	1649.9	1745.23	1673.21	1528.57	510.887	842.15	1043.46	818.918	850.987	898.422	991.267	1022.19	785.811	710.164	698.275	824.778
FBgn0030800	CG9104	X	1707	459.425	494.12	396.36	424.072	490.025	513.387	499.16	482.665	431.042	420.011	476.9	470.267	431.373	412.711	418.697	495.04	467.154	467.464	445.213	378.429	377.894	381.94	451.746	408.937	377.248	411.03	418.401	402.567	444.308	431.782	372.505	415.385	384.438	522.503	458.258	550.952	508.505	480.952	473.042	465.605	491.7	488.393	516.884	431.082	447.353	463.47
FBgn0035213	CG2199	3L	2846	403.495	336.156	509.237	681.358	465.783	451.973	405.294	373.168	480.907	327.186	251	226.597	284.314	243.515	273.704	228.122	253.359	228.031	230.282	264.978	247.689	253.873	253.274	189.152	226.349	250.471	268.814	279.377	243.424	285.243	326.142	319.409	314.754	265.534	541.694	315.806	285.116	408.737	463.288	482.656	445.808	433.363	393.522	459.738	434.68	407.405
FBgn0000084	CG9579	X	1247	211.735	233.094	121.493	185.485	205.187	213.991	114.921	176.072	125.932	119.478	3868.54	3347.74	3867.28	3859.88	3467.43	3843.93	3059.32	3094.38	3019.99	4385.73	4688.87	4003.21	4614.47	4097.02	4195.48	2942.15	3058.4	3196.34	3514.29	3675.24	4357.36	3274.71	3134.23	2764.36	969.145	1047.22	1158.1	992.233	691.275	843.336	360.58	383.836	412.027	1083.93	1247.01	1136.25
FBgn0035142	CG17090	3L	11261	7063.16	7586.14	7009.55	5954.96	7391.93	7235.4	7754.97	7927.62	7628.59	10363.3	3874.82	4227.75	4393.67	3874.11	3713.23	3632.1	3707.56	3860.57	4104.87	3933.48	3985.47	4728.67	2858.59	3696.51	4745.29	3660.74	4002.58	3362.79	4337.52	3547.51	4661.11	4083.22	4414.39	4016.49	4278.36	3569.57	2336.77	4370.45	4354.91	4955.09	3696.27	3622.36	3366.53	3315.35	2627.09	2829.41
FBgn0035085	CG3770	2R	1393	60.9238	87.6509	99.0901	106.205	109.953	110.354	129.834	92.8539	181.714	144.293	240.803	194.004	172.7	198.449	158.175	203.292	179.557	206.748	136.707	156.189	142.926	122.793	166.628	165.413	156.518	148.428	119.966	119.524	203.247	209.23	189.45	158.169	158.16	180.657	223.353	246.083	201.344	192.092	231.644	179.684	186.19	180.224	172.706	216.787	201.499	211.801
FBgn0263863	CG6949	3R	1268	1501.12	1635.51	1351.07	1249.03	1465.75	1354	1252.73	1419.09	1230.58	1292.2	1715.43	1639.73	1641.03	1685.63	1715.88	1725.66	1693.62	1691.23	1711.4	1658.25	1524.3	1685.2	1914.37	1592.1	1725.71	1654.11	1808.38	1682.86	1585.01	1657.39	1669.88	1749.84	1737.41	1745.83	921.651	1064.99	975.859	957.57	1085.07	1004.66	1104.03	1107.48	1148.49	1173.64	1125.35	1158.68
FBgn0031534	CG2774	2L	2028	1249.44	1329.21	1588.03	1227.34	1554.92	1552.64	1177.28	1361.27	1477.37	1409.84	1420.5	1356.48	1263.95	1408.12	1396.43	1481.24	1391.57	1390.23	1456.99	1726.63	1673.96	1802.72	1524.09	1488.71	1539.49	1525.66	1598.81	1606.6	1554.29	1503.01	1422.88	1493.39	1284.07	1368.94	1754.73	1522.98	1538.74	1473.19	1347.19	1572.57	1392.49	1429.41	1422.36	1743.02	1585.38	1648.31
FBgn0035203	CG9149	3L	1439	661.173	1040.25	818.57	735.208	716.856	789.753	752.688	805.902	781.791	785.798	1982.12	1805.79	1576.17	1525.92	1694.95	1735.74	1848.07	1850.09	2034.53	1547.13	1388.1	1561.66	1859.56	1651.83	1841.29	1703.35	1727.66	1821.45	1792.2	1967.7	1629.91	1917.22	1877.56	2018.37	735.524	1479.23	1216.88	1169.88	927.795	1030.89	1595.73	1284.96	1185.5	756.262	814.866	854.679
FBgn0000482	CG3093	X	3161	647.19	679.054	753.946	632.743	654.521	666.924	647.417	635.962	767.423	701.244	537.297	521.484	576.924	475.171	528.024	563.321	535.629	506.989	505.159	565.701	561.977	543.153	515.435	537.591	578.714	530.914	527.26	523.557	523.874	491.338	605.921	543.61	535.552	503.814	681.611	591.966	580.519	657.156	655.918	607.254	571.683	668.617	600.769	644.131	634.911	636.649
FBgn0053155	CG33155	2R	942	1075.65	1125.98	883.194	769.613	945.419	1044.05	893.927	965.33	852.786	941.12	1236.96	1244.73	1102.57	1397.05	1167.7	1330.71	1127.56	1301.3	1255.95	1297.69	1076.06	1111.92	1376.71	1294.2	1338.03	1304.45	1244.1	1363.16	1356.56	1400.35	1405.29	1587.06	1343.58	1428.9	798.422	1043.12	1138.99	1003.79	829.042	967.935	995.201	1034.57	907.939	973.049	1083.53	941.892
FBgn0039227	CG11375	3R	5119	682.146	744.551	804.784	1363.46	800.836	828.137	813.219	828.677	796.159	742.602	775.748	747.305	797.89	759.8	793.974	724.713	738.011	674.212	771.994	686.145	724.359	745.046	589.492	791.836	837.971	769.254	754.604	692.943	870.498	719.376	779.384	757.061	808.025	669.675	477.513	367.757	377.705	447.733	509.617	443.309	388.115	393.466	428.064	464.721	441.016	448.52
FBgn0037660	CG18005	3R	1882	246.691	219.609	281.761	332.826	282.24	329.144	291.25	305.717	269.612	270.204	421.21	408.961	479.639	393.736	390.784	385.634	416.938	414.257	391.115	345.792	378.642	382.693	441.378	420.423	371.629	358.224	470.979	381.302	418.311	426.297	448.445	444.562	477.612	408.813	390.225	310.338	315.979	309.08	338.932	242.639	327.8	338.436	391.055	313.967	335.831	346.357
FBgn0003091	CG6622	2R	4711	63.92	51.0494	68.9322	56.0942	38.0938	50.8589	107.903	78.8382	93.8149	114.883	1928	2054.12	2701.36	3022.59	2942.51	2864.71	2639.34	2414.09	3476.9	1472.53	1311.78	1937.57	2329.82	2562.36	2593.38	1773.28	2358.6	1626.4	2417.7	1959.87	2815.37	2484.63	2417.81	2405.38	96.2727	136.713	52.908	88.1022	96.3152	99.6789	148.166	133.448	109.792	82.2295	86.1756	102.163
FBgn0031969	CG7228	2L	2973	2449.93	2678.65	1784.48	2155.51	1351.46	1672.59	1658.02	1713.42	2273.53	2745.24	1654.25	2688.13	1884.62	1881.71	1855.45	1795.49	2355.55	2494.66	2269.93	2157.12	1786.95	2041.53	1568.52	1678.63	1911.12	2524.7	2403.77	2257.02	1556.65	1478.72	1543.58	2678.89	2709.08	2411.61	9636.26	10104.4	10712.4	11028.7	7707.65	9960.02	9423.59	9291.85	7902.52	9903.67	8601.08	11007.4
FBgn0285949	CG1821	2R	577	20313.6	15643.3	17601.8	14704.2	20540.4	21681.3	19058.5	19787.5	15693.3	17089	21330.3	20022.8	22084.5	22420.8	18679.3	20410.7	21233.4	20057.6	18140.4	18050.4	17264.9	17477.3	21988.9	18573.7	18230.7	17645	17623.2	18807	16409.5	16859.9	20060.1	18914.2	18417.8	14598.9	43706.5	52583.8	57349.4	38048.6	35526.9	39273.5	41828.6	38101.5	37958.3	38241.7	37041.6	30727.3
FBgn0041629	CG1787	X	2140	213.733	252.358	191.287	207.923	88.3084	100.758	121.939	155.924	134.384	151.645	287.866	290.231	285.822	338.391	312.472	342.959	439.763	321.524	304.119	557.153	458.711	446.726	473.223	482.453	524.936	518.069	421.364	459.762	482.909	414.542	413.273	358.567	292.048	253.075	236.189	202.335	249.844	319.19	268.219	254.444	663.467	617.714	418.195	241.705	273.734	218.03
FBgn0013770	CG6692	2R	1662	11601.5	10415	11347.1	9880.81	10391.8	11115.1	9504.22	10792.1	10689.8	9638.2	8916.78	7442.79	8547.53	7556.09	7623.39	8085.13	7738.47	6897.18	7293.74	7607.43	9321.63	7647.83	8345.45	8524.11	8504.12	7426.37	7389.78	6732.92	7116.02	6995.5	8534.85	7619.75	7022.46	5779.45	26128.4	19041.3	18107.8	16057.7	18123.1	15531.5	10290.3	10759.8	16687.1	16227.9	16329	14499.6
FBgn0261564	CG42678	2R	2755	289.638	289.922	392.914	468.2	406.911	397.276	502.669	522.084	440.339	379.573	2579.81	2290.03	2560.34	2035.09	2381.15	2171.81	2220.88	2176.18	2127.37	1975.29	1785.45	1732.66	2177.27	1872.38	2224.96	1732.61	1869.85	1855.92	2215.24	2297.61	2035.99	1524.87	1648.15	1444.47	456.975	425.177	373.296	441.956	432.809	397.404	354.024	419.605	394.756	458.492	404.265	437.307
FBgn0032509	CG6523	2L	837	1641.95	1735.68	1512.2	1305.13	1786.95	1733.04	1695.74	1706.41	1435.96	1482.45	1305.99	1269.57	1248.87	1111.63	1113.42	1214.32	1310.92	1191.84	1167.5	1159.38	1031.91	1090.07	1258.96	1067.52	1163.05	1050.41	1178.19	1246.56	1010.72	1043.02	1116.72	1137.89	1174.46	1082.38	1496.72	1630.98	1766.54	1470.3	1387.43	1512.23	1751.76	1480.31	1502.54	1457.71	1482.73	1392.9
FBgn0284230	CG46314	2L	2515	2546.81	2427.26	1944.75	1620	1633.7	1704.25	1744.87	1800.14	1610.07	1703.94	1647.97	1603.25	1751.89	1669.82	1727.51	1766	1619.82	1659.31	1620.75	1739.84	1762.26	1709.31	1904.74	1792.73	1753.8	1649.83	1859.48	1826.58	1696.88	1820.38	2176.68	1725.27	1748.37	1576.07	1281.07	1487.43	1578.42	1143.88	1146.03	1106.96	1007	997.423	879.566	978.033	907.378	818.549
FBgn0010909	CG16973	3L	6418	4350.56	3647.63	2773.66	2903.44	3084.73	3120.63	2637.92	2876.72	2985.17	2801.3	5959.69	6590.72	6941.19	7106.22	6776.7	6643.47	5714.64	6127.2	6226.4	5817.08	6082.97	6746.09	5115.1	6266.53	7561.01	5422.6	5839.11	5148.31	8106.26	6866.98	9114.39	6836.58	7654.32	6071.46	9569.51	7029.77	5440.71	6135.38	6189.77	6653.57	3844.44	4417.55	4063.52	5824.59	6558.21	6364
FBgn0037186	CG11241	3L	3149	1217.48	813.901	1241.64	1157.04	3346.19	2767.49	1142.19	1626.7	595.852	467.803	1171.86	1083.32	1220.97	917.136	845.148	889.209	771.488	691.695	773.456	761.52	889.734	1038.09	730.94	766.564	747.271	546.613	691.658	544.089	393.89	426.297	454.041	228.807	259.163	234.386	1324.71	1454.62	1136.05	2097.12	1719.04	1954.23	1985.16	1540.85	1604.93	1397.9	1269.82	1070.22
FBgn0030314	CG11696	X	2235	324.594	338.082	406.7	409.862	354.965	361.77	364.94	304.841	333.846	295.019	263.55	270.054	257.165	260.119	300.066	286.316	261.728	269.837	287.305	270.417	277.621	269.693	348.067	274.922	264.073	265.457	265.111	276.444	287.54	296.997	254.998	265.662	282.652	277.993	340.164	255.653	214.571	327.856	351.124	288.544	280.597	288.909	299.768	321.443	294.011	313.964
FBgn0053182	CG33182	2R	5718	1043.69	890.957	1518.23	1243.05	1530.68	1217.74	1446.6	1236.88	1748.68	1735.19	447.879	607.622	664.405	708.408	723.416	678.158	550.085	637.727	668.184	561.038	725.855	830.926	431.751	709.13	768.943	580.865	641.302	588.819	842.925	602.614	827.346	599.66	699.193	659.552	1299.04	1151.12	574.64	1848.7	1734.89	1665.69	1320.38	1404.65	1698.68	1526.23	1633.53	2294.93
FBgn0286818	CG6988	3L	2328	12859.9	13505.9	11853.8	10777.6	10707	11005.7	11650	12250.6	12490.1	12796.1	9105.82	11350.8	8767.74	8984.77	9457.13	9543.87	9127.75	9516.5	8426.87	8800.22	10338.6	7954.44	10269.4	9770.06	9059.56	8454.66	8471.7	9277.38	9673.95	9376.18	9843.42	8921.96	9518.57	9095.9	21185.1	36071.7	40007.3	32727.8	26350.1	32400.9	37664.2	35762.8	29242.8	25680.5	24534.7	28715.2
FBgn0013679	CG34092	mitochondrion_genome	939	101575	72808	59023.2	62033.5	63840	59867.7	68819.2	69740.3	54057.7	66723.9	113883	95238.3	77092.1	144148	123833	121252	123586	114444	2576.24	2696.4	87937	93767.3	2373.52	94992.7	106689	2552.53	2420.06	2245.28	117689	123881	95253.5	120664	112549	169441	108372	121152	107436	117668	77790.9	82124.9	93440	101875	90943.2	87431.2	78172.6	81489.8
FBgn0015031	CG14028	2L	460	8264.66	8630.24	5649.86	4866.73	5781.6	5666.45	4827.56	5462.61	4551.29	5151.34	9839.99	9118.21	10087.5	11555.9	10561.3	11261.8	11134.8	11531.5	11170.5	11636.5	8248.56	10784.7	10594.6	9283.78	7840.33	11184.9	11051.7	11051.9	8604.14	8720.27	7706.71	9136.94	8557.87	12862.4	7160.12	8353.15	10818.2	7949.42	4701.15	6826.69	7332.23	8165.11	8130.74	7738.3	8219.63	7852.83
FBgn0032858	CG10949	2L	1689	193.758	164.707	226.615	186.233	155.838	175.607	184.224	164.684	245.102	143.374	186.681	194.78	205.129	186.59	204.697	197.085	181.84	185.465	201.771	198.151	187.076	202.646	194.769	214.424	154.912	177.685	199.204	222.182	158.344	173.967	160.673	207.309	187.13	172.87	302.938	370.491	305.691	205.09	242.617	238.705	239.95	224.248	262.759	275.344	249.656	254.161
FBgn0036433	CG9628	3L	1125	60.9238	25.0431	49.1142	56.8421	57.1407	63.3338	43.8629	36.7912	81.1372	36.7625	3464.59	3291.09	3130.47	3202.86	2898.32	3106.03	3203.12	3006.97	3026.57	2411.22	2485.12	2510.1	2781.57	2679.53	2732.24	2418.37	2305.28	2746.11	3005.38	2853.21	3361.34	2538.38	2361.44	2512.84	110.393	72.4577	114.634	63.5492	58.5206	56.3973	47.2032	60.5332	66.6151	37.3771	64.6317	28.6554
FBgn0053653	CG33653	4	5584	148.814	187.823	299.855	222.133	404.314	403.033	359.676	317.981	316.942	282.152	56.4751	75.2737	58.0695	36.3692	55.8263	34.1407	47.9327	45.6062	56.2912	79.2603	79.3203	49.7199	48.1369	61.2639	67.423	68.505	65.9075	59.3951	37.8135	42.3162	34.3728	107.493	85.3438	71.6397	137.349	123.041	119.043	199.313	157.274	183.619	141.61	123.818	201.079	216.787	115.323	158.228
FBgn0263106	CG10578	3L	2161	5794.75	12571.6	5047.56	2728.42	5811.04	4806.65	7350.55	5024.62	8008.08	14909	3474.78	3025.69	2343.14	2689.74	1863.98	2939.98	3186.38	2699.13	1967.27	2687.08	2604.85	2760.21	2460.16	2458.21	2568.49	2650.29	2746.64	2681.58	4391.88	2974.67	2233.43	3196.39	1974.65	3690.22	2427.36	2719.22	2773.26	2573.74	1313.06	2152.28	3590.07	2587.8	1706.09	2966.49	2478.81	2834.4
FBgn0025638	CG16982	X	1229	2574.78	2636.27	2073.14	1825.68	2229.35	2299.21	2034.36	2119	1858.55	2010.91	2442.55	2409.54	2490.2	2367.16	2239.26	2374.33	2280.23	2318.32	2277.97	2161.01	2152.87	2099.54	2589.02	2162.62	2190.44	2134.36	2230.49	2274.61	2227.06	2317.2	2251.82	2314.95	2200.93	2423.29	3494.06	4172.47	5093.87	3238.12	3039.41	3244.81	3390.76	3365.1	3291.28	2824.46	3227.78	2820.69
FBgn0027490	CG13400	2L	3251	110.861	69.3502	113.738	278.227	98.6976	105.556	139.484	93.7299	117.48	91.9062	105.891	79.1538	101.056	92.5042	78.3119	102.422	82.9312	95.013	89.1887	79.2603	91.2931	84.3732	91.8303	88.8326	93.1079	107.753	106.637	91.6592	96.1092	112.06	91.9273	109.029	115.097	68.5249	142.484	97.066	121.982	95.3237	135.329	112.795	119.319	100.43	98.689	139.541	119.125	149.507
FBgn0034858	CG10315	2R	2098	571.285	606.814	575.584	628.255	664.91	643.893	713.212	592.163	511.334	495.374	887.129	952.174	840.876	781.147	710.235	725.489	703.774	801.15	750.063	615.433	610.616	565.753	548.02	597.323	588.346	652.938	565.027	639.414	601.077	570.485	541.972	571.251	587.228	646.315	1124.47	1071.83	1263.91	973.458	993.631	975.804	1037.16	1123.99	1091.75	874.623	838.944	946.875
FBgn0052226	CG32226	3L	4504	537.328	485.451	462.708	524.294	517.729	539.297	560.568	455.51	540.915	446.664	528.669	490.443	502.263	490.984	524.922	505.903	480.849	471.264	498.58	460.797	483.405	451.999	445.081	444.163	485.606	450.278	464.315	468.562	523.874	477.233	494.809	427.67	523.807	467.994	786.869	713.64	492.339	723.594	740.042	789.562	729.027	661.738	706.86	669.049	779.382	772.451
FBgn0001233	CG1242	3L	2960	35264.9	77814.7	27046.4	19793	43704.9	39960.7	61536.2	21326.6	42451.7	73688.6	22464.5	20469.8	16883.1	20092.4	14814.9	22220.1	20954.2	18097.3	13613.7	24463.4	29888	24350.7	22962.8	18714.6	14811.4	21711.8	17299.6	23412.7	26599.4	29945.8	21548.6	22837	13444.4	20049	15950.5	17817.8	15851.8	13580.7	10239.9	13982.6	19176.3	17371.7	6712.09	18243.7	14308.9	20356.6
FBgn0037747	CG8481	3R	1506	1405.24	1157.76	1580.27	1303.63	1449.3	1519.05	1348.35	1603.92	1418.21	1325.29	788.298	683.672	745.853	592.976	665.264	643.241	780.618	668.131	665.991	595.229	585.922	613.213	718.35	607.278	748.074	634.385	698.323	695.143	615.257	588.509	561.956	647.264	643.602	628.405	1114.2	1205.81	1096.37	817.473	963.152	860.386	987.334	795.186	1094.21	850.951	878.23	833.499
FBgn0030711	CG8928	X	1285	294.631	292.812	310.195	299.169	317.737	275.406	338.622	360.028	371.034	369.463	224.331	235.133	325.792	253.003	253.545	294.851	273.901	257.675	246.366	245.551	237.212	225.246	268.085	272.624	231.165	272.593	271.776	283.777	218.215	275.839	287.772	256.449	267.776	253.075	191.262	255.653	271.889	222.422	236.521	213.785	262.24	251.763	222.05	240.459	259.794	213.047
FBgn0037707	CG16788	3R	1370	206.741	257.174	243.848	342.549	265.791	306.113	250.896	282.066	324.549	249.985	447.879	505.188	408.749	501.262	431.103	497.368	462.588	531.313	451.061	533.841	574.698	497.199	533.949	529.933	441.46	577.297	522.076	534.556	421.463	464.695	385.295	390.815	457.255	502.257	419.749	423.809	462.945	402.959	484.014	504.952	456.298	526.914	428.064	631.672	574.081	563.142
FBgn0040931	CG9034	X	481	1707.86	1468.88	1211.48	1022.41	1593.01	1662.99	1348.35	1502.31	1059.01	1214.08	2048.01	2154.23	1791.86	2766.43	2350.91	2732.03	2635.54	2636.04	2237.76	2464.84	1664.23	2247.94	2520.89	2177.17	1787.51	2326.32	2237.89	2439.6	2114.4	2031.96	1543.58	1838.14	1656.77	2436.53	1350.39	2112.21	2621.89	1907.92	914.384	1841.44	1878.95	1960.45	1796.14	1608.46	1570.17	1633.36
FBgn0028467	CG11070	2L	3391	871.909	994.019	1008.13	1047.09	916.849	923.138	1094.82	818.166	1021.82	932.848	1100.48	1185.76	1232.28	1112.42	1152.97	1156.13	1192.99	1381.87	1278.62	1415.81	1412.8	1393.67	1136.77	1333.26	1276.22	1325.14	1417.38	1462.15	1317.17	1298.48	1318.16	1446.55	1418.74	1488.86	804.84	892.734	895.028	957.57	961.932	950.884	1052.89	1022.19	1076.94	924.459	859.221	980.514
FBgn0260655	CG8793	3L	4347	1012.73	1029.66	1043.46	971.552	915.117	912.582	1030.78	1024.9	1072.53	1048.65	854.97	987.871	974.361	980.387	1005.65	958.267	918.329	975.213	1075.38	988.422	1014.7	1047.13	830.917	959.546	1054.69	963.352	992.315	991.386	1009.93	952.115	1123.11	1001.99	994.372	948.447	907.531	947.419	830.362	883.911	999.727	975.804	757.874	773.174	874.631	878.361	832.608	910.744
FBgn0028491	CG2930	X	3701	33872.6	27441.5	16343	13294.3	15607.2	16239.4	15775.7	14190.9	14013.1	16236.2	1396.19	5606.73	691.555	1283.99	1002.55	1331.49	2500.11	2764.5	1282.27	872.64	1471.91	1267.86	981.992	1015.45	942.316	1933.13	627.972	569.02	1290.38	1533.57	1156.69	1537.16	1028.04	854.225	36869.9	48014.9	67704.7	70223.3	49186.6	68472.9	74204.7	72594.5	53248.9	61923.8	62838.5	63810.7
FBgn0035540	CG7452	3L	1566	420.474	374.684	551.458	554.211	406.911	495.155	422.839	614.938	625.433	690.216	603.185	567.269	605.582	543.956	572.995	543.923	510.521	439.34	483.227	463.906	588.915	478.366	573.199	500.832	466.342	458.841	548.735	492.026	476.607	491.338	453.242	411.546	396.183	369.879	853.618	605.637	599.624	527.169	613.247	531.184	410.406	416.854	564.995	553.18	536.063	651.6
FBgn0028500	CG9063	3L	4866	1787.76	2030.42	1800.85	1554.18	2031.96	2055.47	1825.58	1735.32	1514.56	1497.15	3161.03	3172.36	3575.42	2919.81	3003.77	3074.99	2987.8	2762.22	3157.43	3042.2	2919.88	3038.94	2423.88	3178.06	3496.36	2687.39	3124.31	2914.03	3494.59	3064.79	3632.33	3074.31	3154.59	2983.95	1254.11	1368.49	1031.71	1496.29	1428.88	1382.39	1355.78	1305.59	1287.89	1374.23	1333.19	1558.61
FBgn0259214	CG42314	4	5939	116897	123055	61865	55237.8	84367.4	77557	62771.4	55071.1	43520	59363.1	14903.9	15248	15031.7	13840.1	14687	14301.1	13685.9	14622.1	15116.8	15472.1	13660.3	14295.2	12439.3	14258.4	15634.9	13351.3	14268.6	13844.2	15149.8	14382	15375	15115.1	16079.9	14448.6	9803.13	9866.56	7582.02	9211.74	8949.99	8026.78	7646.92	8013.77	8340.46	7440.53	6911.79	7632.31
FBgn0261279	CG42250	3R	5024	3649.43	3364.45	3504.34	2996.18	3101.18	3058.25	3187.08	2851.32	3309.72	3077.02	2035.46	2252.78	2346.16	2301.54	2279.57	2230.01	2296.96	2313.76	2407.36	2173.44	2280.83	2291.64	2079.51	2196.31	2241.01	2096.54	2277.88	2311.28	2289.29	2260	2432.48	2576	2632.35	2516.73	3766.19	3516.25	3593.34	4292.46	4018.41	4524.9	4315.16	4233.2	4101.76	4408	3964.08	4497.66
FBgn0033431	CG1827	2R	1341	919.849	1011.36	1032.26	706.787	821.614	850.208	841.291	909.268	911.949	911.71	363.166	273.158	257.165	178.683	155.073	142.77	186.405	186.986	179.109	278.188	240.954	203.4	176.996	155.457	175.781	163.413	141.442	137.855	159.132	123.814	133.494	156.633	111.965	110.574	768.898	843.518	814.196	657.156	577.891	624.305	489.078	557.181	557.593	518.295	546.201	463.47
FBgn0035165	CG13887	3L	1446	2703.62	2698.88	1660.41	1660.39	1934.99	1977.74	1768.55	2056.8	1695.43	1905.22	6280.5	6244.62	5833.34	5610.34	5615.97	5734.08	4792.51	5285.76	4816.92	5141.04	5464.12	5067.67	6288.16	5727.41	5074.38	4745.4	4446.16	4893.87	5430.17	5785.57	5678.71	4940.86	4497.38	5003.1	8560.57	11179	13476.9	10104.3	7956.36	10795.5	9268.87	9074.48	7779.16	7609.97	6929.53	6915.93
FBgn0030457	CG12096	X	2985	305.618	416.101	405.839	442.77	385.267	343.538	514.951	480.913	492.74	461.369	443.172	450.866	426.848	460.149	453.589	457.795	486.174	544.234	473.724	476.339	505.105	471.586	490.256	438.037	438.249	511.647	492.455	488.36	511.27	489.771	569.15	654.174	583.313	576.232	370.971	478.495	432.082	465.064	432.809	457.736	500.878	438.866	487.277	402.426	395.394	362.554
FBgn0051866	CG31866	2L	1089	164.794	150.259	172.331	167.535	159.301	158.334	182.47	175.196	205.379	197.598	219.625	218.837	178.733	205.565	202.37	194.757	251.837	232.592	236.862	180.278	212.518	200.386	228.835	212.126	188.624	204.801	207.349	243.447	155.981	160.645	128.698	188.114	183.215	255.411	155.32	207.803	185.178	124.21	157.274	142.961	148.166	180.224	187.509	160.721	168.549	142.031
FBgn0035249	CG17249	3L	1534	222.721	240.799	248.156	226.621	240.684	238.941	266.687	254.034	242.567	265.609	199.231	222.717	234.54	219.796	215.552	214.931	216.078	190.026	196.654	198.151	228.233	219.22	237.722	200.639	204.677	204.088	206.609	204.583	183.553	209.23	207.036	199.631	182.432	186.107	300.371	307.604	299.812	307.636	286.507	204.604	284.53	265.521	344.178	320.197	366.246	323.931
FBgn0029133	CG1591	X	1830	850.935	950.675	600.572	902.743	791.312	808.945	674.612	714.8	589.09	583.604	1326.38	1277.33	1334.84	1253.95	1147.54	1215.87	1136.69	1076.31	1141.91	1231.64	1129.94	1148.83	1323.39	1271.23	1232.07	1132.47	1144.86	1179.1	1145.43	1142.54	1283.79	1343.67	1250.4	1156.36	1355.52	1279.63	1531.39	1311.42	1365.48	1377.14	1290.22	1286.33	1084.35	1461.44	1419.36	1339.33
FBgn0031489	CG17224	2L	1520	520.349	364.088	1113.26	963.325	1670.93	2052.59	1637.84	1293.82	2447.64	2578.89	475.332	326.703	265.46	467.265	451.263	566.425	474.001	484.946	383.073	1676.9	1099.26	961.252	591.713	510.022	442.263	565.88	402.85	519.891	623.922	819.681	687.456	909.855	921.556	561.437	4225.73	2961.2	3555.13	3004.14	2980.89	3332.69	3514.02	3622.36	3377.63	4199.94	5116.04	4773
FBgn0032780	CG13085	2L	1270	365.543	346.751	392.052	305.153	427.69	465.407	507.056	534.348	522.321	699.406	97.2626	95.4502	112.368	109.898	103.899	117.165	85.2137	83.6114	75.2987	75.3749	42.6533	61.0199	72.5756	85.7695	87.4893	54.9467	53.3184	70.3942	92.1703	83.0652	74.3412	65.2639	46.9782	50.615	589.189	680.829	602.564	662.933	549.85	626.928	506.123	496.648	436.699	548.197	461.293	407.405
FBgn0005694	CG5683	3L	3826	1168.54	1230	1126.18	1361.22	1169.65	1079.55	1182.55	994.238	1190.86	1147.91	1333.44	1412.35	1294.12	1536.99	1406.51	1443.22	1371.03	1402.39	1349.53	1423.58	1292.32	1399.69	1315.25	1338.62	1548.32	1414.34	1409.98	1436.48	1574.77	1555.51	1485.23	1441.18	1475.9	1788.66	1382.48	1253.66	1100.78	1435.63	1306.96	1501.74	1526.24	1580.74	1153.43	1526.23	1363.6	1483.85
FBgn0086687	CG5887	3R	2019	20680.1	19871.7	16634.2	15547.1	25483.9	24294.3	29093.4	21787.4	20755.1	27300.7	43063	42865.7	39798	41205.5	40472.5	43254.7	39259.9	34998.2	35375.8	46799.3	43293.1	41705.2	37790.4	41455.7	39049.9	35115.2	38325.6	38335.5	41227.7	38647.2	38246.6	29729.6	28324	28332.7	38248.5	38878.4	30248.7	34943.4	32481.4	27723.9	29759	30592.7	39777.8	23092.8	24814.8	24635
FBgn0039406	CG6090	3R	621	1968.54	1822.37	2185.15	1924.41	2037.15	2215.72	2287.01	2373.03	2375.8	2407.02	2396.27	2220.96	2683.26	2494.45	2397.43	2395.28	2544.24	2306.92	2329.87	1941.88	1869.26	1707.05	2527.56	2195.54	2163.96	2080.84	2010.55	2180.76	2044.29	2245.11	2410.09	2510.74	2498.46	2363.33	3853.48	5037.86	5286.39	4018.04	3730.69	4169.46	4195.84	4160.28	3813.1	3646.76	3647.25	3147.11
FBgn0038686	CG5555	3R	1976	537.328	612.593	669.504	658.172	650.192	687.076	639.522	604.426	621.207	550.518	505.922	497.427	557.316	581.907	604.785	644.793	524.977	553.356	559.988	599.114	629.324	590.613	664.289	663.182	601.991	603.7	621.308	612.283	656.221	655.118	637.096	562.805	534.769	599.593	526.291	556.421	611.382	654.267	672.987	600.697	617.575	537.92	622.974	672.787	598.16	621.698
FBgn0263121	CG18495	2R	969	1195.5	1201.11	806.507	851.136	1134.16	1100.66	1013.23	1014.39	700.654	781.203	1349.13	1313.8	1350.68	1024.66	1034.34	1049.05	970.827	1012.46	984.731	1104.2	1189.8	1123.22	1111.59	1049.14	991.278	934.808	977.504	936.39	853.166	808.71	905.684	869.929	711.72	721.848	1915.19	2294.04	2730.64	1533.85	1203.33	1672.24	1607.53	1419.78	1343.4	1720.59	1867.98	1508.77
FBgn0259682	CG42351	2R	2029	125.843	51.0494	37.9127	2463.66	130.731	47.9801	66.6717	205.855	45.6397	99.2587	1956.23	1391.4	1228.51	1372.54	1389.46	1659.7	1009.63	1093.79	921.13	1803.56	1401.57	1591.04	1303.4	2079.14	1513.81	1716.91	1187.82	1259.76	1587.38	1265.57	1079.95	801.594	595.058	794.266	61.6145	28.7097	51.4384	88.1022	68.274	55.0857	52.448	38.5211	29.6067	46.0984	50.6915	37.3767
FBgn0027070	CG17322	2L	1903	1328.34	1372.56	996.932	816.732	1058.83	1057.48	798.306	774.367	438.648	356.596	790.651	734.889	719.458	807.238	947.497	983.872	402.482	462.143	422.55	521.408	484.153	433.166	937.558	837.784	963.988	398.185	430.991	415.766	1277.78	1342.36	1342.94	294.071	320.235	271.764	78.3018	84.7619	79.3621	111.211	92.6576	85.2517	62.9376	68.7878	74.0168	49.8361	31.6822	62.2944
FBgn0033555	CG12324	2R	724	605.243	526.869	550.596	464.46	515.998	497.074	521.092	586.031	579.793	648.858	757.707	645.647	601.057	715.524	622.619	778.252	640.624	608.843	581.189	728.884	587.419	605.679	828.695	660.884	755.298	562.312	596.129	663.612	768.874	842.406	914.477	739.401	695.278	569.224	486.498	743.717	783.333	688.931	531.562	546.922	489.078	444.369	419.428	332.656	376.384	299.013
FBgn0010287	CG7562	2L	983	98.8763	94.3933	166.299	112.936	125.536	106.516	103.517	120.009	151.287	110.287	85.497	75.2737	69.3817	78.2728	59.7031	79.1443	60.1061	72.2099	65.0639	47.4007	51.633	44.4466	67.3916	78.8773	65.015	66.3642	67.3885	74.7939	66.9613	80.7143	84.733	58.3536	57.1568	70.0823	132.215	108.003	141.088	135.764	192.63	120.664	141.61	154.085	129.529	144.525	112.789	83.4745
FBgn0039942	CG17163	X	1716	373.533	262.953	314.503	563.934	311.677	316.669	350.026	280.314	296.658	239.875	275.316	242.894	190.046	257.747	255.095	260.711	239.663	247.794	222.972	247.106	261.158	259.146	312.519	304.788	226.349	296.855	239.933	274.244	226.093	244.494	225.422	213.451	219.232	231.272	370.971	433.379	474.703	342.299	296.261	375.107	389.426	310.921	325.674	328.918	404.265	340.128
FBgn0035678	CG10469	3L	1067	1140.57	1488.14	1644.03	1407.59	1909.89	1871.23	2177.36	2903.87	1915.18	2525.58	285.513	492.771	1024.89	249.05	260.523	673.502	688.557	769.225	285.843	3503.77	1019.19	393.24	804.256	236.632	1061.91	675.06	254.003	261.779	451.398	467.046	330.938	270.269	808.808	308.362	168.156	313.072	345.372	415.958	332.836	250.509	355.335	404.472	323.207	194.361	207.835	170.687
FBgn0032701	CG10341	2L	1873	430.461	326.524	417.04	331.33	412.972	470.205	484.247	373.168	383.712	341.891	316.103	360.848	272.248	223.75	203.146	207.172	257.924	234.872	203.233	268.086	251.43	196.62	179.217	199.108	187.821	225.496	195.501	238.314	222.942	263.301	230.218	189.649	238.023	239.837	1607.11	1335.68	1499.06	866.579	910.727	944.327	760.496	786.932	824.053	884.59	778.115	756.254
FBgn0020767	CG10155	2R	4167	854.93	790.785	675.536	695.568	849.319	810.864	669.349	835.685	629.659	772.931	1369.52	1339.41	1314.48	1294.27	1335.18	1384.25	1255.38	1326.38	1312.98	1234.75	1183.07	1271.63	1168.62	1245.95	1415.88	1258.07	1406.27	1275.9	1500.72	1441.89	1620.32	1236.17	1396.04	1235.78	1071.84	992.534	925.891	1133.77	1030.21	1127.95	970.288	997.423	997.993	1026.62	1007.49	1080.19
FBgn0017558	CG8808	2R	2732	5293.38	10528.7	7311.13	7421.64	4816.27	4537	7445.3	9633.16	9566.59	16933.7	6031.85	6025.78	6271.5	5533.65	6649.54	6103.42	7250.01	6791.53	6652.6	6843.58	6771.41	7172.48	6444.42	5664.61	5962.12	7053.16	7431.25	7396.53	6215.59	6031.63	5240.66	6499.51	6251.24	6102.61	4070.41	3873.07	5208.5	5918.74	6080.05	3556.96	5967.27	7078.26	8165.28	5019.74	5250.37	4284.61
FBgn0027784	CG6011	3R	1304	158.801	146.406	197.319	207.175	161.033	170.809	217.56	183.956	191.011	170.946	323.947	270.054	261.69	300.441	294.639	313.473	314.225	339.766	282.187	163.96	187.824	181.553	208.099	213.658	223.138	229.777	268.814	291.11	217.427	228.037	197.444	223.433	209.836	266.313	287.535	228.31	227.799	265.751	263.343	266.248	274.041	279.278	275.096	232.984	229.379	264.128
FBgn0024980	CG2715	X	1667	1845.69	2192.24	2209.28	1676.84	1481.33	1591.02	1955.41	1787	2176.34	2291.22	1663.66	1694.82	1641.03	1914.13	1614.31	1644.96	1625.15	1676.79	1707.01	1345.09	1355.18	1291.97	1659.61	1319.47	1521.83	1231.66	1195.22	1549.41	1549.56	1466.18	1342.14	1332.92	1317.74	1370.5	1413.28	1607.74	1732.74	1536.73	1061.91	1547.65	1560.33	1399.14	1199.07	1192.33	1335.72	1277.04
FBgn0053057	CG33057	3L	3110	136.829	98.2461	137.003	169.031	153.241	142.021	123.694	152.421	153.823	122.235	135.697	137.355	122.926	121.758	132.588	118.716	143.798	148.22	120.624	121.999	115.239	111.493	148.113	124.059	123.609	112.034	142.923	113.657	101.624	119.112	117.507	145.884	127.624	124.591	91.1382	84.7619	79.3621	57.772	84.1234	74.7592	66.8712	61.909	98.689	61.0492	60.8298	74.7533
FBgn0035271	CG2021	3L	402	94.8813	86.6877	89.6119	109.945	86.5768	91.1623	92.1122	98.9858	131.003	115.802	132.56	132.699	122.172	139.152	148.87	165.272	145.32	152.021	130.859	121.222	87.5516	136.353	127.378	106.446	78.6601	157.704	111.821	153.987	99.2604	123.814	94.3254	132.831	108.05	155.738	92.4218	108.003	138.149	98.2123	62.1781	80.0054	141.61	100.43	124.595	84.7213	112.789	113.376
FBgn0016123	CG1462	3R	2153	104852	181985	81851	66638.4	204533	230684	174518	141118	96326	134350	470.625	322.823	418.553	912.392	267.501	327.44	1067.45	579.959	449.599	725.775	312.043	400.773	303.633	611.107	430.223	902.696	372.488	307.975	326.929	289.161	271.785	614.248	411.059	187.665	311.924	192.765	276.298	171.872	242.617	174.438	239.95	182.975	140.632	246.689	321.891	206.817
FBgn0038273	CG14860	3R	1603	29.9625	38.5279	56.0074	66.5651	43.2884	61.4146	35.0904	39.4191	49.0204	44.115	69.0251	67.5135	67.8734	74.3196	85.2902	89.2313	82.1703	80.571	100.155	55.9484	90.5448	82.1132	96.2738	77.3457	60.1991	77.0681	82.9398	98.2586	57.508	68.1761	51.9589	56.818	89.2586	92.6644	37.2255	45.1152	36.7417	40.4404	39.0137	30.166	40.6472	52.2787	60.447	27.4098	41.8205	36.1308
FBgn0015402	CG2899	3R	5517	546.316	564.433	673.813	699.308	673.568	704.348	721.107	639.466	735.306	616.691	617.304	728.681	745.099	658.598	700.93	636.258	670.297	692.455	676.226	721.89	746.808	745.799	565.053	568.223	636.505	697.181	721.28	727.407	760.208	706.837	768.193	783.934	766.528	699.266	426.167	414.24	383.583	498.283	529.124	485.279	546.77	561.308	578.564	479.672	515.786	539.47
FBgn0283494	CG3140	2R	1065	3399.75	3509.89	3591.37	3143.52	3467.4	3601.39	3294.98	3428.59	3304.65	3290.24	3128.87	3585.2	2558.07	3104.03	2956.47	3137.06	2951.28	3149.11	2869.39	2747.69	2970.77	2700.7	3359.21	2933.77	3061.32	2585.35	2331.2	2752.71	2853.34	3259.13	2624.33	2839.36	2778.76	2904.52	6311.64	8846.68	9183.95	6344.81	5727.7	6148.62	8636.87	8517.3	7648.4	6170.95	5697.73	5812.07
FBgn0286813	CG8174	2R	5116	2418.97	2455.19	2424.69	2851.83	2786.91	2565.02	2696.69	2809.27	2695.28	2921.7	2779.04	3015.61	2982.66	3208.39	3294.53	3065.68	3032.69	3142.27	3124.53	3314.94	3046.35	3249.88	2360.93	3132.88	3404.86	3280.39	3422.01	3172.87	3510.35	3229.35	3642.72	3594.89	3623.59	3700.35	1446.66	1412.24	1271.26	1617.61	1832.43	1593.55	1425.27	1551.85	1604.93	1495.08	1397.82	1466.41
FBgn0010303	CG4353	X	5689	1323.34	1283.94	1182.19	1376.93	1325.49	1270.51	1301.85	1313.09	1134.23	1292.2	1521.69	1808.9	1616.9	1642.15	1620.51	1533.23	1484.39	1520.21	1531.56	1648.92	1581.92	1621.92	1202.68	1404.47	1679.15	1465.72	1478.1	1337.49	1775.66	1483.42	1640.3	1410.47	1647.37	1525.46	2347.77	2295.41	1801.81	2487.08	2522.48	2259.83	2185.77	2404.82	2456.12	2270.03	2393.91	2385.88
FBgn0036510	CG7427	3L	1601	815.979	827.386	785.828	750.167	768.802	770.561	845.678	826.049	752.21	800.503	591.419	672.031	712.671	653.855	698.604	696.78	715.186	725.139	727.4	635.636	665.243	654.646	753.898	646.334	618.847	705.744	755.344	789.735	583.745	597.129	657.88	793.148	739.124	727.299	323.476	306.237	427.673	358.186	334.055	341.007	402.538	405.848	321.973	376.262	339.633	404.914
FBgn0050115	CG30115	2R	6170	2490.88	2980.13	2603.05	2103.16	2652.71	2808.76	2770.38	3001.11	3171.96	3548.5	1409.52	1584.63	1281.3	1235.76	1233.61	1135.95	1280.49	1482.96	1130.94	1095.66	1290.08	1334.91	850.171	1100.45	1467.25	1193.84	1156.71	1029.52	1572.41	1329.04	1525.19	1442.72	1553.41	1311.32	8451.46	7230.74	4886.65	6327.47	5772.81	5827.28	4850.13	5168.71	5124.43	4685.84	5255.44	5293.78
FBgn0263352	CG7015	3L	8844	4769.03	4374.84	5276.76	5746.29	4720.17	4461.19	5104.77	5347.86	4727.09	5621.9	2564.12	2598.11	2823.53	3359.41	3350.35	2715.74	2578.47	3124.79	3336.54	2334.29	2230.7	2968.88	2172.82	2414.56	2580.53	2551.81	2224.56	1586.07	3440.24	2622.04	3677.89	3017.49	3570.35	3406	1343.97	1483.33	1040.52	2045.13	1608.1	1697.16	1614.09	1748.58	1343.4	1602.23	1363.6	1577.29
FBgn0000559	CG2238	2L	3008	143268	154114	141771	123504	129323	136060	145809	140858	139536	141132	99014.9	95582.9	81192.4	87492.4	91784.7	93150.5	88648.1	83337.8	85560.5	77948.6	81920.6	77932.2	89051.7	87237.5	101911	78114.3	82466.6	78122.9	93626.1	100968	92151.1	67419.9	71213.5	78766.3	142882	162016	145794	135325	144865	128810	143153	138511	135464	117026	106415	105588
FBgn0001133	CG33133	2R	1894	689.138	654.974	1077.93	895.264	828.54	920.259	1025.52	1032.78	1001.54	997.182	478.469	491.995	497.738	470.427	533.452	506.679	532.585	522.191	551.216	515.192	535.786	524.319	576.161	546.014	512.896	498.802	532.444	527.957	576.655	583.023	492.411	416.153	369.562	417.379	471.094	400.568	445.309	506.949	512.055	482.656	393.36	409.975	502.08	548.197	506.915	523.273
FBgn0036305	CG10984	3L	2321	491.385	459.445	493.727	572.161	490.025	504.751	515.828	466.897	569.651	533.975	545.926	604.518	641.027	607.998	653.633	581.943	638.342	649.889	630.901	675.266	684.698	643.346	661.327	618	556.24	665.069	790.149	713.475	580.594	641.796	554.761	687.19	671.789	655.659	406.913	321.275	465.885	369.741	401.11	407.897	470.721	456.751	432.998	475.935	461.293	465.962
FBgn0035298	CG1140	3L	2006	13947.5	13856.5	14928.1	12175.4	15209	16079.1	14629.2	15587.2	13605.7	13808	2747.67	3062.17	3509.06	5640.39	5201.93	5364.74	3923.63	4264.94	3758.35	3431.5	2884.71	3045.72	5791.98	5639.34	5165.88	3747.08	4393.59	4327.05	6652.81	6351.35	6631.56	4672.89	4613.26	3712.8	785.585	1390.37	1337.4	1656.61	1441.07	1548.96	2739.1	2739.13	2129.22	1234.69	1138.02	1029.1
FBgn0038426	CG10406	3R	491	301.623	419.954	300.717	260.277	278.777	299.396	334.236	337.252	291.587	352.001	451.8	473.371	585.974	653.064	478.401	464.003	582.801	562.477	598.734	463.129	345.717	403.033	506.548	444.163	345.141	465.263	519.114	582.952	306.447	383.197	379.7	601.963	589.577	537.298	243.891	375.96	455.597	391.405	285.288	365.927	420.895	407.224	336.776	297.771	304.149	316.456
FBgn0030812	CG8949	X	4773	1459.17	1403.38	1377.78	1774.07	1431.12	1431.73	1335.19	1328.86	1513.72	1451.2	1543.65	1660.68	1483.41	1790.79	1792.65	1561.16	1523.19	1676.79	1723.83	1609.29	1531.03	1711.57	1232.3	1551.51	1694.4	1666.24	1614.36	1479.75	1847.35	1671.49	1714.64	1752.91	1865.04	1889.11	1577.59	1406.77	1155.16	1816.93	1584.93	1627.65	1599.66	1696.31	1546.95	1532.46	1298.97	1539.92
FBgn0040907	CG3712	X	349	317.603	237.91	258.496	237.092	386.133	383.841	307.041	359.152	277.219	268.366	318.457	284.799	312.972	498.1	429.553	506.679	431.394	424.138	379.418	431.269	308.301	431.66	501.364	474.795	324.272	470.258	406.553	481.027	384.437	402.788	379.7	226.504	241.938	369.1	323.476	445.683	609.912	450.621	275.534	434.128	427.451	398.969	407.092	449.771	453.689	429.831
FBgn0034057	CG8314	2R	1280	1064.67	1087.45	1299.37	1040.36	1170.52	1186.07	1145.7	1164.18	1302.42	1154.34	702.801	813.267	675.718	720.268	721.865	744.112	760.076	735.021	788.077	724.221	781.978	697.586	940.52	808.683	857.235	726.439	828.657	780.203	798.022	794.604	801.766	777.792	862.833	777.135	2075.64	1886.64	2203.03	2085.57	1882.41	1804.71	1603.6	1470.68	1640.7	2033.31	1847.71	1802.8
FBgn0034455	CG11007	2R	1527	514.356	604.888	563.521	545.236	552.36	558.489	512.319	516.828	469.075	406.225	452.585	440.778	416.29	445.918	404.741	446.932	396.396	418.057	416.701	460.02	431.772	434.673	451.746	427.316	450.289	495.234	430.25	455.363	393.103	420.028	405.28	446.866	483.093	472.666	287.535	370.491	335.084	254.197	286.507	288.544	253.062	247.636	297.301	316.459	294.011	343.865
FBgn0033379	CG8070	2R	2385	749.063	659.79	719.48	678.366	548.031	526.822	723.739	610.558	679.524	613.933	905.954	809.387	747.362	920.298	826.54	829.463	926.699	944.809	784.422	919.264	880.006	847.499	1007.17	853.866	875.696	946.939	884.197	1014.12	1045.38	1180.94	982.423	992.779	963.054	1185.95	1100.08	627.511	590.806	811.696	1076.54	946.95	927.018	1066.21	912.873	1086.43	1022.7	970.547
FBgn0030300	CG1747	X	2680	88.8888	109.804	41.3593	44.1274	37.228	39.3437	54.3901	43.799	44.7945	68.9297	2210.37	1734.4	1822.02	2418.55	2014.4	2260.27	1668.51	2086.49	1596.62	2717.38	2768.73	3005.04	2480.9	2947.56	3754.02	2454.05	2530.4	2325.21	3056.59	2805.41	2956.06	1955.61	2024.76	1959.19	2333.65	2895.58	2175.11	4210.13	3824.56	3811.41	3198.02	3052.8	2849.65	2126.75	2401.51	1703.13
FBgn0036661	CG9705	3L	1570	988.763	907.331	972.806	1187.7	836.332	794.551	770.233	821.669	878.987	792.232	1190.68	1119.79	1058.83	1123.49	1189.41	1212.77	1221.14	1248.09	1084.89	1349.76	1360.42	1368.81	1415.96	1211.49	1169.47	1385.8	1238.91	1402.02	1343.95	1267.92	1278.19	1131.75	1150.97	1298.86	1214.32	1300.14	1418.23	1087.56	1275.26	1261.73	1422.65	1239.56	1279.26	1225.97	1335.72	1375.46
FBgn0034061	CG8386	2R	656	648.189	403.579	602.295	470.443	610.367	672.682	600.922	623.698	525.702	532.137	619.657	592.102	615.386	681.527	642.003	710.747	624.647	674.972	677.688	591.344	612.861	518.293	784.261	595.026	635.702	595.851	599.092	657.013	575.08	666.089	563.554	544.378	543.381	594.142	990.967	1316.54	1377.08	1169.88	908.288	1146.31	1194.5	1187.28	1083.11	971.804	946.664	843.466
FBgn0016926	CG4710	2L	2130	8825.96	12909.7	5185.43	4056.73	4108.94	4115.74	3697.65	4908.12	5593.4	9547.22	17423.3	12036	13390.7	14587.2	14237.3	15806.4	12527.2	14115.9	10794	11198.2	14377.9	13633.8	13002.1	11434.1	17602.2	13231.5	13531.8	12332.2	19378.6	18783.7	16365.5	12513	15468.4	12712.2	5581.25	8051.01	5465.69	7724.11	6183.68	6719.15	7136.86	4445.06	4202.92	5825.84	5660.97	5820.79
FBgn0038349	CG6045	3R	4562	9311.35	10785.9	11862.4	9520.31	16254.8	15371.9	14251.1	13278.1	11308.5	11698.7	4279.55	3958.47	4343.14	6329.03	6315.35	6190.33	5055.76	5286.52	5386.41	5976.38	6671.88	6813.14	7430.11	8218.55	8759.37	5922.12	6835.86	5802.39	7825.81	7417.09	7785.84	6107.93	6495.52	5798.92	10502.7	10641.7	9076.67	12577	12107.7	10916.2	14664.5	12457.5	13257.6	8084.66	8711.34	7633.56
FBgn0267408	CG18522	3R	4228	93355.2	78431.2	90559.7	76736.1	91080.6	84665.7	86868.8	92747.9	101846	110695	1195.39	4920.73	799.398	750.312	804.829	616.084	1605.36	1713.27	1456.99	674.489	1130.69	899.479	789.445	711.427	516.107	1518.53	824.954	828.599	523.086	505.444	538.774	1511.82	1489.21	1027.87	99264.9	88409.4	72047.5	77712	79900.1	72946.6	89496	64612.3	92479	56261.2	46750.2	49764.5
FBgn0036446	CG9384	3L	4612	450.436	281.253	484.249	506.344	486.562	447.175	393.889	417.843	445.41	447.583	2945.33	3250.74	4047.52	2990.97	3638.02	3036.19	3100.41	3130.87	3775.9	4764.16	3963.77	4258.59	3205.18	3166.58	3666.53	3144.81	3826.34	3487.45	2908.49	2897.09	2743.43	3217.89	4235.87	3455.06	204.098	222.842	188.117	287.416	284.069	287.233	225.526	228.375	246.723	249.18	305.416	310.226
FBgn0031632	CG15628	2L	3932	74.9063	66.4606	38.7744	35.1524	32.8992	41.2629	30.7041	36.7912	27.8909	38.6006	125.5	100.106	62.5944	49.0193	71.3336	72.9369	66.9536	55.4876	55.5602	34.1907	37.4152	31.64	55.5425	42.8847	69.8309	38.5341	39.2483	43.2631	77.2025	56.4216	59.1532	34.5515	27.404	66.9675	100.124	110.737	133.74	70.7707	86.5617	66.8898	59.004	74.2908	44.4101	61.0492	51.9588	59.8026
FBgn0000479	CG32498	X	11128	3495.63	3790.18	4232.44	3735.87	4601.56	4415.13	4295.94	4701.39	4541.15	5022.67	1678.56	1495.39	1745.1	1213.62	1470.87	1175.53	1328.42	1243.53	1442.37	1378.51	1052.86	1268.61	902.752	1049.14	1331.6	1121.06	1194.48	1063.25	1173.01	1027.34	1295.78	1061.11	1111.04	952.341	1676.43	2410.25	1481.43	2775.94	2142.1	1912.26	1898.62	2175.07	1822.05	2095.61	2363.49	2384.63
FBgn0266438	CG45068	2R	3221	230.711	189.75	282.622	293.186	248.476	247.578	291.25	256.662	334.691	279.395	181.975	199.437	174.963	205.565	188.414	197.861	208.469	179.385	242.71	208.252	225.24	239.56	155.519	202.937	212.703	203.374	196.982	222.182	202.46	180.236	220.626	202.702	262.295	200.903	261.862	246.083	217.511	252.752	262.124	211.162	250.439	251.763	286.198	252.918	259.794	257.899
FBgn0286222	CG4094	X	1740	10547.8	10942.9	10572.5	9079.04	9698.34	10533.6	9084.89	10611.6	10289.2	9769.63	11400.9	11044.3	10677.2	8054.19	7322.55	7942.36	7480.54	7503.75	7573.73	9135.91	8259.78	9090.46	8249.92	7501.76	8332.36	6608.59	7694.14	7533.65	7066.39	6658.53	6554.82	7864.68	7080.4	7547.09	4024.2	5618.89	5299.62	4523.54	4207.39	4378	5226.44	5372.32	4717.33	4528.85	4142.76	4212.35
FBgn0067864	CG12021	3L	3266	1076.65	1331.14	1169.26	1066.54	1202.55	1173.59	1309.75	1173.81	1235.65	1270.14	1454.23	1474.43	1482.66	1386.77	1303.39	1335.37	1409.07	1378.83	1438.72	1442.23	1470.42	1422.29	1190.83	1273.52	1313.14	1345.84	1422.56	1535.47	1387.28	1347.07	1296.57	1541.76	1417.18	1522.34	848.484	981.597	993.495	779.922	858.302	924.653	929.641	936.889	973.32	950.623	923.853	1057.76
FBgn0034438	CG9416	2R	3076	285.643	741.662	228.338	139.114	352.368	340.659	204.401	192.716	117.48	144.293	1797.79	1898.92	1599.55	1176.46	1472.42	1347	1443.31	1549.85	1386.08	2124.49	1546	1331.14	1263.41	1588.27	1943.23	1517.1	1652.87	1646.93	1230.51	1536.71	1418.88	1363.63	1237.09	994.39	582.771	676.728	1053.75	1175.66	882.686	1190.9	1534.1	1839.38	1310.1	1299.48	1684.23	1310.67
FBgn0031030	CG14217	X	5483	2644.69	2145.04	2548.77	3240.75	2276.97	2261.78	2201.04	2263.53	2532.16	2416.21	2943.76	3205.73	3140.28	3175.19	3325.54	3130.08	2929.98	3200.8	3334.34	3571.37	3244.65	3902.26	2603.09	3179.6	3485.93	3251.85	3506.43	3175.07	3793.16	3535.75	4027.22	3192.56	3618.89	3450.39	3080.73	2910.61	2229.49	3176.01	3051.61	3562.21	3337	3410.5	2763.29	3243.08	3093.45	3233.08
FBgn0033475	CG12129	2R	1239	207.74	230.204	253.326	376.205	186.14	191.921	259.669	238.267	254.399	285.828	232.96	241.342	240.574	273.559	241.139	268.47	278.466	293.4	282.918	223.794	245.444	230.52	319.925	279.517	244.81	336.816	288.068	294.043	248.151	278.19	249.403	317.106	289.699	334.838	193.829	233.779	263.071	180.537	203.603	188.865	255.684	235.254	233.153	220.525	171.084	180.654
FBgn0037669	CG9740	3R	708	63.92	75.1293	93.0585	105.457	85.7111	79.647	114.921	98.9858	97.1957	109.368	104.322	76.8258	95.7769	94.8761	89.9424	86.9035	98.1479	88.9322	100.155	101.795	89.7965	106.22	123.675	86.5353	97.9239	99.9031	90.3451	110.724	92.1703	98.7378	82.3349	112.868	93.1735	102.787	93.7054	72.4577	67.6047	70.7707	65.8357	90.498	93.0952	78.418	72.7831	90.9508	116.59	73.5074
FBgn0034951	CG3860	2R	2113	2258.17	2351.16	2209.28	1822.69	2311.6	2330.88	2345.79	2279.3	2369.04	2166.23	1424.43	1586.18	1595.78	1748.88	1622.06	1555.73	1438.74	1437.36	1502.32	1504.39	1469.67	1535.29	1652.21	1533.89	1549.12	1396.5	1513.65	1537.67	1598.41	1546.89	1624.32	1271.49	1341.23	1404.76	3264.29	3390.48	3283.24	3066.25	2400.56	3419.25	2444.08	2227.35	1938.01	2324.85	1997.25	2696.1
FBgn0035440	CG14969	3L	1636	698.126	728.177	703.109	676.122	773.131	779.197	655.312	758.599	644.027	658.048	601.616	551.749	602.565	626.973	615.64	593.582	530.303	538.154	521.242	562.592	633.814	625.266	685.025	659.353	619.649	632.244	626.491	608.617	579.807	649.632	673.867	480.649	492.488	486.683	415.898	471.659	451.188	472.286	452.315	470.852	331.734	375.581	397.223	566.885	506.915	517.044
FBgn0035849	CG7404	3L	2119	4195.75	3933.7	3532.78	3164.46	5783.33	5935.14	3909.07	4930.89	3027.43	3827.89	494.157	526.916	504.526	515.494	528.024	506.679	490.739	567.038	576.071	516.746	478.166	568.766	543.576	521.509	492.027	555.176	545.773	543.356	519.147	514.847	459.637	576.626	513.629	541.97	2133.4	2043.86	2583.68	2361.43	2387.15	1929.31	2299.84	2466.73	2366.07	1957.31	1728.58	1622.15
FBgn0284245	CG8280	2R	2278	211902	219877	251968	223138	280615	274238	275379	279969	279773	302763	160045	151454	113896	142913	149351	152468	139003	131714	122164	138019	137241	128381	157434	151381	171050	134301	131685	132758	166805	178670	145020	104189	107912	131689	276541	304275	273449	260592	287442	252171	292833	272950	263543	196036	190718	179668
FBgn0033819	CG4714	2R	2355	37.9525	18.3007	21.5413	23.1856	28.5704	42.2225	25.4405	37.6672	21.1295	26.6528	84.7126	65.9615	33.9367	51.3912	48.848	27.9333	22.8251	25.8435	31.4354	39.6301	18.7076	27.8733	69.6133	71.2193	45.7513	32.8253	29.6213	33.7306	63.8102	61.1234	19.1848	22.2665	18.7913	39.7133	77.0182	101.167	124.922	144.43	74.3699	59.0204	49.8256	75.6665	57.9798	62.2951	25.3458	29.9013
FBgn0260229	CG42503	3R	1420	84.8938	68.387	91.3352	72.5485	90.0399	63.3338	85.9714	65.6985	88.7439	94.6634	148.247	152.099	132.73	137.57	119.406	128.803	124.016	131.498	142.556	148.419	137.688	155.94	133.302	109.509	113.977	138.437	182.912	159.854	127.62	148.89	128.698	152.026	162.858	123.812	246.458	233.779	267.48	251.308	238.959	274.117	267.485	295.787	255.358	316.459	294.011	191.867
FBgn0005695	CG8411	2R	2506	874.905	872.656	846.143	1271.47	700.407	751.369	763.215	974.09	774.185	1081.74	607.891	724.801	645.552	686.271	648.981	639.362	544.759	588.321	584.113	480.224	463.949	490.419	553.204	604.981	662.19	601.56	528	517.691	705.851	765.61	808.96	670.298	768.877	564.552	528.858	421.075	555.534	415.958	534	459.048	359.269	389.339	470.006	421.115	468.896	429.831
FBgn0261933	CG10753	3L	729	117.853	112.694	109.43	176.51	133.328	123.789	121.939	125.265	89.589	89.149	203.153	194.004	180.242	222.168	219.428	229.674	216.838	213.589	189.343	177.947	196.804	174.02	233.279	211.36	166.149	234.059	172.544	207.516	163.858	187.288	143.886	171.222	159.726	221.927	180.993	187.296	266.01	187.759	190.192	268.871	216.348	250.387	225.751	199.344	186.291	191.867
FBgn0035722	CG10075	3L	924	543.32	597.182	449.783	464.46	510.803	448.134	487.756	569.387	505.417	552.356	515.335	552.525	592.761	572.419	520.27	583.495	598.778	636.207	582.651	554.822	502.86	568.766	605.784	575.115	519.317	583.006	631.675	612.283	506.543	527.385	565.953	636.515	580.181	658.774	460.825	452.519	430.613	440.511	412.083	456.425	536.281	601.205	562.527	565.639	523.39	485.896
FBgn0027865	CG6120	3R	3343	1887.64	2057.39	2115.36	1956.57	1907.29	1712.89	2203.67	2326.6	2592.17	2823.36	767.904	792.314	705.884	612.742	662.162	589.703	664.971	712.217	659.412	906.831	697.42	557.466	604.303	680.795	653.361	640.807	667.961	724.474	579.019	745.236	731.422	694.101	782.97	548.978	83.4364	83.3948	66.135	121.321	81.685	70.8245	81.2944	81.1696	78.9512	67.2787	111.521	103.409
FBgn0030752	CG9947	X	1820	1627.96	1860.9	1681.08	1355.24	1363.59	1440.36	1379.05	1586.4	1673.46	1758.17	1761.71	1946.25	1694.57	1628.71	1584.07	1591.42	1746.88	1683.63	1658.03	1655.92	1626.81	1633.22	1618.14	1669.44	1688.79	1615.58	1621.77	1690.93	1640.95	1583.72	1781.79	1897.26	1801.61	1608.78	6935.49	6450.11	7756.91	5963.51	5863.03	6435.85	5032.39	5460.37	5651.18	5424.66	5271.92	5520.53
FBgn0035016	CG4612	2R	3922	520.349	520.126	494.589	1005.21	506.475	503.791	621.977	554.496	558.664	653.453	1318.54	1367.34	1161.39	1143.26	1225.08	1111.12	1204.4	1248.85	1238.41	1205.22	982.524	1098.36	910.898	1020.04	1139.77	1147.46	1267.05	1107.98	1265.18	1244.41	1150.29	1205.46	1356.89	1380.62	483.931	475.76	411.507	457.843	505.959	456.425	491.7	477.387	444.101	411.148	425.809	475.929
FBgn0028540	CG9008	2L	2194	11477.6	11222.2	12313.9	10821.7	15872.1	14994.8	12250	14675.3	11156.4	11003.9	581.222	713.936	441.177	464.893	430.328	493.488	583.561	517.631	538.057	448.364	437.01	451.999	402.869	497.003	545.002	509.506	490.974	453.896	510.482	532.087	642.692	454.544	491.705	442.297	3886.85	3194.98	3008.41	1091.89	1575.18	1042.69	2330	2118.66	3439.31	1526.23	1191.25	1237.17
FBgn0004435	CG17759	2R	5648	5937.57	5059.67	5072.55	4814.38	5040.5	4823.92	5360.93	5136.75	5272.23	6123.71	2973.57	3319.03	3368.03	3450.33	3377.49	3434.24	3497.56	3406.03	3933.81	3806.82	2984.24	3820.15	3665.81	3445.33	3747.59	3796.32	3721.18	4033.74	3822.31	3962.84	4015.23	4169.98	4608.56	4299.16	1374.77	1584.5	1294.78	1480.41	1409.37	1404.69	1595.73	1566.99	1560.52	1434.03	1404.15	1472.64
FBgn0037930	CG14715	3R	640	386.516	518.2	415.317	414.349	422.495	482.68	477.229	479.161	471.61	569.818	328.653	319.719	263.198	267.234	246.566	263.038	340.855	341.287	276.339	238.558	222.995	206.413	242.906	268.03	244.007	281.156	232.528	255.179	167.797	132.434	128.698	276.412	310.056	253.075	704.716	1126.51	1350.62	818.918	754.672	779.069	1111.9	1081.34	973.32	832.263	792.055	904.515
FBgn0035675	CG6610	3L	586	128.839	91.5037	160.267	142.853	81.3822	101.718	92.1122	110.374	135.229	121.316	185.897	182.364	213.424	182.637	199.269	195.533	174.992	162.662	175.453	135.209	71.0889	105.467	157.741	145.502	102.74	171.263	145.885	134.189	113.44	107.358	119.106	139.741	140.152	131.599	188.695	185.929	268.949	192.092	117.041	205.916	196.68	162.339	185.042	134.557	145.738	147.015
FBgn0052694	CG32694	X	3542	106.866	91.5037	77.5488	62.8255	137.657	145.86	85.9714	80.5902	49.0204	72.6059	12068.4	12672.4	11874.8	15639.5	16254.8	13658.6	10376.3	12021.8	11988.6	16113.1	14066.6	14024	12037.9	12609.6	14434.9	10776	10501.5	10826.8	18701.1	15505	17117.7	8863.6	11843.2	12510.5	118.095	117.573	101.407	115.544	104.849	87.8748	94.4064	110.06	108.558	99.6722	125.461	100.917
FBgn0051342	CG31342	3R	4054	1162.55	1021.95	1065.86	1694.05	1177.44	1140.97	1076.4	1285.06	1071.69	1233.38	1932.7	2023.85	2037.71	1937.05	2032.23	1959.21	1893.72	1873.66	2044.03	1862.62	2012.19	2132.68	1654.43	1945.13	2118.21	1901.01	2088.3	1909.44	2247.54	2045.28	2105.54	1932.58	2075.65	2035.5	662.356	559.155	473.233	584.941	763.206	481.344	536.281	639.726	687.122	487.148	562.676	619.207
FBgn0260750	CG31873	2L	1300	638.201	732.993	524.747	476.427	744.561	736.975	605.309	631.582	411.602	471.479	384.344	440.778	370.287	385.83	386.907	433.742	380.418	422.618	343.596	434.377	377.894	349.546	382.133	343.078	382.866	408.889	348.051	372.503	374.196	349.501	401.283	423.064	375.826	345.739	383.807	544.117	558.474	408.737	387.699	388.223	486.455	465.005	481.109	520.787	433.412	423.602
FBgn0037856	CG4674	3R	3180	120.849	104.988	115.461	177.258	122.073	116.112	105.271	96.3578	105.647	79.0393	232.96	209.525	184.012	179.474	210.124	206.396	177.275	207.508	208.351	220.685	225.988	204.906	208.84	210.595	209.493	220.501	224.382	195.051	207.186	217.067	206.237	207.309	227.844	214.14	191.262	166.79	210.162	161.761	197.507	196.735	180.946	177.472	196.144	204.328	285.14	285.308
FBgn0033124	CG12847	2R	1025	366.541	460.408	294.685	238.587	565.347	501.872	341.254	480.037	320.323	317.076	150.6	225.045	48.2655	95.6668	59.7031	98.5424	139.233	149.74	92.844	32.6366	104.014	54.2399	88.8681	103.383	181.4	60.6555	45.9131	30.0642	81.9292	49.3689	68.7456	71.4064	92.3905	77.0905	19583.2	18059.8	14901	13395.9	14554.6	13973.4	10072.6	11157.4	10837.3	11623	16863.8	12209.7
FBgn0037270	CG9769	3R	1301	3612.48	3717.94	3406.98	2883.24	3611.12	3728.06	3468.68	3517.06	3070.54	3261.75	4860.78	4350.36	4497.74	4152.41	4281.57	4291.64	4470.67	4094.68	3952.82	4674.02	4537.72	4396.45	4947.73	4349.74	5031.84	4120.29	4355.82	4618.16	4333.58	4743.33	4847.37	4231.4	4170.88	4175.35	5040.84	5520.46	6010.94	4965.5	4923.05	4686.22	4762.28	4662.43	4644.55	4949.97	4886.66	4456.54
FBgn0037327	CG2087	3R	4639	2143.32	2766.3	1525.13	1635.71	1333.28	1422.13	1428.18	1287.69	1716.56	1645.12	1503.65	1726.64	1535.45	1458.72	1406.51	1407.53	1584.82	1596.22	1550.57	1487.3	1625.32	1566.93	1177.5	1412.13	1557.95	1385.8	1482.55	1372.69	1733.12	1486.55	1557.97	1694.56	1533.84	1545.7	2662.26	2767.07	2211.85	2377.32	2105.52	2271.63	2189.7	2161.31	1998.45	2367.21	1895.86	2572.76
FBgn0030673	CG15601	X	1485	97.8775	89.5773	97.3668	94.2383	74.4561	84.445	94.744	91.9779	130.158	115.802	76.8688	75.2737	93.5145	105.154	120.957	134.235	92.822	94.2529	101.617	92.4703	79.3203	77.5932	119.972	117.167	107.556	92.0536	89.6046	90.9259	127.62	122.247	127.899	123.617	133.105	137.829	59.0473	61.5207	51.4384	47.6619	64.6165	49.8395	44.5808	35.7696	61.6806	58.5574	43.0878	41.1143
FBgn0262730	CG14446	X	9366	580.274	469.077	635.038	673.131	657.984	583.438	562.323	460.766	683.75	581.766	505.922	643.319	641.027	554.235	589.278	498.143	523.455	552.596	637.48	532.287	526.806	647.113	327.331	491.643	517.712	523.064	480.606	541.889	599.501	514.847	593.131	578.161	638.121	571.56	440.287	448.418	290.994	557.499	497.425	506.264	382.87	414.102	381.186	393.705	342.168	494.618
FBgn0039627	CG11837	3R	1103	107.865	59.7182	167.161	112.936	84.8453	85.4046	138.607	145.413	193.546	125.912	105.891	93.8982	95.0228	94.8761	77.5366	99.3183	111.843	126.177	100.155	129.769	124.967	97.1799	128.118	96.4906	101.134	136.296	111.08	125.39	113.44	121.463	115.908	108.261	119.012	156.517	228.487	106.636	167.542	154.54	236.521	192.8	203.236	218.745	150.501	257.902	243.319	223.014
FBgn0031378	CG15362	2L	813	70.9113	78.0189	133.556	129.391	116.013	133.385	143.87	133.149	169.036	155.321	94.1251	98.5543	93.5145	98.0387	122.508	101.646	145.32	120.857	133.052	93.2474	120.477	89.6466	165.887	154.691	108.358	137.01	134.777	170.119	170.948	162.996	145.485	220.362	195.743	212.583	115.527	191.398	174.89	231.088	214.576	232.147	200.614	158.212	185.042	124.59	166.015	166.949
FBgn0031020	CG12202	X	4013	1906.61	2168.16	1798.27	2222.08	1893.44	1943.2	2004.54	1989.35	1817.14	1979.66	1947.6	2020.75	1804.68	1912.54	1884.14	1828.85	1886.87	2126.77	1849.57	2091.85	2086.27	2129.67	1626.29	1945.13	1938.41	2114.38	1983.89	2055.37	1906.43	1931.66	1940.87	1995.54	1873.65	2127.39	2215.56	1814.18	1904.69	2052.35	2303.03	2409.34	2491.28	2726.75	2052.73	2586.49	2610.61	2479.32
FBgn0040260	CG17932	2L	1954	2935.33	2719.1	1023.64	814.488	1563.58	1474.91	1531.69	1066.07	801.23	1172.72	623.579	1278.88	450.981	507.587	476.85	548.579	478.566	501.669	394.77	1139.95	1092.52	1160.89	771.671	830.892	904.592	641.521	542.811	566.087	484.485	495.256	515.592	339.372	255.248	267.87	8600.36	13849	13700.2	26671.9	17828.1	22610.1	17053.5	15170.5	13273.7	10723.5	9756.85	8700.04
FBgn0035027	CG3511	2R	2202	165.793	163.743	287.792	332.078	192.201	144.9	285.109	274.182	358.356	321.672	288.65	256.862	226.245	197.659	238.813	235.881	304.335	284.279	310.698	216.8	243.947	240.313	219.208	212.892	228.757	325.399	308.062	287.443	232.395	206.879	232.616	322.48	283.435	382.338	215.651	211.905	193.996	232.532	227.986	208.539	340.912	287.533	379.953	235.475	216.706	184.391
FBgn0027621	CG3400	X	3383	1371.28	1708.71	1429.48	1184.71	1872.66	2026.68	2087	1981.47	1528.08	2027.45	8158.29	6454.14	6469.84	6274.47	7026.36	6246.97	6423.74	6256.42	7385.85	7793.15	10942.5	7782.68	5912.69	6563.66	6643.57	6140.48	7504.57	6465.27	5454.59	5527.75	5466.88	4635.27	7489.11	6048.88	3934.35	4150.6	3637.43	3721.96	3667.29	3480.89	3928.35	4219.44	4137.54	3053.71	3400.13	3484.75
FBgn0003204	CG1799	X	2810	3372.78	3196.85	3037.33	2661.11	2789.51	2652.34	2437.9	2654.22	2451.02	2186.45	1372.66	1229.99	1335.6	1276.87	1101.02	1203.46	1286.57	1213.89	1082.69	1354.42	1396.34	1206.09	1142.7	1297.26	1345.25	1196.7	1232.99	1259.76	1206.88	1224.04	1406.89	1190.11	1158.8	1145.46	2218.12	1797.77	1604.88	1684.05	2040.91	1719.46	1658.67	1998.97	1914.57	1877.57	2107.5	1750.47
FBgn0013531	CG18780	2L	1037	113.858	118.473	146.481	136.122	80.5165	101.718	89.4804	80.5902	84.518	104.773	138.835	151.323	151.584	124.13	113.979	104.75	102.713	123.137	140.363	122.776	117.484	123.547	150.335	107.978	124.411	100.617	130.334	105.591	70.9003	112.06	115.109	151.259	146.415	105.123	102.691	87.4961	74.9531	95.3237	60.959	94.4327	69.4936	77.0423	91.2873	80.9836	97.5811	89.704
FBgn0085342	CG34313	2L	2239	48.9388	25.0431	31.0195	17.9501	38.0938	51.8185	35.0904	37.6672	30.4265	17.4622	58.0438	47.3371	39.2158	146.267	131.812	138.89	73.8011	80.571	65.0639	68.3814	86.8033	82.8666	180.698	228.208	247.218	161.986	162.177	203.117	401.768	379.279	362.913	181.203	133.105	169.755	424.884	459.355	380.644	443.4	285.288	418.389	456.298	456.751	368.85	429.836	330.762	404.914
FBgn0033901	CG12366	2R	1570	124.844	93.4301	137.864	310.388	110.818	105.556	140.361	117.381	128.467	131.426	238.45	225.821	218.703	200.03	241.139	206.396	220.643	224.231	239.055	201.259	175.852	213.193	224.392	225.911	226.349	274.734	210.312	181.119	209.55	199.827	187.052	197.327	189.479	227.378	93.7054	87.4961	120.513	67.8821	65.8357	69.5129	111.452	82.5453	97.4554	57.3115	77.3045	74.7533
FBgn0032026	CG7627	2L	4778	822.97	823.533	581.616	1825.68	531.582	445.256	409.68	496.681	474.991	510.999	1893.48	1816.66	1620.67	1693.54	1857	1745.05	1798.62	1891.14	1818.13	1889.81	1856.54	1837.38	1611.47	1867.78	1798.75	1973.8	1823.19	1616.13	1824.5	1775.71	1757.81	1626.99	1650.5	1616.57	1550.63	1570.83	1381.49	1582.95	1475.21	1429.61	1903.86	1762.34	1826.98	1455.21	1504.27	1593.49
FBgn0032059	CG9296	2L	1133	312.609	390.095	290.377	277.479	370.549	376.164	321.954	358.276	280.6	321.672	443.957	453.194	427.603	433.268	428.002	419.775	429.873	469.744	478.841	414.174	479.663	409.06	508.77	465.606	412.564	391.763	458.39	462.696	428.553	373.01	366.91	376.227	405.579	386.231	332.462	440.215	458.536	317.746	342.589	338.384	325.178	352.193	307.17	295.279	319.356	295.276
FBgn0000083	CG5730	3R	1457	11502.6	12791.3	8995.66	7236.9	8648.16	9448.25	8694.51	9425.55	11685.5	11371.6	25216.9	21953.5	23306.2	27552.8	27636.4	28162.2	24925	26552	24931.2	26899.5	27445.6	25183.2	31694.8	30043.8	30727.2	27459.1	26640.7	27913.5	28553.9	30948	33752.5	32502.9	33611.4	29120.8	2644.29	2508.68	3012.82	2739.84	2134.78	2724.12	1944.51	2015.48	1841.78	2684.92	3193.56	2628.82
FBgn0010548	CG11140	2R	2923	2329.09	2860.69	2658.2	2448.7	3450.95	3460.33	3313.41	3886.72	3451.71	4186.33	3541.46	3880.87	3628.97	4950.16	5055.38	4982.99	3776.79	4227.7	3992.29	5736.27	6341.88	6415.38	7546.38	7018.55	6681.3	4753.96	5054.14	4673.88	5187.54	4624.22	5125.55	4105.48	3661.95	3773.54	3888.13	7696.93	9264.79	10338.3	7068.8	10942.4	11192.4	9232.69	6672.61	8144.46	6596.23	6751.47
FBgn0015803	CG10043	2L	5284	1206.49	1121.16	1103.78	1261	1244.97	1149.6	1129.91	1211.48	1270.31	1328.96	1766.41	1649.81	1674.97	1433.42	1651.53	1554.95	1524.72	1521.73	1462.84	1802.01	1719.6	1740.95	1351.54	1680.93	1937.61	1505.68	1661.76	1430.62	1804.81	1589.99	1792.98	1511.05	1594.13	1514.56	2548.02	2421.18	1776.83	1955.58	1988.48	1834.88	1371.52	1674.29	1718.42	1662.03	1847.71	1842.67
FBgn0037583	CG9684	3R	2146	477.403	516.273	531.64	825.707	641.534	619.903	613.204	580.775	523.166	529.38	434.544	517.604	526.396	537.631	486.154	520.645	445.85	490.267	486.883	447.587	463.949	468.573	476.925	493.94	465.54	409.603	429.509	461.229	473.456	488.987	551.564	502.148	479.178	481.232	404.345	425.177	448.249	323.523	442.562	356.746	331.734	299.915	296.067	361.312	375.117	345.111
FBgn0022355	CG6186	X	2854	656.179	575.992	949.542	694.82	890.01	932.734	1168.51	1412.96	1631.2	1881.32	5433.37	3298.85	3541.48	2428.83	3762.85	5752.7	4867.83	2569.91	2116.4	2819.96	5499.29	2835.54	2212.07	3150.5	2021.89	1838.93	1646.21	1551.61	1366.01	871.401	1365.32	1712.98	3112.31	1332.34	394.076	255.653	492.339	284.527	442.562	330.514	346.157	378.333	202.312	159.475	121.66	87.2122
FBgn0026430	CG3917	X	5063	266.666	243.689	351.554	911.718	323.797	312.83	304.409	327.617	342.298	251.823	475.332	384.129	383.862	385.83	436.531	411.24	410.091	400.575	459.103	450.696	466.942	427.893	409.534	476.327	453.5	503.797	465.055	470.762	423.038	399.653	418.869	446.098	431.417	403.363	390.225	291.198	276.298	284.527	313.329	246.574	200.614	204.988	241.788	228	228.112	239.211
FBgn0039145	CG6000	3R	702	273.658	296.665	321.397	262.521	346.307	313.79	274.582	350.392	280.6	307.886	374.147	456.298	447.965	524.981	435.755	474.09	432.916	417.297	358.948	383.091	357.689	330.713	460.633	369.881	398.117	259.035	264.37	332.173	436.43	394.168	359.716	327.855	281.086	250.739	179.709	302.135	299.812	261.418	260.904	293.79	326.489	298.539	261.526	170.689	215.439	199.342
FBgn0031640	CG11926	2L	1882	804.993	904.442	809.092	719.502	670.97	726.419	736.898	712.172	699.809	689.297	636.913	728.681	680.997	675.202	692.401	652.552	648.233	666.611	624.321	657.394	661.501	601.913	699.096	565.925	593.162	573.729	597.611	654.813	557.749	663.738	597.927	658.013	652.214	610.495	604.593	680.829	592.276	600.828	586.425	598.073	693.625	631.472	688.356	641.64	614.635	671.534
FBgn0035703	CG8270	3L	2170	367.54	474.856	503.205	469.696	457.991	472.125	459.684	487.045	498.656	502.727	284.728	332.136	319.005	320.998	295.414	317.353	305.856	319.244	371.376	313.156	320.274	342.013	392.501	373.71	365.208	296.855	312.505	280.11	367.106	327.559	358.916	325.552	358.6	342.625	363.269	392.366	418.855	359.63	377.946	342.318	407.783	356.321	414.494	368.787	337.099	363.799
FBgn0000489	CG6117	3L	2881	4333.58	4929.64	1659.54	1511.55	4687.27	5924.59	1563.28	2400.19	777.565	729.735	11392.3	8159.83	8509.82	8636.89	10413.9	8616.64	8474.96	8339.1	11064.5	10767	8849.45	9143.95	10716	9678.16	10079.7	8287.68	8620.55	9509.82	7992.82	8183.49	7271.05	7242.76	8524.2	9160.54	382.524	247.45	258.662	400.071	335.274	333.137	352.713	409.975	277.563	342.623	385.255	382.488
FBgn0002878	CG11156	X	4868	58.9263	41.4175	120.631	204.931	61.4696	57.5762	60.5309	51.6828	73.5306	48.7103	92.5563	83.0339	94.2686	79.8541	92.2685	86.9035	96.6262	85.8918	87.7266	82.3685	125.715	103.207	117.75	115.636	73.8442	94.908	97.7504	113.657	70.9003	88.5506	67.9463	49.9077	64.9865	91.8857	55.1964	24.6083	39.681	49.1062	45.1096	39.3469	56.3816	42.6484	38.242	64.7869	62.0971	48.5896
FBgn0040060	CG6457	3L	904	57.9275	29.8591	24.1263	59.8338	32.8992	44.1417	82.4623	120.009	59.1626	328.105	389.05	2217.86	39.2158	51.3912	78.3119	189.326	204.665	200.667	59.9465	70.7126	119.729	82.1132	37.7689	211.36	223.941	4863.86	136.999	43.2631	163.858	86.1997	32.7741	67.5673	38.3655	58.4019	801447	694401	810644	985712	738115	744157	857023	1.02988e+06	818226	988801	1.04885e+06	1.10677e+06
FBgn0040466	CG9771	3R	903	231.71	239.836	242.986	199.695	261.462	296.517	171.943	120.009	153.823	89.149	180.406	190.124	260.181	192.124	197.718	160.616	163.58	174.064	170.336	170.176	187.076	162.72	226.614	187.621	161.334	155.563	184.393	196.517	120.53	157.51	166.269	136.67	100.22	116.804	106.542	103.902	166.072	88.1022	102.411	108.86	111.452	81.1696	97.4554	107.148	121.66	92.1957
FBgn0051111	CG31111	3R	952	33.9575	23.1167	53.4225	83.7674	53.6776	40.3033	51.7583	49.9309	59.1626	45.034	25.8844	40.3529	49.0197	47.4381	45.7466	45.0036	33.4768	32.6845	42.4012	56.7255	30.6805	33.9	37.7689	49.0111	37.7248	39.9613	34.8051	39.5968	33.0868	39.9653	43.9652	34.5515	36.7996	28.0329	51.3454	28.7097	29.3934	38.9961	30.4795	27.5429	32.78	34.3939	41.9428	54.8197	48.1569	31.1472
FBgn0042175	CG18858	2L	2029	2022.47	1974.55	2750.4	2382.88	1861.4	1974.86	1919.44	2122.5	2765.43	2347.28	2392.35	2582.59	2147.06	2029.56	2551.73	2389.85	2185.12	1973.23	2205.59	1602.3	1864.77	1543.58	2319.46	2138.11	1962.49	1959.53	2197.9	1921.18	2276.69	2466.88	2490.83	1916.45	1913.58	1942.06	10486	8048.28	8091.99	5710.76	6988.33	5424.63	3857.55	4079.11	6747.86	4161.31	3947.6	4076.55
FBgn0038617	CG12333	3R	2167	416.479	388.168	470.463	427.812	390.462	413.589	491.265	416.091	453.016	420.011	520.041	555.629	592.007	506.797	545.082	619.188	543.998	516.111	545.367	547.828	579.936	535.619	585.789	588.133	537.779	507.365	556.881	628.415	592.411	561.082	651.485	565.108	570.785	520.166	291.385	222.842	295.403	336.522	298.699	301.66	301.576	242.133	291.133	289.049	283.872	284.063
FBgn0026479	CG3210	2L	2868	3143.07	3650.52	3003.72	2834.63	2996.42	2971.89	2736.17	2913.51	2483.14	2655.17	1789.95	2040.15	1910.26	1829.53	1938.41	1959.99	1886.87	1916.98	1848.84	2080.97	1954.57	1994.07	1837.35	2056.94	2238.6	1923.14	2063.13	1844.18	2171.91	1980.24	2187.87	2119.16	2214.24	1873.53	3169.3	3771.9	3694.74	3758.07	3338.11	3566.14	3554.66	3896.14	3348.02	3532.13	3210.04	3365.14
FBgn0030039	CG12123	X	1044	257.678	280.29	230.923	253.546	262.328	269.648	257.914	255.786	199.462	211.384	242.372	251.43	222.474	248.259	226.407	232.777	204.665	202.188	218.585	227.679	205.035	196.62	245.868	221.316	211.901	249.758	202.166	255.179	216.64	228.821	239.81	227.272	200.44	214.14	238.756	247.45	208.693	218.089	220.671	229.524	241.261	242.133	219.583	221.771	209.102	171.933
FBgn0039563	CG4951	3R	1591	75.905	108.841	94.7818	277.479	91.7714	92.1219	91.2349	103.366	120.016	113.964	174.916	151.323	129.714	109.898	117.08	114.061	168.145	154.301	143.287	142.202	148.164	135.6	157.741	150.097	126.017	158.418	154.031	151.054	139.437	105.791	103.118	139.741	108.05	150.288	82.1527	86.129	119.043	79.4364	65.8357	83.9401	74.7384	94.9271	106.091	85.9672	76.0373	120.851
FBgn0036173	CG7394	3L	1431	747.065	682.907	605.742	522.798	637.206	652.53	600.045	626.326	606.839	622.205	1010.28	914.925	846.155	980.387	853.677	938.093	977.675	975.974	979.614	910.716	765.515	872.359	893.124	769.628	756.903	901.983	854.576	950.322	732.636	761.692	631.501	896.803	863.616	932.873	512.171	617.942	767.167	619.604	505.959	560.038	652.978	778.677	619.274	753.771	693.206	649.108
FBgn0040396	CG3939	X	931	1280.4	1173.17	1166.68	918.449	1253.63	1270.51	1231.67	1246.52	1183.25	1332.64	592.988	595.206	589.745	549.491	521.821	459.347	648.233	671.932	590.693	571.917	472.928	510.006	575.421	425.784	409.354	580.152	495.417	560.954	381.286	377.711	358.916	592.75	524.59	536.519	1044.88	1312.44	1437.34	1135.22	907.069	1000.72	1650.8	1575.24	1665.38	1239.67	1188.72	1066.48
FBgn0034067	CG8399	2R	2342	31.96	34.6751	19.818	184.737	26.8388	39.3437	35.0904	58.6907	49.8656	60.6581	5147.86	4670.08	4285.83	4251.24	4024.15	4221.8	4943.15	4987.04	5164.9	3549.62	3814.86	4278.93	3556.94	4160.58	4880.94	4588.41	4941.58	4646.75	4339.88	4107.02	4627.54	4999.98	5390.75	5254.62	1342.68	1756.76	2363.23	1793.82	1966.54	2254.58	2864.97	2616.69	2034.23	1222.23	1053.12	874.614
FBgn0039419	CG12290	3R	4453	2145.32	2366.57	1251.12	993.242	1170.52	1279.15	2188.76	1422.59	1538.23	2237.92	1877.01	1800.36	1726.25	1906.22	1756.98	1937.48	1660.14	1822.73	1587.12	1901.47	1826.61	1535.29	1393.75	1718.45	2208.91	1842.5	1768.39	1872.05	2792.68	2499.01	2513.21	2013.2	2402.94	2036.28	1201.48	1015.78	850.938	1239.21	1042.4	1196.15	1472.48	1271.2	1259.52	1415.34	1387.68	1736.77
FBgn0034793	CG13533	2R	1064	758.051	787.895	644.516	582.632	549.763	591.115	616.713	697.28	622.897	697.568	622.01	605.294	549.021	589.023	600.133	640.138	648.233	648.369	607.507	579.688	545.514	549.179	747.973	602.684	597.978	574.443	625.751	643.814	534.903	587.725	528.382	661.853	642.036	631.519	613.578	786.098	828.893	746.703	642.507	667.586	769.674	737.405	757.438	591.803	565.21	555.666
FBgn0001992	CG4163	2L	2787	84.8938	84.7613	91.3352	96.482	90.0399	86.3642	82.4623	65.6985	64.2337	86.3918	238.45	173.052	233.786	2330	2143.11	3839.27	188.687	166.463	194.461	137.54	118.98	137.107	2286.87	2560.83	2270.71	128.447	111.08	138.589	10113.5	9054.89	8131.17	142.045	161.292	204.017	79.5854	101.167	119.043	112.655	81.685	64.2667	102.274	89.4241	86.3529	77.2459	70.9681	72.2615
FBgn0037881	CG10703	3R	2322	644.194	776.337	646.24	587.867	561.018	573.842	643.031	644.721	676.989	691.135	629.854	647.975	706.638	675.202	637.35	653.328	679.427	630.886	704.737	717.228	725.855	726.966	737.605	711.427	765.732	639.38	699.064	690.744	689.308	690.381	705.043	658.013	691.363	679.02	513.454	546.851	483.521	631.159	665.672	615.124	533.658	614.963	571.163	654.099	703.345	683.993
FBgn0038928	CG12297	3R	1163	252.684	280.29	290.377	249.058	466.649	457.73	340.376	301.337	322.013	249.985	156.875	148.219	148.567	192.915	158.95	201.74	167.384	158.862	188.612	150.75	157.892	159.706	188.104	154.691	155.715	160.559	158.474	178.185	193.006	203.745	197.444	168.15	196.526	209.468	395.36	315.806	304.221	255.641	249.932	295.102	298.954	312.296	324.44	335.148	287.674	316.456
FBgn0038974	CG5377	3R	1253	636.204	712.766	902.151	776.344	690.883	712.985	990.425	832.181	1088.59	1128.61	380.422	406.633	357.467	394.527	361.32	367.788	388.787	386.133	358.948	349.678	310.546	329.206	387.317	319.338	361.195	333.248	341.386	409.167	370.257	384.764	346.126	416.921	411.059	381.559	284.967	371.859	432.082	576.275	419.398	498.395	663.467	767.671	490.978	317.705	342.168	448.52
FBgn0035236	CG12004	3L	2882	5054.67	6538.18	6073.79	4839.81	5753.9	6191.36	6125.9	5549.34	6675.23	6374.61	2335.09	2439.02	2471.35	2250.94	2074.1	2309.93	2445.33	2509.1	2473.16	1843.19	1989.74	1743.21	1924.73	2048.51	2260.28	1963.1	1943.16	1934.38	2145.13	2150.29	2516.41	2476.96	2572.06	2128.17	5692.93	5863.61	5675.86	5081.04	5147.37	5427.25	4338.76	4692.7	4742.01	4837.84	4487.47	4710.7
FBgn0030600	CG32592	X	16734	1201.5	1082.63	1158.06	752.41	1889.11	2075.62	1185.18	1041.54	1942.22	1049.57	156.091	821.027	122.172	93.2948	82.9641	100.094	236.62	238.673	208.351	167.068	270.886	265.926	63.6888	107.212	100.332	215.505	156.993	132.722	70.1125	79.9306	75.1406	225.736	212.968	235.944	11355	7910.2	8521.13	6022.73	4371.98	6664.06	6921.82	9026.33	8756.18	5631.48	6351.65	7222.41
FBgn0041171	CG15010	3L	5332	1705.87	1570.97	1731.06	2553.41	1639.77	1681.22	1653.63	1629.32	1690.36	1675.45	1842.5	2005.23	2006.79	1942.59	1802.72	1833.51	1876.22	1938.27	1933.64	1830.76	1754.77	1825.32	1343.39	1772.82	1933.59	1845.35	1795.05	1610.27	2102.59	1880.72	2093.54	2068.48	2109.32	1926.48	1589.14	1432.75	1188.96	1613.28	1525.19	1615.85	1586.55	1499.57	1513.64	1599.74	1364.87	1673.23
FBgn0031604	CG15433	2L	1863	367.54	233.094	298.132	319.363	238.952	254.295	297.391	273.306	311.871	236.199	354.538	342.224	389.141	376.342	370.625	390.29	448.893	405.135	411.584	421.167	430.275	380.433	428.788	416.594	421.394	435.292	405.072	412.1	460.064	483.502	523.586	433.045	470.565	399.469	504.469	360.922	352.72	363.963	503.521	459.048	448.43	394.842	392.289	495.869	453.689	394.947
FBgn0261671	CG42555	2L	16454	1471.16	1360.03	1437.24	1105.43	1578.3	1424.05	1286.94	1320.98	1593.16	1500.83	2057.42	2836.35	3542.24	2591.7	2573.44	2193.54	2425.55	2607.16	2728.3	2486.6	2672.94	2940.26	1233.04	2358.66	2809.29	2254.96	2348.97	1917.51	2835.22	2156.56	3476.45	3244	3407.49	2620.3	3927.93	2679.57	1673.95	3228.01	2780.95	3274.98	2377.21	2399.32	2172.39	3415.02	2289.99	2549.09
FBgn0285970	CG32500	X	1084	258.676	266.806	410.147	331.33	281.375	261.012	307.918	354.772	430.196	487.103	259.628	214.181	250.377	350.251	355.893	387.962	321.834	304.802	323.126	237.004	262.655	229.766	472.482	366.052	418.183	331.108	352.494	330.706	538.842	490.555	470.828	394.655	414.191	418.936	251.593	187.296	171.951	323.523	387.699	337.072	220.282	232.503	282.497	185.639	205.301	219.276
FBgn0266720	CG9474	3R	1846	1145.57	1491.99	1108.09	1034.38	1019.88	942.33	1079.91	1045.92	1326.09	1255.44	2874.74	2709.08	2694.57	2647.83	2492.8	2637.37	2503.15	2311.48	2729.76	2805.97	2315.25	2391.83	2768.98	2490.38	2840.59	2530.4	2511.15	3048.95	2543.74	2694.13	2736.24	2357.95	2687.94	2566.57	897.262	952.888	1078.74	1024.01	804.658	943.015	849.658	876.356	830.221	773.705	756.571	919.466
FBgn0034876	CG3957	2R	1661	1198.5	1394.71	1187.36	1133.1	1064.03	1174.55	1136.05	1031.03	1069.15	964.096	1286.38	1089.53	1135.75	1080.8	1173.9	1257	1149.62	1122.67	1193.08	1158.6	1074.56	1103.63	1330.06	1281.18	1182.31	1168.87	1139.68	1257.56	1225.79	1275.76	1238.22	1030.4	1126.69	1178.16	809.974	792.934	944.996	933.017	863.179	975.804	869.326	868.102	787.045	953.115	828.806	869.63
FBgn0036317	CG10948	3L	2904	487.39	507.605	599.71	481.662	411.24	401.114	485.124	408.207	623.743	458.612	766.335	765.154	789.594	771.659	809.482	713.85	767.684	852.837	792.464	645.738	602.385	665.193	720.572	700.706	698.309	639.38	700.545	630.615	672.765	603.398	608.319	687.958	710.154	836.316	216.935	225.576	201.344	246.975	277.973	222.966	268.796	327.43	293.6	224.262	309.218	323.931
FBgn0027343	CG16785	X	3250	177.778	222.498	153.374	112.936	139.389	152.577	192.997	146.289	152.978	158.079	1120.87	975.454	949.474	857.838	797.076	926.454	788.226	971.413	918.936	521.408	761.025	610.953	610.227	708.364	625.268	512.36	512.449	442.164	711.366	657.469	641.093	571.251	599.755	553.65	370.971	385.53	332.145	459.287	381.603	351.499	372.381	436.114	445.334	448.525	543.666	487.142
FBgn0037329	CG12162	3R	1639	757.053	998.835	756.531	691.829	762.742	785.915	745.67	762.103	662.621	723.302	1081.65	989.423	965.311	998.571	990.142	1018.01	1063.65	960.771	1073.92	1079.34	1002.73	1105.14	1116.78	993.241	1052.28	967.633	1108.58	1132.17	1132.83	1213.85	997.611	876.839	945.828	1072.26	649.52	710.906	739.243	707.707	814.412	720.049	814.255	833.708	734	751.279	748.967	718.878
FBgn0032020	CG7787	2L	888	341.573	312.076	421.348	356.011	423.361	378.083	408.803	296.957	420.899	376.815	251	233.581	250.377	287	258.197	240.537	277.705	270.597	277.07	313.933	314.288	320.92	346.586	284.111	289.758	321.117	355.456	354.904	278.874	296.213	275.782	290.232	303.01	313.034	260.578	292.565	330.675	287.416	267	274.117	301.576	350.818	301.001	392.459	396.661	419.864
FBgn0283468	CG3412	3R	3492	2053.43	2191.27	2098.99	2341	1958.37	2017.08	2065.94	2064.69	2281.99	2339.93	2083.3	2048.69	2009.05	2045.37	2191.96	2290.53	2090.78	2260.55	2218.02	2070.87	2164.1	2021.94	2120.24	2228.47	2231.38	2131.5	2231.97	2196.15	2314.5	2297.61	2493.23	2450.85	2550.13	2385.13	2037.13	2180.57	1816.51	1919.47	1916.55	1884.72	1934.02	2041.62	1841.78	1735.54	1648.74	1668.24
FBgn0036117	CG6321	3L	1594	4421.47	3801.74	2385.06	2027.62	3869.12	3963.16	2248.41	2641.96	1030.27	1166.29	241.588	233.581	308.447	293.325	286.11	333.648	284.553	267.557	234.669	261.87	226.736	235.793	307.335	319.338	360.392	245.476	231.787	271.311	436.43	426.297	487.614	233.414	245.07	218.034	228.487	410.138	380.644	359.63	301.137	371.173	422.206	449.872	398.457	338.885	304.149	345.111
FBgn0036152	CG6175	3L	3956	876.903	672.311	813.4	678.366	422.495	522.983	677.244	437.99	789.398	656.21	1094.2	1132.21	1165.91	1154.33	1332.08	1072.33	1003.54	1112.79	1144.1	1172.59	984.768	1061.45	950.148	1056.04	1439.96	1198.12	1406.27	1099.18	1381.77	1271.84	1301.37	1127.15	1325.57	1118.2	934.487	1028.08	673.108	866.579	848.549	709.556	663.467	619.09	833.922	789.902	830.073	771.205
FBgn0032782	CG9994	2L	1604	1541.07	1957.22	921.107	821.967	1544.53	1698.5	900.945	1128.26	840.954	995.344	2130.36	2064.21	2068.63	2036.67	2004.32	1937.48	1957.63	1870.62	2246.53	2121.38	2356.41	2528.94	2269.84	2238.43	2365.42	1851.06	2150.51	1929.24	1835.53	1832.92	1805.77	1671.52	1458.67	1608	3096.13	2351.46	2326.48	1642.17	2032.37	1775.86	1211.55	1294.59	1856.59	2189.05	2468.68	2248.83
FBgn0266019	CG43154	X	9133	6251.18	4960.46	5869.58	5341.66	4914.97	5272.06	4489.81	5339.1	5912.88	5589.74	4255.24	4391.48	5065.62	4137.39	4815.02	3719.78	3625.39	3693.35	4386.33	4085.01	4073.02	4415.28	3088.91	3876.47	4372.86	3520.16	4095.89	3446.39	4268.2	3718.34	4843.37	3888.96	3975.14	3495.55	7950.84	5747.4	4463.38	7846.88	7421.14	7633.31	5407.39	6218.41	5952.18	6351.61	5171.8	5545.45
FBgn0038388	CG4287	3R	1648	1214.48	1242.52	1264.91	1100.19	1253.63	1234.05	1271.15	1255.28	1190.86	1212.24	959.292	1058.49	981.148	1053.92	1057.6	1062.24	933.546	941.769	959.875	1122.08	1086.54	1101.37	1177.5	1192.35	1069.14	1051.84	989.353	1147.57	1040.66	1192.69	1051.17	1054.97	1006.9	910.291	1646.91	1963.19	2222.14	1815.48	1424	1840.13	1898.62	1657.78	1627.14	1689.44	1528.35	1721.82
FBgn0031630	CG15629	2L	1432	51.935	26.9695	61.1774	44.8754	56.2749	41.2629	42.1084	40.2951	34.6524	28.4909	502.785	392.665	455.506	123.339	176.783	145.098	159.776	132.258	142.556	146.088	125.715	155.94	125.156	133.249	138.859	182.68	156.253	158.387	96.1092	130.083	119.106	152.026	147.198	121.476	164.305	133.978	149.906	141.541	169.466	177.061	89.1616	83.9211	101.156	82.2295	68.4335	73.5074
FBgn0267330	CG5183	2L	1679	3474.65	3801.74	2755.57	2610.25	3328.01	3440.18	3418.68	3428.59	3016.45	3299.43	2168.01	2369.18	2217.95	2262	2049.29	2150.86	2198.82	2173.9	2013.33	2128.37	2137.16	1984.28	2260.21	2139.64	2021.89	1974.51	1849.85	2061.96	2026.96	2164.4	2041.59	2309.57	2419.38	2110.26	3292.53	4742.56	5620.01	4195.69	3634.37	4396.36	4455.46	4677.57	3748.95	3791.28	3624.44	3873.47
FBgn0029006	CG4943	2R	5365	1489.14	1598.91	1454.47	1501.83	1563.58	1507.54	1438.7	1490.92	1542.45	1635.93	1683.27	1826.75	1870.29	1819.25	1765.51	1734.97	1692.86	1869.1	1747.22	1714.97	1614.09	1774.1	1441.88	1636.51	1943.23	1753.3	1751.36	1657.2	1943.45	1818.03	2095.94	1866.55	1944.12	1856.4	3337.45	3037.76	2449.94	2920.37	2967.48	2943.15	2812.52	3131.22	2938.47	2748.46	2393.91	3039.97
FBgn0030447	CG2200	X	1224	876.903	921.779	918.522	771.108	974.855	927.936	893.927	922.407	907.723	897.924	495.725	594.43	542.233	520.237	516.393	522.973	566.823	577.679	608.238	495.765	502.86	522.813	588.01	518.446	461.526	574.443	582.059	573.42	393.89	401.22	422.866	640.354	566.871	618.282	1222.02	1568.09	1840.02	1575.73	1204.55	1617.16	1829.12	1565.61	1532.15	1294.49	1352.2	1282.02
FBgn0041100	CG10523	3L	1630	249.688	287.033	353.278	270	328.126	305.154	329.849	317.981	362.582	340.053	305.122	291.783	245.098	284.628	310.922	289.42	271.619	294.92	309.967	261.093	278.369	292.293	341.402	306.319	272.1	271.879	280.662	274.978	306.447	284.459	204.638	253.377	244.287	306.805	159.171	236.513	193.996	196.425	263.343	232.147	255.684	242.133	259.059	190.623	210.37	198.096
FBgn0034913	CG11173	2R	1212	433.458	428.623	429.103	435.291	367.086	434.7	439.507	417.843	439.493	376.815	265.903	306.527	333.334	313.882	311.697	317.353	272.379	306.322	267.566	270.417	330.002	303.593	351.769	312.446	304.206	305.418	337.683	315.308	289.115	312.67	367.709	339.372	274.823	218.034	397.927	366.39	380.644	375.518	326.74	352.811	315.999	284.781	294.833	404.918	451.154	408.651
FBgn0058045	CG40045	3L	881	2343.07	2095.92	2559.97	2434.49	2883.01	2711.84	2633.53	2838.18	2455.25	2381.29	1506.79	1481.42	1512.07	1432.63	1453.04	1547.19	1485.91	1473.84	1422.63	1446.11	1365.66	1360.52	1746.26	1535.43	1356.49	1518.53	1288.53	1472.41	1256.51	1406.62	1388.5	1460.38	1469.64	1347.92	1770.13	2110.84	2172.17	1734.6	1758.06	1777.17	1656.05	1641.28	1555.59	2174.1	2060.61	1870.08
FBgn0034803	CG9849	2R	986	310.611	285.106	239.54	241.579	249.341	299.396	285.109	228.631	223.127	226.089	228.253	221.941	218.703	223.75	215.552	200.964	229.773	222.71	198.847	237.004	204.287	229.013	256.977	232.803	198.256	214.792	224.382	195.051	218.215	190.423	185.453	236.486	187.13	179.099	617.429	807.972	920.012	805.919	719.316	807.924	921.774	824.077	645.179	779.935	794.589	812.319
FBgn0032120	CG33298	2L	6463	1451.18	1214.59	1408.8	1393.38	846.721	879.956	1215.88	889.996	1386.94	1149.75	784.376	948.294	882.354	785.1	721.865	806.961	723.555	728.18	777.843	664.387	732.59	784.219	584.308	647.866	907	655.079	663.518	510.358	883.102	687.247	839.336	701.779	726.597	745.209	3607.02	2410.25	1904.69	4013.71	4334.18	4031.75	3477.3	3334.83	3741.55	2825.71	2320.4	2768.36
FBgn0037834	CG6554	3R	1528	558.301	695.428	472.186	904.987	474.441	465.407	563.2	515.076	393.854	558.79	595.341	631.678	538.462	604.835	553.611	657.208	578.996	610.364	545.367	653.509	606.875	549.179	544.317	647.1	623.663	675.773	554.66	602.751	593.199	601.047	586.736	565.108	569.219	658.774	649.52	440.215	589.337	528.613	499.863	603.32	534.97	605.332	483.576	650.361	639.98	518.29
FBgn0030479	CG1987	X	2452	923.844	646.305	837.527	700.804	791.312	704.348	905.331	777.87	830.812	880.461	1383.64	1556.69	1319.76	1685.63	1553.83	1356.32	1329.94	1295.22	1423.36	1338.1	1095.52	1301.01	1067.9	990.178	1129.33	1218.1	1054.52	1215.03	1380.19	1358.04	1235.82	970.512	1229.26	1285.62	437.72	832.581	784.803	730.815	687.617	777.758	858.836	708.514	689.589	485.902	580.418	908.253
FBgn0030701	CG16952	X	4040	727.09	732.03	806.507	923.685	769.668	810.864	727.248	675.381	813.908	728.816	954.585	1053.83	1184.77	1033.36	1061.48	1021.89	1070.5	1099.87	1140.45	1092.55	1034.16	1131.51	887.94	1057.57	1063.52	1035.42	1154.49	1131.44	1108.41	1097.09	1244.62	1337.53	1350.62	1175.05	414.615	381.429	368.887	424.624	474.261	432.816	469.41	499.399	441.633	536.984	486.638	558.158
FBgn0030093	CG7055	X	2668	726.091	782.116	648.825	1091.97	712.527	714.904	739.529	742.831	697.273	727.897	907.523	880.78	871.042	865.745	852.127	803.082	750.945	823.953	785.153	753.749	835.856	781.959	738.346	853.866	759.311	805.647	799.036	828.599	783.054	734.265	710.638	669.531	679.618	705.495	785.585	667.158	765.697	765.479	842.453	692.506	970.288	850.217	863.529	743.803	717.285	868.384
FBgn0267390	CG6498	3L	7868	9358.29	8181.39	10348.5	8158.34	11892.2	11110.3	10806.1	11054.9	11520.6	12306.2	5637.31	6317.56	8820.53	7988.57	8668.59	7521.04	7455.44	7698.33	8777.78	8407.8	8904.07	8805.7	5868.26	8678.8	7697.46	8097.86	9675.07	7420.73	7580.02	7086.4	9344.61	8117.29	8898.46	7883.48	1458.21	1278.26	936.178	1647.95	1552.02	1388.95	1144.68	1161.14	1348.34	1258.36	1188.72	1395.39
FBgn0003392	CG18102	X	4768	3175.03	3118.83	3286.34	2970	3164.38	2909.52	3151.11	2960.81	3218.44	3204.77	2312.34	2534.47	2314.48	2310.23	2470.31	2396.05	2586.08	2577.51	2681.51	2484.27	2475.39	2762.47	2046.93	2390.06	2410.37	2412.66	2617.79	2460.13	2359.4	2465.31	2300.58	2474.65	2494.54	2610.96	3983.12	3840.26	2895.25	3086.47	3283.25	3240.88	2903	3091.32	3077.86	3281.71	3362.11	3502.19
FBgn0030305	CG1749	X	1432	607.24	774.41	519.577	616.288	529.85	606.469	541.269	531.72	448.79	522.027	440.035	426.81	355.204	447.499	405.516	515.99	409.33	423.378	434.247	526.071	538.779	426.386	499.883	469.435	439.855	463.836	393.964	463.429	450.61	460.777	446.847	414.618	399.315	426.723	617.429	1173	1128.7	1116.44	830.261	1075.48	1123.7	1227.17	798.147	961.836	1055.65	978.022
FBgn0051159	CG31159	3R	2481	132.834	209.014	121.493	151.08	174.019	143.94	144.748	168.188	171.571	151.645	136.481	190.9	177.979	173.94	157.399	152.857	198.578	190.026	171.067	147.642	174.355	174.02	166.628	167.71	174.979	166.267	154.031	159.12	176.463	162.212	165.469	182.739	188.696	207.911	102.691	146.283	117.573	86.6579	132.891	107.548	162.589	177.472	165.304	139.541	150.807	142.031
FBgn0034936	CG2970	2R	1354	1244.44	1261.79	1162.37	977.535	1145.41	1185.11	1126.4	1147.53	1249.18	1185.59	1149.11	1012.7	1056.56	1109.26	1033.56	1055.26	1033.22	1050.46	975.959	1021.06	973.544	943.172	1248.6	993.241	1047.46	982.619	1045.63	1082.31	1061.14	1093.17	992.815	1064.19	1056.23	1052.01	833.08	928.279	987.617	860.802	853.425	890.552	1067.32	1034.57	1016.5	859.672	875.696	854.679
FBgn0259236	CG42334	3L	2055	1955.55	1572.9	1670.75	1412.83	1249.3	1363.6	1680.83	1631.08	1464.7	1456.71	6294.62	5565.6	6898.96	9454.41	11228.1	10933.6	10673.8	10162.6	10446.8	11952.8	12478.7	12335.8	14729.1	13007.1	12664.3	12373.7	13905	13298.6	12415.4	13683.8	14375	14485.5	15435.5	14166	849.767	697.235	709.85	934.462	942.425	716.114	734.272	707.138	1000.46	423.607	527.192	356.324
FBgn0005617	CG10385	2L	5021	775.03	890.957	900.427	1430.03	994.768	941.37	956.212	1066.07	921.246	1034.86	649.463	758.169	665.159	710.78	778.467	661.088	665.732	634.687	769.801	634.082	633.065	669.713	545.798	705.301	669.414	792.803	732.388	712.008	771.237	713.89	701.845	633.444	634.989	669.675	783.018	548.218	549.656	691.819	770.521	693.818	671.334	682.375	743.868	680.262	646.317	778.68
FBgn0085423	CG34394	2L	6208	3097.12	3908.65	3583.61	3207.09	3972.15	3731.89	3510.79	4096.96	4048.41	5125.61	2293.51	3156.06	2263.2	2228.01	2237.71	2117.5	2351.75	2528.87	2294.78	2159.45	2419.27	2489.01	1697.38	2054.64	2288.37	2281.36	2201.61	2291.48	2317.65	2190.26	2462.85	2607.48	2605.73	2369.56	9152.33	9013.47	9845.3	8948.88	6442.14	8801.91	6719.9	7662.96	5811.55	4788	6967.55	7776.84
FBgn0033739	CG8529	2R	3370	1850.68	2340.57	1856	1911.69	2444.93	2438.35	1888.74	2896.87	2008.15	2980.52	5029.42	5617.59	5273.01	5492.54	4902.64	5034.2	4976.63	5250.8	5121.04	5424.67	5211.19	4723.39	4873.67	5470.87	6100.98	4837.45	4412.1	5201.84	5597.97	5312.25	5961.69	5743.99	7123.46	5327.03	1741.89	1211.27	1378.55	1665.28	1808.04	1593.55	1127.63	1159.76	1565.45	1055.28	1111.41	1132.51
FBgn0261456	CG11228	2R	2804	870.91	965.123	971.083	936.399	891.741	882.835	907.086	913.647	1056.47	973.287	850.263	887.764	976.623	964.574	898.649	932.661	821.703	858.157	962.8	950.346	1004.97	1004.19	907.195	935.04	1037.03	934.808	1044.89	1008.98	1010.72	910.582	1039.18	1037.31	988.109	921.972	263.145	220.107	257.192	314.857	258.466	335.761	291.086	257.266	252.891	296.525	313.02	365.045
FBgn0261393	CG1089	3R	2490	1950.56	2703.69	2379.02	2002.19	2138.45	2295.37	2202.8	2401.94	2361.43	2159.8	586.713	787.658	491.705	459.359	421.024	457.019	419.221	393.734	361.141	478.67	648.78	531.853	517.657	444.163	459.118	356.797	304.359	298.442	311.173	298.564	262.193	206.541	169.905	144.837	4939.43	5910.09	7283.67	6037.17	5093.73	5631.86	6393.41	5757.54	4676.63	4905.12	5410.05	4586.11
FBgn0038453	CG10326	3R	1294	444.444	407.432	584.201	714.266	552.36	530.66	538.637	572.015	618.672	540.409	596.91	519.156	482.655	616.695	659.061	626.171	586.605	584.52	601.658	558.707	646.535	589.859	734.643	630.252	640.518	695.04	668.702	683.411	690.096	683.328	576.344	532.093	525.373	669.675	331.178	273.425	361.538	270.084	284.069	268.871	259.618	238.006	333.075	327.672	354.841	330.16
FBgn0033649	CG13194	2R	3212	77.9025	86.6877	115.461	92.7424	90.9057	107.476	86.8486	176.948	97.1957	134.183	6122.05	5463.94	5736.81	5521.79	4884.03	4564.76	4650.23	4968.8	5013.58	4382.63	4067.78	5277.85	3562.87	4054.14	4514.13	4391.46	4834.2	4154.73	4721.17	4240.24	4498.84	4126.21	4840.32	5636.95	886.993	760.123	678.987	896.91	1019.23	659.717	557.26	608.084	831.455	612.984	641.248	759.992
FBgn0038926	CG13409	3R	2087	17.9775	20.2271	17.2331	18.6981	24.2415	25.9093	16.6679	20.1475	18.594	28.4909	59.6126	48.8891	58.0695	26.8816	24.8117	38.7962	37.281	48.6467	28.5112	46.6237	37.4152	24.1066	25.1793	49.0111	31.3035	39.9613	26.6592	47.6628	20.4823	18.8072	24.7804	30.7124	30.5358	33.4838	60.3309	87.4961	67.6047	75.1036	58.5206	53.7742	65.56	45.3999	71.5495	56.0656	67.1662	63.5403
FBgn0052512	CG32512	X	2322	260.674	264.879	241.263	533.269	265.791	300.356	221.947	298.709	150.442	206.789	697.31	549.421	478.885	399.27	445.06	443.053	588.126	548.035	431.323	529.956	379.39	507.746	328.812	458.713	477.579	732.861	458.39	522.091	414.373	431.782	408.477	662.62	443.161	541.191	2610.92	3673.47	2588.08	4506.21	2860.19	3633.03	4093.57	3374.73	2526.44	4639.74	3587.69	4472.74
FBgn0003410	CG9949	3L	3191	1434.21	1298.39	1311.44	1461.44	1120.3	1109.3	1194.83	1204.47	1255.09	1298.63	938.898	997.959	909.504	890.254	908.728	871.363	928.22	901.483	931.364	932.474	954.088	931.119	822.77	840.081	934.29	920.536	984.91	949.589	978.423	999.916	940.057	963.602	981.062	959.349	668.774	590.599	521.732	746.703	841.234	797.431	660.845	718.144	745.102	707.672	757.838	784.91
FBgn0261787	CG2478	2L	4892	1745.82	1931.21	1496.69	1594.57	1917.68	1861.63	1806.28	1702.91	1511.18	1618.47	1164.01	1295.95	1288.09	1237.34	1207.24	1143.71	1157.23	1238.21	1249.37	1245.63	1245.93	1274.64	990.879	1294.2	1357.29	1123.91	1203.37	1165.9	1307.72	1242.06	1362.12	1261.51	1317.74	1221.77	1725.21	1655.59	1394.71	1591.62	1672.71	1693.23	1670.47	1655.03	1528.45	1592.26	1527.08	1627.13
FBgn0031114	CG1676	X	2334	688.139	615.483	483.387	475.679	429.421	507.63	468.456	479.161	455.552	413.578	704.369	747.305	693.063	700.502	730.394	667.295	682.47	725.899	731.786	576.58	588.915	607.186	652.44	664.713	597.978	643.662	649.448	648.214	684.581	668.439	612.316	621.159	579.398	686.807	762.48	613.84	584.928	636.936	715.658	620.37	635.932	738.781	659.983	736.328	620.971	666.55
FBgn0264815	CG44007	2L	5704	235.705	129.068	115.461	108.449	101.295	136.264	157.907	125.265	136.074	134.183	672.21	578.133	560.333	470.427	501.662	482.625	715.947	668.892	645.522	704.795	627.079	594.379	516.916	588.133	615.636	647.23	713.874	668.745	489.212	459.209	512.395	684.887	690.58	541.97	1266.95	974.762	712.789	710.595	758.329	692.506	967.666	903.871	890.668	596.787	861.756	651.6
FBgn0038145	CG8863	3R	2021	9484.13	13348	8513.99	7761.94	9036.89	8662.33	9003.31	8374.37	9195.55	11599.5	12281.8	11639.5	10189.3	11631	11384.7	12374.4	12426.7	12394.3	11396.4	11585.2	10822	11709	12578.5	11506.9	11773.3	12323.8	12355.8	12930.5	14696.8	15428.2	13117.6	13060.5	13192.3	14281.2	10934	9837.85	9480.83	9330.17	8729.32	9600.65	9512.76	10213.6	7930.9	9279.48	8590.94	8732.43
FBgn0031284	CG3876	2L	1370	216.729	261.99	305.025	252.798	228.563	225.507	223.701	258.414	253.554	241.713	145.11	156.756	133.484	134.408	172.907	149.753	168.145	146.7	150.597	171.731	176.6	155.94	202.175	176.134	164.544	154.136	160.696	145.188	164.646	196.692	159.874	164.311	122.143	138.607	264.429	285.73	352.72	316.301	308.452	318.71	318.622	341.187	331.842	372.525	316.822	313.964
FBgn0040227	CG10161	3R	2012	5155.55	5460.36	4171.26	4013.35	4127.98	4155.08	4274.01	4329.09	4035.73	3982.3	3988.55	4097.37	3751.89	3424.24	3333.3	3285.26	3961.67	3607.45	3503.95	3316.5	3715.33	3052.5	3587.31	3567.09	3576.63	3228.3	3426.45	3348.86	3307.89	3420.56	3645.92	3429.04	3282.21	3380.3	6771.18	6921.77	6842.77	5605.32	6356.8	6000.41	6784.15	6212.91	6175.46	5697.51	5927.1	5420.86
FBgn0037008	CG5047	3L	1124	365.543	362.162	343.8	339.557	401.717	412.629	376.344	362.656	366.808	337.296	233.744	232.029	290.347	277.513	277.581	300.283	297.487	230.312	258.794	235.45	226.736	254.626	323.628	281.814	238.388	280.442	284.365	272.778	231.607	271.137	268.588	310.195	266.993	260.862	250.309	222.842	239.556	238.309	295.041	249.197	236.016	207.739	236.854	280.328	294.011	251.669
FBgn0260755	CG42553	3L	1251	459.425	483.525	355.863	326.842	229.429	202.476	255.282	301.337	365.118	332.7	230.606	223.493	261.69	218.215	199.269	214.155	208.469	218.91	249.29	166.291	164.627	164.98	225.873	222.082	169.36	210.51	199.944	230.981	203.247	181.019	191.049	240.325	260.729	212.583	372.255	348.617	424.734	329.3	351.124	377.731	271.418	293.036	342.944	351.344	281.338	239.211
FBgn0043900	CG11518	3R	4507	608.239	593.329	500.62	929.668	580.931	545.054	585.132	582.527	584.864	638.748	746.726	712.384	816.743	738.452	756.757	720.834	736.49	750.223	796.119	731.215	674.97	696.079	632.444	688.453	797.839	800.652	819.771	752.339	877.588	788.335	826.547	886.821	869.88	796.602	474.945	475.76	429.143	524.281	552.288	548.234	521.858	535.169	550.191	527.017	457.491	515.798
FBgn0031299	CG4629	2L	3115	2081.4	3079.34	3266.53	2498.06	3819.77	4159.88	3959.07	3892.86	3482.99	3901.42	636.129	797.746	729.262	1257.9	1294.86	1241.48	952.567	994.976	755.911	1606.96	1079.05	1601.58	1330.06	1227.58	1809.99	1612.72	1652.13	1473.88	2802.92	3107.89	2614.73	1010.44	1370.2	948.447	261.862	303.502	223.39	283.083	343.809	270.182	908.662	1037.32	647.647	193.115	216.706	239.211
FBgn0030834	CG8675	X	1071	340.574	350.604	309.333	350.028	325.529	358.891	321.077	327.617	322.013	270.204	561.613	504.412	422.323	519.447	507.864	517.542	485.414	525.232	470.8	405.626	457.214	449.739	539.874	458.713	465.54	510.933	444.32	486.894	530.176	557.947	463.633	456.079	364.081	516.273	655.938	483.963	489.399	550.278	685.179	544.299	487.766	514.532	561.294	579.344	664.059	528.257
FBgn0035449	CG14971	3L	2419	1597	1505.48	1732.78	1529.5	1309.91	1461.47	1492.22	1353.39	1525.55	1339.07	494.941	521.484	433.636	476.752	521.046	470.21	474.762	501.669	520.511	506.644	487.146	450.493	451.005	434.974	397.314	451.705	465.796	437.764	472.668	474.882	374.904	437.652	384.438	418.158	1919.04	2045.22	1807.69	1993.13	1956.78	1707.66	1884.19	2054	2003.39	1721.84	1572.7	1598.47
FBgn0051324	CG31324	3R	3856	868.913	517.237	236.093	169.778	187.006	190.001	331.604	172.568	462.313	497.213	2314.69	1531.08	2804.68	2110.99	2303.61	1374.94	1538.41	1593.18	626.514	3275.31	1531.03	2412.92	1694.42	1199.24	2351.78	3095.57	2738.49	1911.64	2943.15	3047.55	3219.06	1356.72	2636.26	960.128	1010.22	987.066	496.748	1536.73	826.603	3160.87	2071.7	1344.11	204.78	2526.69	1709.57	1893.75
FBgn0086447	CG10685	2L	681	94.8813	80.9085	62.039	57.5901	73.5903	71.0106	70.1807	84.0941	73.5306	62.4962	137.266	150.547	148.567	151.011	142.667	135.011	153.689	171.023	141.825	157.743	140.681	146.9	156.26	127.123	93.1079	149.141	146.626	189.185	114.228	146.539	107.115	113.636	110.399	172.091	165.589	91.5975	104.346	121.321	134.11	120.664	135.054	178.848	139.398	186.885	173.618	156.982
FBgn0030321	CG1703	X	3059	1687.89	1596.98	1577.69	1549.7	1455.36	1521.93	1729.95	1399.82	1516.25	1469.58	1433.84	1496.94	1214.93	1464.25	1450.71	1342.35	1306.36	1308.9	1236.95	1674.57	1567.7	1497.62	1427.81	1363.89	1403.84	1400.78	1314.45	1328.69	1570.83	1483.42	1347.73	1135.59	1119.65	1520.01	2264.33	2172.37	1748.9	2478.42	2267.67	2539.19	2496.52	2792.78	1838.08	2856.85	2425.59	2475.58
FBgn0025678	CG5809	2L	1781	2001.5	1952.4	1492.38	1405.35	1348	1470.11	2022.96	1505.81	1813.76	1717.73	1423.64	1745.26	1301.66	1399.42	1380.15	1528.57	1401.46	1283.82	1228.17	1272.05	1334.23	1047.89	1553.71	1497.14	1297.89	1265.92	1075.25	1286.16	1675.61	1535.14	1394.1	1283.01	1371.76	1292.63	3159.03	7042.07	7383.61	5691.98	5738.68	6762.43	7991.76	7665.71	4840.7	3857.31	3449.56	4878.9
FBgn0030406	CG1463	X	1526	486.391	390.095	390.329	329.086	374.012	402.074	445.648	410.835	389.628	379.573	301.985	263.07	235.295	327.323	288.436	269.246	292.922	253.875	263.911	270.417	259.662	223.74	373.246	262.669	238.388	264.03	208.09	308.708	245	308.752	326.142	234.182	288.133	288.895	324.76	240.614	330.675	293.193	215.795	258.378	298.954	284.781	291.133	363.803	326.96	291.538
FBgn0260745	CG3359	3R	3163	162.796	182.044	199.042	201.939	487.428	254.295	203.524	235.639	254.399	203.113	36049.9	36182.6	33075.5	34392.6	33726.1	34252.4	31968.8	31583.1	32998.4	24605.6	25230.6	25114.6	32261.3	33438.6	35849	24979.4	29247.4	26262.2	37989.1	32106.3	32803.7	23858.9	29078.7	28639.5	444.138	359.554	299.812	252.752	256.028	266.248	288.464	451.248	393.522	269.115	324.426	227.998
FBgn0036988	CG5262	3L	2033	234.706	236.946	376.542	359.751	333.321	351.215	328.972	286.446	359.201	264.69	228.253	276.262	244.344	302.022	327.204	327.44	302.052	311.643	340.672	352.009	330.002	354.82	304.373	374.476	341.931	328.967	368.045	393.768	367.894	344.015	345.327	379.298	327.282	317.706	396.644	340.415	386.523	405.848	466.946	497.083	342.223	364.575	420.662	483.41	454.956	538.224
FBgn0259700	CG42354	X	6153	2771.53	2897.3	3220.86	2701.5	3358.32	3467.04	3092.34	3232.37	3604.69	3439.13	1982.12	2127.06	2460.03	2112.57	2381.15	2209.06	2408.05	2374.56	2712.95	2509.13	2323.48	2576.4	1920.29	2394.65	2812.5	2345.58	2332.68	2413.94	2553.2	2354.82	2897.71	2625.14	2987.82	2835.22	2005.04	1618.68	1353.56	1957.03	1890.95	1809.96	1603.6	1858.65	1860.29	1670.75	1600.58	1569.82
FBgn0034707	CG5465	2R	2755	111.86	141.59	186.117	270.748	151.509	158.334	178.084	141.033	207.069	167.269	174.131	187.796	162.142	180.265	203.146	172.255	202.382	158.862	184.226	160.075	181.838	181.553	202.175	205.234	194.242	185.534	165.139	152.521	168.585	177.885	139.889	166.615	173.819	150.288	169.44	147.65	148.436	151.651	196.288	129.845	167.834	144.454	152.968	161.967	192.628	163.211
FBgn0030797	CG13004	X	2321	4514.35	5278.32	3694.77	2583.33	3379.09	3497.75	3665.19	2804.01	3556.52	3523.68	152.953	154.428	103.318	113.061	94.5946	76.0406	120.212	164.943	110.389	116.559	99.5245	85.8799	66.6511	75.8141	86.6867	104.185	74.0534	109.991	66.1736	64.258	51.1596	134.367	119.012	116.025	160.455	138.08	158.724	141.541	113.384	77.3823	142.921	93.5514	161.603	83.4754	76.0373	73.5074
FBgn0005391	CG2979	X	1616	2795.5	1512.22	1605.26	2149.53	9184.07	2509.36	2627.39	4679.49	4585.94	8268.8	36471.1	21522.1	10334.9	23291.3	37359.4	55088.3	47480	20766.8	16671	7020.75	11713.2	3594.15	15075	56875.1	32097.4	17839.8	8489.48	8848.41	35224	11715.3	11116.8	5511.34	6299.78	7720.73	1155.27	549.585	605.503	1321.53	996.069	522.003	1359.71	811.696	301.001	1458.95	767.976	1059.01
FBgn0020224	CG7037	3L	4902	745.068	716.618	669.504	1126.37	817.285	787.834	735.143	778.746	714.177	740.764	912.229	1016.58	942.686	834.119	828.866	844.206	874.962	867.279	883.846	897.506	812.658	845.239	729.459	848.505	918.237	959.784	945.661	892.394	810.626	741.317	843.333	813.879	898.85	808.283	1195.07	1167.53	1156.63	1123.66	1142.37	1146.31	923.085	960.277	926.443	1186.1	1260.95	1397.89
FBgn0039595	CG10001	3R	2273	331.585	279.327	349.831	245.319	416.435	450.054	328.095	335.5	228.199	184.731	1499.73	1303.71	1417.05	954.296	1290.21	1121.99	1635.04	1456.36	1314.44	1305.46	977.285	938.652	1378.94	1114.24	1527.45	1275.19	1692.12	1598.54	1217.91	1479.5	1439.66	1389.74	1248.84	978.816	789.436	524.977	565.822	651.379	662.014	587.581	604.463	609.46	592.134	524.525	562.676	505.831
FBgn0040813	CG11051	3L	610	362.546	144.48	106.845	178.006	724.648	330.103	356.167	475.657	359.201	917.224	2844.93	1933.06	1475.87	3682.77	4846.81	8708.98	6037.24	2474.14	2038.18	1011.73	1102.25	393.24	1999.53	6200.67	3385.6	1793.97	897.527	986.986	3623	1126.87	1259.8	808.504	882.408	851.889	101.407	75.192	92.5891	158.873	124.356	57.7088	166.522	132.072	45.6437	158.23	98.8484	88.4581
FBgn0032160	CG4598	2L	1216	1389.26	1432.27	1526.85	1450.97	1238.91	1342.48	1590.47	1764.22	1945.6	2061.46	1136.56	1164.8	1092.76	1200.97	1113.42	1231.39	1034.74	1007.9	1049.8	1066.13	1128.44	1045.63	1443.37	1327.13	1171.88	961.211	978.985	953.989	1137.56	1228.74	1458.85	1105.65	889.454	948.447	1662.31	2443.06	2714.48	1858.81	1597.12	1827.01	2365.4	2142.05	2110.71	1553.64	1503	1405.36
FBgn0024806	CG7020	3L	5932	1599	1627.8	1662.99	1659.64	1749.72	1599.66	1580.82	1382.3	1686.13	1555.05	1471.49	1557.47	1722.48	1751.26	1735.27	1639.53	1675.36	1619.78	1712.13	1745.28	1784.71	1957.91	1327.84	1653.36	1724.1	1639.84	1685.45	1603.67	1748.87	1711.46	1896.1	1704.54	1892.44	1777.75	1343.97	1356.19	983.208	1177.1	1382.55	1402.06	1149.92	1140.5	1216.34	1445.25	1239.41	1323.13
FBgn0002566	CG18028	2L	5316	1246.44	1270.46	1660.41	1406.09	2474.37	2148.55	2026.47	1987.6	1719.1	1703.94	2894.35	2886.01	3166.67	2464.41	2336.95	2424.76	2339.57	2402.69	2534.57	1693.22	1756.27	1730.4	1918.07	1798.1	1873.4	1818.24	1878.73	1814.12	1833.17	1938.71	2074.36	1960.99	2144.56	1991.89	1845.87	1990.54	1950.25	1647.95	1586.15	1521.42	1600.98	1544.97	1613.57	1355.54	1228	1381.69
FBgn0039135	CG13603	3R	1046	1697.88	1555.56	1880.99	1462.19	1502.97	1572.79	1443.97	1629.32	1807.84	1806.88	1743.67	1537.29	1458.52	1433.42	1477.07	1499.86	1463.09	1413.03	1513.28	1353.64	1361.91	1431.33	1619.62	1405.24	1499.36	1283.04	1450.71	1384.42	1428.25	1570.4	1543.58	1270.73	1327.92	1224.88	1913.9	1527.08	1546.09	1374.97	1489.84	1346.98	1054.2	1055.2	1191.67	1214.75	1173.51	916.974
FBgn0036819	CG6856	3L	1391	280.649	292.812	258.496	225.873	259.731	281.164	327.218	275.058	244.257	255.499	217.272	199.437	230.77	226.121	215.552	218.035	200.861	211.309	224.434	167.845	202.042	197.373	244.387	219.784	199.861	172.69	193.279	183.318	233.971	236.657	235.014	187.346	201.223	204.796	173.291	202.335	249.844	206.535	206.041	174.438	254.373	184.351	220.817	210.557	205.301	193.113
FBgn0035083	CG2803	2R	1429	4777.02	5643.37	5816.16	4139.75	5063.88	5382.41	5331.98	5833.15	6366.74	7619.94	6002.04	5374.7	5569.39	5602.43	6216.88	6328.44	8107.47	7735.58	7043.72	3705.03	3934.58	4089.84	6291.12	4791.6	4639.34	6772.01	7212.06	6780.58	7157.77	7703.9	5919.32	8662.44	8103.74	8936.27	5902.16	7191.09	6535.61	7045.29	6538.46	7407.72	11208.1	11451.8	8784.56	8470.89	8945.78	7888.96
FBgn0261524	CG12244	X	1951	1093.63	1178.95	987.454	1119.64	1276.14	1272.43	1200.09	1118.63	1036.19	1135.96	1164.01	1053.06	1041.48	1181.21	1139.79	1244.58	1114.63	1025.38	1084.15	1097.99	1128.44	1126.23	1373.01	1272.76	1290.67	1116.06	1078.22	1061.78	1396.73	1340.01	1182.27	1032.7	1046.05	1169.6	1006.37	1006.21	846.529	969.125	1086.29	965.312	1084.36	869.477	977.021	755.017	699.543	757.5
FBgn0030049	CG11265	X	6812	1437.2	1286.83	1396.74	1684.32	1345.4	1379.91	1459.76	1274.55	1562.74	1488.88	1455.8	1618.77	1710.41	1793.16	1725.19	1635.65	1743.84	1807.53	1984.08	1474.09	1383.61	1627.95	1068.64	1530.07	1775.47	1629.13	1671.38	1409.35	1936.36	1517.11	1889.71	2013.97	2115.59	2241.86	895.978	792.934	702.501	1083.22	1154.56	1116.14	1098.79	1174.89	937.546	976.787	817.401	914.482
FBgn0051633	CG31633	2L	1452	646.191	761.889	743.607	575.901	516.864	540.256	697.421	624.574	714.177	579.928	259.628	301.095	329.563	269.606	286.885	264.59	294.444	257.675	271.221	254.099	274.628	251.613	322.887	256.543	231.967	271.166	268.073	269.111	239.485	228.821	268.588	243.396	231.759	215.698	421.033	436.114	476.172	385.628	434.028	413.143	398.605	437.49	453.969	391.213	397.928	358.816
FBgn0260936	CG5505	3L	4538	2746.56	2258.7	2563.42	2482.36	2457.92	2299.21	2546.68	2315.22	2425.67	2297.66	1391.48	1576.87	1421.57	1471.37	1480.95	1381.15	1398.42	1517.93	1464.3	1446.89	1495.86	1508.92	1108.63	1337.85	1520.23	1547.07	1345.55	1313.29	1701.61	1563.35	1641.1	1507.21	1527.58	1737.26	3582.63	2638.56	2302.97	2978.14	3065.02	3345.8	2714.18	2637.32	2794.13	2789.57	2511.76	2681.15
FBgn0042111	CG18766	3R	1651	889.886	904.442	943.51	744.931	1027.67	1068.04	836.028	981.098	873.071	952.148	816.535	898.629	999.247	969.318	887.794	934.213	951.045	845.996	933.557	842.334	815.652	803.806	881.275	980.988	938.303	840.614	958.25	838.865	898.07	1026.56	1115.92	1056.51	970.883	802.053	686.745	601.536	720.137	583.497	623.001	573.154	520.546	533.793	594.601	600.525	532.261	527.011
FBgn0033302	CR8687	2R	2959	3249.93	3950.07	3116.6	2593.05	812.957	765.763	2795.82	2837.3	3020.67	3463.03	1588.36	1826.75	1496.23	1559.13	1274.7	1493.65	1377.87	1457.88	1110.47	781.724	990.755	1062.2	1313.77	1040.72	1170.27	939.803	806.441	887.261	1446.37	1313.37	1494.82	947.478	1035.09	904.062	13715.7	12156.5	13944.2	27251	12382	19226.2	6795.95	5875.85	6112.55	6008.99	4396.22	3710.26
FBgn0034059	CG8320	2R	981	280.649	326.524	297.27	278.227	329.858	293.638	284.232	323.237	281.445	294.1	457.291	453.194	378.583	450.662	384.581	437.621	402.482	404.375	441.557	435.154	438.506	514.526	424.345	342.312	353.971	421.734	438.396	460.496	295.418	291.512	265.39	381.602	350.771	396.354	621.28	1063.63	1158.1	645.602	512.055	629.551	742.139	669.993	737.7	441.049	411.868	428.586
FBgn0039528	CG5634	3R	5800	5405.24	5858.16	3998.93	4007.37	3732.33	3897.91	4001.18	4775.84	4708.5	5359.97	1193.82	1546.6	1315.99	4348.49	4283.12	5537.77	1477.54	1568.09	1565.19	1199.01	1335.72	1328.13	3834.66	3639.84	4572.72	1435.04	1364.06	1220.17	11750.5	10994.4	11769.9	1779.02	1818.06	1748.94	3956.17	3434.22	2764.45	5995.29	6228.79	5852.2	3228.17	3407.75	3246.87	3068.66	2931.24	3236.82
FBgn0026575	CG32575	X	8763	1122.6	894.81	1009	1789.03	980.916	934.653	1014.11	997.742	1129.16	1019.24	1077.73	1139.19	1157.62	1090.28	1133.58	1028.1	1063.65	1083.91	1106.82	1178.8	1208.51	1288.2	710.204	1073.65	1266.59	1200.26	1127.09	1028.05	1417.22	1079.06	1351.73	1266.12	1359.24	1235.78	856.185	838.049	648.123	1155.44	1037.52	1016.46	883.749	928.635	801.848	1113.84	1013.83	1186.09
FBgn0038118	CG7855	3R	4337	33.9575	48.1598	24.9879	201.191	54.5434	48.9397	47.372	70.9544	49.8656	50.5484	182.76	157.532	115.385	121.758	100.022	96.2146	102.713	148.22	127.204	113.451	142.178	124.3	88.1275	125.591	116.385	111.321	103.675	101.192	163.071	115.978	134.294	89.8338	123.709	127.706	66.7491	118.94	99.9374	102.545	99.9727	82.6286	70.8048	108.685	87.5865	56.0656	41.8205	79.7369
FBgn0033453	CG1667	2R	1576	512.359	507.605	759.116	720.998	748.024	842.531	728.125	668.373	702.344	641.505	300.416	387.233	244.344	271.978	262.074	315.025	279.988	295.68	303.388	497.319	401.091	419.606	349.548	308.617	309.022	313.981	276.96	288.176	234.759	287.594	229.419	256.449	271.691	249.96	1438.96	1322.01	1299.19	1158.33	1252.1	1163.36	1169.59	925.883	1215.11	1203.54	1153.23	1272.05
FBgn0052311	CG33484	3L	11516	245.693	265.842	175.777	145.845	224.234	261.972	166.679	204.103	215.521	199.436	11106	12791.1	14584.5	9961.2	12096.5	9723.89	10347.4	11372.7	12151.6	15113.8	12502.7	12495.5	7772.25	11150	13873.1	11339.7	12867.5	11834.3	10755.6	10340.8	13718.8	12982.1	13403.7	10058.4	713.702	408.771	427.673	836.249	757.11	661.029	565.127	566.811	516.884	580.59	581.685	642.878
FBgn0028685	CG3455	X	1465	3724.34	3920.21	2764.18	2613.99	2653.58	2754.06	2877.41	2945.92	2745.14	3014.52	1909.95	1866.32	1812.22	1718.84	1863.98	1901.01	1693.62	1873.66	1619.29	1750.72	1900.69	1732.66	2092.84	1948.96	1944.83	1813.96	1693.6	1824.38	2115.98	2140.89	2149.5	2007.82	1925.32	1783.21	2913.85	3404.15	4065.1	3217.9	2705.36	3269.73	2858.42	2823.05	2887.89	2708.59	2772.83	2718.53
FBgn0011648	CG12399	2L	3262	1375.28	1443.83	1386.4	1653.66	1436.31	1497.94	1423.79	1837.81	1645.56	2059.62	876.932	1089.53	883.863	993.827	1014.95	983.872	855.941	922.766	902.853	910.716	892.727	843.732	973.846	1077.48	1043.45	897.701	1013.05	839.598	1106.04	1078.28	1159.88	888.357	961.488	843.324	3078.16	2835.42	2760.04	2432.2	2672.44	2547.06	1932.71	2136.55	2216.8	2331.08	2803.24	2569.02
FBgn0033089	CG17266	2R	908	59.925	50.0862	69.7939	81.5236	58.0065	53.7378	47.372	77.9622	54.0915	52.3865	63.5344	43.457	67.1193	64.0414	51.1741	65.1777	79.8878	63.0886	59.2155	50.509	65.1025	39.9266	69.6133	70.4535	54.5805	57.8011	46.6536	63.0615	64.598	54.0707	57.5545	57.5858	61.8547	61.5167	52.6291	83.3948	152.845	90.9908	84.1234	106.237	106.207	137.576	86.3529	94.6885	79.8391	88.4581
FBgn0041588	CG31426	3R	1841	885.891	885.178	612.635	590.859	494.354	516.266	538.637	487.921	477.527	465.964	774.179	702.296	613.877	635.67	599.358	571.856	655.08	693.975	651.37	719.559	798.441	719.433	706.501	615.702	672.625	677.914	692.399	744.273	634.163	663.738	517.99	561.269	515.195	668.118	803.556	687.665	674.578	667.266	663.233	708.245	702.803	792.435	648.88	794.885	743.898	652.845
FBgn0027499	CG12340	2R	4806	854.93	505.678	680.706	893.02	778.326	742.733	699.175	805.026	693.047	692.973	578.085	644.095	757.166	498.89	574.546	557.89	728.881	621.765	658.681	732.769	707.148	728.473	479.147	583.539	566.674	761.405	767.193	725.941	600.289	543.842	575.545	661.085	752.435	699.266	358.135	218.74	177.83	304.747	323.082	372.484	323.866	382.46	355.28	413.639	423.274	508.322
FBgn0005624	CG3886	2R	6332	107.865	152.185	80.1337	150.332	193.932	131.466	178.961	207.607	86.2083	95.5825	200.8	221.941	208.145	166.033	125.609	131.907	168.145	167.983	163.025	145.31	178.845	158.2	45.9152	127.888	180.597	151.995	156.253	142.255	184.341	123.814	155.877	136.67	131.539	163.525	284.967	231.045	191.057	270.084	306.014	254.444	233.394	261.393	230.686	361.312	300.347	281.571
FBgn0001308	CG7765	2R	3718	4031.95	4182.2	4022.2	3882.47	4429.27	4371.95	4611.75	4325.59	4850.49	4878.38	5742.41	6258.58	5777.54	5449.84	5501.22	5605.28	5310.64	5581.44	5719.04	6294.97	6334.4	6239.1	5105.47	5898.95	6223.78	5475.41	5558.44	5448.95	5981.62	5437.63	5860.97	5993.53	6377.29	5781.79	6808.41	6008.52	5013.04	6120.94	5774.03	6253.54	5619.8	5864.84	5146.63	6144.79	5698.99	6050.03
FBgn0000721	CG10033	2L	4595	2169.29	1851.26	1643.17	2670.83	1476.14	1552.64	1558.01	2069.07	1900.81	2288.46	3786.97	3770.67	3353.7	2706.34	2805.27	2855.4	2836.4	2731.81	2565.27	2321.86	2716.34	2617.08	1925.48	2526.37	2987.48	2466.89	2588.91	2318.61	3069.19	2463.74	2681.88	2308.81	2492.19	2206.04	4420.84	5002.32	3255.31	4406.56	4748.7	4259.96	4214.2	4224.94	4469.38	3852.33	4377.21	4259.69
FBgn0015527	CG1685	X	2367	609.238	515.31	579.892	612.549	552.36	531.62	598.291	512.448	570.496	488.941	800.063	686	567.874	675.992	562.915	612.98	588.887	612.644	500.773	672.158	577.691	595.133	667.992	562.096	638.913	625.822	557.622	599.084	621.559	670.007	701.845	583.536	680.401	641.642	1498	769.693	809.787	894.021	1175.29	1091.22	991.267	1173.52	831.455	1323.15	1184.91	1046.55
FBgn0031515	CG9664	2L	2973	97.8775	116.547	398.945	344.045	1367.05	1189.91	1215	1026.65	1092.82	928.253	370.225	591.326	326.547	191.334	182.986	204.068	189.448	178.624	227.358	230.787	213.267	242.573	130.34	135.546	163.742	177.685	166.62	138.589	96.897	60.3398	62.3507	142.045	106.484	103.566	2368.31	2969.4	2677.73	1395.19	1032.64	1391.57	1378.07	1275.33	1386.58	920.722	1002.42	983.006
FBgn0031081	CG9565	X	4528	2332.08	2100.73	2394.53	1809.23	2367.01	2229.16	2121.21	2084.83	1604.15	1657.99	1425.21	1566	1579.19	1083.17	1194.06	1125.87	1127.56	1105.95	1185.04	1308.57	1134.43	1082.54	949.407	947.293	1251.34	959.784	1076	952.522	1128.89	1170.75	1203.05	666.459	725.031	649.429	1145	1010.31	883.27	1139.55	987.535	876.125	849.658	942.392	919.041	946.885	945.397	930.679
FBgn0047178	CG32147	3L	911	2854.43	2490.83	2987.35	2247.51	3017.2	2979.57	2766	3164.92	2901.5	3132.16	572.594	446.21	549.021	604.835	592.379	601.341	528.781	494.068	570.223	439.817	405.581	430.153	580.605	515.383	463.132	498.089	482.828	581.486	517.572	569.702	506.799	498.309	483.876	520.166	193.829	196.866	201.344	176.204	159.712	174.438	157.344	158.212	193.677	181.902	211.637	161.965
FBgn0033224	CG1553	2R	3831	7785.26	11836.7	4906.25	4619.17	10997	10259.1	7022.46	10081.7	5090.52	10822.9	20832.2	26614.3	29422.4	33458.1	32001.7	32217.9	26418.5	26560.3	29961.6	31106.5	25228.3	32334.5	25325.9	35469.5	35157.1	25340.4	32900.4	23567.4	40792.9	36662.3	46986.1	33135.6	32335.1	29937.6	4597.99	5479.45	4514.82	5380.01	4365.88	3689.43	3021	3608.61	4112.86	3185.77	2414.18	3219.38
FBgn0263697	CG13343	2R	1481	476.404	541.317	481.664	477.923	690.883	671.722	564.955	580.775	492.74	471.479	446.31	405.081	446.456	419.036	405.516	453.916	377.375	361.049	421.088	413.397	419.05	368.38	441.378	414.297	452.697	375.35	400.629	385.702	429.34	390.25	420.468	330.158	324.15	315.37	277.265	384.163	364.478	293.193	316.987	308.218	357.958	299.915	391.055	302.754	321.891	343.865
FBgn0039316	CG11893	3R	1415	1176.53	728.177	698.801	551.219	858.842	875.158	813.219	785.754	963.505	710.435	628.285	766.706	838.614	679.946	723.416	695.228	965.501	1296.74	1275.69	386.977	342.723	399.266	678.36	559.033	422.999	775.677	626.491	919.525	366.318	457.642	501.204	614.248	873.012	700.823	3124.37	6983.29	5143.84	4774.85	3725.81	4545.88	4261.4	2677.22	3655.19	1657.05	1110.14	732.582
FBgn0030055	CG12772	X	3278	565.293	557.691	579.031	541.496	483.099	489.397	540.392	554.496	623.743	633.234	517.688	474.923	449.473	453.033	476.074	491.936	495.304	517.631	502.235	495.765	475.173	435.426	419.161	404.342	515.304	495.234	545.033	537.489	552.234	532.087	573.147	653.407	649.865	654.102	612.294	449.785	468.824	475.174	535.22	512.822	540.214	521.411	544.023	446.033	415.67	531.994
FBgn0025674	CG15218	2L	5858	1308.36	1333.06	1285.59	1196.68	1251.04	1155.36	1218.51	1257.91	1146.91	1159.86	879.285	883.108	895.929	888.673	876.163	934.989	903.113	906.044	882.384	941.798	903.952	882.152	871.648	912.066	827.537	931.954	893.824	866.729	875.224	866.699	815.355	836.913	790.017	802.053	1089.81	1127.88	1177.2	1051.45	1031.43	1038.76	938.819	998.798	960.984	1206.03	1112.68	1062.74
FBgn0022893	CG2207	2L	2083	501.373	334.229	818.57	4690.22	756.682	679.399	621.977	854.081	689.667	531.218	4881.17	4049.26	4098.05	3371.26	3651.2	3593.31	3892.44	4186.65	3854.85	3726.01	4260.1	4431.1	3622.11	3335.82	3401.65	4755.39	3616.03	3622.37	2496.48	2729.4	2326.96	2916.91	3059.85	3835.84	1405.58	1386.27	1603.41	1357.64	1199.67	1369.27	1215.48	1273.95	1197.84	1744.26	1623.4	1529.95
FBgn0032453	CG6180	2L	1020	3098.12	2682.5	3149.34	2753.1	3635.36	3814.42	3552.9	3981.33	3637.65	3729.55	1870.74	2053.34	2339.37	2759.31	2472.64	2656.77	2752.71	2858.75	2582.09	2771.78	2684.92	2669.06	3365.14	2970.53	2845.41	3176.92	3109.5	3294.6	2761.96	2879.85	2856.14	4097.04	3751.99	3598.34	1948.56	3078.77	3449.31	3519.76	2852.88	3361.54	3436.65	3446.27	3116.11	3706.56	3135.27	3063.64
FBgn0262517	CG32210	3L	5404	2674.65	2343.46	3101.09	2743.38	2657.91	2548.7	2341.4	2435.23	2861.78	2439.19	1851.91	1961.77	2138.77	1787.62	1886.46	1725.66	1698.19	1616.74	1806.44	1739.06	1763	1794.44	1415.22	1651.83	1770.66	1578.47	1793.57	1667.46	1741	1746.72	1962.45	1564.03	1698.26	1488.86	3379.81	2627.62	1534.33	2466.86	3094.28	2415.9	1993.02	1965.95	2385.81	2332.33	2013.72	2075.65
FBgn0024996	CG2677	X	1357	2714.6	3049.48	4359.1	3596.01	2738.43	2714.72	4588.94	4454.36	6172.35	7091.48	994.588	931.221	843.139	802.494	842.047	870.587	1010.39	1063.39	986.193	924.703	882.999	872.359	993.841	819.405	836.366	1001.89	975.283	1107.98	840.562	765.61	606.72	915.998	1013.95	1130.66	643.102	885.898	806.848	777.033	787.59	815.793	1000.45	852.968	936.312	777.443	841.479	824.778
FBgn0000578	CG15112	2R	4417	1829.71	2694.06	1840.49	1741.16	1319.43	1220.61	1919.44	1779.99	2497.51	2859.2	1877.8	1954.79	1579.19	1706.19	1669.36	1558.06	1497.33	1476.12	1816.67	2011.81	2023.41	2082.21	1383.38	1572.95	1853.33	1567.05	1632.14	1571.4	1725.24	1327.48	1605.13	1452.7	1507.22	1609.56	866.454	1017.14	484.99	720.705	738.823	611.189	600.53	689.253	584.732	624.197	875.696	730.091
FBgn0003076	CG5165	3L	1843	33311.3	30961	46586.1	37518.8	44394.9	44237.7	39863.5	44604	36423.9	35311.3	3209.67	2778.14	3189.3	3013.9	3368.19	3443.55	3569.84	3086.78	3079.2	2927.19	2740.29	2640.43	3249.61	3296.76	3298.11	3019.22	3081.36	3509.45	2845.46	2520.95	2172.68	2239.7	2275.31	2259.76	2200.15	1831.95	2091.34	1738.94	1910.45	1693.23	1722.92	1619.26	1935.54	1235.93	1226.73	1110.09
FBgn0265262	CG12403	2L	2610	454.431	431.512	349.831	281.967	433.75	382.881	421.084	360.904	367.653	377.735	1363.25	1323.89	1315.24	1235.76	1288.66	1186.39	1419.72	1333.98	1351.72	1714.97	1490.62	1376.34	1525.57	1359.29	1659.89	1440.75	1678.79	1660.13	1247.84	1598.61	1290.98	1365.93	1330.27	1357.26	300.371	226.943	201.344	261.418	248.713	199.358	253.062	257.266	193.677	251.672	264.863	265.374
FBgn0035084	CG15861	2R	1563	54.9313	106.915	97.3668	91.2466	93.503	85.4046	154.398	112.125	164.81	169.107	92.5563	128.819	82.9564	91.7136	76.7612	95.4387	159.776	133.778	95.0372	72.2667	61.361	83.6199	86.6464	97.2564	77.8575	86.3449	105.896	109.991	74.0514	99.5215	95.1248	122.85	112.748	117.583	74.4509	91.5975	116.104	70.7707	102.411	85.2517	91.784	129.321	102.39	98.4263	86.1756	77.2451
FBgn0030121	CG17446	X	2404	271.66	231.167	252.464	364.238	332.455	334.901	318.445	323.237	307.645	279.395	375.716	360.072	309.201	315.463	335.733	347.614	375.853	322.284	325.32	304.608	336.737	364.613	299.93	352.267	326.68	367.501	345.829	301.375	330.868	340.881	305.359	253.377	297.529	355.862	394.076	307.604	274.828	374.073	391.357	363.303	283.219	353.569	373.785	380	378.919	414.881
FBgn0028487	CG9611	3R	3407	691.135	770.557	921.107	760.638	1031.13	931.774	754.443	868.972	818.134	684.701	536.513	530.02	530.167	477.543	557.488	554.01	526.499	440.86	496.386	568.032	625.582	574.793	624.298	591.197	626.873	514.501	604.275	521.357	554.598	603.398	645.09	469.9	511.28	454.756	835.647	802.504	592.276	687.486	900.973	684.637	523.169	577.817	808.016	600.525	627.307	611.731
FBgn0004611	CG4574	2L	7347	4170.78	3850.86	3112.29	2742.63	3631.9	3520.78	3466.93	3302.45	3183.79	3607.32	2982.98	3290.32	2740.58	2448.59	2644.77	2635.82	3022.8	3118.71	2761.2	4335.23	3552.95	3659.69	2532.74	2766.06	4157.75	3184.77	3853	3323.93	3066.83	2602.45	2632.32	3326.15	3249.33	2945.79	430.018	477.127	358.599	454.954	490.11	405.273	415.65	455.375	463.838	446.033	626.04	527.011
FBgn0266724	CG5161	3L	575	154.806	122.326	98.2284	91.2466	141.12	169.85	165.802	142.785	152.978	146.131	147.463	160.636	136.501	181.846	155.848	179.239	166.623	189.266	173.991	167.068	162.382	155.186	214.024	169.242	145.28	164.127	168.842	162.787	147.315	202.961	181.457	177.364	159.726	144.837	193.829	217.373	238.086	220.978	165.808	183.619	170.456	178.848	176.407	214.295	206.568	199.342
FBgn0035766	CG8598	3L	3654	915.854	1021.95	1244.23	1528.01	1039.79	1030.61	1090.43	974.966	1104.65	914.467	592.988	574.253	602.565	491.775	541.981	570.304	556.171	549.555	616.28	593.675	743.814	690.053	535.43	617.234	675.032	625.822	684.993	590.285	697.974	542.274	583.539	555.127	604.453	590.249	826.662	631.613	677.517	675.932	721.754	741.034	736.894	678.247	833.922	794.885	835.143	873.368
FBgn0023094	CG8727	3L	1625	802.995	934.301	792.721	916.953	842.393	882.835	836.905	919.779	820.669	897.924	784.376	731.785	736.804	764.543	709.459	711.523	708.339	680.293	630.17	639.521	648.78	693.819	691.69	751.249	701.52	674.346	659.075	656.28	705.064	737.399	708.24	687.958	659.261	603.487	830.513	880.43	999.374	749.591	857.083	876.125	848.346	829.58	882.033	707.672	842.746	833.499
FBgn0032474	CG9828	2L	2035	1358.3	1237.71	1060.69	1127.87	1091.73	1172.63	1172.02	1008.25	1060.7	1153.42	933.407	932.773	901.962	872.86	846.699	799.202	827.79	808.751	831.21	1007.07	972.796	903.999	950.148	827.828	907.802	944.798	954.548	859.396	921.703	984.244	889.697	941.336	879.276	823.856	1491.59	1492.9	1601.94	925.796	887.562	1032.2	1016.18	1015.31	1004.16	1206.03	1132.96	1177.36
FBgn0033883	CG16935	2R	1316	2304.12	2643.01	1814.64	1535.49	5451.74	5742.26	3399.38	3870.96	1729.24	1829.85	1855.83	1845.37	1855.21	1818.46	1864.75	1904.89	1719.49	1917.74	1718.71	2049.11	1771.98	1922.5	2021.01	1792.73	1948.85	1749.02	1763.21	2008.44	1855.22	1820.38	1748.22	1790.53	1652.07	1631.36	1278.5	1913.98	1753.31	1399.53	1261.85	1474.2	1621.95	1641.28	1479.1	1434.03	1409.22	1442.74
FBgn0085443	CG34414	X	7333	8804.98	8098.56	5338.8	4061.22	3668.26	3779.88	2928.29	3870.08	3805	8252.26	2433.92	2601.99	2572.4	1964.73	1803.5	1814.11	1743.84	1787	1770.62	1334.99	1386.61	1445.65	976.068	1391.46	1857.34	1346.55	1456.63	1195.24	1793.78	1567.27	1840.15	1410.47	1503.3	1327.67	507.036	514.04	313.039	505.505	553.507	439.374	504.812	525.538	514.416	265.377	287.674	264.128
FBgn0033313	CG8639	2R	7805	3530.58	2418.59	3359.58	2762.83	3482.99	3600.43	3231.82	2854.82	3619.06	3146.87	4871.76	5423.59	5346.92	5626.94	4991.8	5187.05	4551.32	4863.91	4860.79	4994.95	4941.05	5651.5	3770.23	4558.03	5340.86	4402.16	4548.36	4290.38	6820.6	5063.84	5762.64	4664.45	5115.15	5203.22	1680.28	1509.31	1196.31	1730.27	1605.66	1632.9	1274.49	1426.66	1310.1	1637.12	1774.2	2466.86
FBgn0051436	CG31436	3R	1402	324.594	275.474	242.124	175.014	125.536	95.9603	172.82	150.669	270.457	277.557	88.6345	75.2737	75.4149	762.171	851.351	882.226	318.79	217.39	334.823	1140.73	814.155	1316.83	1658.87	1579.08	1744.97	971.915	1028.6	1039.78	1406.98	1837.62	1853.73	582	591.143	629.183	168.156	136.713	158.724	584.941	537.658	693.818	148.166	138.951	181.341	895.804	870.627	589.305
FBgn0031834	CG13766	2L	2070	352.559	339.045	317.088	356.011	364.488	321.467	357.922	323.237	319.478	347.405	200.016	194.004	188.537	132.036	146.544	181.566	174.232	158.102	159.37	175.616	166.872	174.02	188.845	190.684	150.096	151.282	163.658	174.519	141.013	138.703	139.889	146.652	155.028	135.492	368.404	315.806	349.781	283.083	364.535	389.535	355.335	368.702	426.83	398.689	373.85	294.03
FBgn0029936	CG4617	X	1819	292.634	302.444	217.137	261.773	218.174	233.183	212.297	196.22	223.127	227.927	243.941	245.998	324.284	281.466	291.537	315.801	273.14	262.236	269.028	251.768	285.852	270.446	344.364	315.509	287.35	280.442	292.511	294.776	300.144	351.851	353.321	400.029	427.502	277.214	237.473	214.639	263.071	213.756	298.699	304.283	216.348	238.006	252.891	223.016	250.923	236.719
FBgn0032512	CG9305	2L	2337	560.299	535.537	376.542	402.382	392.193	430.862	344.763	360.028	401.46	318.915	534.944	502.86	457.014	521.028	482.277	470.986	537.15	521.431	527.091	543.166	719.869	619.239	611.709	621.829	699.112	556.603	588.724	535.29	529.389	587.725	578.742	522.111	536.335	556.765	747.076	448.418	483.521	504.06	629.096	647.913	586.106	612.211	527.986	909.508	756.571	741.304
FBgn0030556	CG1810	X	2243	839.949	925.632	987.454	857.868	980.05	932.734	986.039	906.64	964.35	866.676	1273.04	1075.56	1142.54	1086.33	1177	1123.54	1129.08	1121.91	1128.75	1150.05	1240.69	1147.33	1032.35	1186.22	1221.64	1146.75	1133.76	1228.23	1206.09	1134.7	1146.29	1117.93	1067.19	1152.46	1005.09	1110.11	1046.4	1015.34	1082.63	982.362	992.578	1053.83	1014.03	1050.3	1060.72	1007.92
FBgn0034345	CG5174	2R	2237	4118.85	4475.98	3327.7	2768.81	3281.26	3403.71	3164.27	3191.2	3253.1	3474.05	2825.32	3003.19	3114.64	3129.33	2842.49	2854.63	3026.61	2971.25	3087.98	3001.01	3086.01	2777.54	3137.04	2983.55	2914.44	2798.72	3014.71	2989.56	2888.79	3050.69	3142.32	3517.34	3712.85	3104.65	3379.81	3683.04	4200.31	3736.4	3207.66	3680.25	3114.1	2993.64	2927.36	3177.05	3194.83	3444.88
FBgn0265778	CG9491	2L	6823	686.141	542.28	716.034	1010.44	778.326	677.48	603.554	767.359	767.423	847.375	771.826	946.742	1050.53	852.304	859.105	745.663	790.509	943.289	916.743	846.997	799.937	894.959	542.836	820.17	837.169	839.9	1000.46	766.271	909.887	766.394	920.872	988.94	1052.31	849.553	510.887	375.96	470.294	541.612	680.302	546.922	506.123	514.532	530.453	424.853	443.551	584.322
FBgn0026199	CG1838	4	3612	5729.83	4705.22	6854.45	6248.15	7107.96	6795.91	7107.55	7460.72	6840.04	7864.41	3053.57	3097.09	3501.51	3348.34	3674.46	3514.16	3284.53	3130.11	3823.42	3029.76	2768.73	3310.14	3526.58	3286.81	3358.31	3192.62	3698.22	3444.19	3548.16	3913.47	4351.76	3800.66	3957.92	3352.27	1391.46	1141.55	1188.96	1468.85	1534.95	1331.24	1326.93	1278.08	1518.58	1339.34	1207.73	1578.54
FBgn0030802	CG9099	X	729	685.143	664.606	567.829	551.219	574.004	620.863	589.518	561.503	505.417	549.599	745.941	725.577	672.701	787.472	722.641	754.199	750.185	771.506	708.392	728.106	686.195	684.779	862.761	722.148	677.44	681.482	750.16	789.735	590.048	684.896	657.081	673.37	613.066	707.053	725.254	824.378	939.118	749.591	585.206	801.366	840.479	844.714	725.364	718.885	819.935	755.008
FBgn0030362	CG1803	X	1458	3603.49	3613.91	3572.41	2667.09	3824.96	3881.59	3602.03	3782.48	3117.02	3243.37	2024.47	1801.91	1775.27	1659.54	1648.43	1835.84	1526.24	1238.97	1183.58	1836.97	1547.49	1644.52	1831.42	1799.63	1923.16	1218.82	1229.29	1274.43	1703.18	1543.76	1330.15	905.248	857.353	900.947	2349.05	2668.63	3590.4	2484.19	2304.25	2531.32	2240.84	2553.4	1734.46	2480.59	2208.88	1821.49
FBgn0030968	CG7322	X	1183	13324.3	12034.2	12597.4	10097.7	12706.9	13140.8	11384.2	12682.4	10792.1	11426.7	1231.47	1219.12	889.896	792.216	773.039	840.326	772.249	683.334	714.972	735.877	665.991	691.559	810.921	729.04	722.389	602.273	510.228	631.348	587.684	552.462	371.706	447.633	450.208	468.773	996.102	1607.74	1951.72	1139.55	983.878	1142.37	1746.52	1584.87	1501.31	743.803	628.575	650.354
FBgn0035520	CG11586	3L	1115	128.839	115.584	132.695	154.82	167.959	142.981	122.816	125.265	99.7312	86.3918	197.663	204.093	224.736	200.03	224.081	219.587	221.403	218.15	205.427	214.469	204.287	236.546	268.085	204.468	204.677	209.083	234.749	243.447	235.546	195.125	219.826	171.99	191.045	199.345	234.905	224.209	217.511	181.982	158.493	188.865	154.722	151.333	204.78	236.721	206.568	214.293
FBgn0039920	CG11360	4	6932	1180.52	856.282	1182.19	1113.66	1410.34	1360.72	1490.46	1476.03	1061.55	1266.47	785.944	942.086	1053.55	991.455	976.185	969.13	972.349	972.933	1062.95	969.773	960.823	1087.81	1096.78	856.929	917.434	927.672	957.51	914.392	1022.54	972.489	1055.97	892.196	1039.78	974.923	318.342	334.946	407.098	379.851	351.124	417.078	498.256	345.315	341.711	378.754	349.771	464.716
FBgn0034265	CG6410	2R	1699	504.369	485.451	590.232	602.826	576.602	524.903	550.041	613.186	633.885	544.085	436.113	435.346	494.722	498.89	445.835	414.344	486.935	465.944	481.034	575.802	532.044	566.506	576.902	559.799	539.384	529.487	527.26	563.887	417.524	446.671	477.223	587.375	569.219	539.634	440.287	406.037	509.975	512.726	373.069	461.671	473.343	411.351	489.744	573.115	476.5	490.88
FBgn0030704	CG15916	X	959	467.415	456.555	487.696	398.643	558.421	542.176	428.102	426.602	385.402	387.844	293.357	254.534	332.58	294.907	272.153	302.611	282.27	258.435	263.18	268.863	288.845	314.893	318.444	300.959	245.612	294.714	262.149	299.909	222.942	242.926	280.578	307.124	308.49	247.624	279.833	258.387	304.221	275.861	271.877	305.595	256.995	235.254	291.133	297.771	318.089	257.899
FBgn0035251	CG7967	3L	1257	2115.35	2383.91	1849.97	1622.99	1857.94	2002.69	1771.19	2009.5	1787.55	1826.18	1841.71	1785.62	1793.37	1809.76	1802.72	1791.61	1670.8	1638.78	1613.44	1899.14	2048.86	1801.97	1906.96	1863.95	1981.75	1626.99	1710.63	1769.39	1752.81	1768.66	2000.82	1617.01	1688.08	1594.76	2829.13	2389.74	2608.66	2068.24	2125.03	2206.05	1728.16	1771.97	2029.29	1985.97	2183.54	2090.6
FBgn0032684	CG10178	2L	1956	12255.7	9482.67	12152.8	11225.6	11004.8	10962.5	12695.7	13574.2	9721.26	11473.6	1382.07	1545.83	1841.63	1265.01	1504.98	1206.56	1412.87	1313.46	1388.27	849.328	960.823	920.572	1041.24	963.375	1163.85	1010.45	1191.52	743.539	718.456	824.383	1024.79	1090.29	1084.41	959.349	912.665	751.92	812.726	583.497	780.275	525.937	590.04	546.175	956.05	703.935	651.386	645.37
FBgn0028480	CG17841	X	3091	8097.87	9925.74	7454.16	6791.89	6201.5	5997.52	7210.19	6951.78	6922.87	8045.47	9816.46	9916.73	9927.62	11242	10622.5	11219.1	9763.05	9454.93	9420.38	8716.3	8171.48	8298.71	9740.68	10622.4	10864.7	8259.14	9105.6	8406.25	11250.3	11078.2	12072.1	9996.12	10410.4	9349.76	17544.7	16200.5	13478.3	16856.4	18346.2	15553.8	14432.4	14525.2	18345.1	13175.4	11546.3	11108.3
FBgn0051363	CG31363	3R	1658	123.845	142.553	132.695	857.868	266.657	246.618	191.242	270.678	140.3	146.131	1370.3	1281.21	881.6	921.88	925.786	876.795	727.36	770.745	699.62	1391.72	1293.82	1195.54	711.685	974.096	965.593	796.371	621.308	687.077	714.517	616.72	528.382	221.897	285.784	248.403	930.636	922.811	987.617	431.845	435.247	502.329	424.829	375.581	357.748	545.705	641.248	584.322
FBgn0263776	CG43693	3L	2541	1067.66	1629.73	1098.61	899.751	1078.75	1040.21	1685.21	932.919	920.401	1163.53	10297.3	9970.28	9521.13	8709.63	8880.26	8511.12	8194.97	8074.58	7415.82	6038.54	6198.95	7482.1	7076.12	8654.29	10162.4	6390.95	7552.7	5328.7	10398.7	9756.24	10031.3	6360.54	7602.64	6594.74	5698.06	5936.07	4851.37	6944.19	6421.42	6789.97	5373.3	5247.13	4316.41	6163.48	5775.03	5917.97
FBgn0034717	CG5819	2R	3344	14629.7	15093.3	11538.4	9189.73	10985.7	10819.5	8200.62	9763.68	8844.81	9484.72	236.881	928.117	96.5311	199.24	189.965	214.931	399.439	401.335	220.048	70.7126	188.573	132.587	111.826	126.357	75.4495	186.248	48.1347	47.6628	92.9581	60.3398	49.5608	152.026	117.446	63.8528	15200.8	11103.8	10079	10595.4	10531.3	10395.5	7595.78	7642.32	9529.66	9298.17	8356.49	9134.85
FBgn0037105	CG7169	3L	3136	235.705	271.621	313.642	280.471	360.16	324.346	335.113	386.307	376.105	353.839	316.103	340.672	344.646	476.752	469.872	488.056	375.853	388.413	364.797	434.377	413.064	417.346	508.77	524.572	528.949	403.181	419.883	390.101	571.929	637.878	734.619	413.082	412.625	365.207	188.695	236.513	207.223	376.962	301.137	348.876	192.746	207.739	247.956	226.754	264.863	265.374
FBgn0031069	CG12703	X	3185	3670.41	4407.59	3978.25	3273.66	3695.1	4010.18	3803.79	3510.05	4454.1	4445.5	6675.04	7468.4	6658.38	7717.38	7851.35	7519.48	6104.95	6796.85	6412.08	8560.11	8737.95	8078.74	7031.69	8258.37	7782.54	7174.47	7278.7	7301.94	8329.2	7389.66	7569.22	6765.94	5821.38	6518.43	18218.6	25762.1	26404.1	28995.7	20985.7	30209.3	35279.1	36602	23262.2	44295.6	38976.7	39753.8
FBgn0034194	CG15611	2R	1759	870.91	1211.7	736.713	631.247	1175.71	1314.66	936.913	1130.01	1040.42	1174.56	2363.32	2834.02	2692.31	3288.25	2616.08	2922.13	2420.22	2758.42	2500.94	3268.32	3383.83	3108.25	3593.97	3531.1	3238.71	2905.75	2792.55	2870.03	3625.37	3435.45	3362.94	3099.65	2994.08	3099.2	1666.16	1851.09	1994.34	1855.92	1794.63	1714.22	1792.41	1817.37	1942.94	1806.56	1941.48	1875.06
FBgn0032168	CG13126	2L	1989	192.759	200.345	220.583	206.427	243.281	200.557	271.95	205.855	173.262	172.784	263.55	240.566	216.441	269.606	240.363	258.383	197.057	208.268	207.62	264.978	233.471	285.513	230.316	255.011	244.81	231.204	196.982	230.981	230.032	228.821	213.431	143.581	147.981	161.968	211.8	192.765	189.587	197.869	193.849	234.77	247.817	277.903	243.022	195.607	228.112	213.047
FBgn0038541	CG16766	3R	4089	23.97	19.2639	30.1579	21.6898	25.1073	23.9901	27.195	22.7755	29.5813	30.329	294.925	358.52	371.795	288.582	257.421	256.055	348.463	393.734	339.941	280.519	203.539	250.106	188.845	231.271	178.189	330.394	391.002	342.439	219.791	198.259	161.472	386.976	426.719	436.846	37.2255	47.8495	44.09	38.9961	36.5754	44.5932	28.8464	67.412	35.7748	53.5738	41.8205	63.5403
FBgn0028697	CG17420	3L	1017	30807.4	29544.1	32055.2	25954.4	34122.5	33786.7	34548.2	33699	30784.8	33331.6	28668.9	25280.3	22816.8	24449.6	25107.1	27397.9	27690.6	24557.4	23641.6	20590.6	19319	20304.6	27486.2	23733.6	25596.7	23812.6	22855.1	22225.5	25165.7	28073.7	23256	16183.1	16891.8	19971.1	60604.3	69294.2	69684.3	46544	48183.2	46702.2	57363.7	51672	53273.6	45382	42482	36732.5
FBgn0030912	CG6023	X	1453	213.733	213.83	214.552	163.795	209.516	298.436	329.849	216.367	291.587	327.186	635.344	423.706	383.108	733.709	676.119	807.737	476.284	491.027	503.697	596.006	842.591	526.579	721.313	680.029	926.263	518.069	442.099	432.631	1114.71	1148.02	1220.63	650.335	652.997	643.2	86.0036	103.902	105.816	64.9935	99.9727	81.317	64.2488	63.2847	48.1109	89.7049	83.641	79.7369
FBgn0013726	CG8705	2R	3027	834.955	837.981	865.961	1284.93	1104.72	1214.86	1109.73	1045.92	1206.07	987.992	1408.74	1355.7	1193.06	1502.21	1490.25	1582.89	1299.51	1309.66	1269.11	1370.74	1501.1	1340.93	1550.01	1581.37	1533.87	1421.48	1267.05	1326.49	1871.77	1745.94	1665.08	1363.63	1396.82	1565.95	2415.8	2054.79	1860.6	1746.16	1706.85	1794.22	1387.25	1580.74	1598.76	1908.72	1822.36	1853.88
FBgn0031717	CG6957	2L	1586	1877.65	1836.82	2437.62	1874.29	2801.63	2940.22	2633.53	2452.74	1900.81	1906.13	204.722	297.991	214.178	172.358	153.522	194.757	224.447	223.471	163.025	240.112	205.784	243.326	179.958	177.665	160.531	201.233	145.885	192.851	141.801	144.972	115.109	176.596	133.888	140.165	901.113	970.66	1438.8	1044.23	1059.47	894.487	1079.12	1020.81	1289.13	1487.61	1690.56	1421.56
FBgn0039003	CG4917	3R	2671	220.724	231.167	282.622	286.454	209.516	223.587	225.456	218.119	243.412	221.494	287.866	325.927	349.925	317.835	317.125	297.179	302.052	323.044	332.63	303.054	330.75	300.58	294.005	314.743	285.745	309.7	314.727	335.106	248.939	271.137	282.177	349.354	333.545	305.247	195.113	185.929	210.162	220.978	252.37	241.328	229.46	262.769	260.292	261.639	254.725	244.194
FBgn0259243	CG42341	3L	3638	2741.57	2866.47	2634.93	2341.75	2427.61	2517.04	3010.75	2455.37	2556.67	2777.41	1967.21	2210.87	2098.8	2386.93	2264.84	2264.92	2349.46	2512.9	2177.08	2463.28	2286.07	2455.86	1993.61	2069.95	2176	2454.76	2277.14	2431.53	2490.96	2191.82	2384.51	2557.58	2510.99	2589.15	3148.76	3092.44	3070.14	3285.78	2745.59	2951.02	2701.07	2707.49	2631.3	2541.64	2448.4	2617.61
FBgn0040068	CG7893	X	4603	944.818	1000.76	940.063	858.615	1078.75	1028.69	998.321	960.074	955.898	979.72	1132.64	1120.57	1227	1095.82	1169.25	1005.6	1197.56	1154.6	1310.05	1264.28	1196.54	1236.22	1018.28	1059.1	1248.13	1176.72	1253.72	1269.3	1317.17	1047.72	1256.61	1376.68	1434.4	1393.86	869.022	948.786	817.135	1006.68	957.056	885.306	1136.81	1064.83	1051.04	803.607	841.479	792.385
FBgn0085470	CG34441	2L	3507	606.241	637.636	665.196	668.643	627.682	658.287	714.089	663.117	795.314	783.96	389.835	370.16	386.878	411.13	417.922	375.547	426.068	412.736	473.724	466.237	399.594	411.32	439.897	406.639	439.052	510.22	528.741	477.361	469.517	458.426	491.611	588.143	565.305	528.732	195.113	177.727	214.571	244.087	202.384	249.197	224.215	215.994	220.817	225.508	230.646	237.965
FBgn0034072	CG18250	2R	6533	729.088	799.453	690.184	782.327	887.413	852.127	733.388	781.374	734.461	705.84	2280.18	2252.78	2257.17	2042.21	2281.13	2160.17	2029.91	2185.3	2210.71	2618.7	2348.93	2452.85	1646.28	2345.64	2853.44	2210.71	2443.76	2243.82	2349.16	2386.16	2589.15	2201.31	2392.76	2099.35	2024.29	1929.02	1349.16	1951.25	2031.15	1767.99	1646.87	1701.81	1564.22	1674.49	1680.42	1946.08
FBgn0034177	CG6796	2R	1482	78.9013	114.62	143.896	136.122	136.791	114.193	157.907	141.909	147.906	99.2587	127.853	131.923	151.584	166.824	137.24	155.185	133.907	167.223	162.294	157.743	139.933	157.446	162.184	158.52	140.465	153.423	157.734	157.654	156.768	164.563	156.676	176.596	122.143	140.943	100.124	99.8003	116.104	106.878	138.986	121.976	158.655	121.066	128.296	104.656	115.323	133.31
FBgn0038167	CG9374	3R	2553	676.154	671.348	627.283	670.887	702.138	626.621	670.226	604.426	559.509	555.114	2443.33	2547.67	2860.49	2547.42	2519.94	2557.45	2376.09	2542.55	2343.76	2708.84	2180.56	2525.17	2177.27	2707.1	2566.89	2555.38	2808.84	2475.53	2435.82	2265.48	2433.28	2566.02	2587.72	2510.5	897.262	985.699	962.632	974.902	942.425	1103.03	1194.5	1297.34	1014.03	1234.69	1229.27	1284.51
FBgn0031603	CG15432	2L	557	138.826	130.032	124.94	121.911	118.61	134.344	123.694	130.521	145.371	129.588	269.041	218.837	275.264	317.044	281.458	260.711	176.514	248.554	257.331	300.723	222.246	274.213	298.449	262.669	210.295	246.19	244.376	247.113	237.122	233.523	239.81	221.129	184.781	239.837	180.993	191.398	177.83	163.206	154.836	165.257	158.655	182.975	206.013	211.803	205.301	189.375
FBgn0264305	CG43783	3L	4993	407.49	363.125	324.843	464.46	412.106	388.639	395.644	478.285	365.118	410.821	622.794	683.672	685.521	660.97	554.386	646.345	655.841	623.285	637.48	614.656	702.658	700.599	443.6	643.271	742.455	583.006	606.497	473.695	653.07	527.385	763.396	656.478	596.623	605.823	917.8	868.126	609.912	769.811	776.617	682.014	782.786	742.908	756.205	698.951	771.778	650.354
FBgn0025641	CG14622	X	5470	13148.5	15808.9	14896.3	12916.6	18904.9	17837.1	17762.7	18594.4	15902.9	20780	249.431	218.061	233.032	256.166	238.813	270.798	136.19	131.498	127.204	147.642	181.838	140.12	222.17	237.398	306.614	181.966	138.48	100.458	189.855	217.85	237.412	81.3879	68.9014	71.6397	94.9891	90.2304	66.135	60.6606	62.1781	68.2014	61.6264	77.0423	80.1848	67.2787	39.2859	63.5403
FBgn0034763	CG12190	2R	2242	519.35	509.531	416.178	538.504	457.126	490.357	407.925	441.494	462.313	457.693	622.794	553.301	564.858	549.491	565.241	622.291	559.976	595.161	614.086	622.426	580.684	630.539	622.077	585.07	640.518	654.366	637.599	638.681	631.8	577.538	553.962	512.897	583.313	611.273	364.553	358.187	365.947	339.41	343.809	359.369	318.622	335.684	378.719	348.853	411.868	473.438
FBgn0038463	CG3534	3R	1979	3149.06	2663.24	4114.39	3562.36	3104.65	3278	3518.69	3979.58	4065.31	3666.14	692.604	601.414	677.98	824.632	890.895	867.484	1064.41	994.976	969.379	652.732	736.331	673.479	903.492	824.765	954.356	863.449	765.712	947.389	744.453	778.932	744.212	742.473	869.88	787.258	368.404	440.215	539.368	418.847	434.028	434.128	679.202	554.429	646.413	389.967	366.246	322.685
FBgn0033608	CG13220	2R	816	1846.69	1821.41	1246.81	1196.68	1292.59	1508.5	1294.83	1423.47	1114.79	1360.21	1770.34	1698.7	1487.18	1688	1516.62	1559.61	1704.27	1782.44	1607.59	1587.54	1531.03	1617.4	1777.36	1459.61	1529.86	1654.82	1718.78	1824.38	1469.21	1371.36	1135.9	1640.04	1475.9	1782.43	857.469	1570.83	1531.39	1103.44	939.987	1122.7	1357.09	1496.82	1212.64	1310.69	1236.87	1284.51
FBgn0260635	CG12284	3L	2304	3945.06	5094.35	3625.84	3140.53	4072.57	4193.46	3706.42	4369.39	4569.89	4715.71	8669.71	7470.72	7544.51	8058.94	7613.31	8019.96	7311.64	7012.72	7184.08	6708.37	7526.44	6703.15	8184.75	8164.95	8813.15	6418.78	6926.95	6784.25	9020.09	8960.85	9215.91	6999.36	6959.04	6584.62	8460.45	9051.75	7777.48	6664	7389.44	6148.62	6932.31	7287.38	8319.48	6488.66	7807.76	6672.98
FBgn0285963	CG46339	3R	5182	3758.3	4045.43	2773.66	2100.92	2880.41	3508.31	2986.19	3170.17	4415.22	4019.06	14906.3	16887.7	20521.9	10523.3	7441.96	7639.75	9394.05	9469.38	10087.8	4193.8	8989.38	4391.18	2777.13	3867.28	6763.97	3947.6	4155.87	3791.02	3413.45	2935.49	4463.67	7553.72	6876.83	5067.73	2006.32	2027.45	1953.19	2602.63	2001.89	2606.08	1661.29	1679.8	1506.24	2871.8	3044.02	2995.12
FBgn0261461	CG42274	X	4695	1640.95	1564.23	1405.36	1335.04	2057.07	1970.06	1513.27	1863.21	1588.94	1823.42	3340.66	3052.85	2527.91	2811.5	3026.25	2873.25	2719.23	2759.94	3072.62	2965.27	2860.02	3194.13	2601.61	2785.21	3429.74	2835.11	2959.91	2582.59	3535.56	3372.76	3633.93	2944.55	3304.92	3465.18	5210.28	5240.2	4123.89	4382	4746.26	3556.96	3507.46	3780.58	4168.38	3509.71	4104.74	3995.56
FBgn0001089	CG9092	2L	2345	43.945	38.5279	27.5729	29.9169	45.8857	47.0205	43.8629	21.8995	21.1295	31.2481	651.816	833.443	517.346	1062.61	1115.75	1103.36	427.59	491.027	461.296	418.059	645.038	661.426	1655.91	1281.95	1282.64	783.526	485.79	509.625	1550.35	1615.85	1554.77	264.895	235.674	211.804	7899.5	13648	18447.3	39416.4	38384.6	32292	30928.6	26637.4	28864.1	23892.7	20091.6	17211.9
FBgn0003390	CG3135	X	1796	57.9275	26.0063	27.5729	18.6981	25.1073	22.0709	19.2997	28.9073	37.1879	35.8434	2846.5	2425.06	2713.43	3729.42	4360.66	3810.56	2890.42	3035.86	3419.15	2494.37	3120.43	2335.33	4416	4331.36	3156.04	3132.68	2667.4	2474.8	3132.22	3825.7	3944.08	3753.06	4601.52	4609.08	899.829	1539.39	1303.6	820.362	575.453	762.019	1174.84	1364.75	833.922	1076.46	804.728	900.777
FBgn0039158	CG6182	3R	1373	201.748	223.462	192.149	206.427	209.516	212.072	219.315	211.111	184.249	201.275	195.31	221.165	242.082	179.474	180.66	227.346	207.708	214.349	208.351	212.138	190.069	213.193	259.199	222.082	202.269	201.947	201.425	208.25	159.132	170.832	203.839	209.612	211.402	214.14	207.949	218.74	260.131	216.645	199.945	200.669	239.95	185.727	224.518	215.541	224.31	206.817
FBgn0052418	CG32418	3L	951	105.868	114.62	89.6119	107.701	94.3688	110.354	95.6212	87.598	76.0662	69.8487	117.656	159.084	91.252	135.198	117.856	104.75	85.2137	99.5736	102.348	149.973	127.212	97.1799	131.821	104.149	105.148	114.175	102.934	125.39	100.836	115.978	87.1311	83.6913	82.2119	109.796	156.604	97.066	101.407	105.434	153.617	132.468	89.1616	147.206	97.4554	165.705	178.688	150.752
FBgn0033631	CG9027	2R	1772	1736.83	1691.37	1453.61	1593.08	2709.86	2791.48	1677.32	1915.77	838.418	843.699	7550.4	6714.88	6710.42	6813.69	7360.55	7296.79	7769.66	7241.51	8248.5	8878.7	6710.79	7792.47	8639.46	6970.3	8361.25	7519.14	7346.83	8681.22	8719.94	8772.78	6796.23	7021.63	8911.77	9150.41	1694.4	2787.57	2952.56	2024.91	1572.74	2103.75	2112.34	2202.58	1893.6	2951.54	3047.83	3732.68
FBgn0001122	CG2204	2R	5457	406.491	452.702	363.618	486.898	375.743	403.993	379.853	437.114	406.531	453.098	702.016	747.305	638.764	662.552	788.547	703.763	653.558	747.942	735.441	953.454	703.406	705.119	727.978	790.304	887.736	832.05	771.636	827.866	883.102	934.091	1000.81	778.56	855.004	739.758	870.305	769.693	661.35	1018.23	1043.62	932.522	773.608	792.435	774.709	867.148	812.331	875.86
FBgn0033134	CG12840	2R	1062	89.8875	114.62	68.0706	56.0942	94.3688	97.8795	55.2673	59.5667	78.6017	88.23	3214.37	2917.05	3249.63	3675.66	2889.79	3201.46	2847.05	2881.55	2538.22	3039.86	3279.07	2973.4	3590.27	3585.47	3492.35	2725.93	2541.51	2741.71	3407.15	3555.35	4068.78	3144.18	3138.93	2611.73	225.92	198.233	227.799	142.986	148.74	166.569	121.942	132.072	140.632	285.312	230.646	232.981
FBgn0030087	CG7766	X	5032	4700.12	4265.04	5431	4551.86	5514.08	5222.16	5274.96	5310.19	5929.78	5736.79	6802.11	7183.6	7417.06	6831.87	7043.42	6690.8	7138.93	6981.56	7400.47	7162.17	6599.3	7352.53	5374.3	6826.33	8065.88	6446.61	6999.52	7192.68	8021.18	6884.22	7266.26	7211.27	7885.29	7245.73	4395.17	4361.14	3572.76	3665.63	4095.22	3465.15	3992.6	4059.85	4019.11	3028.79	3051.63	3281.67
FBgn0032029	CG17292	2L	2003	1056.68	1034.47	1071.9	914.71	1065.76	1073.8	933.404	1003.87	1010.83	978.801	1000.08	874.572	1040.73	842.816	738.148	870.587	770.727	741.101	679.881	984.537	1003.48	1016.25	828.695	955.717	930.277	852.745	912.337	834.465	783.842	829.868	944.054	759.364	656.129	646.315	1311.88	1581.77	1493.18	1419.75	1166.75	1939.8	2012.69	1839.38	1289.13	2078.16	1715.91	1559.85
FBgn0028424	CG3767	2R	1495	19875.1	13113	13734.7	12040.8	10721.7	10768.7	12077.2	12989.9	10019.6	12167.5	763.982	733.337	847.664	735.29	775.366	663.415	643.668	624.805	636.749	697.801	868.781	832.432	1008.65	892.155	841.985	678.628	804.96	725.941	657.797	699.001	868.913	595.821	652.214	475.781	1419.7	2533.29	2059	4682.42	4063.52	4030.44	2474.23	2827.18	3456.58	5206.62	4151.63	4907.55
FBgn0027338	CG9423	3R	2728	7030.2	7609.25	6576.14	6478.51	6976.36	6921.61	6523.3	6739.79	6459.71	6449.98	7097.82	7466.07	8582.97	7147.33	7428	7367.4	7192.95	6992.2	6676	7627.63	7179.98	7548.39	6279.27	7603.62	7909.36	6882.61	7371.27	7098.82	7402.77	7773.65	8789.85	8033.6	8068.51	6896.1	8380.86	7352.41	6764.88	7464.14	7840.54	7272.63	6372.43	7013.6	7031.59	8036.07	7515.02	7685.89
FBgn0034654	CG10306	2R	853	1626.96	1775.17	1887.88	1753.88	1967.89	1943.2	1989.62	2075.2	1958.28	2050.43	2164.09	1957.89	2355.96	1969.47	1971.75	2016.63	2328.16	1978.55	2026.48	1790.35	1840.08	1754.51	2207.63	1904.54	1948.85	1843.93	2007.59	2005.5	1715.79	1885.42	2172.68	2036.23	2179.79	1841.61	2858.66	2711.01	2807.07	2446.64	2495.66	2457.87	2514.88	2494.24	2625.13	2474.36	2629.62	2136.7
FBgn0035194	CG9187	3L	692	33.9575	39.4911	56.8691	106.205	54.5434	43.1821	42.1084	49.0549	50.7108	58.82	77.6532	59.7534	52.7904	48.2287	57.3771	73.7128	91.3004	74.4902	76.0297	104.903	107.008	116.013	92.5709	81.1747	84.2787	94.1944	97.0099	107.791	64.598	65.0416	65.5482	83.6913	61.0717	102.787	21.8218	43.7481	51.4384	37.5518	34.137	30.166	59.004	67.412	70.3159	115.869	176.153	120.851
FBgn0003380	CG12348	X	12181	261.673	199.382	112.015	126.399	232.892	205.355	198.261	222.499	72.6855	80.8775	360.813	301.871	304.676	381.086	472.198	409.688	418.46	486.467	463.489	499.65	383.88	379.68	381.392	392.855	520.923	430.297	441.358	371.036	576.655	527.385	617.911	462.99	591.926	518.609	47.4945	45.1152	45.5597	70.7707	49.9863	41.9701	40.6472	55.0302	40.7092	34.8853	45.6224	53.5732
FBgn0034417	CG15117	2R	2707	1236.45	1458.28	968.498	815.236	1251.9	1210.06	1213.25	1165.05	709.106	978.801	534.944	542.436	469.835	503.634	491.582	474.09	621.603	673.452	608.969	633.305	633.814	586.846	459.152	580.475	569.885	600.846	507.265	571.22	417.524	487.42	631.501	540.539	626.376	610.495	2320.81	2270.8	2122.2	1672.5	1609.32	1728.64	1619.33	1831.13	1543.25	2135.48	2310.27	2271.25
FBgn0051997	CG31997	4	729	83.895	67.4238	1406.22	1056.81	442.408	441.417	1640.47	1802.77	2343.68	1790.33	8151.23	6832.84	7101.82	8480.34	8825.99	8830.02	6881	6851.58	7066.38	9159.22	9429.38	8454.65	10942.6	9287.61	7671.77	7046.74	6807.72	7411.93	7519.37	8297.9	7994.48	6622.36	6837.68	6681.96	178.425	118.94	198.405	142.986	131.671	119.352	360.58	330.181	307.17	103.41	117.858	94.6875
FBgn0038516	CG5840	3R	1263	3408.73	3061.04	2759.87	2257.23	5115.83	5219.28	3290.6	3635.32	2010.68	2307.76	85.497	188.572	31.6743	48.2287	69.7829	79.1443	146.081	119.336	101.617	34.9678	49.3881	27.12	36.2878	65.8587	46.554	78.4953	28.8808	33.7306	39.389	55.638	34.3728	66.0317	35.2337	33.4838	2526.2	3434.22	3449.31	3251.12	2897.99	2830.36	2673.54	2604.3	2716.42	2714.82	2235.5	2185.29
FBgn0038389	CG5516	3R	811	87.89	99.2093	129.248	161.551	141.12	141.062	173.697	162.056	151.287	158.998	144.325	160.636	146.305	148.639	139.566	180.014	148.363	158.102	161.563	178.724	161.634	173.266	207.359	167.71	158.926	174.83	150.328	156.921	163.858	164.563	159.074	154.33	159.726	164.304	154.036	179.094	189.587	173.316	158.493	112.795	179.634	180.224	166.538	181.902	154.609	164.457
FBgn0030411	CG2540	X	1234	322.596	339.045	399.807	332.078	407.777	417.427	411.434	374.92	394.699	341.891	366.303	333.688	273.756	366.064	372.175	375.547	319.551	331.405	350.175	360.556	338.982	371.393	387.317	340.015	401.327	301.85	334.721	340.972	395.466	382.413	358.916	314.034	316.32	350.412	467.244	427.911	492.339	441.956	463.288	468.229	426.14	374.205	397.223	484.656	434.68	509.568
FBgn0038535	CG18212	3R	3909	5587.01	4897.86	4172.99	4416.48	3920.2	4184.83	4314.36	3776.35	4296.89	4348.08	2088.01	2452.22	2187.03	2311.81	2440.85	2196.64	2235.34	2473.38	2328.41	2064.65	2057.09	2015.16	2009.9	2113.6	2206.5	2162.9	2080.16	2115.49	2407.46	2366.57	2669.09	2532.24	2863.32	2575.91	4405.44	5640.77	5286.39	6196.04	5379.02	6220.75	6681.87	6805.86	5081.25	4601.12	5083.09	5509.32
FBgn0011206	CG4760	3L	6538	1093.63	1119.23	1146.86	964.82	909.057	737.934	890.418	844.445	1214.52	1260.03	694.957	658.063	911.766	594.557	800.953	715.402	654.319	635.447	769.801	803.481	648.78	872.359	322.887	526.87	912.618	639.38	713.134	552.155	853.166	691.165	970.433	737.866	899.633	661.888	490.349	523.61	221.92	839.138	681.521	676.767	740.828	791.059	693.29	610.492	418.205	494.618
FBgn0261112	CG7828	3L	1867	462.421	486.414	442.028	513.823	495.22	448.134	457.929	485.293	410.757	434.716	275.316	264.622	314.48	315.463	351.241	315.025	282.27	347.368	277.07	331.028	335.24	289.28	380.652	359.16	393.301	313.268	290.289	307.242	316.688	302.483	308.556	317.106	312.405	283.444	320.909	267.957	282.176	248.419	234.082	276.74	321.244	312.296	283.731	345.115	276.269	276.587
FBgn0025825	CG2128	3R	1660	193.758	221.535	282.622	264.017	227.697	229.345	272.828	246.15	247.638	250.904	318.457	321.271	293.364	281.466	251.994	320.457	280.749	290.36	263.18	340.353	322.519	307.36	316.222	294.067	293.772	304.705	267.333	278.644	303.296	299.348	278.979	267.966	245.07	281.887	376.105	324.009	349.781	324.967	382.822	334.449	401.227	352.193	392.289	342.623	356.108	386.225
FBgn0038320	CG4931	3R	4628	1566.04	1570.01	1627.66	1658.89	1775.69	1795.42	1798.38	1741.45	1822.21	1737.03	1734.25	1979.62	2073.91	1962.35	1984.16	1961.54	1943.18	1850.85	1977.5	1941.1	2074.3	2074.68	1667.02	1981.12	2299.61	1898.16	2116.44	1855.18	2144.34	2053.9	2414.09	2246.61	2388.06	1998.12	1948.56	1879.8	1502	1650.83	1692.22	1935.87	1724.23	1846.26	1814.64	2066.95	1912.34	2033.29
FBgn0024510	CG32315	3L	4000	52.9338	89.5773	43.9443	180.249	73.5903	65.253	64.0399	74.4583	60.8529	78.1203	161.581	194.004	190.8	195.287	152.747	141.994	165.101	156.581	182.033	222.24	219.253	197.373	155.519	228.974	264.073	195.525	188.836	156.187	157.556	149.674	203.039	198.863	180.866	133.156	94.9891	103.902	121.982	119.877	89.0001	108.86	91.784	90.7998	94.9882	143.279	129.263	186.883
FBgn0029892	CG3184	X	1179	149.813	116.547	166.299	129.391	116.013	116.112	146.502	150.669	150.442	123.154	125.5	129.595	106.335	118.595	134.138	142.77	137.711	146.7	150.597	132.877	138.436	137.86	151.816	111.807	125.214	135.583	131.074	111.458	126.045	134.785	101.52	122.082	127.624	141.722	197.68	188.664	163.133	197.869	274.315	165.257	195.369	165.091	210.948	234.23	216.706	176.916
FBgn0052133	CG32133	3L	8068	791.01	904.442	700.524	875.818	711.662	658.287	650.926	714.8	735.306	825.318	972.626	1122.9	1279.79	1116.38	1171.58	1039.74	938.111	959.251	1001.55	985.314	793.203	1121.71	562.091	928.148	951.948	937.662	973.061	730.34	1157.25	888.64	1170.27	876.839	1005.33	988.16	360.702	246.083	245.435	378.406	312.11	346.253	339.601	346.69	268.928	427.344	320.624	444.782
FBgn0032635	CG15141	2L	1683	178.776	173.375	203.35	334.322	174.019	168.89	266.687	155.924	172.417	190.246	225.116	189.348	162.142	173.94	189.965	242.088	203.143	191.546	208.351	222.24	231.974	198.126	242.166	199.108	199.058	223.355	223.641	230.248	215.852	214.716	206.237	228.807	192.611	200.903	156.604	135.346	179.299	147.319	203.603	199.358	170.456	138.951	167.771	145.771	183.757	206.817
FBgn0033210	CG1406	2R	1001	129.838	157.964	134.418	218.393	133.328	141.062	166.679	142.785	199.462	163.593	163.15	138.131	138.763	171.568	169.03	170.703	167.384	180.905	169.605	122.776	145.919	121.287	178.477	150.862	161.334	168.408	143.664	175.252	187.492	200.61	203.839	203.47	210.619	218.034	119.378	153.118	235.147	153.096	159.712	183.619	217.659	170.594	197.378	199.344	207.835	173.178
FBgn0026181	CG9774	X	7190	1905.62	1689.45	1718.14	1786.04	1737.6	1840.52	1629.95	1678.38	1779.95	1829.85	3499.88	3145.98	3748.12	3194.16	3284.45	2904.29	2723.03	3074.62	3066.78	2833.17	3449.68	3153.45	2252.07	3053.24	3443.39	2484.02	2643.7	2371.41	3387.46	3103.19	4248.64	3099.65	3553.12	2934.89	2505.66	2262.6	1531.39	3011.36	2960.17	2974.63	2236.91	2253.49	2208.17	2603.94	2303.93	2648.76
FBgn0035001	CG4527	2R	6812	6765.53	6773.2	6706.25	5121.78	7795.38	7151.92	6860.16	6774.83	7532.24	7586.86	7284.5	8405.82	9312.99	7968.8	8048.29	7352.66	7272.07	7825.27	7801.09	7260.86	7396.99	7949.92	5389.85	7362.39	8319.51	6916.87	7703.03	6589.93	8298.48	7038.6	8821.83	7516.86	8275.21	7204.46	5553.01	6030.4	4142.99	7017.85	6644.53	6285.02	5326.09	5734.15	5109.62	5677.58	5925.84	6701.63
FBgn0040010	CG17493	2L	5997	2667.66	2519.72	4681.36	3949.78	6196.3	5666.45	6590.85	6359.62	5614.53	6293.74	1840.93	2016.09	1941.18	1823.2	1881.04	1683.76	1748.4	1882.78	1827.64	1844.74	1813.89	1884.84	1637.39	1575.25	1675.94	1661.96	1735.07	1773.06	1278.57	1314.15	1291.78	1599.35	1515.83	1554.27	1326	1577.66	1341.81	1447.19	1309.4	1394.19	1583.93	1480.31	1342.17	1446.49	1309.11	1476.38
FBgn0036000	CG3434	3L	1372	220.724	178.191	217.137	177.258	190.469	204.395	227.21	190.088	203.688	154.402	208.644	198.661	199.849	191.334	179.109	228.122	177.275	195.347	184.957	163.183	156.396	177.786	217.727	205.234	183.005	197.666	194.76	189.185	215.064	254.681	193.447	163.544	164.424	203.239	296.52	254.286	293.934	278.75	276.754	278.052	281.908	298.539	304.702	302.754	285.14	257.899
FBgn0266098	CG44835	X	19353	2378.02	2476.38	2565.14	1924.41	3340.13	3086.08	2537.03	3107.98	2953.06	3296.68	1984.47	2620.61	3385.38	2808.33	2747.9	2410.8	2353.27	2522.03	2827.72	2237.16	2155.12	2638.92	1582.59	2150.36	2912.83	2204.29	2210.49	1889.65	3347.28	2495.09	3648.32	3256.28	3589.14	2983.95	1350.39	1417.71	858.286	1764.93	1483.74	1617.16	1334.8	1506.45	1146.03	1402.89	1037.91	1262.08
FBgn0002868	CG9470	3R	700	32224.7	18408.6	856.483	765.125	48257.1	36980.2	14166.9	20865	10898.6	33486	16111.1	13458.5	20635	22120.4	20139.3	20144.6	13605.3	12167.7	15086.1	37755.1	27913.2	28669.6	38689.5	27726.5	24331.7	20382.4	18064.6	21504	22707.8	21460.6	19922.6	7402.46	10393.1	8617.01	18981.1	32000.3	24606.6	7719.78	4024.51	7718.56	5263.16	7119.53	8215.86	8531.94	11186.3	13334.7
FBgn0019938	CG10122	2R	5078	743.07	688.686	762.563	692.577	617.293	635.257	786.024	711.296	854.477	639.667	573.379	543.988	487.18	528.934	491.582	492.712	495.304	623.285	474.455	569.586	633.814	613.966	482.109	458.713	521.725	555.89	533.925	561.687	511.27	632.392	651.485	520.575	559.824	709.389	1120.61	534.547	437.961	671.599	1004.6	876.125	829.99	946.52	759.905	1197.31	955.535	902.023
FBgn0033178	CG11127	2R	1484	339.575	416.101	391.19	407.618	381.804	418.387	438.629	412.587	402.306	370.382	285.513	287.127	282.052	263.281	303.943	284.764	273.901	237.913	266.835	283.627	271.634	302.086	279.934	250.416	248.02	274.02	271.035	276.444	260.755	237.441	224.622	250.306	230.976	249.182	531.425	497.634	530.55	405.848	484.014	373.796	434.007	416.854	460.138	456	496.777	446.028
FBgn0030452	CG4330	X	3329	1776.78	1624.91	1724.17	1545.21	1961.83	2314.56	1809.79	2055.05	1612.6	1703.94	635.344	588.222	575.416	612.742	607.111	576.512	565.301	565.517	584.113	299.946	397.35	372.9	478.406	523.041	549.016	417.452	454.688	371.036	624.71	579.889	640.294	548.217	501.884	503.035	1800.94	1780	1687.18	1763.49	1848.28	1614.54	1287.6	1414.28	1474.17	1279.54	1451.04	1507.52
FBgn0028694	CG18174	2L	1208	2644.69	2690.21	2007.65	2079.97	2131.52	1999.81	2264.21	2225.87	1867	2222.29	1419.72	1358.03	1459.28	1450.02	1515.06	1534	1400.7	1432.8	1364.88	1568.11	1614.84	1481.8	1926.96	1791.97	1696.01	1554.21	1521.8	1545.01	1751.24	1751.42	1970.44	1671.52	1576.9	1502.1	2368.31	2849.09	3125.98	2316.66	2300.59	2589.03	2328.69	2137.92	2261.21	2283.74	2518.1	2096.83
FBgn0026061	CG4123	3L	2009	3159.05	3414.53	2576.34	2263.21	4356.55	4349.88	3578.34	3891.1	2402	2817.84	12070.8	12136.9	12009.1	12465.9	11827.4	11891	14146.2	13032.7	14287	8635.48	8308.42	9246.4	9824.37	10586.4	10802.1	10871.6	11078.4	11767.6	10675.2	10101	9005.68	11736	11238	13230	10468.1	18249.8	15821	23846.8	17773.2	21319.5	10860.7	11630.6	12869	10262.5	9844.29	9357.87
FBgn0014022	CG8161	3R	1444	178.776	110.768	196.457	177.258	171.422	151.617	152.643	142.785	186.785	139.697	105.891	98.5543	119.91	120.176	111.653	129.579	116.408	90.4524	116.969	137.54	151.157	145.393	177.736	120.996	81.0681	161.986	141.442	181.119	103.987	124.598	119.905	135.135	135.454	142.501	157.887	95.6989	135.209	121.321	142.644	163.946	133.742	133.448	113.492	220.525	243.319	205.572
FBgn0261609	CG9946	X	1519	1856.68	2126.74	1822.4	1690.31	1898.63	1826.12	1808.03	1925.4	1824.74	1748.98	2062.12	1898.92	1876.32	1784.46	1814.36	1888.6	1774.27	1697.31	1632.45	1770.15	1768.99	1605.35	2195.78	1895.35	2025.9	1692.64	1726.92	1745.19	1882.01	1892.48	1980.83	1774.41	1779.69	1707.67	2702.05	2730.15	2804.13	2653.18	2696.82	2587.72	2710.25	2688.23	2451.19	2334.82	2368.56	2312.37
FBgn0035484	CG11594	3L	2895	17559	18871	18590.2	14964.4	20898.8	21277.3	21041.1	20140.5	15788.8	17116.6	847.126	885.436	791.102	588.232	721.865	810.065	1059.08	777.586	771.994	442.925	565.718	570.273	473.223	621.829	540.187	552.322	530.963	467.095	370.257	373.01	394.088	373.156	306.141	368.321	1586.57	1763.59	1425.58	1182.88	1354.51	1021.71	1755.7	1173.52	1770.23	458.492	473.966	527.011
FBgn0030640	CG6294	X	2551	95.88	101.136	89.6119	80.7757	94.3688	92.1219	96.4985	95.4819	89.589	95.5825	132.56	142.787	163.65	131.245	155.848	142.77	141.516	144.42	129.397	135.986	174.355	134.093	154.779	153.926	175.781	139.151	154.772	129.789	154.405	141.838	178.259	148.187	164.424	149.509	168.156	168.157	135.209	173.316	153.617	183.619	157.344	118.315	165.304	128.328	133.065	103.409
FBgn0004867	CG5920	2L	1177	28754	29541.2	27040.4	21583.6	25634.5	27367.9	26838.9	27718.6	25474.6	26709.8	23891.3	24947.4	17418.6	23221.7	21226.4	23278.5	22745.2	21901.6	19394.9	18809.5	19640.7	18177.9	24292.1	21453.1	22048.1	20246.1	18528.1	20545.6	23066.2	23809.9	20809.1	20121.2	19726.9	22973.8	61280.8	76414.2	78271.6	58122.9	56452.9	57255	66219.5	63941	61358.7	50441.6	46430.9	45015.2
FBgn0034405	CG15102	2R	1926	2996.25	4206.28	3017.51	2471.14	7958.14	8240.11	4404.72	4950.16	2467.08	2818.76	3801.08	3915.79	3371.05	4924.86	4859.99	5745.72	2870.64	3068.54	2604.02	3803.72	4101.46	3883.43	7100.56	6542.22	6836.21	2784.44	2800.7	3422.92	9341.5	8355.88	7232.68	2359.48	2016.93	2118.04	1788.11	2674.1	3027.52	6506.57	4652.39	5330.2	3343.56	2663.46	2686.81	4724.46	3558.54	3610.58
FBgn0264089	CG43758	2R	9484	799	930.448	1457.06	1303.63	2186.07	1953.75	1822.94	1987.6	2032.66	2324.31	990.667	1274.22	1116.14	993.037	973.084	782.908	990.609	1085.43	1104.62	1738.29	1695.66	1594.05	700.577	781.88	1092.41	1046.84	1078.22	1049.31	638.89	518.765	600.325	478.346	813.506	593.364	1234.86	905.038	651.063	1005.23	1007.04	1101.71	748.695	802.065	727.831	837.246	861.756	929.433
FBgn0036448	CG9311	3L	5961	3737.32	4291.04	4095.44	3493.55	3256.15	3267.45	3705.54	3531.95	5806.38	5146.75	2975.14	3277.12	3876.33	3550.74	3673.68	3306.21	3190.19	3514.72	3654.54	3420.62	3731.79	3643.87	2462.39	3374.87	3499.57	3417.4	3583.44	3370.12	3803.4	3364.92	4388.53	3902.01	4419.87	3596	3395.22	2995.38	2186.87	2813.49	2841.91	2731.99	1915.66	2091.15	2162.52	2500.53	2386.3	2601.41
FBgn0038774	CG5023	3R	789	35.955	38.5279	30.1579	26.1773	25.1073	41.2629	21.0542	43.799	21.9747	38.6006	7118.99	6239.18	6284.32	4805.48	5588.06	5204.13	6307.33	6392.47	5637.17	9280.44	6767.66	5375.03	7524.9	5930.35	7010.38	7023.19	7282.41	7652.44	5182.81	6559.01	6694.71	6840.42	6291.95	5553.63	532.709	437.481	654.002	597.94	462.069	542.988	569.061	580.569	503.314	614.23	745.165	589.305
FBgn0023525	CG3191	X	1247	269.663	266.806	237.816	186.233	332.455	324.346	217.56	267.174	136.074	176.46	1142.84	955.278	1000	851.513	702.481	779.804	962.458	905.284	816.589	1212.99	1097.01	1141.3	802.775	1049.14	1124.52	1041.85	930.11	1042.71	727.909	742.885	835.34	793.916	795.498	750.659	732.956	814.808	820.075	995.122	1133.84	856.452	502.19	708.514	767.307	549.443	732.492	627.928
FBgn0086704	CG31006	3R	2154	692.134	549.022	517.853	430.056	584.394	627.58	567.587	563.255	594.161	560.628	378.069	353.864	295.626	310.719	314.798	286.316	240.424	226.511	257.331	269.64	290.342	242.573	269.567	256.543	234.375	192.67	217.717	205.317	204.035	191.99	222.224	116.707	102.569	133.935	258.011	105.269	377.705	168.983	214.576	165.257	145.543	145.83	199.845	265.377	267.398	193.113
FBgn0036804	CG13379	3L	800	187.765	187.823	186.117	177.258	146.315	172.728	161.416	175.196	159.739	193.922	117.656	93.1221	139.518	109.108	116.305	131.131	132.386	149.74	110.389	114.228	124.219	125.053	127.378	125.591	112.372	129.16	111.08	120.99	111.865	97.9542	108.714	139.741	123.709	108.238	119.378	103.902	142.558	121.321	117.041	86.5633	116.697	104.557	102.39	98.4263	143.204	122.097
FBgn0032465	CG12404	2L	1207	747.065	935.264	884.918	780.831	843.258	852.127	851.818	879.484	903.497	811.532	959.292	951.398	828.81	877.604	888.569	869.811	835.398	831.554	800.505	756.081	799.937	757.852	883.497	880.669	805.063	807.075	745.717	750.872	876.8	834.57	812.158	746.312	750.869	742.094	951.174	1487.43	1452.03	1148.22	992.412	1162.05	1302.02	1302.84	1192.9	852.197	885.834	898.285
FBgn0034645	CG10320	2R	525	2994.25	2377.17	2232.54	1830.17	2364.41	2463.3	2161.57	2203.09	1922.78	2197.48	4926.66	4209.9	3598.05	4713.76	3922.57	4701.33	4816.09	4584.95	4393.64	4949.1	4066.29	4740.72	4698.16	4061.03	3737.16	4392.17	4480.23	4989.19	3813.65	3877.42	3111.94	3799.13	3459.16	4799.86	2943.38	4004.32	4359.03	3134.13	2127.47	2949.71	3570.4	3557.7	3220.96	3345.25	3301.28	3377.6
FBgn0031979	CG7429	2L	655	131.835	116.547	140.449	115.928	139.389	153.536	137.73	135.777	130.158	125.912	125.5	132.699	133.484	187.38	149.646	152.081	125.538	133.778	139.632	156.966	169.865	171.006	164.406	157.755	123.609	132.015	132.555	153.254	150.466	154.376	113.51	108.261	104.135	116.804	92.4218	174.992	167.542	153.096	130.452	165.257	183.568	140.327	150.501	191.869	154.609	170.687
FBgn0024183	CG4170	2L	3209	5178.52	5666.49	4868.34	3813.66	5433.56	5203.93	5943.43	5358.37	5093.9	5625.58	3922.66	4385.28	4125.95	4399.88	4148.21	4060.41	4322.31	4732.41	4253.28	5053.23	4128.39	4452.95	4175.32	4048.78	4229.19	4477.8	4557.24	4923.93	4335.94	4601.5	4401.32	5069.08	5076.78	5281.09	3491.49	2425.28	2167.76	2959.37	3512.46	3449.42	3688.41	3629.24	3000.15	4170.03	3819.6	3320.29
FBgn0259216	CG42316	4	4907	738.076	443.071	174.916	179.501	412.106	423.185	319.322	375.796	151.287	212.303	607.107	558.733	620.665	445.918	565.241	515.214	537.911	586.8	557.064	726.552	544.017	534.866	657.624	585.07	679.046	599.419	648.707	611.55	462.427	605.749	638.695	466.829	479.178	394.797	164.305	159.954	145.497	161.761	163.37	127.222	132.431	110.06	123.361	164.459	140.669	127.081
FBgn0015351	CG14906	3R	1177	194.756	235.02	167.161	150.332	130.731	123.789	169.311	161.18	275.529	223.332	108.244	92.3461	81.4481	89.3417	93.8192	76.0406	85.2137	133.778	86.2645	94.0244	110.749	85.1266	117.01	90.3642	73.8442	102.758	72.5723	101.192	74.8392	79.9306	81.5355	115.939	129.973	91.107	404.345	343.149	392.401	218.089	190.192	275.429	184.879	218.745	171.472	176.918	183.757	179.408
FBgn0030518	CG11134	X	913	8966.78	7936.74	6895.81	5529.39	5768.61	6139.54	6866.31	6897.47	6934.7	7885.55	551.416	552.525	638.01	642.786	572.995	647.121	514.325	503.189	509.545	491.88	491.636	421.866	730.94	645.568	509.686	408.889	450.985	457.563	539.63	541.491	647.488	552.823	415.757	394.797	957.593	1248.19	1394.71	1029.79	1022.89	1092.53	1444.94	1381.26	1289.13	736.328	664.059	632.911
FBgn0026738	CG7857	3L	1234	212.734	183.971	245.571	275.984	219.905	183.284	231.596	189.212	259.47	215.061	151.385	153.652	159.88	143.105	148.095	137.339	144.559	164.182	150.597	141.425	178.096	171.006	151.816	146.268	118.793	190.53	181.431	206.05	124.469	144.972	142.288	158.937	116.663	153.402	163.022	165.422	170.481	181.982	131.671	162.634	170.456	178.848	198.612	180.656	171.084	195.604
FBgn0031037	CG14207	X	1380	1927.59	2534.17	1608.71	1312.6	1722.88	1892.34	1425.55	1680.13	1719.94	2007.23	14271.7	13772.8	14742.1	15532.8	14917.3	14900.9	13114.5	13577	13072.7	18769.9	17124.2	13211.9	18371.3	16884.3	16017	14343.2	14744	14878.9	13228.4	14500.4	16142.4	13249.3	14138.1	11058.2	2157.79	2333.69	2640.99	2280.55	1810.48	2006.69	1463.3	1842.14	1530.91	2080.66	2182.27	1693.16
FBgn0086362	CG12114	3R	1465	652.184	622.225	586.786	655.18	617.293	646.772	514.951	587.783	553.593	589.119	525.532	536.228	558.07	588.232	579.973	623.843	515.847	557.916	523.435	520.631	538.779	550.686	650.959	575.115	532.16	513.074	556.141	547.755	591.623	679.41	701.046	564.341	541.816	476.56	675.193	511.306	656.941	486.729	610.809	620.37	495.634	451.248	614.339	593.049	608.298	566.879
FBgn0017551	CG10800	2L	1552	142.821	110.768	137.864	412.105	145.449	148.738	127.203	121.761	147.906	123.154	94.1251	91.5701	85.973	104.364	96.1453	92.335	95.8654	88.1721	96.4993	79.2603	108.504	73.8266	97.7549	148.565	95.5159	141.292	111.821	101.925	100.048	110.492	96.7235	112.1	105.701	92.6644	60.3309	45.1152	60.2564	73.6593	56.0822	78.6939	65.56	70.1635	99.9226	92.1967	86.1756	77.2451
FBgn0025741	CG11081	4	10243	6704.61	6034.43	6240.09	6494.21	5552.17	5021.6	5996.06	5866.44	6571.27	6911.35	3412.82	3680.65	4352.95	3864.62	3896.99	3697.28	3448.87	3925.18	3974.75	3415.96	3327.71	3715.44	3126.68	3496.64	3573.42	3560.83	3531.6	3356.93	3697.05	3922.09	4812.99	4420.28	4453.54	3597.56	2894.6	3004.95	2344.12	3160.13	2852.88	3147.76	3077.39	2913.85	2758.36	2724.79	2535.84	2701.09
FBgn0037261	CG9775	3R	2400	2017.48	1805.99	1784.48	1683.57	1792.14	1800.21	1663.28	1766.85	1679.37	1630.42	3514.79	3503.72	3479.64	3459.03	3403.08	3522.7	3493	3539.8	3700.6	3304.84	3395.8	3438.96	3634.7	3527.27	3835.08	3359.6	3406.45	3263.07	3504.84	3494.22	3426.89	3723.88	3619.67	3592.11	2358.04	2399.31	2294.15	2404.76	2699.26	2465.74	2099.23	2396.57	2468.46	2118.03	2358.42	2504.24
FBgn0035423	CG17737	3L	681	3601.49	3280.65	3380.26	2953.55	3234.51	3323.1	3326.57	3983.96	3299.58	3847.19	3255.16	3059.84	3559.58	3663.01	3240.25	3528.13	3476.26	3411.35	3234.19	3209.26	2743.28	2692.41	3842.06	3383.3	3187.34	3230.44	3088.77	3448.58	2910.06	3598.45	3535.6	3644.8	3661.17	3404.44	3209.09	3286.57	3709.44	3178.9	2997.96	3558.27	3278	3249.53	2865.68	3595.67	3639.65	3188.23
FBgn0027084	CG12141	X	2223	1495.13	1535.34	1361.41	1503.32	1422.46	1425.01	1275.53	1224.62	1052.25	1044.05	1535.81	1467.45	1170.44	1204.14	1148.32	1182.51	1140.49	1065.67	970.841	1248.74	1413.55	1240.74	1214.53	1125.72	1215.22	1021.15	942.699	1070.58	1139.13	1079.85	956.844	899.874	907.463	1025.54	2893.32	2515.51	2560.16	2206.89	2449.33	2425.08	2312.96	2583.67	2263.68	2717.31	2704.39	2636.3
FBgn0029867	CG3847	X	2134	951.809	1216.52	1015.89	1059.06	1021.61	981.674	886.909	904.888	1174.8	1044.05	1212.64	1203.6	1174.21	1230.23	1092.49	1142.94	1068.21	1144.72	1120.71	942.575	950.346	932.626	1117.52	1192.35	1107.66	991.182	1016.01	989.919	1300.63	1243.63	1127.91	1288.39	1094.59	1154.8	1681.56	1498.37	1468.2	1509.29	1622.73	1504.36	1410.85	1657.78	1533.38	1643.34	1385.15	1437.76
FBgn0266666	CG13779	2L	427	1121.6	1041.22	770.318	706.787	969.661	916.421	755.32	824.297	603.458	652.534	893.404	851.292	854.451	1060.24	988.591	1071.55	846.811	903.004	816.589	1027.28	947.353	906.259	1112.33	901.345	778.575	911.973	819.03	930.524	851.591	958.384	764.196	795.452	699.193	754.553	1490.3	1759.49	1922.33	1302.76	965.59	1387.64	1389.87	1172.14	1142.33	1329.38	1480.19	1235.92
FBgn0026679	CG12113	X	3466	440.449	400.69	515.268	604.322	475.307	506.67	552.673	529.092	562.044	519.27	587.497	613.054	563.349	565.304	573.771	581.167	601.061	651.409	614.086	580.465	554.493	561.986	537.652	621.063	616.439	590.856	677.588	607.15	629.437	590.86	573.147	648.032	642.036	626.069	664.924	534.547	421.795	515.615	527.905	594.139	611.019	586.072	618.04	625.443	518.321	576.846
FBgn0037754	CG8500	3R	3431	64.9188	45.2702	40.4977	37.3961	54.5434	60.455	49.1265	44.675	27.0457	33.0862	112.95	128.043	128.205	100.411	106.225	103.974	108.039	87.412	105.272	129.769	98.0279	79.8532	133.302	89.5984	106.753	81.3497	82.1992	79.9268	79.5658	92.4688	90.3286	69.8707	101.786	89.5496	83.4364	75.192	82.3014	77.9922	48.7672	48.5279	44.5808	49.5272	71.5495	67.2787	88.7101	61.0485
FBgn0037897	CG5270	3R	7465	1249.44	1381.22	1630.25	1217.62	1410.34	1292.58	1581.7	1410.33	1672.61	1480.61	683.976	784.554	749.624	702.874	717.989	716.178	762.358	763.905	766.877	724.221	801.434	865.579	440.638	700.706	831.55	722.157	735.35	725.941	905.948	648.849	781.782	812.343	907.463	800.496	812.542	888.633	523.202	953.237	932.672	844.648	814.255	658.987	800.615	752.525	735.027	870.876
FBgn0015925	CG3730	2R	2013	2079.4	2106.51	2716.79	2365.68	2837.12	2416.28	2722.13	2951.18	2347.91	2281.11	237.666	241.342	221.72	217.424	221.755	197.861	204.665	193.066	210.544	242.443	276.873	209.426	225.873	205.234	215.914	209.083	188.836	191.384	184.341	168.481	155.077	114.404	147.981	144.058	211.8	151.751	192.526	179.093	193.849	188.865	197.991	178.848	199.845	204.328	248.388	234.227
FBgn0050105	CG30105	2R	642	31.96	27.9327	58.5924	97.23	37.228	50.8589	45.6175	54.3108	66.7692	66.1725	50.9844	48.1131	60.3319	70.3665	81.4134	73.7128	79.127	60.8083	58.4844	70.7126	53.1296	52.7333	70.3539	55.1375	65.015	68.505	57.0211	52.7957	72.4758	72.0943	66.3475	62.9605	53.242	56.8445	30.8073	30.0768	41.1507	44.7733	35.3562	32.7891	34.0912	30.2666	19.7378	32.3935	41.8205	36.1308
FBgn0027580	CG1516	2R	4446	18134.3	18416.3	12338.9	10721.5	10895.7	10358.9	14650.2	11459.6	14898	19756.2	23143.8	26892.9	25326.6	23334	23432.3	19859.8	27442.6	28590.6	21760.6	25070.3	21854.2	23577.8	17097.5	19899.3	23183.9	26659.2	27476	30595.8	24632.3	23864	19331.1	27999	36235.1	27339.1	6681.33	8664.85	7255.75	13806.1	10355.7	21551.6	18043.4	20313	7665.67	11428.7	11594.4	10997.5
FBgn0016119	CG4412	3R	616	8664.16	8594.6	5666.23	4812.14	6511.44	6813.18	5436.37	6123.98	4869.08	5723.92	11874.7	10653.2	11213.4	12351.3	10742.7	11017.4	11509.2	11088.4	10897.8	11663.7	8866.66	10365.1	11806.1	9551.04	10375.9	10321.4	11075.4	11070.2	9463.61	9555.63	9677.95	11506.4	11023.4	10970.2	6157.6	8652.55	9104.59	7448.25	5271.73	6854.24	6422.26	6926.93	6606	6648.13	6323.77	6083.67
FBgn0038324	CG5038	3R	2702	62.9213	66.4606	74.9638	94.9862	54.5434	69.0914	81.5851	73.5823	79.4469	72.6059	90.2032	78.3778	91.252	101.201	115.529	116.389	104.235	95.7731	89.1887	89.3621	95.0346	99.4399	111.826	116.401	102.74	105.612	125.891	100.458	137.862	156.727	122.303	89.8338	108.833	127.706	29.5236	24.6083	64.6654	34.6632	48.7672	48.5279	27.5352	35.7696	46.8773	26.1639	27.8803	57.3109
FBgn0010435	CG2727	2R	2694	687.14	701.207	734.128	562.438	939.359	848.289	727.248	823.421	611.91	669.996	27371.6	24989.3	25929.9	29674.1	29346	29586	23966.3	25992.5	23562.6	31547.1	31122.7	31261	30838.7	33960.1	33283.7	27808.8	29458.4	29771.6	37277.8	36365.3	36005.9	27803.2	28466.5	29075.6	1093.66	1003.47	1019.95	911.353	890.001	880.06	1052.89	1086.85	1017.73	869.64	933.991	697.697
FBgn0039740	CG7928	3R	1631	147.815	121.363	168.884	251.302	135.06	165.052	155.275	124.389	158.894	129.588	196.094	200.989	226.999	201.612	220.979	232.777	197.057	207.508	177.646	230.01	228.981	241.066	262.901	224.379	188.624	252.612	215.495	211.916	226.881	250.763	167.867	197.327	202.789	188.444	233.622	216.006	195.466	232.532	204.822	201.981	196.68	222.872	213.415	297.771	296.545	316.456
FBgn0000454	CG9285	3R	2047	20388.5	20700.1	18936.5	16047.4	18477.2	19020.3	17637.3	20384.9	15760.9	17490.7	2948.47	3945.27	2729.27	2609.09	2443.95	2392.18	2983.24	3446.31	2458.54	2653.66	2681.17	2818.97	2448.32	2589.17	2631.1	4019.67	2281.58	2588.46	1937.15	1959.08	1873.72	2482.33	2295.67	2181.9	9296.09	16584.6	17361.2	12819.6	11542	13493.4	20020.7	19771	16911.6	11559.5	12612	12538.6
FBgn0260860	CG1359	3R	1051	220.724	234.057	212.828	198.2	219.039	243.739	200.892	198.848	154.668	183.812	198.447	199.437	264.706	187.38	231.834	215.707	224.447	212.069	206.889	213.692	217.757	213.946	285.118	228.974	209.493	184.821	214.755	200.184	183.553	241.359	223.823	211.148	205.138	186.107	147.618	176.359	204.284	199.313	134.11	156.076	144.232	121.066	140.632	176.918	188.826	158.228
FBgn0259708	CG15675	2R	1930	282.646	316.892	220.583	183.241	187.006	209.193	187.733	194.468	219.747	203.113	534.16	568.045	625.19	422.199	380.704	422.103	362.158	377.772	433.516	355.894	332.995	372.9	440.638	318.572	264.876	235.486	239.933	296.242	257.604	327.559	354.12	183.507	196.526	177.542	613.578	548.218	748.061	618.16	520.589	533.807	559.882	620.466	500.847	391.213	363.712	373.767
FBgn0038692	CG3773	3R	1247	160.799	153.148	182.67	228.864	163.63	192.88	202.647	151.545	207.069	138.778	154.522	141.235	181.75	178.683	165.153	159.84	182.601	157.342	171.067	224.571	201.294	189.84	211.062	219.018	173.373	173.403	189.577	203.85	167.797	184.154	184.654	192.72	198.092	153.402	133.498	129.877	177.83	148.763	169.466	132.468	148.166	147.206	145.566	140.787	141.936	210.555
FBgn0015282	CG5289	3R	1625	3487.64	3692.9	2772.8	2585.57	2573.93	2925.83	3041.46	3129	2773.88	3052.21	2578.24	2545.34	2431.38	2521.33	2612.98	2687.03	2350.98	2419.41	2261.88	2631.91	2695.39	2602.76	3106.68	2983.55	2722.6	2499.01	2568.17	2491.66	3184.21	3122	3378.13	2903.09	2732.57	2621.08	4260.39	5102.12	5302.56	4149.47	3652.66	4097.33	4079.14	3879.63	3708.24	3676.66	3938.73	3647.96
FBgn0259101	CG42249	X	1827	7400.74	11062.3	6723.48	5299.03	9655.91	10361.8	8898.91	8287.65	6043.88	6226.65	222.763	1442.62	58.0695	163.661	162.827	142.77	610.191	605.803	337.016	76.152	98.0279	100.193	134.043	108.743	89.0947	608.696	68.8696	28.5977	40.9646	105.791	55.9558	340.14	186.347	58.4019	25101.5	23907	26997.8	31461.2	30169.8	31318.9	33039.6	32784.2	28075.8	29169.1	27379.7	28959.4
FBgn0023530	CG3740	X	829	552.309	470.04	377.404	338.809	277.912	263.891	349.149	391.563	369.344	384.168	507.491	438.45	451.735	516.284	528.799	495.816	425.308	441.62	402.08	495.765	624.834	547.673	721.313	565.159	460.724	494.521	472.46	502.292	487.636	544.625	580.341	403.1	414.191	418.158	634.116	690.399	814.196	820.362	638.85	832.844	770.986	675.496	652.581	1046.56	873.161	806.09
FBgn0001965	CG7793	2L	5635	1560.05	1724.12	1532.88	1250.53	1461.42	1451.88	1440.46	1301.71	1577.95	1509.1	1155.39	1251.72	1309.96	1159.07	1151.42	1162.33	1094.08	1131.79	1130.21	1230.87	1281.1	1295.73	867.204	1141.81	1205.59	1116.06	1241.87	1149.04	1357.35	1153.51	1197.45	1333.69	1338.88	1201.52	1308.03	1103.27	859.756	1255.1	1272.82	1231.56	1172.21	1174.89	1228.68	1463.93	1096.2	1194.81
FBgn0020386	CG1210	3L	4959	3098.12	3384.67	2782.28	3510	5893.29	5671.25	4275.76	7911.85	3259.86	6019.86	4822.34	4492.37	3908	3842.48	3326.32	3563.05	3334.75	4293.83	3078.47	3917.17	3219.95	3163.24	1978.06	2876.34	4268.52	3199.04	2845.87	2762.97	4079.92	3500.49	3634.73	3196.39	3996.28	3170.83	4818.77	6461.04	3325.86	6918.19	5539.95	7984.81	6687.12	5236.12	3686.03	6565.9	5910.63	7745.69
FBgn0010470	CG9847	2R	1350	1811.73	1847.41	1650.07	1444.99	1940.19	1923.04	1996.64	2062.06	1768.12	2069.73	1611.11	2009.89	1476.62	2151.32	2136.13	2489.17	1826.77	1771.8	1535.95	3941.26	3854.52	3616.75	3256.27	3708.76	3442.59	2959.99	2720.72	3083.41	3432.36	3538.89	3538	2296.52	2032.59	2303.37	6631.26	9151.55	10810.9	8748.12	7046.86	8530.42	9019.74	9317.99	7874.15	8321.38	8248.78	7773.1
FBgn0053276	CG33276	3L	391	24.9688	33.7119	50.8375	35.9003	59.738	58.5358	71.9352	71.8304	51.556	46.8722	88.6345	71.3936	80.6939	95.6668	93.0439	77.5924	84.4528	88.1721	69.4502	87.0309	71.8372	84.3732	86.6464	81.9405	75.4495	97.7624	66.648	74.0606	54.3569	76.7961	81.5355	67.5673	75.9481	98.1152	124.513	91.5975	121.982	98.2123	129.233	121.976	89.1616	133.448	125.828	100.918	89.9774	98.4252
FBgn0286931	CG46428	2R	1337	89.8875	105.952	107.707	94.2383	106.49	130.506	111.412	103.366	115.79	103.854	127.069	106.314	103.318	109.898	102.348	107.078	118.69	114.016	109.658	90.1391	90.5448	85.1266	119.231	110.275	108.358	104.185	114.042	117.324	98.4726	89.3342	74.3412	105.19	119.012	120.697	132.215	165.422	120.513	114.1	131.671	99.6789	132.431	114.188	133.23	105.902	166.015	138.294
FBgn0051133	CG31133	3R	1532	171.785	217.682	160.267	137.618	197.395	209.193	200.892	172.568	163.12	143.374	142.756	139.683	131.222	141.524	172.131	160.616	141.516	116.296	140.363	181.832	191.566	204.153	188.104	159.286	167.755	139.864	164.398	140.788	122.894	137.92	116.708	105.19	111.182	111.353	256.727	293.932	330.675	271.528	257.247	215.097	213.726	218.745	177.64	165.705	147.005	155.736
FBgn0038858	CG5793	3R	1601	2644.69	2521.65	3859.34	3128.56	3825.83	3884.47	4166.98	4700.51	4452.41	4708.36	1007.92	956.054	1050.53	953.505	842.822	938.093	960.175	912.885	857.528	878.079	639.8	758.606	824.992	746.654	821.918	778.531	905.672	824.933	775.964	698.218	717.033	686.422	732.077	658.774	612.294	1111.47	1654.85	1096.22	865.617	1092.53	1461.99	1151.51	1112.72	469.705	648.851	417.373
FBgn0032135	CG3881	2L	2406	199.75	523.016	139.588	254.294	168.825	162.173	150.889	152.421	144.526	169.107	439.25	394.993	334.088	275.931	290.762	282.436	337.051	266.797	304.85	140.648	141.43	166.486	161.444	179.963	215.914	194.811	169.582	206.783	274.935	216.283	251.801	288.697	252.116	310.698	489.065	459.355	396.81	543.056	347.466	455.113	245.194	364.575	176.407	348.853	380.186	499.601
FBgn0033160	CG11107	2R	2747	1043.69	1059.52	979.699	943.131	973.124	1053.64	999.198	994.238	1014.22	926.415	1178.92	1219.12	1104.07	1189.11	1073.88	1180.96	1100.93	1085.43	1046.14	1192.01	1207.76	1238.48	1169.36	1214.56	1244.92	1162.44	1106.36	1139.51	1190.34	1269.49	1214.24	1274.57	1183.07	1217.1	1124.47	850.353	878.861	921.463	996.069	1066.3	976.844	1143.25	895.603	1141.25	1108.88	1068.97
FBgn0011224	CG31000	3R	7770	36.9538	43.3439	120.631	752.41	62.3353	66.2126	141.239	207.607	182.559	352.92	1058.91	1243.96	1021.12	1178.84	1129.71	982.32	917.569	1213.89	1013.97	1221.54	1180.08	1167.67	875.351	1094.33	1258.56	1052.55	943.44	936.39	1056.41	970.138	1211.84	927.515	956.79	976.48	274.698	241.982	166.072	239.754	236.521	226.901	142.921	184.351	157.902	200.59	297.813	272.85
FBgn0037659	CG11033	3R	5356	1484.14	1566.16	1135.66	1222.85	1231.99	1434.61	1113.24	1155.42	1211.14	1248.09	2343.71	1897.36	2047.51	2084.11	1960.12	1956.11	1505.7	1767.24	1568.11	1686.22	1936.61	1839.64	1254.52	1573.72	2293.99	1614.15	1484.77	1407.15	1986.78	1907.36	2304.58	1503.37	1722.53	1354.92	853.618	885.898	583.458	1029.79	1049.71	1091.22	759.185	945.144	736.467	809.836	699.543	789.893
FBgn0052428	CG32428	3L	1804	620.224	540.353	627.283	661.912	784.386	779.197	580.745	667.497	515.56	597.39	1811.12	1504.7	1754.15	1673.77	1708.91	1371.83	1599.28	1563.53	1551.3	1610.85	1309.53	1300.25	1478.17	1427.45	1696.81	1631.28	1741.73	1569.21	1206.88	1358.04	1775.4	1504.91	1576.9	1327.67	2019.16	1475.13	1447.62	1699.94	1778.78	1775.86	1139.43	1254.69	1306.4	1338.1	1402.89	1143.73
FBgn0004403	CG1524	X	877	21025.7	18503	19742.2	16071.4	21392.3	23274.2	20456.8	20719.6	17335.5	18755.3	28367.7	24869.8	20096.6	24920.8	23132.3	24565	24877.1	23208.3	21396.5	20478.7	20093.5	19820.9	27908.3	23238.9	22841.9	21106.7	20798.6	22194.7	22786.6	24436.8	21096.9	18845.1	18464.8	19303	49603.6	56399.5	56645.4	38999	38131	40818.5	46681.3	42110.5	41487.6	41281.7	38647.2	32231.1
FBgn0036237	CG18593	3L	1158	527.34	652.084	333.46	409.862	324.663	350.255	393.889	325.865	393.854	381.411	682.407	677.464	646.306	713.152	604.01	761.182	602.582	612.644	465.682	671.381	711.637	502.473	677.619	665.479	692.691	654.366	494.676	597.618	637.314	829.084	871.311	579.697	605.236	484.347	1143.72	1141.55	1571.07	1096.22	1126.52	1423.05	1001.76	996.047	809.25	1086.43	985.95	1080.19
FBgn0037051	CG10565	3L	2538	2385.02	2473.49	1968.88	2032.11	2263.98	2250.27	1964.18	2106.73	1885.6	1928.19	2003.3	1960.22	1861.24	1849.29	1731.39	1783.07	1874.7	1803.73	1671.19	1885.15	1848.31	1749.99	1858.08	1699.31	1881.42	1786.84	1733.59	1649.87	1811.11	1957.52	2127.12	1767.5	1774.21	1898.45	2954.93	1918.08	1738.62	2244.44	2548.08	2443.45	2217.24	2419.95	2134.15	2749.71	2662.57	2422.01
FBgn0263599	CG5931	3L	6707	2314.1	2305.89	2186.01	2197.4	2066.59	1957.59	2205.43	2015.63	2317.48	2212.18	1629.15	1847.7	2285.83	2077.79	1936.09	1883.94	2112.08	2140.45	2266.27	1775.59	1759.26	1828.34	1227.86	1802.69	1958.48	1906.72	1966.86	1793.59	2071.08	1838.4	2199.06	2575.24	2748.23	2276.12	1476.18	1271.43	1061.1	1499.18	1736.11	1617.16	1507.88	1564.23	1549.42	1467.67	1252.08	1237.17
FBgn0036210	CG14130	3L	1067	209.738	218.646	216.275	157.812	172.288	169.85	216.683	219.871	169.036	178.298	210.997	198.661	214.178	188.171	185.312	160.616	221.403	203.708	203.233	174.839	160.137	164.98	179.958	177.665	164.544	160.559	182.912	167.186	178.038	160.645	165.469	202.702	194.177	200.903	205.382	292.565	321.857	245.531	223.11	238.705	318.622	298.539	284.965	193.115	273.734	270.358
FBgn0029088	CG2019	3R	4884	608.239	624.152	647.963	732.216	780.057	667.883	797.428	681.513	720.093	609.338	977.332	1100.39	1079.94	921.88	1010.3	986.2	921.373	956.211	1010.32	897.506	897.965	954.472	730.94	856.929	903.789	806.361	944.18	862.33	1080.83	932.524	997.611	946.71	949.743	897.053	451.84	486.697	433.552	488.173	548.631	525.937	520.546	532.417	507.015	518.295	466.362	559.404
FBgn0286071	CG14869	3R	6965	1053.68	743.588	1027.95	542.244	537.642	625.661	1150.09	650.853	1408.07	1271.98	1183.62	1396.83	1193.82	888.673	785.445	786.011	949.524	1083.15	795.388	965.887	1025.18	857.292	461.373	597.323	940.711	871.298	884.197	681.944	747.604	753.072	831.343	1230.8	1515.05	1191.4	347.865	229.677	174.89	213.756	282.85	236.082	216.348	246.26	201.079	255.41	291.476	215.539
FBgn0013432	CG3717	X	748	1019.72	1132.72	667.781	562.438	648.461	671.722	694.789	593.039	449.636	515.594	421.21	318.943	371.795	417.455	318.675	353.046	401.722	377.012	358.217	467.014	416.057	385.706	424.345	380.602	337.918	403.181	378.413	472.961	329.292	351.068	322.945	464.525	376.609	372.215	234.905	209.17	235.147	222.422	160.932	201.981	270.107	261.393	243.022	370.033	345.97	315.21
FBgn0259163	CG42268	3L	5673	5092.63	5544.16	4779.59	3667.81	4443.12	4270.23	4498.58	4604.15	4967.97	5387.54	3316.34	4218.43	4377.08	4501.08	3910.17	3910.66	3925.92	4095.44	4177.25	4012.74	3844.04	4207.36	2624.57	4100.09	4545.43	3763.49	4406.17	3768.29	5021.31	4081.95	4699.48	5108.24	4528.7	4528.87	1628.93	1760.86	1466.73	2807.72	2533.45	2434.26	2058.58	2241.11	2104.54	2407.08	2014.99	2235.12
FBgn0028343	CG8465	X	3876	750.061	640.526	711.725	1273.71	719.454	791.672	583.377	692.9	590.781	583.604	2025.26	2314.86	2876.32	2673.93	2916.93	2126.03	2939.87	2800.22	3794.91	3729.89	2839.07	3451.02	3035.59	3433.84	2992.3	2540.39	3293.89	2901.56	2324.74	1954.38	2537.99	3184.88	3880.4	3002.64	869.022	572.826	561.413	657.156	747.357	565.284	558.571	588.823	602.003	539.476	600.694	599.272
FBgn0283478	CG4008	2L	1748	2615.73	2534.17	2631.49	2516.76	2702.06	2888.4	2776.52	2909.13	2747.68	2683.66	3839.52	3277.12	3156.11	3087.43	3198.38	3183.62	3650.49	3099.7	3389.17	3206.93	3231.93	3189.61	3308.85	3359.56	3769.27	3272.54	3317.59	3097.35	3203.12	3398.62	3166.3	3012.89	3125.62	3271.29	5129.41	4031.66	4385.49	3769.62	4759.68	3768.13	4098.81	4453.32	4405.23	4391.8	4431.7	4355.63
FBgn0031968	CG7231	2L	1677	395.505	467.15	423.072	319.363	574.87	602.631	487.756	429.23	327.085	315.238	217.272	1101.95	245.853	211.89	245.016	245.968	292.161	285.799	234.669	186.495	179.593	191.346	207.359	209.063	195.848	278.302	231.787	223.648	172.524	202.177	193.447	222.665	238.023	209.468	10237	11966.5	13494.5	11216.4	9208.46	10922.7	14882.1	14292.7	14423.4	8209.25	8399.58	8977.87
FBgn0034307	CG10914	2R	2054	175.78	217.682	220.583	195.956	209.516	187.123	175.452	179.576	174.107	160.836	138.05	167.62	134.993	145.477	155.073	153.633	164.341	163.422	146.942	202.036	180.341	164.226	168.849	117.933	132.438	168.408	170.323	164.987	163.071	130.083	119.106	145.884	138.586	170.534	215.651	218.74	198.405	151.651	225.548	182.307	217.659	220.121	223.284	188.131	185.024	211.801
FBgn0052350	CG32350	3L	2844	656.179	598.145	768.594	928.92	640.669	626.621	787.779	685.017	819.824	850.132	218.056	303.423	331.071	306.766	268.276	296.403	335.529	365.61	360.41	361.334	314.288	354.066	326.59	355.331	244.81	393.19	370.267	388.635	256.816	282.108	319.747	438.42	404.796	319.264	510.887	479.862	639.305	485.284	547.411	586.269	642.488	509.029	532.921	803.607	563.943	620.452
FBgn0003890	CG4869	3R	1701	5661.91	6547.81	3917.94	3477.09	4454.38	4905.49	4598.59	5006.23	3307.19	4190	3370.46	3970.11	3339.37	3916.8	2894.44	3556.84	3267.03	3713.11	3060.2	3537.96	2788.18	2969.64	3435.49	3544.12	3680.97	2768.03	2767.37	3247.67	3694.69	3512.25	3828.17	3495.07	3171.81	2957.47	7766	9224.01	9363.25	8447.71	7734.47	8302.2	8760.13	8441.63	7763.12	7714.63	7563.17	6851.14
FBgn0003386	CG2822	2L	4557	68.9138	80.9085	64.624	50.8588	70.993	73.8894	67.5489	90.226	35.4975	66.1725	618.872	682.896	628.206	438.802	566.792	501.247	617.038	613.404	621.397	772.399	534.289	549.179	508.029	498.535	682.256	650.798	807.922	751.605	501.028	586.942	617.112	696.404	660.827	443.855	293.953	284.362	199.875	252.752	238.959	208.539	222.904	211.866	218.349	235.475	337.099	246.686
FBgn0036942	CG7328	3L	1398	223.72	161.817	302.44	309.64	263.194	247.578	286.864	361.78	322.013	268.366	21.9625	52.7692	19.6079	120.176	104.674	126.476	104.235	101.094	94.3061	110.343	99.5245	105.467	193.288	171.539	154.11	123.452	129.593	141.522	131.559	153.592	167.867	137.438	147.198	147.952	59.0473	69.7235	73.4834	145.874	163.37	157.388	190.124	204.988	236.854	153.246	169.817	165.703
FBgn0031652	CG8873	2L	1453	408.489	472.93	467.016	400.887	464.052	454.852	419.33	463.394	422.59	421.85	307.475	295.663	334.842	298.069	275.255	277.781	283.031	253.115	255.869	271.971	259.662	284.006	288.081	294.832	256.849	265.457	285.105	294.776	318.263	260.166	305.359	247.235	258.38	242.173	319.625	637.081	404.159	489.617	407.206	323.956	451.053	448.496	577.331	363.803	503.113	335.144
FBgn0032790	CG10194	2L	1215	809.986	947.786	613.497	557.203	599.977	623.742	715.843	739.327	555.283	613.933	265.903	279.366	325.792	320.998	300.842	328.216	290.639	287.319	310.698	287.513	282.111	314.14	326.59	312.446	293.772	271.879	275.478	269.845	338.746	301.699	315.75	371.62	303.01	281.887	274.698	579.662	467.354	447.733	440.124	452.49	516.613	480.139	493.445	468.459	481.569	439.799
FBgn0004401	CG6143	3L	2792	4461.42	4580.96	4921.76	5146.46	5880.3	5792.16	5036.34	5339.1	5111.65	5292.88	6351.09	6587.62	5363.51	6640.54	6454.14	6384.31	6653.51	7179.94	6361.64	6543.63	6732.49	6540.43	6193.36	6183.82	6956.61	6811.25	6163.46	6812.11	6899.38	6941.43	5914.52	5747.06	6282.55	7051.06	4454.22	4660.54	4338.46	4444.11	4792.59	4569.49	5588.33	5522.28	5120.73	4208.66	4880.32	4723.16
FBgn0037009	CG5104	3L	787	696.129	741.662	643.655	543.74	687.42	699.55	686.016	744.583	599.232	749.955	989.098	973.126	855.959	917.136	1015.73	1019.56	976.914	1041.34	1098.04	859.43	858.305	873.866	967.181	854.631	936.698	891.992	972.321	995.052	974.485	954.466	828.945	919.837	941.913	974.923	901.113	955.622	952.345	915.686	829.042	755.461	873.259	906.623	1049.8	743.803	798.391	801.106
FBgn0038855	CG5745	3R	1816	672.159	605.851	622.975	623.768	662.313	668.843	683.385	542.232	604.303	537.651	346.694	360.848	385.37	336.81	362.871	368.564	371.288	342.807	340.672	365.219	331.499	372.9	373.246	380.602	355.576	348.947	359.899	360.037	438.006	387.899	410.076	386.209	360.949	383.117	419.749	451.152	401.219	394.294	427.932	480.033	448.43	437.49	446.568	465.967	428.343	530.748
FBgn0086378	CG40410	3R	1290	1543.07	1200.14	1642.31	1443.49	1805.99	1952.79	1800.14	2034.9	1654.86	1839.04	973.41	889.316	960.786	797.75	788.547	778.252	989.848	1010.18	956.951	956.563	841.842	909.272	1016.06	866.118	821.918	1011.88	941.959	1041.25	657.797	670.79	573.147	942.103	823.685	932.095	1481.32	1845.62	1785.65	1218.99	1158.22	1142.37	1562.95	1417.03	1440.86	1695.67	1660.15	1406.61
FBgn0032032	CG17294	2L	1012	241.698	209.977	226.615	214.654	174.019	164.092	192.997	183.956	249.328	222.413	151.385	154.428	180.242	145.477	148.095	137.339	183.362	154.301	141.094	115.005	114.491	128.82	171.812	119.465	111.569	136.296	148.847	157.654	114.228	119.896	130.297	163.544	145.632	134.714	180.993	209.17	164.603	140.097	128.014	137.714	175.701	165.091	170.239	175.672	149.54	148.261
FBgn0263510	CG6751	2R	1549	923.844	1000.76	929.724	635.734	858.842	849.248	857.959	832.181	884.903	828.994	894.188	859.052	999.247	874.442	763.735	793.771	831.594	842.195	739.097	799.596	772.25	772.166	844.987	798.728	735.232	708.599	764.971	729.607	873.649	904.313	952.047	833.842	767.311	771.684	1433.82	784.731	978.799	973.458	1311.84	1171.23	1077.81	1297.34	888.201	1502.56	1366.14	1056.51
FBgn0025634	CG13367	X	1550	358.551	359.272	401.53	406.122	428.555	404.952	332.481	389.811	404.841	359.353	443.957	407.409	496.23	434.058	424.9	432.966	422.264	387.653	390.383	442.148	448.234	375.16	479.147	428.081	442.263	408.889	428.769	450.23	378.135	433.349	378.9	363.174	395.4	342.625	553.247	416.974	412.977	366.852	420.617	398.716	351.402	430.611	452.736	412.394	432.145	452.257
FBgn0036697	CG7725	3L	2335	478.401	425.733	365.341	437.535	345.442	363.689	353.535	369.664	377.795	435.635	297.278	288.679	280.543	248.259	257.421	294.851	334.768	310.122	291.691	219.908	223.743	248.6	257.717	254.245	274.508	281.156	230.306	208.983	242.636	267.219	236.613	307.892	253.682	197.788	1608.4	1934.49	1879.71	2268.99	1834.86	2613.95	2959.38	2916.6	1826.98	3279.21	3082.04	3210.65
FBgn0040773	CG2249	2R	853	7545.56	6165.42	4714.1	3907.15	4844.84	5005.29	4366.12	4969.44	4067	4683.54	9670.57	9132.18	7816.75	11911.7	9861.87	11823.5	11163	10348.8	10493.6	11267.4	7911.07	10503	10661.2	9495.14	8773.01	10314.3	9897.23	10605.3	9619.59	9684.93	8401.36	9490.9	8582.14	11284.8	5183.32	7095.39	8516.72	7032.29	4382.95	6635.21	6983.45	6863.64	6786.1	6377.77	6369.39	6520.98
FBgn0020249	CG7954	3R	1500	2378.02	2562.1	2139.48	1742.66	1945.38	2153.35	2096.65	2023.51	2210.99	2220.45	3561.85	3394.3	2842.39	2994.92	2836.29	2842.21	3123.99	3404.51	3153.77	3597.79	3439.21	3252.14	3521.4	3039.46	3138.38	3280.39	3213.17	3463.25	2477.57	2987.99	2611.54	3021.33	3056.72	3205.1	2702.05	3082.87	2696.84	2222.78	2168.92	2081.45	2647.31	2519.01	2683.11	2190.3	2733.54	2509.22
FBgn0259834	CG8062	X	3414	273.658	403.579	208.52	284.211	198.261	160.254	249.142	246.15	189.32	176.46	4250.53	3990.28	4627.46	4910.63	4617.3	4737.02	3483.87	3866.65	3993.02	4181.37	4507.04	4590.81	5352.82	5560.46	5499.79	3219.74	3279.82	3190.47	4209.11	4223	4754.64	2983.71	3066.11	2990.18	4844.44	5225.16	5796.37	7337.04	6077.61	5770.88	4618.05	5593.82	4898.68	6422.62	5282.05	5689.97
FBgn0038466	CG8907	3R	2368	489.388	655.937	389.467	300.665	632.877	852.127	377.221	454.634	334.691	280.314	266.688	1146.95	135.747	235.609	229.508	249.072	484.653	635.447	307.043	91.6932	249.185	202.646	109.604	137.078	139.662	251.185	97.0099	76.2604	119.743	109.709	129.498	324.784	264.644	173.648	15217.5	15455.4	14448.3	14640.9	12595.3	12993.7	11271.1	13570.4	13282.3	12923.7	12797.1	14005
FBgn0023520	CG3857	X	2341	2420.97	1243.49	3345.8	3118.09	455.394	428.942	3177.43	3181.56	3133.08	5335.16	141.188	137.355	125.189	260.909	278.356	311.146	198.578	156.581	170.336	216.023	217.008	211.686	415.458	321.635	299.39	191.957	235.49	230.981	292.267	286.81	292.569	214.987	182.432	187.665	177.142	125.776	135.209	242.642	241.397	276.74	587.418	576.441	540.322	317.705	356.108	303.997
FBgn0260634	CG10192	3R	8889	1696.88	1220.37	2018.85	1777.81	1984.34	1820.37	1945.76	1613.56	2425.67	2381.29	989.098	1313.02	1395.18	1247.62	1212.67	1149.14	1197.56	1257.97	1418.98	1074.68	1067.83	1287.45	685.025	928.148	1167.86	1096.08	1115.24	952.522	1369.16	1128.43	1300.57	1310.65	1540.89	1392.3	1050.01	985.699	701.032	973.458	982.658	960.065	845.724	848.841	774.709	849.705	840.212	1218.48
FBgn0283450	CG1707	2R	720	3247.94	2584.26	3096.78	2574.35	3727.13	4056.24	3680.1	4007.61	3779.64	4036.52	1727.98	1802.69	1553.55	1462.67	1484.05	1452.53	1580.26	1562.77	1421.9	1442.23	1477.9	1447.15	1585.55	1375.37	1361.3	1347.27	1427.01	1426.95	1139.13	1130.78	1214.24	1517.19	1468.85	1388.41	3907.39	5316.76	5838.99	4096.03	3678.26	4166.84	4868.49	4732.6	4470.61	3974.43	3453.36	3428.68
FBgn0264743	CG44001	2L	2691	2857.42	3428.02	3340.63	2910.92	2017.24	2114.96	3837.13	3538.08	5016.99	5817.66	3913.25	3994.16	4305.44	4354.02	4113.31	4216.37	5382.16	5208.23	6208.85	4945.22	3957.03	4119.22	4658.91	4193.51	4606.43	4765.38	5397.75	5797.99	4543.92	4035.71	4565.19	7909.21	8956.4	7786.14	1352.95	1282.37	1474.08	1801.04	1473.99	1474.2	1739.96	1890.29	1782.57	1632.13	1652.54	1639.59
FBgn0032252	CG6232	2L	3285	148.814	128.105	116.323	100.97	300.422	236.062	127.203	168.188	64.2337	58.82	297.278	258.414	263.198	181.055	157.399	157.513	178.036	198.387	168.874	289.067	205.035	305.1	158.481	225.911	227.954	226.209	176.247	195.051	155.193	144.972	169.466	87.5304	95.5224	84.0988	333.745	287.097	266.01	379.851	342.589	285.921	242.572	264.145	286.198	357.574	340.9	300.259
FBgn0015299	CG8396	2L	536	231.71	179.155	245.571	326.094	244.147	282.123	284.232	299.585	244.257	258.256	345.125	325.927	313.726	392.945	355.117	417.447	367.484	366.37	317.278	324.812	263.403	298.32	440.638	362.223	357.984	351.088	342.867	362.97	367.894	397.302	338.133	324.784	267.776	306.805	378.673	519.508	596.685	433.29	374.288	461.671	493.011	456.751	466.306	492.131	519.588	437.307
FBgn0002901	CG7347	3L	2816	106.866	126.179	150.789	248.31	122.073	129.546	182.47	113.001	133.538	113.964	97.2626	115.627	108.597	94.0855	109.327	110.957	112.604	113.255	125.741	90.9162	109.252	105.467	89.6086	98.788	91.5026	117.743	107.377	92.3925	83.5047	74.4452	94.3254	98.2797	102.569	101.23	107.825	101.167	61.726	51.9948	101.192	77.3823	103.585	72.915	80.1848	88.459	65.899	83.4745
FBgn0037777	CG11722	3R	770	235.705	266.806	180.947	166.787	252.804	239.901	230.719	242.647	177.488	196.679	340.419	314.287	358.975	299.65	301.617	273.901	306.617	335.206	321.664	321.703	266.396	282.5	308.076	237.398	296.982	286.865	314.727	307.975	250.514	259.383	238.212	321.713	295.18	278.772	236.189	303.502	364.478	251.308	254.808	283.298	268.796	291.66	276.329	261.639	233.181	235.473
FBgn0038722	CG7360	3R	1820	210.736	222.498	226.615	452.493	164.496	202.476	203.524	221.623	212.985	177.379	265.119	227.373	297.889	271.188	253.545	248.296	204.665	265.276	240.517	232.341	234.219	229.766	297.708	300.959	269.692	273.306	224.382	266.178	211.125	210.797	265.39	241.092	238.023	195.452	143.767	143.548	157.254	119.877	180.439	194.112	204.547	199.485	210.948	203.082	193.895	153.244
FBgn0000119	CG5912	2R	6024	1422.22	1371.59	1471.7	1380.67	1694.31	1753.19	1351.86	1549.61	1310.87	1495.31	1359.32	1366.57	1472.85	1112.42	1215.77	1071.55	1408.31	1381.87	1485.5	876.525	918.169	938.652	742.048	893.687	1180.7	1111.78	1261.13	1063.98	1007.57	984.244	1101.53	1550.98	1572.99	1641.48	1257.96	1118.31	927.36	1231.99	1256.97	1114.83	1461.99	1587.62	1503.77	1338.1	1236.87	1329.36
FBgn0264491	CG10293	3R	4003	3456.67	3134.24	3420.76	2927.37	3231.91	2904.72	3695.01	3522.32	3922.48	4033.76	5269.44	5776.68	5844.66	5354.97	5397.32	5130.41	5611.93	6190.29	5820.66	5505.48	4381.32	4861.25	3967.96	4450.06	5737.37	5445.43	6019.8	5645.47	5761.04	5261.32	6251.06	6642.33	7567.41	6701.43	450.556	515.407	382.114	456.399	505.959	379.042	413.028	403.096	447.801	381.246	419.472	362.554
FBgn0051549	CG31549	3R	1130	967.789	818.717	1106.36	926.676	957.54	911.623	844.8	920.655	973.647	869.433	508.275	488.115	511.313	440.383	455.14	444.605	679.427	685.614	633.094	396.301	363.676	366.12	459.892	460.245	386.879	661.502	629.453	676.078	408.858	476.449	466.831	543.61	521.458	596.478	1138.59	1171.63	1440.27	918.574	986.316	843.336	1151.23	1194.16	1724.59	1015.41	860.488	840.975
FBgn0260770	CG42568	2R	1472	523.345	596.219	630.73	465.208	657.118	646.772	659.699	685.017	626.278	623.124	495.725	387.233	518.1	419.036	462.118	437.621	542.476	427.178	475.917	429.715	481.16	470.079	484.331	421.189	426.21	459.554	545.773	527.224	404.919	402.004	434.057	428.438	442.378	387.789	495.484	447.051	417.386	337.966	409.644	285.921	298.954	330.181	434.232	381.246	435.947	272.85
FBgn0020764	CG3017	2R	1842	1575.03	2210.54	1359.69	1240.06	1349.73	1447.08	1705.39	1606.55	1397.08	1622.14	4066.99	4016.67	3816.75	4050.42	4047.41	4222.58	3905.37	3594.53	3949.16	3732.23	3437.71	3869.87	4465.62	4057.2	4663.42	3315.36	3856.7	3621.64	5096.15	4666.54	4185.49	3544.21	3667.43	3682.44	3011.41	5020.09	5198.21	6094.94	5504.59	4826.56	4266.64	4526.23	4085.73	3305.38	3163.15	3322.78
FBgn0046214	CG11844	3R	1701	3707.36	3770.92	3027.85	3702.22	3566.1	3618.66	3431.84	3409.32	2684.29	2906.07	5314.93	5346.76	4773.01	4758.83	4383.92	4493.38	4623.6	4789.42	4133.39	4912.58	4849.76	4806.26	4267.15	4440.1	4409.78	4778.22	4456.53	4629.89	4122.46	4374.24	4135.13	4339.66	4322.78	4576.37	7131.88	5800.72	6482.7	5921.63	6765.23	6437.16	6348.83	7170.44	5802.91	7632.4	6796.46	6218.23
FBgn0035577	CG13708	3L	4357	150.811	120.4	145.619	100.97	206.919	222.628	235.105	207.607	183.404	150.726	65.8876	61.3054	70.1359	64.0414	106.225	80.6961	57.0627	76.7705	93.5751	28.7513	31.4288	23.3533	53.3208	65.0929	67.423	32.1117	42.9509	40.33	83.5047	113.627	67.1469	97.5119	105.701	94.2218	70.6	88.8633	67.6047	135.764	137.767	97.0558	107.518	126.569	104.857	61.0492	58.2952	54.8191
FBgn0030631	CG6227	X	4251	583.27	618.372	579.892	698.56	636.34	652.53	655.312	598.295	615.291	601.986	560.044	614.606	556.562	654.645	655.184	627.723	607.908	647.609	646.253	585.904	676.467	642.593	554.685	687.687	658.177	677.201	613.902	651.147	684.581	586.158	598.727	613.48	651.431	690.7	720.12	611.106	606.973	696.152	820.508	734.476	729.027	727.774	747.569	716.394	731.225	712.648
FBgn0043458	CG12084	3L	3483	1570.04	1710.64	1602.67	1584.85	1341.08	1427.89	1498.36	1379.67	1523.86	1550.46	858.891	981.663	1075.42	992.246	1114.98	1012.58	922.894	966.092	1108.28	935.582	941.367	936.392	1147.14	1072.12	1060.31	988.328	1224.1	1067.65	1254.93	1120.6	1265.4	1223.12	1187.77	1090.95	1296.47	1074.56	1156.63	1398.08	1265.51	1352.22	1313.82	1368.88	1296.53	1318.16	1304.04	1380.44
FBgn0037020	CG4289	3L	1249	7217.97	7413.73	6968.19	6256.37	6341.75	6443.73	6885.61	7939.01	7340.39	8991.18	2257.43	2513.52	2217.95	2111.78	1967.88	2001.11	1810.03	2049.24	1897.09	1941.88	2242.67	2095.77	2102.47	1993.37	1850.92	2086.55	1835.78	1909.44	1740.21	1894.04	1964.05	1947.17	1765.6	1879.76	4568.46	5897.79	6798.68	5560.55	5098.61	5618.74	6435.37	6606.38	6301.29	5739.87	4962.7	4883.88
FBgn0002622	CG6779	3R	1133	29695.8	26519.7	25043.9	21039.8	27789.4	29590.3	25692.3	26783.1	22802.9	25425.9	29327	28611	28977.4	28726.1	26573.3	27727.7	27193.1	25769.8	23923.8	25233.5	24608	23446.7	31811.8	27786.2	29365.1	24105.2	25005.6	25701.2	25667.5	28326	30679.7	24315.8	23667.6	21083.1	52860.1	62027.9	61152.9	46223.3	45986.2	46516	48372.8	44211.3	43650.2	45187.6	42416.1	34494.9
FBgn0266673	CG6159	3R	2380	492.384	515.31	564.383	526.538	521.193	450.054	600.922	543.984	577.258	528.461	451.8	482.683	540.725	500.472	470.647	499.695	482.37	494.828	522.704	452.25	425.037	469.326	503.586	504.661	443.065	445.283	479.866	452.43	449.823	441.969	438.853	487.56	477.612	426.723	729.105	797.035	736.304	709.151	693.713	684.637	738.206	784.18	835.156	707.672	759.105	776.188
FBgn0033454	CG1671	2R	2523	387.515	309.186	317.95	332.078	261.462	245.658	255.282	282.066	272.993	219.656	381.207	370.16	347.663	298.86	245.791	303.386	318.79	310.883	247.828	353.563	356.193	307.36	284.378	285.643	308.219	274.734	279.922	316.041	278.087	316.588	356.518	310.963	313.188	357.42	910.098	427.911	404.159	446.288	687.617	546.922	481.21	489.769	461.371	720.131	666.593	536.978
FBgn0010225	CG1106	3R	3030	2285.14	2426.29	4569.35	3478.59	7125.27	6929.29	6239.07	6685.48	6171.5	6335.1	6194.22	5779.78	6564.87	5605.6	6402.97	6401.38	5646.17	5226.48	5447.09	6061.86	6177.25	5695.95	6431.83	6623.39	7226.3	4929.51	5331.1	5031.72	5973.74	5950.91	6383.75	4912.45	5102.62	4329.53	4587.72	4495.11	3769.7	3730.62	3500.26	3061.19	2096.61	2201.21	2314.26	2760.92	2608.08	2459.38
FBgn0031459	CG2862	2L	644	2811.48	2513.94	1982.66	1686.57	2238.88	2201.33	1703.64	2069.07	1581.33	1757.25	1767.98	1651.37	1529.41	1708.56	1564.69	1619.35	1577.21	1614.46	1410.94	1489.63	1540.76	1523.24	1909.92	1693.18	1531.46	1514.96	1352.21	1670.4	1500.72	1436.4	1370.12	1275.33	1275.46	1303.53	3355.43	4838.26	5689.08	3576.08	3199.13	3471.71	3780.19	3863.12	3407.24	3724	3639.65	3461.08
FBgn0032763	CG17568	2L	1839	219.725	166.633	264.527	289.446	255.402	251.416	270.196	223.375	273.838	240.794	109.028	76.0497	120.664	109.108	113.203	84.5758	110.321	95.7731	118.431	95.5785	116.735	100.947	113.307	111.807	90.7	118.457	113.302	113.657	89.807	100.305	91.9273	146.652	139.369	109.796	56.48	32.8111	54.3777	54.8834	29.2603	53.7742	72.116	77.0423	57.9798	64.7869	55.7607	61.0485
FBgn0052699	CG32699	X	3378	913.856	921.779	821.155	954.35	713.393	760.005	912.349	701.66	1044.64	937.443	1848.77	1825.97	1614.63	1684.84	1871.73	1735.74	2073.28	1890.38	2300.63	2363.82	1903.69	2024.96	1738.11	1768.23	2484.22	1850.35	2026.84	2178.56	2293.23	2051.55	1791.38	1736.02	2472.62	2244.97	3119.24	3041.86	2430.83	2582.41	2335.95	2539.19	2227.73	2243.86	1999.69	2550.36	2562.46	2768.36
FBgn0037236	CG9772	3R	2412	65.9175	94.3933	99.9517	410.61	159.301	113.233	86.8486	103.366	111.564	86.3918	163.935	278.59	107.843	113.061	142.667	202.516	207.708	111.735	111.12	134.432	184.083	146.147	104.42	268.03	133.241	172.69	128.853	165.72	239.485	86.1997	111.912	138.206	106.484	73.9758	505.753	2616.68	1923.8	3986.27	625.439	419.701	528.414	7398.81	2470.93	999.213	383.988	5793.38
FBgn0031041	CG12788	X	1754	290.636	362.162	251.603	197.452	266.657	292.679	272.828	270.678	277.219	290.424	161.581	173.828	162.142	166.824	156.624	173.031	149.885	186.986	165.218	160.075	149.661	135.6	148.113	146.268	150.899	138.437	148.847	156.921	130.772	139.487	139.09	155.866	166.773	201.681	197.68	211.905	243.965	176.204	199.945	229.524	196.68	231.127	192.444	190.623	190.093	158.228
FBgn0004177	CG7109	2L	3102	10243.2	10940	10783.6	9813.5	10550.3	10768.7	10814.8	10756.2	10881.7	11646.4	9719.2	9360.33	10064.9	10126.4	10464.3	9789.06	10019.5	10361.7	10454.8	9359.7	8413.19	9140.94	9568.13	9241.66	9090.87	9230.34	9309.99	9897.72	9847.26	9521.93	10471.7	10930.5	10812	11489.6	11551.4	11941.9	11300.3	12317	10693.4	11199.5	11530.7	11663.7	11197.5	11423.7	11365	10724.6
FBgn0032236	CG5108	2L	917	811.984	945.859	807.369	694.82	894.339	839.652	870.241	848.825	709.106	795.908	904.385	939.758	966.065	1030.99	991.693	1004.82	1046.15	1010.18	952.565	994.639	891.979	1012.48	1194.54	952.654	915.026	973.342	1029.34	981.12	905.948	979.542	932.862	1101.81	1077.37	1055.91	607.16	777.895	878.861	787.143	638.85	840.713	916.529	863.974	883.267	852.197	954.268	849.696
FBgn0036249	CG11560	3L	1113	137.828	83.7981	157.682	167.535	124.671	119.95	107.903	118.257	156.358	127.75	112.166	111.747	115.385	103.573	130.261	100.094	127.06	112.495	110.389	106.457	123.47	109.233	157	117.167	128.425	119.884	145.145	123.19	154.405	148.89	113.51	119.778	112.748	97.3365	124.513	114.839	98.4677	144.43	129.233	100.99	95.7176	119.691	94.9882	120.852	144.471	139.539
FBgn0030067	CG10648	X	1535	206.741	193.603	187.84	230.36	190.469	152.577	204.401	178.7	166.5	116.721	429.054	422.154	380.091	380.295	419.473	355.373	387.266	389.173	367.721	553.268	504.357	531.099	426.567	336.186	368.418	526.632	423.585	436.298	341.109	349.501	350.923	317.106	317.886	495.248	643.102	262.488	323.327	303.303	487.672	489.214	409.094	635.599	324.44	781.181	703.345	556.912
FBgn0003942	CG5271	2L	592	24318.6	21395.5	23018.2	18826.7	25084.8	25703	23586.9	24114	19933.6	21228.5	27452.4	24342.1	24720.3	26483.1	25893.3	26154.9	25559.5	24165.2	23062.6	22702.6	19968.5	19530.9	26701.2	22643.1	23193.5	22909.2	22103.4	22887.7	21916.1	23233.2	23782.8	20287.9	19455.2	20526.3	50464.9	60658.1	60897.2	45366.9	40175.6	43035.1	47788	46203.4	44649.4	42472.8	40682.5	31781.4
FBgn0051710	CG31710	2L	1253	683.145	715.655	746.191	450.25	738.5	806.066	673.735	623.698	618.672	710.435	224.331	130.371	176.471	235.609	265.95	225.018	287.596	311.643	233.938	294.506	395.853	286.266	333.255	264.201	317.851	339.671	324.354	367.37	216.64	247.628	311.754	310.963	465.084	425.166	204.098	214.639	182.239	213.756	201.165	266.248	262.24	244.884	197.378	336.394	461.293	300.259
FBgn0033669	CG8979	2R	1203	1204.49	1173.17	1240.78	1063.55	1189.57	1217.74	1223.78	1288.57	1272.84	1262.79	1084.01	1049.95	996.231	1129.03	1168.48	1198.8	1125.28	1100.63	1111.93	948.792	942.863	968.032	1308.58	1183.16	1115.69	1080.38	1044.15	1113.84	1107.62	1350.98	1226.23	1068.02	1062.49	1112.75	1048.73	1010.31	1143.4	1008.12	1019.23	1165.98	1005.69	835.083	1010.33	1035.34	1053.12	1005.43
FBgn0034390	CG15093	2R	1310	53415.2	56378.8	46061.4	38586.1	29840.4	31386.7	35028.1	36510	30179.7	31709.5	2194.68	2499.55	2380.85	2123.64	1954.7	2015.08	2199.58	2279.55	2020.64	1682.34	1584.16	1667.12	1981.76	1584.44	1590.86	1790.41	1930.57	2097.9	2111.25	2126.78	1793.78	2320.32	1972.3	2312.72	1601.98	5096.65	4635.33	5354.02	3997.69	5220.03	8748.33	8331.57	5825.12	2434.49	3025.02	2607.64
FBgn0027620	CG1966	3R	5079	631.21	550.949	643.655	1636.46	643.266	595.913	600.045	572.891	645.717	601.067	733.391	743.425	731.525	717.105	790.098	734.025	799.639	806.47	790.271	622.426	723.61	698.339	616.893	698.408	641.321	850.604	739.793	668.745	707.427	662.17	738.616	850.734	798.63	806.725	644.385	403.303	315.979	514.17	576.672	527.249	474.654	524.163	534.154	654.099	601.962	551.929
FBgn0002736	CG9401	2R	1103	441.448	444.034	482.526	546.732	508.206	488.438	525.478	579.899	455.552	599.228	533.376	491.995	512.067	538.422	561.365	563.321	578.996	634.687	493.462	507.421	496.874	510.006	566.534	526.87	476.777	545.186	562.805	547.022	518.36	553.245	444.449	601.196	555.909	609.716	496.767	460.722	482.051	392.849	427.932	476.098	542.837	513.157	497.146	544.459	533.528	558.158
FBgn0265274	CG1448	3R	2136	61.9225	43.3439	31.0195	39.6399	70.1272	64.2934	40.3539	48.1789	21.9747	41.3578	5690.65	5656.39	5421.58	5413.47	5060.81	5670.46	4853.38	4697.44	4990.18	5035.36	4691.12	5076.71	4381.2	4714.26	5116.92	4084.61	4449.13	4471.5	5245.04	4596.79	4577.18	4768.87	4390.9	5801.26	187.411	174.992	220.45	153.096	115.822	125.91	108.83	167.842	133.23	194.361	207.835	242.948
FBgn0030871	CG8142	X	1224	74.9063	60.6814	101.675	196.704	100.429	76.7682	99.1303	95.4819	114.099	135.102	107.459	87.69	83.7105	192.915	200.82	249.072	101.191	82.8513	103.079	99.4639	106.259	94.9199	295.486	251.182	182.203	126.306	93.3072	97.5254	393.103	379.279	301.362	102.119	78.297	105.123	105.258	75.192	96.9981	180.537	174.343	190.177	74.7384	75.6665	96.2218	112.131	143.204	107.146
FBgn0260753	CG13758	X	3331	233.708	209.014	275.729	208.67	276.18	281.164	450.911	610.558	338.917	442.988	3288.89	3100.19	2858.98	1869.06	2211.34	1992.57	3353.01	2888.4	2827.72	1977.62	1424.02	1539.81	1566.3	1652.59	2305.22	2157.91	2500.78	2275.35	2075.01	1854.08	1726.63	2058.5	2000.49	2114.93	148.902	138.08	136.679	199.313	168.247	153.453	174.39	178.848	214.649	138.295	157.144	168.195
FBgn0010590	CG8392	2R	852	2597.75	2537.06	1692.29	1605.04	2095.16	2090.01	1657.14	1882.48	1468.08	1620.31	1662.88	1489.18	1391.4	1533.83	1589.5	1698.5	1283.53	1466.24	1207.7	1526.93	1497.36	1508.17	2001.75	1665.61	1602.1	1425.05	1284.83	1467.28	1755.18	1727.13	1706.65	1395.88	1186.98	1246.69	2586.53	3469.77	3794.68	2533.3	2294.5	2692.64	2333.94	2267.24	2327.83	2246.36	2248.17	1995.91
FBgn0035254	CG7974	3L	1348	159.8	116.547	155.098	159.308	128.999	127.627	130.712	125.265	143.681	128.669	237.666	182.364	176.471	143.895	179.109	177.687	171.949	183.945	179.109	172.508	165.375	163.473	202.915	169.242	147.688	186.248	178.469	174.519	163.071	147.323	140.689	162.776	144.067	186.107	191.262	150.384	202.814	154.54	123.137	190.177	171.767	154.085	212.181	168.197	154.609	142.031
FBgn0030276	CG1938	X	3715	6323.09	5621.22	6813.09	6230.95	6105.4	5836.3	5639.02	5852.42	6655.79	6148.53	6616.99	6900.35	7103.33	7413.78	7717.21	7289.03	5939.85	6327.87	6444.25	6890.2	6906.85	7228.23	6380.73	7133.41	7402.88	6321.73	6581.86	6185.16	7946.34	7464.89	8377.38	6084.9	6633.33	6340.89	6753.21	5628.46	5414.26	6005.4	6017.87	6298.13	5059.92	5351.69	5251.49	5607.8	5193.34	5555.42
FBgn0039943	CG17168	X	1516	550.311	576.955	567.829	606.565	470.112	522.983	604.431	560.627	581.484	551.437	754.569	733.337	732.279	821.469	835.844	782.908	830.833	883.241	848.024	811.252	764.767	790.246	910.157	778.817	740.047	922.677	843.468	896.06	808.263	800.09	613.915	825.396	825.251	895.496	661.073	713.64	636.366	616.716	685.179	611.189	631.998	612.211	640.245	677.771	708.414	746.287
FBgn0053230	CG33230	3L	1754	686.141	941.043	814.262	801.773	823.346	777.278	840.414	904.888	878.142	998.101	308.26	328.256	297.889	290.163	324.878	362.357	327.92	306.322	313.623	177.947	179.593	170.253	263.642	254.245	277.718	273.306	262.149	266.178	375.771	365.173	338.133	314.802	330.414	316.928	824.094	810.706	809.787	772.7	864.398	817.105	763.118	821.326	884.5	281.574	299.08	321.439
FBgn0267376	CG6584	3R	2392	11823.2	12843.3	10519.1	8630.28	8784.09	8821.63	12339.5	10970.8	11960.1	14475.2	1978.2	1840.71	1933.64	1869.06	1995.02	1977.83	2287.83	2243.83	2213.64	2670.76	2217.97	2102.55	2263.91	1798.86	2003.43	2183.6	2300.84	2920.63	2390.13	2412.81	2193.47	2298.06	3190.6	2642.88	1264.38	1378.06	1516.7	1317.2	1208.21	1188.28	1315.13	1312.47	1354.51	1174.89	1244.48	1177.36
FBgn0039016	CG4792	3R	6913	445.443	382.389	464.431	651.441	528.984	539.297	455.297	467.773	524.857	424.607	331.791	371.713	398.191	363.692	358.219	348.39	372.81	364.09	394.77	361.334	382.383	382.693	316.963	333.888	361.195	346.093	339.164	382.035	389.951	317.372	363.712	380.066	395.4	367.543	358.135	300.768	230.738	340.855	410.863	330.514	377.626	361.824	341.711	401.18	333.297	362.554
FBgn0031518	CG3277	2L	3475	418.476	314.002	125.801	112.188	72.7245	87.3238	108.78	104.242	125.932	144.293	362.382	536.228	468.327	357.367	357.444	323.56	403.243	431.739	383.073	275.08	357.689	356.326	301.411	331.591	383.669	278.302	272.516	250.046	253.665	250.763	307.757	386.976	342.158	247.624	3040.93	3158.06	2248.59	3476.43	3075.99	3605.49	3924.42	3616.86	3369	3223.15	2923.63	2937.8
FBgn0004921	CG8261	2R	2554	7542.56	7116.1	8046.12	6528.62	7642.14	7458.99	8511.17	8509.27	9341.77	10319.2	6827.99	6132.09	6279.04	6321.12	6298.29	6649.67	6102.67	5814.8	5876.22	6782.19	5782.15	6137.4	6403.69	5989.31	6217.36	5869.31	5989.44	6226.22	6704.01	7279.17	6886.56	6296.81	6196.43	6341.67	4614.67	4445.9	4891.05	4194.24	3690.46	4078.97	4285	4063.98	4172.08	4322.03	4287.23	4250.97
FBgn0033816	CG4679	2R	2159	923.844	1235.78	805.646	858.615	1125.5	1042.13	983.407	1012.63	900.962	1028.43	926.348	988.647	1000.76	909.229	1008.75	911.711	865.071	988.135	945.254	974.435	1009.46	1043.37	935.337	930.445	977.633	902.696	993.055	989.919	807.475	767.177	831.343	856.109	847.174	957.791	600.742	835.315	652.532	701.929	749.795	773.823	915.218	994.671	795.68	776.197	802.193	735.074
FBgn0030092	CG8971	X	923	146.816	157.001	184.394	181.745	171.422	157.375	184.224	192.716	210.45	233.442	163.15	197.109	164.404	182.637	189.965	153.633	165.862	191.546	214.199	156.966	141.43	151.42	175.514	179.197	166.952	173.403	214.755	206.783	164.646	153.592	148.682	162.008	173.819	191.558	110.393	157.22	166.072	109.767	130.452	124.599	124.564	126.569	160.37	114.623	120.392	100.917
FBgn0030753	CG4420	X	2216	1168.54	1011.36	1090.85	1156.29	999.097	1015.26	893.927	984.602	1065.77	976.963	859.676	786.882	852.188	704.455	827.315	843.43	760.836	809.511	773.456	869.532	965.313	948.446	797.591	821.702	748.877	837.759	874.57	739.873	701.913	706.837	817.753	773.185	702.324	661.11	2161.64	1890.74	1779.77	1597.39	1871.44	1749.63	1281.04	1316.6	1405.08	2483.08	2528.24	2517.94
FBgn0259168	CG42273	X	5507	1491.13	1565.19	1119.29	1437.51	1115.11	1234.05	1058.85	1298.2	1114.79	1348.26	2302.14	2067.31	2122.93	1873.8	2325.32	1855.24	1698.95	1709.47	1832.02	1645.04	1846.07	1909.7	1370.05	1834.09	1970.52	1738.31	1891.32	1520.81	2343.65	2238.06	2330.16	1585.53	1836.07	1518.45	2279.74	1387.63	1043.46	1239.21	1587.37	1312.88	953.242	1163.89	1270.62	1300.72	1298.97	1440.25
FBgn0034408	CG12758	2R	4661	214.731	178.191	209.382	186.981	232.026	208.234	232.474	210.235	201.153	194.841	690.251	646.423	674.963	698.13	709.459	673.502	637.581	683.334	625.052	609.993	397.35	542.399	459.152	593.494	690.283	592.997	622.048	622.549	744.453	687.247	772.989	613.48	684.316	643.2	157.887	125.776	83.7711	150.207	167.028	132.468	132.431	165.091	131.997	98.4263	121.66	78.491
FBgn0032259	CG6144	2L	1705	362.546	439.218	370.511	356.011	375.743	393.437	483.37	416.091	357.511	382.33	273.747	296.439	269.231	257.747	230.284	235.881	217.599	209.029	250.752	271.971	233.471	257.64	259.199	228.974	249.626	221.214	200.685	230.981	241.061	236.657	205.438	238.021	269.342	228.936	175.858	202.335	249.844	184.87	196.288	150.83	194.058	163.715	207.247	211.803	214.172	214.293
FBgn0039304	CG10425	3R	1402	3069.16	3158.32	3138.14	2310.33	2229.35	2282.89	2227.36	2307.33	2483.14	2352.8	1236.96	1487.63	788.84	959.83	937.417	994.735	954.85	1004.86	785.153	686.922	859.802	876.879	1001.99	842.379	832.353	914.114	647.967	737.673	1006	1096.3	788.976	509.058	526.156	682.134	6877.72	7603.96	8087.58	5261.58	4793.81	5073.13	6226.89	6456.42	6244.55	5523.08	5729.41	5382.24
FBgn0033494	CG33135	2R	3263	2102.37	2094.95	1723.31	1296.9	3411.13	3300.07	2768.63	2735.69	1736	2299.49	1914.66	1946.25	1768.48	2150.53	1890.34	1978.61	1683.73	1840.21	1755.26	1953.53	2212.74	2127.41	1821.06	2097.52	2560.47	1632.7	1655.83	1485.61	2274.32	1996.7	2362.13	1824.32	1990.31	1560.5	2277.17	2624.88	2411.72	3524.09	3258.87	3657.95	5340.52	5434.23	3702.07	3289.18	3060.5	2524.17
FBgn0037359	CG1245	3R	1080	54.9313	79.9453	64.624	96.482	76.1876	66.2126	74.567	63.9466	76.9113	69.8487	64.3188	58.9774	62.5944	71.1571	74.4351	69.8332	73.8011	74.4902	72.3745	76.152	72.5855	77.5932	78.5001	76.5799	75.4495	87.0585	90.3451	71.8608	54.3569	55.638	68.7456	69.8707	72.8162	77.8692	57.7636	46.4823	77.8924	54.8834	81.685	78.6939	68.1824	70.1635	88.8201	83.4754	105.185	78.491
FBgn0036155	CG6163	3L	2020	187.765	173.375	232.646	264.017	130.731	155.456	282.477	279.438	326.239	309.724	210.213	215.733	218.703	201.612	163.602	185.446	203.904	208.268	193.73	249.437	215.512	277.98	222.17	244.29	321.864	191.957	239.933	195.051	233.183	186.505	224.622	152.794	155.811	157.296	44.9273	46.4823	60.2564	53.4391	48.7672	39.3469	70.8048	71.5393	61.6806	37.3771	59.5625	53.5732
FBgn0259204	CG42308	X	640	133.833	122.326	131.833	100.97	162.764	144.9	135.975	148.917	124.241	141.536	185.897	176.932	205.129	191.334	205.472	194.757	220.643	240.193	200.309	156.189	161.634	190.593	242.166	179.197	146.083	206.942	224.382	225.115	168.585	162.212	165.469	248.003	195.743	287.337	75.7345	110.737	160.194	115.544	98.7535	132.468	152.099	144.454	169.005	125.836	143.204	119.605
FBgn0031637	CG2950	2L	3034	12018	11045.9	14341.4	11476.9	14334.5	14004.4	12034.2	13243.9	12991.3	12165.6	5557.3	5087.57	5085.23	4724.83	5008.86	4693.57	4828.27	4738.49	4926.58	5314.32	5066.02	4988.57	4759.63	5006.03	5612.96	4554.87	5269.64	5328.7	5188.32	5386.7	5594.78	4852.56	5039.98	4784.29	4298.9	3688.51	3249.44	3372.44	3542.93	3133.33	2706.32	3168.36	3473.85	3123.48	3145.41	3188.23
FBgn0029979	CG10777	X	8365	2651.68	2118.07	1910.28	2596.79	2078.71	1892.34	2231.75	2179.44	1856.86	2380.37	1951.53	2213.2	2490.95	2333.16	2311.36	2197.42	2075.56	2245.35	2375.93	2467.95	2247.91	2653.99	1672.94	2033.96	2564.48	2376.98	2387.48	2144.82	2654.82	2281.16	3148.71	2695.01	2950.23	2945.01	1088.52	1052.69	702.501	1220.43	1147.25	1189.59	1111.9	1062.08	995.525	1237.18	1056.92	948.121
FBgn0038149	CG9796	3R	1122	58.9263	59.7182	48.2526	747.175	100.429	86.3642	57.0218	64.8225	65.924	45.034	4317.99	3911.13	3938.92	4360.35	4212.56	4487.95	4514.8	4774.97	4656.09	4730.75	5155.82	4920.01	5121.76	4980.75	4872.92	4820.33	4756.45	4720.81	5248.98	4820.13	5115.16	6060.33	5886.37	5723.39	115.527	147.65	155.785	109.767	90.2193	103.614	91.784	99.0544	83.8857	142.033	154.609	155.736
FBgn0028371	CG30092	2R	9430	304.619	441.144	235.231	255.79	312.542	353.134	292.127	289.073	218.056	231.604	21766.4	24408.1	24362	24081.1	21060.5	21097.4	21158.9	23777.6	23216.9	22175	23037.3	25151.5	13098.4	21787.7	24056.4	19898.6	19906.3	19167.8	24770.2	20278.9	24710.9	23360.6	27371.9	24053	238.756	236.513	174.89	245.531	142.644	174.438	201.925	227	152.968	144.525	168.549	183.146
FBgn0029746	CG15465	X	19353	2437.95	2305.89	2292.86	1754.63	2980.84	2824.11	2372.99	2674.37	2429.89	2645.98	1862.11	2352.89	3088.24	2558.49	2580.42	2181.12	2413.37	2594.23	2814.56	2410.44	2283.08	2968.13	1526.31	1945.89	2558.86	2173.61	2274.18	1865.45	2783.23	2107.19	3159.9	3071.24	3441.94	2935.67	1116.76	1153.86	895.028	1595.95	1236.25	1287.96	1317.76	1502.32	1212.64	1478.89	1125.35	1244.64
FBgn0033373	CG8080	2R	1808	2442.94	1986.11	2215.31	1847.37	1812.92	1901.93	1954.53	2207.47	2244.8	2542.13	338.066	301.095	257.165	317.044	354.342	418.223	338.572	341.287	291.691	267.309	298.573	295.306	362.137	409.702	362.8	294.714	247.338	262.512	384.437	345.582	274.183	253.377	220.798	302.133	1328.56	1499.74	1625.45	1445.74	1389.86	1361.4	1540.66	1528.46	1374.24	1538.69	1530.88	1335.59
FBgn0037332	CG14670	3R	3991	587.265	636.673	674.674	737.452	582.662	560.408	778.129	690.272	746.294	755.469	408.66	457.851	469.835	460.94	426.451	491.16	466.393	429.459	476.648	492.657	470.683	529.593	358.435	467.903	525.739	483.817	476.163	492.76	534.903	499.958	548.366	587.375	588.011	615.167	413.331	568.725	489.399	570.498	551.069	498.395	601.841	570.938	579.798	439.803	514.519	480.913
FBgn0035207	CG9153	3L	3820	4305.61	4177.38	5436.17	4420.22	6688.06	6193.28	7161.94	6276.4	6758.06	7505.06	2455.1	2574.83	2385.37	2086.48	2064.02	1994.9	2384.46	2372.28	2346.69	2345.17	2301.78	2418.95	1740.33	2141.17	2113.39	2371.27	2294.17	2349.41	2247.54	2083.68	2105.54	2647.41	2542.3	2595.38	3341.31	4045.33	3488.99	3899.61	3228.39	3766.81	4713.76	4152.03	3777.32	3883.48	3613.04	4044.15
FBgn0263911	CG7181	3L	513	6047.43	4294.89	4176.43	3551.14	4469.96	4551.4	4097.68	4501.66	3479.6	4053.98	9909.02	9496.13	9847.68	13533.3	11448.3	13070.4	12321.7	12212.6	11712.2	12661.4	8535.91	11239.7	11701.7	10646.9	9117.35	11304.8	11354.6	12243.5	9915.79	10125.3	9720.32	10420	9939.03	11870.4	6437.44	8380.49	9933.48	7939.31	4693.84	7191.31	6970.34	7202.08	6914.4	7573.84	7650.62	7206.22
FBgn0064225	CG17489	2L	3835	53234.4	52488.4	59333.4	48330	83229.8	81903.1	78966.5	72520.7	57769.7	62265.5	47074.3	42105.2	37281.4	43307	42685.4	44840.7	43996.1	38943.2	38660.4	35352.4	33984.2	33011.8	42555.2	39793.2	43042.3	36549.6	36192.1	37502.5	41491.6	47434.1	41485.6	30475.9	31556.1	32631.1	75864.2	83947.1	79079.9	59552.8	62350	61171.4	72185.5	59838.5	62052	59333.6	54261.5	46404.4
FBgn0025639	CG13363	X	6137	2137.33	1637.43	2189.46	2596.79	1918.54	1864.51	1856.28	1984.97	2207.61	2120.28	1731.12	1767.77	1805.43	1670.61	1849.25	1575.9	1771.23	1796.89	1931.45	1765.48	1754.77	1979	1270.81	1787.37	1886.24	1783.27	1770.62	1618.33	2071.86	1702.84	1998.42	1980.18	1992.66	2039.4	1707.24	1421.81	1193.37	1789.49	1837.3	1907.02	1768.81	1921.93	1866.46	1743.02	1691.83	1937.36
FBgn0037330	CG2109	3R	1122	365.543	444.034	297.27	326.094	280.509	298.436	291.25	340.756	289.897	317.076	413.366	490.443	424.586	495.728	421.024	428.31	499.109	497.108	426.936	529.956	459.459	445.219	484.331	474.029	504.067	479.535	503.563	537.489	441.945	438.051	430.06	487.56	472.131	499.142	297.804	407.404	411.507	361.075	376.726	390.846	444.497	394.842	384.887	404.918	390.325	341.373
FBgn0264895	CG44086	2L	4951	376.529	405.506	275.729	473.435	421.629	318.588	280.723	389.811	265.386	287.666	1385.21	1239.3	1473.61	1182.79	1084.74	1108.02	1154.95	1225.29	1258.88	1097.21	915.924	1239.99	816.846	1010.09	1301.1	1141.04	1200.4	1070.58	1310.08	1128.43	1147.89	1447.32	1338.1	1379.06	874.156	758.756	781.863	777.033	807.097	915.472	919.151	1007.05	632.843	777.443	754.036	792.385
FBgn0086855	CG17078	2L	3132	272.659	251.394	375.681	569.917	333.321	362.73	340.376	307.469	340.607	284.909	341.988	339.12	319.005	312.301	317.125	281.661	317.269	266.036	324.588	296.837	308.301	311.88	279.934	358.394	344.339	321.117	307.321	321.174	339.533	302.483	342.929	340.14	320.235	274.1	245.175	153.118	235.147	223.866	209.699	219.031	254.373	180.224	217.116	210.557	202.766	254.161
FBgn0036211	CG5946	3L	2169	3696.37	4045.43	3566.38	3470.36	3226.72	3250.17	4092.41	4070.68	3981.64	4800.26	9647.04	10432.8	8233.8	13249.4	12094.2	12669.3	8111.28	8672.03	7665.11	8024.71	7177.73	6685.83	13472.4	11928.8	12404.2	7788.16	7595.65	7939.15	16316.5	15804.3	13313.5	7254.27	7458.58	7628.07	5418.23	8518.57	9275.07	8103.96	6648.18	7267.38	8387.75	7815.67	7483.09	3198.23	3102.32	2921.61
FBgn0015025	CG6215	3L	1585	86.8913	78.9821	90.4736	97.9779	66.6642	72.9298	75.4443	74.4583	93.8149	48.7103	61.1813	67.5135	73.9066	66.4133	95.37	74.4887	71.5186	60.0482	69.4502	69.9355	94.2863	80.6066	84.4247	65.0929	57.7911	77.0681	71.0912	107.791	55.1446	61.9071	73.5419	56.818	59.5058	55.2872	88.5709	58.7865	57.317	69.3264	73.1507	51.151	68.1824	35.7696	72.7831	117.115	74.77	75.9992
FBgn0260398	CG42515	2R	1970	123.845	129.068	171.469	225.125	154.107	106.516	178.084	125.265	176.643	180.136	99.6157	93.1221	97.2852	96.4574	113.203	93.8869	116.408	98.8135	125.01	106.457	94.2863	116.013	100.717	86.5353	88.292	114.175	97.0099	134.922	93.7459	83.8488	84.733	126.689	87.6927	119.919	69.3164	64.255	45.5597	62.1049	48.7672	94.4327	78.672	63.2847	56.7462	82.2295	101.383	79.7369
FBgn0002526	CG10236	3L	11690	734.081	774.41	809.954	581.136	870.963	875.158	801.815	863.717	963.505	966.853	2233.9	2603.54	2744.35	4271.8	4468.43	4582.61	1890.68	2078.12	2026.48	2472.61	2274.85	1949.62	3288.86	4366.58	4975.66	1933.13	2157.17	1960.04	8246.49	6019.87	8714.71	2279.63	2093.66	1878.21	679.044	455.253	398.28	577.72	546.192	539.053	361.891	379.708	403.391	808.59	629.842	808.582
FBgn0034176	CG9000	2R	1547	1591.01	1774.21	1281.28	1287.18	1386.1	1420.21	1412.39	1478.65	1210.3	1432.82	970.273	1134.54	837.86	987.502	930.439	990.08	1081.91	1126.47	997.159	762.297	752.046	800.039	912.379	909.003	974.423	886.997	807.182	926.124	975.272	922.337	892.894	950.549	926.254	945.332	1856.14	2251.66	2536.65	1867.48	1936.06	2059.16	1996.96	1976.96	2031.76	1442.75	1467.52	1549.89
FBgn0039673	CG7568	3R	2031	56.9288	62.6078	56.8691	46.3712	64.9326	47.0205	40.3539	49.9309	45.6397	45.9531	94.1251	74.4977	78.4315	85.3885	95.37	84.5758	82.9312	64.6088	79.685	117.336	86.055	77.5932	142.929	78.8773	79.4628	85.6313	79.2371	88.7261	95.3215	112.06	103.918	74.4776	75.9481	100.451	75.7345	109.37	132.27	102.545	78.0275	97.0558	91.784	96.3029	99.9226	99.6722	116.59	100.917
FBgn0038857	CG17282	3R	1000	330.586	317.855	395.499	329.834	429.421	415.508	351.781	353.02	267.922	270.204	300.416	274.71	319.759	289.372	296.19	284.764	305.095	307.842	314.354	324.035	341.975	348.04	378.43	257.308	304.206	323.972	336.943	343.172	243.424	275.055	225.422	291	267.776	268.649	395.36	399.201	402.689	333.633	376.726	401.339	359.269	319.175	305.936	386.23	449.887	377.504
FBgn0015622	CG11958	3R	2623	9766.78	12555.3	8156.41	7379.75	9066.33	8784.2	9601.6	9342.33	8714.65	11048	6006.75	6533.29	5716.45	6385.95	5844.71	6136.01	6512	6482.93	6151.1	6171.42	5535.96	5780.32	5440.95	5957.15	6321.71	6124.78	6041.27	6524.67	7936.89	6797.24	6633.16	7352.55	7185.32	7868.69	6429.73	8563.69	9457.31	9461.6	7907.6	9174.39	9430.15	11319.7	7583.02	7512.79	5887.82	7614.87
FBgn0037140	CG7442	3L	2085	29.9625	42.3807	24.1263	26.9252	31.1677	27.8285	32.4586	38.5431	21.1295	23.8956	138.835	250.654	76.9232	56.9257	48.0727	73.7128	125.538	132.258	43.1323	31.8595	73.3338	64.0333	45.1746	49.0111	28.8956	34.9661	26.6592	18.3318	55.1446	45.4507	53.5577	62.1926	31.3188	39.7133	1222.02	2032.92	2036.96	1672.5	1046.06	1057.12	1535.42	1451.42	1347.11	1095.15	1249.55	1220.97
FBgn0024947	CG3059	2L	2291	8821.96	9583.81	6340.9	5269.86	6780.7	6916.82	6517.16	6586.5	5733.7	6342.45	2237.04	2626.82	2191.56	2199.54	2332.3	2448.82	2387.5	2406.49	2527.99	2609.37	2818.86	2745.9	2624.57	2668.04	2928.89	2416.23	2634.08	2713.11	2645.37	2546.81	2583.56	2544.52	2951.02	2668.58	10014.9	11474.3	11254.7	13549	11360.3	13262.5	10396.5	9943.96	8664.9	11912.1	9873.44	10683.5
FBgn0029893	CG14442	X	4658	1441.2	1658.62	1345.04	1732.19	1488.26	1516.17	1545.73	1591.66	1490.05	1729.67	2520.2	2913.17	2647.82	2726.9	2527.69	2514	2622.6	2766.78	2796.29	2427.54	2181.31	2494.28	1961.02	2489.61	2697.72	2538.25	2644.45	2249.68	2865.16	2528	2706.66	2815.56	2970.59	2945.01	2162.93	2153.23	1619.57	2312.32	2442.02	2376.56	2433.59	2479.11	2507.93	2204	2031.46	2175.32
FBgn0042092	CG13773	2L	1081	61.9225	56.8286	75.8255	121.911	77.0534	69.0914	53.5128	63.9466	57.4722	45.034	145.11	121.059	128.959	118.595	92.2685	156.737	95.1045	107.935	107.465	158.521	126.463	136.353	139.227	123.294	109.964	153.423	108.858	127.59	115.016	142.621	155.077	125.153	82.9949	143.279	198.964	123.041	123.452	131.431	180.439	140.337	100.962	122.442	146.8	189.377	191.36	139.539
FBgn0250791	CG6625	3L	2070	3229.96	2973.39	3155.37	2567.62	3357.45	3395.07	3025.67	2999.36	3026.59	2955.7	3883.44	3601.5	4000.76	3564.18	3729.51	3555.29	3441.26	3457.71	3754.7	4140.96	3850.03	3838.98	3976.11	3535.69	3540.51	3730.67	3882.62	3844.55	3341.77	3610.2	3504.43	3186.41	3384.78	3377.19	3564.66	3240.09	3250.91	2856.82	2854.1	2874.95	2786.3	2600.18	2845.94	3183.28	3122.6	3083.57
FBgn0263355	CG31688	2L	7344	1768.79	1554.6	2505.69	2331.28	2057.93	2076.58	3023.03	2855.7	3390.86	3208.45	1216.57	1418.56	1236.05	1448.44	1356.11	1452.53	1537.65	1475.36	1510.36	766.96	832.114	940.912	1041.98	1206.9	1451.2	1186.71	1349.99	1309.63	1747.3	1585.29	1848.14	1882.67	1955.08	1768.41	2370.88	2120.41	1828.27	3031.58	3216.19	2872.33	4330.89	3600.35	3634.22	1568.59	1799.55	1453.95
FBgn0003514	CG3595	X	1403	2510.86	2889.59	1791.38	1685.07	2014.64	2264.66	1799.26	1989.35	2063.93	2042.16	4759.59	4129.97	4019.61	5002.34	5229.84	5090.06	4106.99	4331.07	4199.91	4885.38	5865.96	4538.07	5507.6	5496.9	5156.25	4517.05	3862.62	4127.6	5115.06	5842.77	6153.54	4356.56	4960.9	4830.23	7533.66	7541.07	8440.3	5478.23	5031.55	5349.87	4142.08	4438.19	4559.43	5331.21	6151.41	6119.8
FBgn0261988	CG17998	3R	4690	1094.63	1073	825.464	1080	1134.16	1176.47	1008.85	1124.76	920.401	986.154	5107.07	5051.88	5628.21	6203.32	5355.45	5536.22	4908.92	5253.08	5314.77	5440.98	6261.81	6511.81	4718.15	5752.68	6462.97	4876.7	6026.46	5147.58	6871.81	6121.75	6987.28	4995.37	5463.57	4792.07	1390.18	1650.12	969.981	1296.98	1078.97	1083.35	1126.32	1155.63	907.939	849.705	972.01	938.154
FBgn0031484	CG3165	2L	1323	279.65	345.788	466.154	484.654	257.999	316.669	497.406	472.153	742.068	611.176	207.86	212.629	178.733	833.329	878.489	1135.18	507.478	521.431	498.58	434.377	701.909	662.179	1601.85	1633.45	1423.91	644.375	576.135	712.008	2191.61	2355.6	2649.9	1096.43	1058.58	986.603	456.975	411.505	430.613	1317.2	1270.38	1322.06	630.687	660.362	692.057	1239.67	866.825	1037.82
FBgn0003862	CG8651	3R	14052	1686.89	1503.55	1502.72	1713.49	1567.04	1425.01	1355.37	1582.9	1834.04	1937.38	2453.53	2761.07	3558.08	2852.61	2846.37	2528.74	2639.34	2911.96	2935.19	2373.92	2747.77	3164.75	1581.11	2396.95	3106.27	2496.15	3080.62	2340.61	3177.12	2906.5	4004.83	3408.31	3523.37	2931.78	1255.4	730.046	587.867	1015.34	1104.58	1074.17	747.384	780.053	946.181	969.312	691.939	857.171
FBgn0035248	CG13919	3L	517	58.9263	73.203	80.1337	55.3463	96.9661	90.2027	94.744	103.366	104.802	85.4728	61.1813	48.1131	58.8236	58.5069	52.7249	64.4017	73.0403	76.0104	87.7266	83.9226	68.844	90.3999	86.6464	83.4721	60.1991	105.612	90.3451	99.7252	63.0224	39.9653	70.3444	86.7626	75.1652	83.3201	61.6145	65.6221	80.8317	64.9935	51.2055	66.8898	86.5392	63.2847	78.9512	82.2295	95.0466	77.2451
FBgn0035960	CG4942	3L	1306	193.758	213.83	174.054	160.803	207.784	211.113	228.087	213.739	174.952	193.003	94.1251	131.923	158.371	218.215	186.863	167.6	137.711	107.935	146.942	121.222	116.735	100.193	182.92	153.16	155.715	118.457	119.966	111.458	186.704	194.341	194.246	136.67	133.888	107.46	143.767	90.2304	205.753	180.537	119.48	123.287	187.502	182.975	187.509	160.721	126.729	142.031
FBgn0033350	CG8237	2R	1220	473.408	540.353	509.237	449.502	419.898	438.538	510.565	510.697	467.384	509.16	323.947	305.751	245.853	309.138	298.516	328.992	340.855	318.484	315.816	293.729	314.288	296.813	356.213	318.572	285.745	291.86	307.321	299.176	330.868	317.372	291.769	293.304	276.389	325.493	489.065	663.057	765.697	772.7	668.11	662.34	774.919	736.029	566.228	629.18	674.197	645.37
FBgn0033699	CG8857	2R	738	20228.7	16790.4	18118	15327.2	19206.2	20034.6	18359.3	18901.9	16686.4	18318.7	27930.8	25955.5	19302.4	24696.3	22914.4	25019.7	25943.8	23901.5	21120.9	18142.8	18578.2	18742.9	23644.1	20546.4	21692.5	20440.2	18488.9	19972.9	22411.6	23846.8	19044.9	15633.4	15724.4	20016.3	52265.8	62416.2	63544	39858.3	39618.4	41323.5	51345.3	47387.9	46746.5	37866.7	36509.3	33154.3
FBgn0025111	CG1683	X	1335	73.9075	48.1598	63.7623	51.6067	84.8453	63.3338	92.1122	83.2181	46.4849	83.6347	98.8313	75.2737	71.6442	107.526	83.7395	110.181	63.1494	96.5332	71.6434	79.2603	67.3474	71.5666	80.7218	84.2379	129.227	69.2186	62.9453	75.5272	135.498	95.6033	102.319	109.029	83.7778	108.238	111.676	183.195	104.346	102.545	93.8768	144.272	77.3608	92.1756	82.652	97.1804	79.8391	64.7862
FBgn0010113	CG15532	3R	14807	491.385	352.53	529.055	1050.83	778.326	725.46	535.128	960.95	851.941	909.871	901.248	921.133	1033.18	717.896	866.859	679.71	703.774	742.622	870.687	741.317	868.781	1010.22	513.954	739.762	813.892	851.317	647.226	564.621	881.526	691.948	1034.38	813.111	827.6	668.897	776.6	568.725	354.19	612.383	588.864	587.581	405.161	409.975	381.186	612.984	517.053	615.469
FBgn0028897	CG4935	2L	1083	54.9313	66.4606	60.3157	94.9862	66.6642	57.5762	60.5309	84.0941	92.9698	93.7443	80.0063	78.3778	52.7904	83.8072	88.3917	96.9906	92.822	68.4094	76.0297	80.0373	52.3813	50.4733	85.1652	93.4274	73.0416	71.3594	68.1291	56.4621	83.5047	79.147	73.5419	88.2982	70.4673	78.6479	71.8836	53.318	82.3014	59.2163	58.5206	59.0204	45.892	45.3999	54.279	67.2787	62.0971	64.7862
FBgn0053052	CG33052	3L	1391	151.81	155.075	136.141	201.191	122.939	121.87	133.343	137.529	160.584	158.998	246.294	194.004	217.195	253.003	234.936	220.363	219.121	218.15	228.82	195.042	197.552	191.346	250.312	211.36	202.269	174.83	186.614	211.183	177.251	202.177	219.027	175.829	191.045	172.87	152.753	146.283	146.967	142.986	134.11	124.599	115.386	147.206	134.464	123.344	139.402	133.31
FBgn0033235	CG8728	2R	1935	1290.39	1549.78	902.151	887.036	1211.21	1174.55	1009.73	969.71	884.058	932.848	1101.26	1105.05	1159.13	1253.95	1159.17	1194.92	1141.25	1153.08	1106.82	1345.87	1337.97	1337.17	1390.79	1329.43	1346.85	1192.42	1229.29	1332.36	1204.52	1225.6	1227.83	1307.58	1185.42	1214.76	813.825	950.153	1081.68	1003.79	929.014	1013.84	1085.67	1125.37	911.64	1005.44	935.258	1054.02
FBgn0030484	CG1681	X	1220	509.363	388.168	709.14	521.302	542.837	527.781	333.358	509.821	565.425	434.716	8996.79	9213.66	11644.1	10391.3	12423.7	9238.16	7881.5	7588.88	8860.39	11861.8	11794	11555.4	11391.4	11708.3	10481.9	9333.81	11863.3	9292.77	7456.34	7208.65	7947.32	7251.2	8249.38	6322.2	27860	24736.8	32917.6	23995.6	26156.3	15397.8	22595.9	16914.9	36457	21594	23548.7	17559.6
FBgn0052554	CG32554	X	817	39.95	20.2271	53.4225	31.4128	25.9731	37.4245	44.7402	37.6672	52.4011	27.5719	51.7688	35.6968	39.2158	51.3912	58.1524	48.8832	37.281	43.3259	43.8633	51.286	46.3949	49.7199	79.9813	44.4163	31.3035	49.9516	37.7672	42.5299	38.6012	39.1817	20.7836	39.1583	39.1485	45.1642	34.6582	39.6467	38.2114	64.9935	36.5754	39.3469	56.3816	38.5211	48.1109	28.6557	36.7513	49.8355
FBgn0028421	CG11759	X	3949	381.523	430.549	377.404	593.103	384.401	404.952	384.239	379.299	330.465	329.943	1396.19	1438.74	1406.49	1289.52	1285.56	1157.68	1132.12	1215.41	1178.46	1288.37	1308.04	1310.05	1041.98	1165.55	1299.5	1076.81	1153.75	1084.51	1179.31	1108.06	1123.11	1070.33	1191.68	1021.64	639.251	710.906	549.656	654.267	601.055	640.044	406.472	537.92	472.474	472.197	514.519	502.093
FBgn0265434	CG15792	2R	6796	9482.13	7677.64	8074.55	6443.36	9515.66	9775.47	8921.72	8456.71	9188.79	9136.4	6566.79	7200.67	7852.2	6298.19	6276.58	5586.66	6195.49	6859.18	6277.57	7429.48	8751.42	8148.04	5581.66	5886.69	7008.78	6377.39	6106.44	5908.72	6391.26	5564.58	7175.13	6995.52	7205.68	6013.84	15828.5	11602.8	6694.34	9724.47	10191.1	10064.9	7349.28	7826.67	8008.61	9760.4	11302.9	9487.44
FBgn0040208	CG10229	3R	2662	1236.45	1512.22	659.165	812.992	683.957	807.026	592.15	664.869	1179.87	894.247	919.288	906.389	960.032	981.177	966.105	938.869	819.421	891.602	791.002	894.398	1007.97	925.846	852.393	915.129	951.146	782.099	802.738	784.603	999.694	888.64	1066.36	793.916	808.025	716.397	903.68	911.874	905.315	875.245	836.357	925.965	760.496	811.696	762.373	812.328	925.12	975.531
FBgn0020618	CG7111	2L	1388	33981.5	37482.8	31576.1	26700.1	31180.6	33626.4	31661.2	32600.5	29976	31377.7	26524.5	26139.4	25269.3	23493.7	21716.4	22772.6	22782.5	21310.3	19801.4	19437.4	19849.5	18266.8	24766.8	20967.6	23256.9	18965.9	19271.6	19414.1	21143.2	22656.4	24049	20151.2	19957.9	18497.1	55654.6	67150.6	68940.6	49564	50830	48917.4	54097.5	50528.7	50992.6	41925.8	41506.2	36847.1
FBgn0015247	CG8293	2R	2106	976.778	1122.12	1137.38	993.989	1237.18	1233.09	1133.42	1138.77	1100.42	1111.15	1595.42	1541.95	1627.45	1487.18	1512.74	1561.94	1504.93	1480.68	1575.42	1648.92	1630.56	1533.03	1605.55	1542.32	1713.67	1486.42	1626.95	1651.33	1655.13	1775.71	1714.64	1541.76	1678.69	1605.66	1536.51	1505.21	1393.25	1548.29	1427.66	1500.43	1328.25	1287.71	1384.11	1485.12	1376.27	1372.97
FBgn0259938	CG17100	3R	5092	4620.22	3948.14	4088.54	3256.46	3018.07	3382.6	4557.36	3340.11	4742.3	4809.45	3847.36	3308.16	4147.07	3851.18	3995.46	3586.32	3524.95	3469.87	3555.85	3885.31	3184.03	4108.68	3140.01	3367.22	5100.07	4026.81	4189.2	3099.55	4510.04	3922.87	4717.87	3857.48	5027.45	4008.71	2958.78	2780.74	2028.14	2911.71	2611.48	3324.82	3868.04	3036.29	2739.85	3196.98	3235.39	3170.79
FBgn0039335	CG5127	3R	2091	174.781	121.363	177.501	203.435	200.858	237.022	160.538	158.552	156.358	127.75	352.185	316.615	319.759	307.557	347.364	333.648	334.768	299.481	327.513	324.035	328.506	329.206	353.991	322.401	311.43	303.991	333.24	287.443	337.17	327.559	330.139	340.14	271.691	245.288	182.276	106.636	99.9374	103.99	121.918	128.533	85.228	145.83	162.837	80.9836	124.194	147.015
FBgn0263993	CG43736	X	7668	1779.77	1684.63	1607.84	1747.15	1937.59	1726.33	1688.72	1797.51	1928.7	2076.16	1334.22	1229.99	1365.01	1428.68	1475.52	1405.2	1291.14	1295.98	1317.36	1095.66	1311.78	1389.9	1056.79	1377.67	1554.74	1268.06	1261.13	1169.57	1922.97	1531.22	1677.07	1342.13	1556.55	1505.99	1179.66	1390.37	962.632	1536.73	1208.21	1232.87	1144.68	1203.79	1186.74	1107.61	1058.19	1072.71
FBgn0034087	CG8443	2R	5896	4096.87	4921.94	4167.82	3613.22	4089.02	3790.43	3969.6	3604.66	3963.05	4188.17	3247.32	4202.91	4515.09	4728.78	5053.06	4795.21	4153.41	4771.17	4520.85	4449.45	3834.31	4721.89	3374.77	4561.86	5244.54	4143.13	4819.39	4283.05	5182.02	4504.33	5534.82	5423.04	5167.6	5105.89	1512.12	1799.14	1447.62	2387.43	2142.1	2885.44	2660.42	3073.44	2076.17	2711.08	2243.1	2365.94
FBgn0031428	CG9886	2L	3762	1501.12	1628.77	1451.02	1117.4	1331.55	1334.81	1446.6	1459.38	1276.22	1434.66	274.532	270.83	291.856	284.628	272.929	276.229	327.92	269.077	285.843	283.627	340.478	299.826	289.562	327.762	280.929	273.306	328.797	305.775	203.247	190.423	152.679	229.575	203.572	225.042	314.491	355.453	458.536	431.845	429.151	431.505	449.742	500.775	441.633	558.164	466.362	513.306
FBgn0025624	CG4025	X	1240	799	856.282	772.903	688.837	696.078	776.319	630.749	698.156	722.629	638.748	718.488	665.047	525.642	651.483	657.51	682.038	633.777	614.924	682.806	749.087	939.122	716.419	827.214	686.921	760.917	685.05	694.62	772.137	676.704	727.996	722.629	601.196	626.376	706.274	2116.72	1706.17	1887.05	1434.19	1534.95	1465.02	1052.89	1180.4	1528.45	1547.41	1589.18	1618.41
FBgn0032217	CG4972	2L	2080	5841.69	6369.62	5395.67	4820.36	6301.93	5979.28	5400.41	5736.79	4940.92	5526.32	1001.65	1303.71	1070.14	1083.17	1088.61	1070	1136.69	1284.58	1165.3	1021.84	964.564	991.386	1202.68	1081.31	1093.22	1106.78	1108.58	1212.1	1039.87	1102.57	1178.27	1461.14	1438.32	1264.6	1976.8	2531.92	2765.91	2315.21	2122.59	2501.15	2769.25	2812.04	2527.67	2134.23	1895.86	1959.78
FBgn0033919	CG8547	2R	2676	775.03	924.669	654.856	428.56	828.54	795.511	867.609	699.032	689.667	853.809	6227.94	5561.72	6475.88	4622.05	5648.54	4954.28	5802.14	5563.2	5642.28	6639.21	5599.56	5254.49	5147.68	5656.19	5865	5902.13	6718.86	6095.7	4752.68	5259.75	6070.4	7116.83	6986.44	5793.47	694.447	560.522	532.02	603.717	580.329	525.937	520.546	478.763	602.003	508.328	556.339	531.994
FBgn0010620	CG10939	2R	1717	2826.46	2856.84	2177.4	1916.18	1671.8	1714.81	1878.21	1885.99	1584.71	1557.81	5963.61	4753.11	5351.44	5766.1	5693.51	5713.91	4366.44	4727.09	5248.25	5765.02	5915.35	5728.34	5977.12	5988.55	5949.28	4641.21	4221.78	4650.42	5919.38	6078.65	6729.88	4913.99	5785.37	5042.81	816.393	1017.14	892.088	950.349	836.357	881.371	909.973	1005.68	975.788	939.41	845.281	948.121
FBgn0028664	CG11589	3L	848	872.908	955.491	1036.57	866.095	902.131	911.623	964.108	988.982	1053.09	1069.79	519.257	418.274	455.506	445.127	452.813	457.019	455.741	418.057	380.88	448.364	418.302	398.513	417.68	408.937	381.261	471.686	498.379	496.426	366.318	398.086	363.712	499.845	431.417	418.936	446.705	533.18	514.384	431.845	374.288	356.746	401.227	411.351	377.485	494.623	481.569	498.355
FBgn0260462	CG12163	3R	2299	11271.9	8897.05	12116.6	9513.58	17370.8	16642.4	12058.8	12100.8	9711.11	8096.94	14097.6	13000.6	12899.7	12095.9	13341.7	13173.6	11983.2	11370.4	13045.7	13137	16551.7	14104.6	14061.9	14472.8	13170	11581.6	12370.6	10734.4	10798.9	10713.1	11960.1	11540.2	12169.7	12569.7	31007.5	21945.1	20538.6	15045.3	18082.9	14583.3	10847.6	11464.2	18833.6	17108.7	17925.8	18126.4
FBgn0038862	CG5798	3R	3204	917.851	931.411	1093.44	988.754	1037.19	1015.26	874.627	931.167	964.35	869.433	658.876	668.151	805.431	641.204	733.496	663.415	660.406	649.889	748.6	735.1	795.447	781.206	591.713	700.706	683.862	707.885	780.522	692.943	686.945	651.983	643.491	751.686	721.116	642.421	772.749	732.78	655.472	657.156	744.918	609.878	628.065	660.362	819.119	756.262	671.662	730.091
FBgn0020306	CG9696	2R	10626	7104.11	5738.73	5816.16	6325.93	5797.19	5479.33	5832.02	6090.69	6044.72	6801.98	3961.88	5183.8	4891.41	4863.19	4449.05	4473.98	4384.7	4717.21	4352.7	4659.26	4576.63	4991.58	2571.99	4384.2	5145.02	4455.68	4300.28	3986.07	5520.77	5057.57	6818.61	5558.95	5678.1	5278.75	7452.79	4823.22	3624.2	7127.62	7741.79	7035.23	5433.61	5939.14	5720.26	6801.38	5368.23	5985.25
FBgn0050499	CG30499	2R	1060	710.111	638.599	768.594	768.865	620.756	608.388	748.302	715.676	801.23	871.271	876.932	873.02	766.97	951.924	859.88	877.571	725.838	743.382	693.771	708.68	725.855	732.239	1064.2	929.68	909.408	771.395	670.923	813.933	1257.3	1151.94	1018.39	706.386	648.299	829.307	555.814	865.392	1018.48	729.371	688.836	869.567	1204.99	921.756	836.389	549.443	441.016	394.947
FBgn0036828	CG6841	3L	3382	463.42	489.304	485.972	498.865	574.87	558.489	577.236	553.62	532.463	488.022	610.244	651.855	674.209	699.711	667.59	627.723	656.602	723.619	733.979	657.394	686.943	685.533	652.44	744.356	677.44	657.934	714.615	689.277	707.427	670.007	669.87	776.256	760.264	626.847	604.593	462.089	392.401	531.502	535.22	571.842	592.662	543.423	561.294	611.738	596.892	614.223
FBgn0051523	CG31523	3R	3232	1079.65	1186.66	509.237	856.372	543.703	551.772	635.135	596.543	985.479	715.949	32728.1	32888.4	33936.7	50705	51498.2	53620.3	40999.9	47565	40847.7	69583.5	59137	60109.2	53854.1	61042.6	55826.2	59423.8	57357.3	59136.3	73369.9	74140.4	69601.8	58269.1	54656	67925.3	13808.1	15032.9	13196.1	11928.5	10219.2	10648.6	7781.97	9410.17	7855.65	11397.5	10777	11889.5
FBgn0003165	CG9755	3R	10223	2971.28	3402.01	2365.24	2824.9	3003.35	2715.68	2911.62	2625.31	2685.14	3277.38	1225.98	1303.71	1531.68	1389.14	1287.88	1339.25	1202.12	1280.02	1248.64	1265.83	1094.02	1275.39	888.681	1141.81	1636.61	1254.5	1285.57	1111.64	1728.39	1410.54	1765.8	1497.23	1604.31	1277.06	503.185	370.491	321.857	508.393	529.124	364.615	436.63	389.339	405.859	446.033	468.896	408.651
FBgn0038013	CG10038	3R	1212	169.788	169.523	255.049	305.153	281.375	279.244	273.705	296.957	265.386	245.39	335.713	344.552	299.397	322.579	327.98	343.735	283.031	338.246	314.354	319.372	339.73	357.08	405.09	369.881	339.523	320.404	325.835	360.037	346.623	332.261	353.321	308.66	250.551	298.239	386.375	441.582	474.703	350.965	384.041	388.223	510.057	393.466	432.998	399.935	443.551	452.257
FBgn0003714	CG7925	X	1596	576.279	578.881	436.858	421.081	523.79	517.226	496.529	515.952	426.816	488.941	675.348	675.912	819.76	796.959	624.169	709.195	831.594	832.314	695.965	758.412	548.507	656.153	903.492	607.278	666.203	737.856	756.085	896.06	585.321	581.456	646.689	972.816	883.191	802.832	481.364	705.438	828.893	583.497	588.864	687.26	713.293	762.168	581.032	676.525	674.197	634.157
FBgn0038524	CG7623	3R	1994	435.455	391.058	499.759	550.471	490.891	439.498	593.027	466.897	589.935	533.975	533.376	634.007	659.88	605.626	648.981	638.586	629.212	638.487	687.192	749.864	731.093	714.159	647.996	683.858	684.664	589.429	651.669	672.412	601.864	628.474	657.88	682.583	638.121	648.651	358.135	378.694	383.583	366.852	358.439	296.414	496.945	507.654	379.953	414.885	429.611	414.881
FBgn0033569	CG12942	2R	2481	151.81	104.988	164.576	357.507	154.107	168.89	151.766	130.521	153.823	126.831	135.697	117.179	114.631	126.501	129.486	100.87	122.495	104.134	130.859	95.5785	105.511	91.9066	112.566	101.085	89.8973	137.724	98.491	104.125	92.1703	94.8197	119.905	102.119	101.003	82.5414	114.244	86.129	104.346	119.877	141.425	146.895	103.585	110.06	130.763	100.918	78.5718	108.392
FBgn0033357	CG8226	2R	539	2629.71	2498.53	1650.07	1413.57	1835.43	1910.57	1532.57	1693.27	1317.64	1540.35	2440.19	1969.53	2120.67	2725.32	2713.78	2572.19	2176.75	2322.88	2056.46	2496.7	1792.94	2212.54	2614.94	2240.73	1792.33	2586.78	2236.41	2334.74	1870.19	2055.47	1646.7	1643.88	1497.82	2643.66	1632.79	2618.05	2898.18	1805.37	1150.91	1837.5	2129.39	2009.98	1926.9	1880.07	1987.11	1667
FBgn0053054	CG33054	3L	706	369.538	491.23	356.724	334.322	284.838	290.76	345.64	397.695	400.615	489.86	695.741	666.599	703.621	820.678	545.082	695.228	756.271	709.937	614.817	617.764	470.683	609.446	674.657	631.784	616.439	617.972	614.643	721.541	775.964	810.277	784.979	907.552	770.443	842.545	251.593	315.806	379.174	268.64	248.713	322.645	339.601	294.412	278.796	229.246	238.25	237.965
FBgn0262524	CG14121	3L	808	74.9063	51.0494	74.9638	50.1108	83.9795	83.4854	61.4081	56.9387	72.6855	62.4962	29.0219	41.905	39.9699	22.1378	28.6885	24.8296	24.3468	34.9648	21.2006	31.0825	34.422	25.6133	32.585	27.5688	32.1062	30.6845	21.4755	26.3978	22.0579	26.6435	18.3855	33.7837	36.0166	24.9182	119.378	103.902	145.497	83.7693	103.63	95.7442	55.0704	52.2787	48.1109	102.164	105.185	80.9827
FBgn0025790	CG10327	2R	3222	937.826	822.57	1007.27	887.784	1000.83	938.491	1013.23	1000.37	1000.69	1038.54	941.251	993.303	999.247	1103.73	1032.01	1109.57	1117.67	1128.75	1060.03	1026.5	1129.19	1090.07	1064.2	1096.62	1127.73	1087.52	1143.38	1103.58	1154.1	1172.32	1248.61	1127.91	1159.58	1090.95	1017.92	948.786	993.495	1091.89	1111.89	1074.17	967.666	1041.45	1081.88	1054.03	1136.76	1111.33
FBgn0010409	CG6510	2R	635	21511.1	25256	21671.4	18136.4	21585.3	21623.7	21504.2	21535.1	20844.7	22110.8	26943.3	24380.2	18870.3	21164.5	20065.7	21465.2	21038.6	19768.8	18272	18729.5	18501.1	17985.8	22736.2	19557	20680.4	18420.7	17427.7	19158.2	20746.2	21747.4	19582.1	16511.8	16335.1	18792.2	47613.9	58133	64733	38798.2	38089.6	37969.8	48341.3	47118.2	46591.1	37755.8	37097.3	35728.3
FBgn0039172	CG5677	3R	1694	1330.34	1445.76	906.459	883.297	954.943	1036.37	915.858	1022.27	792.779	955.825	1082.44	1168.68	950.982	1003.31	931.989	1118.11	994.413	1062.63	904.315	1038.93	1052.12	955.226	1229.34	1147.93	1053.89	878.434	853.835	979.653	1009.15	1101.01	1075.95	968.209	999.853	959.349	1179.66	2069.83	2546.93	1725.94	1333.78	1807.34	1847.48	1671.54	1342.17	1412.85	1442.17	1558.61
FBgn0032691	CG10414	2L	2427	114.856	84.7613	122.355	151.08	90.0399	127.627	112.289	70.0784	110.719	78.1203	92.5563	121.059	125.943	117.805	115.529	114.061	114.125	107.175	121.355	103.349	99.5245	126.56	139.227	109.509	110.766	102.044	125.15	130.523	101.624	120.68	89.5292	105.19	112.748	99.6726	166.873	120.307	116.104	119.877	137.767	110.171	119.319	118.315	140.632	186.885	166.015	169.441
FBgn0265140	CG7649	3R	5841	1549.06	1465.99	1501.86	1216.87	1625.91	1610.21	1616.79	1622.32	1911.8	1501.75	1041.65	1176.44	1070.89	1134.56	1152.97	1146.04	1088.76	1185	1209.9	1169.48	1240.69	1234.71	811.662	1129.55	1409.46	1096.08	1099.69	1084.51	1509.39	1412.11	1528.39	1154.79	1414.83	1281.73	1572.45	1475.13	1078.74	1932.47	1999.45	1643.39	1363.65	1623.39	1571.62	2055.74	1965.56	1956.04
FBgn0038912	CG6656	3R	1542	3240.94	3812.33	2644.41	2341	3488.18	3365.33	3645.89	3050.16	2738.38	3188.23	807.907	790.762	779.036	916.345	1125.83	948.956	1307.88	1118.87	1292.51	895.952	652.521	769.906	1224.16	919.724	1029	1151.74	1332.22	1276.63	963.456	1068.88	875.308	1230.03	1759.33	1543.37	319.625	310.338	357.129	512.726	471.822	354.122	338.29	404.472	383.654	294.033	292.743	249.178
FBgn0050491	CG30491	2R	1414	306.616	358.309	317.088	296.177	365.354	371.366	345.64	339.88	307.645	357.515	393.757	380.249	463.802	498.1	437.306	471.762	362.919	421.098	400.618	432.823	381.635	442.959	466.557	458.713	507.278	396.758	427.288	344.639	434.067	431.782	429.261	352.425	399.315	340.289	229.771	306.237	346.842	259.974	246.274	279.363	322.555	354.945	259.059	234.23	239.517	244.194
FBgn0028292	CG15797	X	2970	649.188	722.398	737.575	713.518	669.239	653.489	661.453	555.371	707.415	651.615	281.591	264.622	301.66	289.372	273.704	259.159	315.747	288.84	304.119	305.385	310.546	285.513	292.524	290.238	276.113	322.544	305.84	320.44	304.083	343.232	308.556	327.087	303.793	263.977	501.902	427.911	474.703	443.4	420.617	413.143	418.273	422.357	435.465	528.262	547.468	525.765
FBgn0030151	CG1354	X	1684	1455.18	1584.46	1525.13	1607.29	1567.04	1654.36	1529.06	1671.37	1589.78	1596.41	1434.62	1444.17	1302.42	1469.79	1532.12	1489.77	1283.53	1327.9	1232.56	1531.59	1703.89	1545.84	1754.4	1707.73	1604.51	1371.53	1287.05	1260.5	1325.83	1390.95	1446.86	1103.34	1214.39	1127.55	2252.78	2471.77	2815.88	2557.85	2830.93	2708.38	2474.23	2743.26	2519.04	2754.69	2701.86	2611.38
FBgn0040064	CG4600	2L	1391	9559.04	10585.5	9401.5	8532.3	8137.36	8544.3	9498.08	11241.5	9813.38	11453.4	4779.99	4439.6	4540.73	4951.74	5030.57	5348.45	4427.31	4225.42	3794.91	3513.09	4551.93	4119.98	5610.54	5378.2	4873.72	3660.74	3274.64	3529.98	4852.73	4850.69	5171.91	4021.02	3537.46	3993.13	7858.42	11071	10605.1	8460.7	8016.1	9070.78	9773.68	10188.8	9809.69	6309.25	6067.77	5798.36
FBgn0286516	CG9821	3R	6145	16467.4	19784.1	18248.1	17680.1	18159.5	17564.6	17666.2	20648.6	20767.8	26143.6	9104.25	9449.57	10819	9116.01	9928.56	8474.65	8920.81	9334.08	9587.79	9229.93	8537.4	9366.18	8137.35	6956.52	8354.83	9049.08	10083.8	9310.37	8574.99	8297.11	9822.63	10377	10991.3	9849.68	7799.37	8950.58	6579.7	9894.89	9265.76	7731.67	7969.47	7020.48	7565.75	7971.28	7138.63	7831.65
FBgn0031851	CG11188	2L	1703	297.628	289.922	187.84	251.302	194.798	180.405	188.611	188.336	163.12	148.888	236.881	214.957	199.849	215.053	210.124	183.894	190.97	202.188	157.177	252.545	252.927	211.686	226.614	199.873	199.058	219.073	177.728	228.781	224.517	215.499	247.005	188.881	191.828	207.911	462.109	291.198	308.63	293.193	397.452	396.093	275.352	348.066	308.403	571.869	492.975	444.782
FBgn0039726	CG7883	3R	1005	1303.37	1212.66	1229.58	979.031	968.795	918.34	1024.64	1103.74	1118.17	1086.33	670.641	611.502	552.791	536.05	595.481	588.927	626.929	683.334	578.996	610.77	615.854	676.493	677.619	572.052	583.53	636.526	652.41	611.55	493.938	508.578	434.856	552.056	468.999	573.896	439.004	493.533	509.975	444.844	440.124	483.967	525.791	518.66	514.416	213.049	245.854	208.063
FBgn0050349	CG30349	2R	2014	584.269	586.587	516.13	548.975	439.81	421.266	546.532	480.913	520.631	495.374	603.969	599.862	475.868	547.119	479.951	515.214	563.019	507.749	430.591	594.452	561.228	542.399	542.836	510.022	540.989	555.176	497.639	497.159	566.414	621.421	629.103	505.987	571.568	594.921	1133.45	597.435	759.818	795.809	974.124	878.748	892.927	1090.97	787.045	1207.28	1120.28	951.859
FBgn0019968	CG8183	2R	8871	2889.38	2831.8	2849.49	2438.23	3115.03	3099.52	2962.5	2872.34	3097.58	3207.53	6469.53	7125.4	8000.77	7563.21	8329.75	7039.96	7389.24	8273.73	8155.65	6779.86	7469.57	7453.47	5044	6989.44	8402.19	7112.39	7908.16	6716.78	8426.1	7175.73	8681.94	8610.23	10747.8	8159.14	5179.47	4354.3	2854.09	4719.97	4948.65	4603.59	3460.26	3828.73	3804.46	4006.82	4325.25	4349.4
FBgn0003053	CG12212	X	7441	113.858	107.878	74.1022	98.7258	116.879	127.627	112.289	131.397	86.2083	102.935	373.363	478.803	177.979	240.353	208.573	179.239	394.874	587.56	319.471	140.648	293.335	196.62	94.052	129.42	168.557	308.273	92.5667	82.1266	155.981	154.376	127.899	238.021	248.202	159.632	8293.57	8797.46	4301.72	9034.09	6779.86	7692.33	6195.42	7235.1	6101.45	6471.21	5894.15	6836.19
FBgn0035714	CG8549	3L	1037	536.329	618.372	445.475	373.961	479.636	509.549	422.839	413.463	382.021	370.382	260.413	252.982	246.607	261.7	265.95	263.814	238.903	233.352	231.744	255.653	223.743	219.22	328.071	294.067	247.218	219.787	247.338	243.447	246.575	273.488	282.177	253.377	254.465	238.28	690.596	617.942	689.274	535.835	503.521	562.661	414.339	360.448	458.904	655.344	595.625	581.83
FBgn0028582	CG8532	3L	5759	13059.7	12715.2	13369.4	11429.8	11739.8	10787.9	12015.8	12782.3	14040.1	13702.3	6437.37	6413.01	6878.59	6746.48	6450.27	6339.3	5051.95	5063.05	5624.01	5594.84	5466.36	6222.53	4980.32	5693.71	6630.73	5244.2	5838.37	5079.38	7044.33	6540.21	7493.28	4880.97	4779.25	4684.61	7180.66	6670.21	5789.02	6086.28	5786.22	5966.31	4818.66	5317.29	5245.32	4893.9	4413.96	5227.75
FBgn0035334	CG8993	3L	616	2087.39	1868.6	1413.11	1212.38	1512.5	1558.39	1250.97	1504.06	1313.41	1484.29	1928.78	1800.36	1882.36	1888.03	1805.05	1937.48	1857.96	1887.34	1803.51	1874.27	1694.16	1762.8	2118.76	1771.29	1853.33	1704.06	1751.36	1868.38	1731.54	1791.39	1892.1	2070.02	1926.11	1931.94	1522.39	1931.75	2316.2	1866.03	1428.88	1743.07	1983.85	1971.46	1834.38	1780.39	1698.17	1592.25
FBgn0067782	CG33488	3R	1327	81.8975	104.025	75.8255	73.2964	94.3688	113.233	67.5489	143.661	62.5433	97.4206	58.8282	50.4412	52.0363	48.2287	50.3988	45.0036	44.8893	52.4472	36.5528	31.8595	33.6737	36.16	33.3255	44.4163	56.1858	19.9806	39.9888	21.9982	29.9357	29.7781	28.7772	23.0343	23.4891	26.4755	94.9891	92.9647	92.5891	75.1036	89.0001	74.7592	44.5808	44.0242	76.484	32.3935	49.4242	43.6061
FBgn0015075	CG9054	3L	2470	641.198	641.489	752.223	682.106	661.447	652.53	861.468	740.203	772.494	795.908	629.854	627.798	654.601	521.819	531.125	571.08	696.165	682.573	702.544	643.407	696.671	635.059	673.916	539.122	575.503	643.662	645.005	671.678	473.456	422.379	374.904	654.942	604.453	710.167	514.738	660.322	605.503	431.845	544.973	531.184	769.674	643.853	674.786	662.82	615.902	578.092
FBgn0011642	CG32018	4	2180	1731.83	1631.66	2023.16	1759.86	2017.24	1985.42	2261.57	2367.77	2234.66	2574.29	1029.89	1051.5	1245.85	1187.53	1081.63	1144.49	1173.97	1171.32	1173.34	1141.5	1031.91	1023.78	1205.64	1103.52	1039.44	929.099	1066.37	1109.44	998.906	1038.31	1268.6	1286.08	1335.75	1009.19	1195.07	1360.29	1291.84	1198.77	1248.44	1255.17	1304.64	1088.22	1189.2	1091.41	1293.9	1319.4
FBgn0262743	CG2637	2L	6818	1195.5	1050.85	1541.5	2915.4	1669.2	1458.6	1611.52	1426.1	1748.68	1723.24	1203.23	1295.95	1267.72	1311.66	1411.94	1191.82	1218.86	1286.1	1316.63	1178.8	1277.36	1308.54	1201.94	1321.77	1167.06	1432.18	1277.42	1314.76	1317.96	1293	1239.82	1223.12	1273.89	1319.1	960.16	799.769	811.257	1119.33	957.056	1218.44	1161.72	1060.71	927.677	1161.18	1182.38	1476.38
FBgn0036756	CG5582	3L	1589	8794	9197.57	13288.4	9490.39	11625.5	12168.7	12511.5	12498.5	12444.4	12002	512.197	870.692	546.758	540.794	538.879	484.953	671.818	686.374	505.159	931.697	662.249	910.779	650.959	574.349	665.401	905.551	920.483	789.735	514.421	498.391	521.987	570.483	417.323	406.477	5415.66	5363.24	6748.71	5871.08	5435.1	7611.01	6870.69	6272.07	4834.53	7269.84	5832.06	5372.27
FBgn0032791	CG18094	2L	1357	71.91	101.136	125.801	118.92	124.671	95.0007	136.852	131.397	163.12	171.865	197.663	173.052	177.979	264.862	265.95	252.951	155.971	196.107	200.309	243.22	204.287	198.88	322.147	269.561	242.402	211.937	218.457	226.581	291.479	280.541	309.355	205.773	185.564	204.796	91.1382	151.751	127.861	99.6566	107.288	112.795	158.655	122.442	128.296	143.279	131.798	85.9663
FBgn0032476	CG5439	2L	1829	347.565	346.751	413.593	468.948	450.2	426.064	370.203	430.982	438.648	447.583	453.369	466.387	543.741	460.94	452.038	429.862	482.37	407.416	477.379	509.752	527.555	534.113	508.029	483.985	463.132	505.938	522.817	522.091	419.887	452.157	575.545	562.037	533.986	438.404	254.16	221.475	307.161	186.315	218.233	222.966	196.68	181.6	244.255	179.41	188.826	240.456
FBgn0046706	CG40080	2R	1815	82.8963	98.2461	180.085	377.701	470.112	394.397	428.98	489.673	351.595	374.977	320.025	318.943	334.088	280.675	313.248	368.564	311.182	351.168	359.679	284.404	293.335	302.086	342.883	290.238	263.271	327.54	331.759	305.042	267.058	242.143	238.212	400.797	370.345	313.034	242.607	302.135	242.495	168.983	209.699	190.177	283.219	209.115	268.928	224.262	210.37	225.506
FBgn0042125	CG18787	2L	1386	234.706	236.946	273.144	264.765	235.489	242.779	250.019	226.003	256.935	232.523	178.053	184.692	262.444	241.143	232.61	280.885	232.055	224.231	250.021	260.316	243.199	237.3	287.34	280.282	236.783	257.607	234.749	261.045	235.546	288.377	273.384	287.161	277.172	246.845	139.916	161.321	205.753	196.425	203.603	232.147	161.278	170.594	193.677	208.066	197.697	209.309
FBgn0039303	CG11857	3R	1801	3416.72	4238.07	2434.17	2367.92	2483.89	2560.22	3221.29	2752.33	2665.7	2924.46	2437.84	2917.05	2343.14	3001.25	2813.8	2673.06	2805.96	2767.54	2449.03	2566.63	2478.38	2387.31	2638.64	2465.87	2676.85	2693.1	2500.04	2804.04	3144.82	3564.75	2831.36	2754.14	3117.01	3082.84	3101.27	4917.56	5164.41	4283.79	3792.87	4576.05	5227.75	5049.02	3695.9	3792.53	3727.09	3944.48
FBgn0265082	CG44193	3R	15976	6013.47	5943.89	5631.76	4385.82	5638.75	5411.2	5203.9	5251.5	5856.25	5813.07	3786.97	4328.63	4535.45	4057.54	3667.48	3828.41	3771.47	4170.69	3886.29	3879.87	3978.73	4263.11	2819.34	3928.55	4320.69	3825.58	3888.54	3563.71	4206.75	3802.19	4685.1	3985.7	4139.56	3889.57	8459.16	7989.49	6196.12	8077.96	7816.16	7675.28	6894.29	7120.91	7579.32	7337.12	6792.66	6645.57
FBgn0029959	CG12156	X	1406	1497.13	1494.88	1869.79	1516.04	1925.47	1950.87	1842.24	1857.08	1768.12	1790.33	774.963	713.16	887.633	900.532	847.475	869.035	755.51	701.576	820.975	860.984	850.074	855.032	916.822	882.2	886.131	751.414	879.754	850.597	785.417	837.704	1056.76	883.75	833.081	685.249	806.124	634.347	733.364	623.937	662.014	679.391	566.438	514.532	700.692	700.197	756.571	634.157
FBgn0034262	CG14485	2R	2582	13120.6	8960.62	6420.18	6074.63	7575.47	7567.43	6630.32	8244.73	5859.63	7156.74	4533.69	6189.52	7348.43	8681.16	7617.97	6984.87	6833.07	7199.71	6968.42	7220.45	7692.57	6808.62	8429.88	7680.96	6800.09	7733.93	9459.58	9014.86	6898.59	7398.28	8225.5	7687.32	8818.6	6743.48	60.3309	65.6221	89.6497	56.3277	80.4658	81.317	76.0496	83.9211	82.652	57.3115	50.6915	57.3109
FBgn0039857	CG11522	3R	967	27628.4	30811.7	25267.1	21717.4	27958.3	28897.5	27600.3	27997.2	24153.5	26821	33878.8	32571.8	33213.5	30642.6	28241.9	29924.3	30566.6	29027.6	27590.8	25775.1	25951.2	24034.3	32356.9	26394	29532.1	24581.9	26218.6	27043.1	27712.5	29916	31492.7	25819.9	28141.5	23778.9	60640.3	72036.7	75163.2	54403.9	55280	52734.1	58175.3	54438.6	54446.7	43772.3	44149.8	39140.8
FBgn0024733	CG17521	3L	1224	34959.3	36368.4	32131	27807.8	33319.1	35314.3	32354.2	33003.4	27803.9	28528.6	31766.4	30132.8	23356	28526.9	28528	29823.4	28246	26912.2	24461.1	23448.6	23927.8	23009.8	30840.2	26806	27512.6	25376.8	22841	23989.8	26565.5	29404.3	23932.3	20309.4	20240.6	22681.7	64867.3	79052.8	81018.4	54634.9	55397.1	56107.4	64618.6	59385.8	59224.5	53276	48201.3	45609.5
FBgn0267486	CG7180	2L	4012	35.955	42.3807	42.221	30.6648	43.2884	50.8589	35.0904	70.9544	43.9493	51.4675	475.332	424.482	457.768	336.02	472.198	393.394	446.611	477.345	443.75	487.217	387.622	331.466	456.93	413.531	492.027	449.564	536.887	454.63	410.434	508.578	499.605	362.406	364.081	280.329	281.116	206.436	170.481	355.298	334.055	230.835	224.215	286.157	247.956	267.869	264.863	235.473
FBgn0010520	CG4539	2L	758	211.735	150.259	233.508	168.283	167.959	166.011	207.91	183.08	205.379	147.05	169.425	146.667	146.305	173.94	145.769	159.84	187.166	164.182	152.791	197.374	177.348	183.06	205.878	161.584	129.227	173.403	164.398	198.717	153.617	192.774	175.062	145.116	142.501	182.993	329.895	159.954	214.571	206.535	267	226.901	259.618	255.89	225.751	330.164	362.444	280.325
FBgn0053193	CG33193	3R	2235	276.654	275.474	274.867	352.272	267.522	300.356	260.546	264.546	270.457	285.828	533.376	505.188	401.207	390.573	444.284	452.364	455.741	444.661	459.834	442.148	423.54	428.646	379.17	438.037	461.526	459.554	442.099	478.094	474.244	433.349	375.703	357.8	405.579	593.364	473.662	486.697	420.325	398.627	432.809	424.947	409.094	389.339	399.691	414.885	496.777	525.765
FBgn0002789	CG4696	2R	879	192.759	233.094	191.287	153.324	164.496	222.628	157.029	267.174	184.249	234.361	19723.1	17915.1	15573.2	12586.9	16103.6	14980	15442.7	16540.6	13589.6	21472.5	16457.5	12246.2	19793.9	16743.4	17975.4	15644.1	16425.8	17087.5	14181.6	17940.5	17142.4	14669	14658	11961.5	4909.91	4616.79	5841.93	5432.01	4686.52	4492.11	4829.15	5175.59	4718.57	4908.85	5391.04	4486.44
FBgn0004698	CG8153	2R	4683	1147.56	1053.74	1046.05	1547.45	1165.32	1061.32	911.472	1046.8	820.669	861.161	905.954	858.276	805.431	735.29	876.938	788.339	683.231	669.652	675.495	664.387	739.325	726.213	730.94	888.326	844.393	675.773	714.615	617.416	786.993	841.622	896.092	571.251	544.947	485.904	1849.72	1255.02	990.556	1057.23	1289.89	967.935	709.359	792.435	1073.24	949.377	1026.5	971.793
FBgn0265991	CG37	2R	7418	3041.19	3486.77	3391.47	2625.96	4755.67	4588.82	3441.49	3781.61	3653.71	3105.51	12282.5	10057.2	9532.44	7905.55	10406.2	9010.81	10294.1	9543.11	9256.62	10376.1	7616.99	7452.72	8442.47	9107.64	11401.7	9430.86	10993.2	9979.12	10212	11115.1	10905.8	9321.22	8819.38	8845.17	3850.91	2309.08	2561.63	2807.72	2353.02	2539.19	1823.88	1960.45	1752.96	2027.08	2614.41	2277.48
FBgn0038769	CG10889	3R	2176	195.755	180.118	223.168	237.092	199.992	251.416	240.369	243.523	250.173	215.98	273.747	250.654	210.408	241.934	245.016	243.64	233.577	261.476	269.759	239.335	231.226	251.613	222.911	261.137	284.14	226.209	236.23	263.978	239.485	235.09	256.597	274.108	286.567	242.173	252.876	240.614	277.767	245.531	225.548	194.112	204.547	203.612	220.817	224.262	249.656	227.998
FBgn0285913	CG12207	3R	2535	7774.27	7164.26	5738.61	5015.57	6662.09	6833.33	5694.29	5345.23	3945.3	4474.91	1877.8	1924.52	1877.08	1607.36	1644.55	1681.43	1657.1	1844.01	1724.56	1491.96	1647.02	1650.55	1576.67	1440.47	1804.37	1619.14	1580.3	1388.09	1520.42	1581.37	1596.34	1682.27	1659.9	1510.66	6982.98	6264.18	6199.06	5915.85	6145.88	5713.18	6318.67	6628.39	6591.19	5096.98	5747.15	5238.96
FBgn0086608	CG34112	3R	1139	530.336	342.898	408.424	278.227	488.293	489.397	422.839	376.672	376.105	446.664	369.441	349.208	340.121	499.681	552.06	515.99	401.722	420.338	391.115	442.925	448.234	434.673	919.785	551.375	504.87	413.884	356.197	377.636	661.736	683.328	565.153	376.227	382.873	455.535	2550.59	2120.41	2567.51	2472.64	2376.18	2304.42	2143.81	2071.89	2371	1911.21	1899.66	1842.67
FBgn0015239	CG7199	3L	2345	1275.4	1219.41	1253.71	1220.61	1517.69	1485.47	1329.92	1409.45	1319.33	1460.39	1785.24	1871.75	2058.83	2103.88	1831.41	1872.31	1793.29	1923.82	1799.13	1751.5	1754.03	1798.96	1946.95	2004.1	1894.26	1641.27	1837.26	1669.66	2216.81	2104.84	2144.7	1930.28	1881.48	1734.93	1152.71	1239.98	1280.08	1451.52	1330.12	1503.05	1123.7	1216.17	1137.39	1230.95	1248.28	1392.9
FBgn0013675	CG34069	mitochondrion_genome	685	242411	143002	141272	119073	150144	144835	147744	153644	121396	146776	165920	157136	146800	262638	215086	233963	227247	199280	222534	192370	157291	182411	228527	189702	182423	207088	207422	221920	169473	203060	187229	193206	190129	184220	133501	139031	147515	153541	111040	125188	117979	112015	108696	122956	121665	106817
FBgn0032378	CG14939	2L	2553	3235.95	3236.34	2716.79	2583.33	2733.23	2689.77	2847.58	2697.14	2456.94	2804.06	1181.27	1195.84	1111.62	1080.01	1104.12	1004.05	1148.1	1215.41	1108.28	1096.43	1117.97	1050.15	893.124	1075.18	1049.07	1068.25	1087.84	1070.58	944.549	920.769	995.213	1201.62	1147.83	1087.05	1207.9	1383.53	1249.22	1309.98	1102.14	1219.76	1321.69	1328.98	1213.87	997.967	1119.01	1066.48
FBgn0002638	CG10480	3L	2365	719.1	731.066	767.733	1896.73	856.245	878.036	789.533	918.027	753.9	847.375	643.972	505.188	466.818	487.031	504.763	491.936	518.89	508.51	483.227	532.287	523.813	491.926	516.175	638.676	566.674	686.477	545.033	561.687	520.723	495.256	443.649	506.755	507.365	499.142	643.102	534.547	504.096	642.713	640.069	592.827	633.31	692.005	577.331	603.017	704.612	621.698
FBgn0036258	CG5642	3L	1834	3689.38	4312.23	4431.48	3992.41	4040.54	4035.13	4338.92	4256.39	4277.45	4200.11	4685.08	4268.1	3891.41	3871.74	4179.22	4378.54	4602.3	3959.38	4262.05	4105.99	4197.99	4098.88	4113.11	4216.49	5056.72	4155.26	4398.03	4263.98	4528.16	4519.21	4221.46	3615.62	3986.89	4136.41	6120.38	6038.6	6056.5	5016.05	5656.99	4882.96	5083.52	5115.06	5224.35	4878.95	4813.16	4613.52
FBgn0030641	CG6299	X	2551	395.505	428.623	433.411	401.635	468.381	500.913	478.983	473.905	447.945	446.664	1086.36	1368.9	1064.86	1164.6	1116.53	1209.67	1145.06	1162.96	1046.87	1071.57	1092.52	965.772	1169.36	1186.22	1175.89	1077.53	1054.52	1087.44	1302.2	1217.77	1157.48	1048.83	973.232	1049.68	6769.9	7318.23	7947.96	5661.65	4479.26	5537.43	5429.68	5468.63	4627.28	5181.71	5320.07	5792.13
FBgn0052476	CG32476	3L	2091	2566.79	2806.76	2621.15	2005.18	2832.79	2717.59	2937.94	2747.07	2714.72	2886.77	138.05	227.373	90.4979	123.339	106.225	124.924	250.315	218.15	146.942	124.33	130.953	85.1266	96.2738	87.3011	110.766	148.428	80.7182	76.9937	59.8713	88.5506	79.9368	126.689	126.058	84.0988	2555.72	3292.04	2460.22	2515.97	2333.51	2549.68	1911.73	1981.09	2092.21	1841.44	2080.89	2207.71
FBgn0024245	CG17559	2L	2639	65.9175	50.0862	118.908	141.357	71.8588	78.6874	109.657	90.226	189.32	97.4206	149.816	124.163	144.797	139.942	188.414	183.894	168.906	148.98	190.074	160.852	142.178	124.3	199.213	170.773	215.914	161.986	177.728	171.586	207.186	221.768	223.823	147.42	162.858	165.083	52.6291	34.1782	42.6204	69.3264	63.3973	36.7238	53.7592	34.3939	61.6806	56.0656	31.6822	52.3273
FBgn0029944	CG2079	X	3487	472.409	485.451	441.166	673.878	651.058	602.631	521.092	553.62	457.242	561.547	774.963	714.712	789.594	864.954	898.649	831.015	695.404	731.22	724.476	669.827	806.672	720.939	667.992	866.118	801.049	771.395	749.42	724.474	928.006	886.29	984.022	677.977	708.588	731.971	275.982	225.576	192.526	294.637	291.384	274.117	212.414	238.006	272.628	269.115	263.596	275.341
FBgn0087041	CG42231	2L	1507	75.905	74.1662	64.624	66.5651	87.4426	85.4046	53.5128	57.8147	65.0788	49.6294	76.0844	97.0022	67.8734	61.6695	68.2322	73.7128	69.2361	59.2881	71.6434	59.8337	74.0821	74.5799	82.203	58.2007	67.423	76.3545	77.0155	79.9268	60.6591	54.0707	64.7488	78.3167	80.646	59.1806	88.5709	76.5591	126.391	64.9935	67.0549	66.8898	56.3816	74.2908	75.2504	58.5574	82.3737	67.278
FBgn0014906	CG3488	2L	2733	1442.2	2214.39	1731.06	1757.62	2783.45	2937.34	2233.5	2364.27	1943.91	2827.03	7103.31	7382.26	7338.62	7465.17	6519.27	6728.04	4889.9	5381.54	4667.06	4814.67	5344.39	6025.15	6442.94	6203.74	6781.63	4296.55	4743.86	4366.64	7580.81	7718.01	7576.41	3532.7	3488.13	3092.19	5472.14	5226.53	4926.33	5134.48	4154.96	4978.7	3502.21	3081.69	3275.24	3214.43	3076.97	3813.66
FBgn0028988	CG9456	2R	1195	56.9288	69.3502	74.1022	58.338	117.744	113.233	114.044	127.893	112.409	122.235	1632.29	1394.5	1532.43	2016.91	1755.43	2048.44	1111.58	1034.5	843.638	1444.56	1328.99	1309.29	1914.37	2055.4	1892.66	966.206	942.699	922.458	2086.04	2222.38	2251.02	576.626	598.189	491.355	110.393	135.346	85.2407	79.4364	74.3699	61.6435	47.2032	46.7757	66.6151	36.1312	84.9083	52.3273
FBgn0016070	CG5263	3L	4927	628.214	608.74	619.528	5655.79	604.306	560.408	553.55	797.142	633.885	746.278	1946.82	1645.16	1612.37	1543.32	1674.79	1638.75	1604.6	1598.5	1758.92	1318.67	1364.16	1670.14	965.7	1601.29	1626.98	1761.15	1393.68	1245.83	1263.6	1175.45	1437.26	1421.98	1473.55	1392.3	553.247	553.687	436.491	655.712	551.069	598.073	545.459	561.308	472.474	549.443	530.994	581.83
FBgn0000565	CG7266	3L	1090	999.749	610.667	856.483	486.898	832.869	878.996	1600.12	526.464	1151.13	661.725	549.063	481.131	551.283	584.279	626.495	791.443	585.083	485.706	474.455	420.39	469.187	485.146	740.567	614.171	504.067	483.817	437.655	470.762	757.057	801.657	618.711	427.67	416.54	466.437	4270.66	4521.09	5789.02	14642.3	8913.42	11123.4	9489.15	10023.8	6988.42	9725.51	13338.2	9602.06
FBgn0011455	CG9762	3L	888	4762.04	4971.06	3624.11	2980.47	4269.97	4099.42	3587.99	3857.82	3008.84	3215.8	4365.05	4173.42	5216.45	4230.68	3747.34	4096.88	4387.74	4192.73	4441.16	4517.06	3971.25	4019.78	5197.3	4204.23	4254.07	3874.81	4446.9	4342.45	3731.72	3928.36	4354.16	5321.69	4935.06	4246.21	3318.2	4223.06	4545.68	3711.85	3186.93	3406.13	3580.89	3699.41	3724.28	3684.13	3879.17	3464.82
FBgn0037770	CG5358	3R	3071	629.213	480.635	383.436	875.07	450.2	460.609	282.477	496.681	354.13	386.925	248.647	201.765	222.474	279.885	300.066	297.179	177.275	166.463	220.048	236.227	231.974	244.833	234.019	334.654	263.271	279.729	221.42	164.253	245	251.546	308.556	189.649	166.773	179.878	530.142	414.24	354.19	486.729	497.425	587.581	350.09	354.945	400.924	463.476	354.841	515.798
FBgn0284257	CG30118	2R	2584	2004.49	1947.58	1767.25	1746.4	3127.16	3046.74	2058.05	2168.05	1381.87	1791.25	13039.5	12604.1	17089	15259.2	15909	13769.6	13753.6	11727.6	13296.4	17121.8	16102.8	14793.2	14284.1	14776.9	16290.7	13714.6	16310.3	13597.1	17582.5	18804.9	20089.7	18551.8	20699.4	17058.8	4274.51	3610.58	3162.73	6125.27	5663.09	7309.35	5356.25	3905.77	3761.28	6050.1	5910.63	7050.48
FBgn0285879	CG32577	X	7272	34.9563	39.4911	30.1579	21.6898	34.6307	40.3033	21.9315	36.7912	32.1168	34.0053	397.679	420.602	365.762	386.62	489.256	422.879	472.479	502.429	690.116	826.016	544.017	709.639	519.878	504.661	825.129	554.462	630.935	648.947	929.581	677.059	515.592	439.188	718.767	700.823	124.513	102.535	98.4677	166.094	141.425	156.076	138.987	165.091	154.202	119.607	179.955	208.063
FBgn0053105	CG33105	3R	3535	423.47	519.163	280.899	289.446	563.615	526.822	419.33	440.618	319.478	327.186	562.397	605.294	644.797	588.232	507.864	567.201	380.418	422.618	366.99	1875.83	1993.48	1894.63	950.888	1309.52	833.958	969.774	1094.51	973.787	584.533	507.795	706.641	346.282	422.021	306.026	852.334	1096.44	1181.61	1012.45	833.919	1002.04	590.04	667.241	648.88	6200.85	5169.27	8947.97
FBgn0026751	CG4208	X	2319	353.558	237.91	364.479	441.274	335.918	329.144	314.936	312.725	341.453	232.523	332.575	266.174	234.54	270.397	327.98	301.835	257.163	264.516	270.49	281.296	316.533	331.466	392.501	308.617	299.39	326.112	280.662	295.509	300.144	280.541	254.998	245.699	216.883	273.321	274.698	150.384	171.951	129.987	163.37	165.257	157.344	125.194	159.136	135.803	163.48	128.326
FBgn0003139	CG12217	X	1675	1086.64	1229.04	1007.27	958.837	1042.39	1082.43	1063.24	1021.39	931.388	943.877	930.27	902.509	825.039	853.094	907.953	894.641	843.768	876.4	843.638	937.913	861.298	876.126	911.638	796.431	862.854	879.861	866.424	871.862	868.134	861.213	704.243	735.562	746.171	888.488	917.8	993.902	893.558	1057.23	1007.04	991.543	1008.31	983.665	935.078	1027.87	996.088	1044.05
FBgn0004583	CG4114	2L	6672	1181.52	1387	969.36	577.396	628.548	636.217	1004.46	605.302	1206.07	845.537	1684.05	1438.74	1477.38	1638.19	1249.11	1553.4	1495.8	1653.99	1257.41	1691.66	1388.1	1870.52	885.719	1477.99	2098.94	1718.33	1594.37	1438.68	2119.92	1606.45	2147.1	1921.06	2204.84	1875.87	1213.04	1410.88	849.468	1402.41	1277.7	1491.25	900.794	789.683	854.894	1206.03	1165.9	1320.64
FBgn0030694	CG15602	X	1342	256.679	305.333	435.135	337.313	357.562	384.801	402.662	434.486	501.192	510.079	424.347	399.649	404.978	363.692	355.117	410.464	333.246	342.807	372.107	416.505	410.819	453.506	418.421	379.836	385.274	387.481	408.034	433.365	289.903	295.43	329.34	306.356	321.018	289.674	392.793	419.708	407.098	365.408	345.028	325.268	375.003	332.933	384.887	377.508	397.928	399.93
FBgn0036005	CG3428	3L	1206	983.769	1123.09	1112.39	929.668	1268.35	1319.45	1336.07	1111.62	1067.46	1066.11	378.069	401.201	368.025	345.507	365.973	390.29	377.375	379.292	377.224	372.212	388.37	366.12	379.911	376.773	359.589	412.457	403.591	444.364	363.167	369.875	350.123	367.781	389.136	426.723	180.993	164.055	227.799	216.645	180.439	194.112	212.414	217.369	188.743	235.475	255.992	237.965
[truncated: 5,879 more rows]
[truncated: 22 more columns]

## Sheet: Tau
FBgn	CGnum	Chrom	Length	SU26_tau	SU58_tau	ZI418_tau	SU26xZI418_tau	SU58xZI418_tau
[truncated: 6,894 more rows]

[truncated: 4 more sheets: Sex bias SU26xZI197, Sex bias SU58xZI197, Sex bias SU26xZI418, Sex bias SU58xZI418]
