# Supplementary material for: Pervasive tissue-, genetic background-, and allele-specific gene expression effects in Drosophila melanogaster
Source: PLoS Genet. 2024 Aug 23;20(8):e1011257. doi: 10.1371/journal.pgen.1011257 (PMC11376557; doi:10.1371/journal.pgen.1011257)
Supplement: S3 Data — (XLSX) [file pgen.1011257.s030.xlsx]

## Sheet: ASE SU26xZI197
FBgn	par_SU26_1	par_SU26_2	par_SU26_3	par_ZI197_1	par_ZI197_2	par_ZI197_3	hyb_SU26_1	hyb_SU26_2	hyb_SU26_3	hyb_ZI197_1	hyb_ZI197_2	hyb_ZI197_3	par_log2(SU26/ZI197)	par_padj	hyb_log2(SU26/ZI197)	hyb_padj
FBgn0046113	155	105	104	113	151	103	43	49	55	49	48	35	-0.0332959	0.957181	-0.217367	0.805779
FBgn0020305	674	381	429	405	546	588	136	153	186	150	160	145	-0.00477034	0.994054	-0.15836	0.79213
FBgn0029095	169	203	156	240	289	275	80	54	52	70	83	72	0.546475	0.0195512	0.123608	0.908678
FBgn0031287	158	166	148	166	161	178	39	25	33	40	46	41	0.0591346	0.898284	0.210324	0.831723
FBgn0020304	2062	1752	1553	1832	2488	1946	451	537	495	628	794	555	0.170467	0.572009	0.274098	0.377036
FBgn0031286	255	273	311	322	351	356	60	79	80	66	79	75	0.244288	0.404258	-0.0931464	0.928943
FBgn0031284	258	287	335	345	383	358	103	103	105	158	164	169	0.252748	0.403535	0.494025	0.051432
FBgn0031281	134	101	108	87	147	124	46	46	46	39	44	39	0.000815756	0.999706	-0.240174	0.765483
FBgn0004611	396	494	374	363	555	442	32	23	51	25	32	22	0.0533268	0.898126	-0.380847	0.591068
FBgn0053127	14444	18526	22233	20691	19154	16780	2638	2139	2965	3113	2991	3108	0.0075336	0.989053	0.134596	0.738285
FBgn0003278	412	207	157	215	413	426	21	40	41	26	42	39	0.333223	0.54378	-0.0318447	0.98962
FBgn0002593	61291	72850	75073	60624	55890	49249	7784	5826	8632	8736	6707	8687	-0.350873	0.189397	0.0108615	0.98962
FBgn0031256	1255	2617	2673	2505	2808	2943	210	197	208	202	220	259	0.276985	0.521759	0.0276617	0.981954
FBgn0027592	437	528	438	392	502	520	64	70	79	78	81	92	-0.0345787	0.926746	0.108336	0.91076
FBgn0003963	58	94	63	65	168	152	22	15	10	32	47	25	0.694557	0.099872	0.66562	0.172456
FBgn0031265	477	446	447	456	575	632	27	14	28	26	21	27	0.223548	0.387906	-0.00473297	0.996612
FBgn0031266	1454	1267	1003	808	994	980	279	279	326	265	298	270	-0.452489	0.046988	-0.188688	0.610396
FBgn0031268	103	83	139	106	93	84	32	42	39	41	44	41	-0.215698	0.68481	0.0329413	0.9877
FBgn0013323	17	28	11	7	1	6	0	1	1	0	0	0	-1.30409	0.0418705	-0.0685995	NA
FBgn0031267	1022	1176	1117	224	284	253	123	179	141	73	93	57	-2.12046	3.02332e-41	-0.95686	0.000146568
FBgn0021874	554	410	414	409	530	565	18	38	33	35	36	32	0.0710298	0.867134	0.0727655	0.967201
FBgn0031260	3083	5775	5817	4958	5716	5208	1137	829	1166	1308	1018	1336	0.0710267	0.892713	0.107998	0.876658
FBgn0010602	1910	2864	2847	1838	2195	2151	779	720	921	821	778	865	-0.333638	0.221694	-0.0801823	0.888936
FBgn0043364	2411	2299	3524	1950	4392	3339	476	425	489	520	473	455	0.143417	0.770282	-0.052415	0.941329
FBgn0031258	230	199	242	257	424	388	41	64	43	72	52	58	0.584929	0.0222805	0.144879	0.895452
FBgn0015924	3174	4764	5914	4591	4435	3464	870	763	950	972	821	1086	-0.168422	0.718619	0.0436214	0.958116
FBgn0031253	147	108	114	159	141	161	13	15	18	12	10	16	0.270817	0.507065	-0.229088	0.851969
FBgn0031251	61	27	31	27	50	53	1	3	2	3	1	4	0.0494732	0.956436	0.0621767	0.970219
FBgn0031250	951	843	878	1076	1159	964	80	77	85	113	128	112	0.21632	0.443172	0.382518	0.277069
FBgn0031249	3256	3357	3269	212991	194872	168895	407	238	535	26318	17807	22340	5.66351	1.18283e-216	5.0133	3.33644e-138
FBgn0031248	37664	35002	50465	1157	1154	1227	8706	4238	6595	376	268	330	-4.97822	2.186e-143	-3.87035	3.17184e-79
FBgn0067779	1179	928	803	710	1157	992	67	90	82	97	101	94	-0.0819332	0.846117	0.152129	0.853649
FBgn0031213	161	195	153	149	250	223	3	5	6	5	9	7	0.222939	0.545604	0.182398	0.891683
FBgn0031216	768	765	570	720	928	937	128	127	153	142	144	133	0.24435	0.361974	-0.0677698	0.940033
FBgn0031217	880	1850	1641	1069	1267	1086	306	268	348	359	357	385	-0.368252	0.328107	0.136202	0.784881
FBgn0001142	9133	10089	5888	2027	2801	1955	931	1121	1011	557	715	641	-1.84628	1.02654e-16	-0.757079	1.21045e-06
FBgn0031224	545	583	625	467	571	514	144	109	154	90	128	130	-0.216303	0.391549	-0.301819	0.507309
FBgn0031228	2354	3109	3475	2473	2417	2014	228	127	214	173	75	163	-0.38665	0.193662	-0.458519	0.341039
FBgn0031233	1281	1026	868	865	1088	1041	83	98	113	127	132	104	-0.127684	0.713773	0.171594	0.80696
FBgn0003444	161	151	136	119	199	186	27	36	22	14	16	24	0.105735	0.811196	-0.524577	0.362135
FBgn0024352	1855	2304	2282	2239	2746	2710	131	106	161	131	123	169	0.206458	0.384747	-0.0169776	0.98962
FBgn0020622	1419	1444	1447	1288	2185	1985	241	180	272	239	181	283	0.270307	0.299267	-0.0758128	0.940033
FBgn0031245	10753	18036	19713	21983	20603	19078	3840	3551	4346	3979	3871	4330	0.301531	0.428816	-0.0559974	0.919608
FBgn0031244	1008	1086	1132	1222	1172	930	281	326	307	288	338	270	0.0143652	0.976318	-0.138306	0.80007
FBgn0031238	426	378	269	259	294	414	57	89	58	67	67	71	-0.186582	0.660698	-0.0956159	0.935896
FBgn0031227	81	52	55	44	79	90	1	3	10	4	6	11	0.102227	0.882772	0.167199	0.897365
FBgn0051974	8193	8320	9624	19921	22908	20517	1277	1251	1721	1466	1469	1637	1.20767	3.54632e-14	-0.000569874	0.999169
FBgn0026787	2050	2473	2323	2127	2362	2011	372	307	377	368	371	352	-0.108953	0.717233	-0.0639894	0.928883
FBgn0002931	46	52	28	61	54	55	2	3	7	0	6	4	0.365004	0.501975	-0.0893132	0.948576
FBgn0002121	14937	11501	7124	9505	12485	10646	494	534	510	529	658	635	-0.0806336	0.877885	0.117875	0.813903
FBgn0031670	1907	2282	2593	2186	1991	1851	726	716	882	831	877	868	-0.191618	0.585047	0.0355685	0.958116
FBgn0000299	219	126	76	185	247	157	12	10	6	15	49	7	0.395124	0.461739	0.554368	0.368624
FBgn0031682	925	809	1101	753	857	793	268	374	272	303	400	237	-0.275614	0.332063	-0.0770093	0.939958
FBgn0031683	1084	1061	1070	765	935	840	327	370	360	349	385	292	-0.378196	0.037509	-0.150785	0.763516
FBgn0031684	1205	1753	1936	1907	1944	1594	542	465	681	617	574	659	0.116432	0.787369	0.0242817	0.981965
FBgn0031681	991	1319	1016	830	1270	1340	410	394	373	471	500	407	-0.00608521	0.990098	0.0997515	0.873595
FBgn0028694	2283	2863	2987	2831	2629	2642	241	249	294	288	281	338	-0.0346859	0.93501	0.0928355	0.891002
FBgn0031678	80	104	144	95	111	143	37	26	35	52	26	26	0.0346665	0.958285	-0.0160888	0.989894
FBgn0022023	6250	6567	6099	5361	6705	6205	1073	1113	1136	1230	1472	1181	-0.0944478	0.67951	0.101393	0.832128
FBgn0031673	310	289	344	307	409	416	91	91	109	114	124	100	0.203484	0.50792	0.0917115	0.919779
FBgn0016075	147	137	59	114	128	95	10	6	0	9	25	7	-0.0498169	0.948977	0.422388	0.570611
FBgn0053113	9235	15691	14882	14438	16273	12783	4548	3473	4923	4038	3579	3893	0.08921	0.846505	-0.263872	0.322327
FBgn0031693	3067	4475	4084	3621	4065	3894	1618	1648	1502	1991	1926	1766	-0.0426545	0.915375	0.126511	0.772249
FBgn0031694	235	205	284	149	207	237	88	110	82	99	156	84	-0.331031	0.341616	0.123469	0.905553
FBgn0031695	1162	767	598	397	348	321	249	374	262	227	272	159	-1.19033	3.51265e-05	-0.484194	0.144269
FBgn0031696	567	574	444	452	674	566	180	198	203	153	191	172	0.0414746	0.918761	-0.266827	0.452556
FBgn0016076	6547	6434	4054	3005	4081	4323	1541	1833	1541	1496	2068	1253	-0.603306	0.0149383	-0.143031	0.819673
FBgn0015031	6783	8568	10361	8968	10079	8503	1897	826	1830	1949	859	1789	0.0570207	0.898126	-0.0494351	0.98233
FBgn0031701	9	5	2	13	10	16	0	0	1	0	2	2	0.825467	0.272041	0.121616	NA
FBgn0031703	2297	4008	3118	1675	1858	1729	1408	1368	1183	741	772	693	-0.840686	0.000283709	-0.913667	3.27875e-09
FBgn0031700	11	21	16	8	12	17	0	2	1	1	2	0	-0.328307	0.694836	-0.0115326	NA
FBgn0031698	956	887	593	697	1149	973	341	328	331	321	303	317	0.147959	0.71404	-0.193054	0.606063
FBgn0000228	1247	1003	972	725	1123	1045	301	256	335	298	348	313	-0.20801	0.498063	-0.0088926	0.989894
FBgn0003716	5290	4172	4298	4005	5399	6161	1611	2258	1673	1854	2781	1694	0.117839	0.730449	0.0563057	0.955871
FBgn0031707	12	33	38	36	40	36	5	11	6	5	6	4	0.328617	0.645163	-0.266794	0.80818
FBgn0000318	3722	5311	6763	8814	8103	7033	1469	1152	1766	2389	1806	2496	0.54106	0.0904532	0.466826	0.0488694
FBgn0031711	1272	1409	1453	1134	1444	1380	476	466	534	492	527	493	-0.109044	0.6813	-0.0763241	0.891015
FBgn0051989	131	133	86	95	76	127	36	29	42	28	61	31	-0.243444	0.629903	0.033768	0.988526
FBgn0051648	168	287	296	353	380	318	101	72	122	141	128	165	0.425056	0.23084	0.395543	0.297555
FBgn0051915	31	71	66	45	35	50	11	8	16	18	6	21	-0.347389	0.574066	0.141176	0.928453
FBgn0002525	567	612	640	612	751	960	147	161	151	135	150	180	0.291682	0.291578	-0.0900789	0.916732
FBgn0031717	847	971	1429	904	1028	1021	452	470	417	319	386	329	-0.176276	0.660698	-0.465546	0.0220681
FBgn0004620	68	48	30	38	41	20	11	8	10	9	19	9	-0.49928	0.414501	0.118714	0.941329
FBgn0014189	1575	1750	1856	1571	1942	2110	438	476	591	470	515	474	0.067193	0.831597	-0.147311	0.710972
FBgn0031713	745	1248	1113	1344	1232	1200	408	412	479	437	409	396	0.244951	0.51117	-0.167967	0.638647
FBgn0031710	451	477	484	723	774	734	179	188	200	282	372	288	0.606966	0.00100397	0.570537	0.00494069
FBgn0031708	888	974	981	913	1063	970	75	74	84	83	58	55	0.00883971	0.980947	-0.304872	0.593523
FBgn0024191	165	233	161	111	142	184	48	49	57	49	37	39	-0.380951	0.289436	-0.334577	0.585208
FBgn0031736	871	636	592	467	603	672	159	192	166	156	192	151	-0.309344	0.318132	-0.157024	0.80696
FBgn0031740	312	245	234	229	298	245	70	83	92	85	103	142	-0.0796098	0.853226	0.272551	0.633733
FBgn0031741	24828	32235	31186	29240	34004	31188	10165	9065	10164	10620	10150	9713	0.0556902	0.871193	-0.0611856	0.908678
FBgn0043362	1500	853	679	594	774	852	295	437	292	291	478	319	-0.469244	0.222953	-0.038602	0.977835
FBgn0001128	10344	14494	14465	9590	10586	9720	3103	2747	3633	2982	2878	3525	-0.41988	0.0741928	-0.118164	0.80696
FBgn0031752	2188	1970	1423	1265	2051	2047	574	630	686	541	666	582	-0.111847	0.783108	-0.186177	0.553378
FBgn0031747	25	28	37	1	8	3	1	1	2	1	1	0	-2.14373	3.98901e-05	-0.109811	NA
FBgn0031745	362	439	506	55	97	99	70	55	59	32	31	20	-2.31692	4.86869e-22	-0.996727	0.00132916
FBgn0031739	179	213	151	201	248	212	93	72	93	94	103	77	0.234077	0.494433	-0.0253969	0.988526
FBgn0031738	187	218	205	1986	2442	2652	138	111	127	670	740	584	3.40937	1.33593e-103	2.12571	2.77581e-40
FBgn0031737	13	29	34	54	34	28	3	5	4	1	6	3	0.491947	0.472169	-0.108472	0.940033
FBgn0031734	135	107	116	102	81	70	29	35	45	32	21	41	-0.487432	0.220303	-0.234133	0.812756
FBgn0031732	4359	5539	5186	2931	2984	2586	1120	1262	1191	1230	1423	1271	-0.834951	1.36686e-05	0.014967	0.988526
FBgn0031731	124	150	89	20	15	24	16	28	18	6	10	12	-2.38013	8.73941e-13	-0.734745	0.131805
FBgn0003980	10	17	69	3	6	2	1	4	1	0	0	0	-1.94297	0.00100989	-0.273404	NA
FBgn0001942	45398	52367	48538	45595	49635	44965	5338	5262	5623	6239	6555	6096	-0.0961796	0.724637	0.0999188	0.772631
FBgn0001941	12149	13428	14638	14278	13440	11567	3619	3343	3841	4080	3850	3997	-0.060477	0.884531	0.0280312	0.970219
FBgn0031760	227	172	185	81	89	85	20	34	20	12	10	13	-1.17791	2.74167e-06	-0.749666	0.107254
FBgn0051643	641	494	440	366	472	438	105	175	145	134	205	150	-0.340092	0.22918	0.0712619	0.946366
FBgn0031769	264	267	235	238	304	277	54	79	90	103	92	96	0.0490171	0.900978	0.239395	0.697646
FBgn0031772	160	219	281	262	232	244	64	41	69	62	74	77	0.121339	0.810471	0.15031	0.879088
FBgn0031774	167	192	224	308	311	307	89	62	86	107	98	112	0.605209	0.0168987	0.267592	0.620095
FBgn0031782	149	184	146	124	147	109	44	42	67	56	56	50	-0.354135	0.297568	-0.0190356	0.98962
FBgn0031779	448	753	746	674	827	864	275	266	298	353	328	320	0.224697	0.549461	0.132842	0.792874
FBgn0031777	128	162	161	128	150	209	51	45	59	55	94	87	0.0581822	0.914739	0.406397	0.390212
FBgn0031775	8	10	13	19	19	21	1	3	1	2	2	2	0.697576	0.287387	0.0236038	0.98962
FBgn0031773	234	271	245	206	295	328	79	92	65	71	91	83	0.087127	0.827738	-0.061727	0.963614
FBgn0031771	6007	7057	6617	7297	7616	6982	840	741	825	913	924	831	0.117018	0.67721	0.0306393	0.970292
FBgn0000052	962	823	717	935	1490	1850	338	374	513	452	478	493	0.677817	0.010412	0.103751	0.866774
FBgn0031766	116	70	84	145	125	94	13	32	30	33	33	40	0.369899	0.447979	0.278817	0.764877
FBgn0025742	1120	1133	1107	981	1134	1217	369	402	459	480	497	463	-0.0559356	0.853049	0.109638	0.823678
FBgn0031764	283	140	176	191	258	258	39	45	41	38	59	41	0.169191	0.743079	0.0166397	0.989758
FBgn0001170	156	158	105	76	112	57	40	48	40	44	73	33	-0.753102	0.0382439	0.0784165	0.958116
FBgn0001089	7505	13661	17642	40343	46885	35370	13471	13906	12348	16947	17784	14778	1.50882	1.64218e-07	0.185579	0.570611
FBgn0031759	2395	2038	1521	1775	2628	2273	523	573	619	546	611	644	0.108463	0.775895	-0.0418319	0.951142
FBgn0000308	24177	26888	25981	23759	26774	22802	3536	2376	3247	1579	1033	1296	-0.107263	0.693019	-1.21403	3.49533e-10
FBgn0031756	21	27	4	11	18	11	0	1	0	3	3	5	-0.293792	0.754308	0.415891	0.364301
FBgn0003979	1	15	96	2	4	16	5	0	0	6	0	0	-0.691834	0.364708	0.00296233	0.99304
FBgn0026755	707	1816	1524	3562	3121	2284	1257	815	961	1675	1223	1296	1.03596	0.00334224	0.316499	0.392575
FBgn0031791	132	199	198	434	357	268	53	73	76	119	123	75	0.917482	0.00397495	0.453728	0.267985
FBgn0015623	19689	25703	22596	18596	24575	19740	6266	5634	6416	4270	4279	3937	-0.153082	0.576973	-0.646137	1.5469e-07
FBgn0031805	40	36	23	16	37	16	5	10	8	8	3	5	-0.484072	0.462248	-0.252129	0.825555
FBgn0043854	11	2	6	5	31	32	1	0	1	0	0	0	1.09845	0.111303	-0.068833	NA
FBgn0031815	4021	5506	4858	6974	7782	6894	2111	2028	2265	2662	2709	2471	0.539962	0.0064671	0.171288	0.483975
FBgn0031820	1223	924	725	797	1446	1468	286	349	329	325	395	334	0.287171	0.46511	0.00966567	0.989858
FBgn0027496	1117	1833	1919	1634	1622	1672	656	545	747	728	565	710	-0.0158237	0.977078	-0.0624394	0.938355
FBgn0051638	625	702	494	368	556	636	199	220	231	218	222	210	-0.267574	0.414301	-0.10709	0.865382
FBgn0031824	610	908	1029	350	461	389	258	219	320	199	203	229	-1.08415	5.92778e-06	-0.41152	0.105915
FBgn0031822	124	157	209	140	185	163	59	44	75	67	48	77	-0.0542085	0.922515	0.00502025	0.995168
FBgn0031818	1232	1520	1654	1706	1924	1783	605	656	779	785	836	688	0.249028	0.344862	0.0639307	0.919555
FBgn0031817	137	160	201	151	181	196	53	40	70	64	51	61	0.0334102	0.95306	0.00548952	0.995074
FBgn0031816	56	39	26	20	43	20	16	4	12	4	11	4	-0.508303	0.416772	-0.365332	0.668181
FBgn0031814	546	474	484	439	574	587	172	173	184	244	243	214	0.0367117	0.922614	0.270228	0.406639
FBgn0011722	84	48	45	41	67	42	5	10	6	4	7	5	-0.261981	0.670261	-0.205752	0.872626
FBgn0031804	49	41	38	42	46	48	16	20	10	20	14	20	0.0407075	0.956224	0.0650021	0.973535
FBgn0031801	3754	4812	5468	2652	3262	3791	2282	1651	3759	2037	1447	3739	-0.564087	0.0147118	-0.105712	0.946366
FBgn0031800	43	73	76	46	50	42	7	0	3	1	0	6	-0.464226	0.337595	-0.103843	0.928883
FBgn0031799	1103	1155	760	921	1250	1156	327	366	417	415	409	437	0.0914117	0.808425	0.0691511	0.916366
FBgn0051637	775	680	717	650	579	551	199	278	233	224	272	232	-0.305374	0.295958	-0.0768775	0.928883
FBgn0031830	8769	11649	12458	12772	11878	9873	2975	2729	3220	3122	2907	3034	0.0425671	0.929194	-0.0873536	0.846551
FBgn0031836	6437	9554	7116	5860	7319	6810	2630	2358	2661	2313	2507	2377	-0.24334	0.359586	-0.198084	0.375629
FBgn0028467	746	875	839	733	949	1062	272	266	287	262	299	260	0.104323	0.738592	-0.116925	0.835071
FBgn0031851	431	303	278	292	458	417	88	128	147	110	173	161	0.139728	0.743587	0.156124	0.851969
FBgn0046704	1546	1714	1073	1282	1796	1739	470	479	535	550	590	566	0.101476	0.790329	0.0829989	0.874787
FBgn0031853	13	9	17	10	15	28	1	1	1	1	3	3	0.281714	0.749444	0.167322	NA
FBgn0031855	53	51	72	136	154	111	16	25	21	24	27	26	1.06541	0.000650904	0.137717	0.919608
FBgn0025777	1482	1883	1510	1503	2074	1825	413	421	419	561	513	508	0.0985003	0.738719	0.208703	0.507974
FBgn0028703	3091	2848	2545	1154	1556	1522	605	540	728	587	674	697	-1.03299	5.5717e-11	-0.0447236	0.950084
FBgn0028990	112	135	156	62	63	91	25	25	18	18	23	9	-0.883428	0.00467495	-0.363331	0.653192
FBgn0051636	1506	2383	2272	1539	1536	1148	531	646	693	554	718	732	-0.543689	0.0687434	-0.0136584	0.98962
FBgn0051633	391	443	474	329	449	414	113	110	147	96	110	107	-0.180424	0.543441	-0.316734	0.412105
FBgn0051635	1365	1257	980	1075	1661	1617	395	491	375	422	506	378	0.209747	0.502903	-0.0690311	0.935896
FBgn0031858	5	15	14	15	19	13	0	0	2	1	0	0	0.318687	0.716772	-0.0416344	NA
FBgn0031860	200	411	455	2397	2816	2489	376	268	367	814	660	768	2.63361	2.22731e-23	0.96053	7.32035e-08
FBgn0051632	1208	921	1213	1652	2440	2145	551	531	525	650	694	594	0.813997	8.54766e-05	0.142934	0.728345
FBgn0017551	64	50	61	72	92	82	24	16	21	17	30	38	0.411978	0.307045	0.242409	0.823678
FBgn0031868	990	710	670	660	948	908	238	286	290	298	359	295	0.0291234	0.953587	0.102576	0.871729
FBgn0004838	15353	14895	11286	15361	18231	16564	911	934	1079	1101	1166	1103	0.226386	0.369732	0.0885278	0.83918
FBgn0020616	454	428	311	270	441	450	112	94	101	104	118	99	-0.0935117	0.833821	-0.0491522	0.969505
FBgn0031875	48	41	59	33	49	61	12	12	19	25	19	25	-0.100024	0.889431	0.376374	0.628883
FBgn0031877	225	353	372	432	492	448	118	121	130	162	161	166	0.468056	0.118243	0.267371	0.487021
FBgn0021944	1564	2709	2635	1804	2320	2043	704	657	825	804	764	769	-0.199591	0.601081	-0.0137865	0.98962
FBgn0031879	22	20	16	39	43	23	1	2	7	1	0	1	0.694808	0.212961	-0.336274	0.538787
FBgn0016978	686	798	854	556	851	945	248	227	286	241	266	293	-0.0502106	0.910136	-0.0378233	0.970219
FBgn0031878	38	38	55	31	36	34	2	4	4	2	5	6	-0.376943	0.498578	0.0770578	0.966511
FBgn0031876	107	96	128	54	69	73	14	25	23	14	8	9	-0.758208	0.0164427	-0.656783	0.211834
FBgn0031874	31	33	29	42	44	46	10	8	13	11	14	11	0.419033	0.411945	0.0574342	0.977835
FBgn0031873	86	111	95	89	110	117	39	39	43	36	48	46	0.0650293	0.901881	-0.0106403	0.990724
FBgn0031872	33	33	20	19	43	25	3	4	7	6	3	3	-0.0381487	0.96847	-0.100774	0.946366
FBgn0031871	337	288	270	337	395	361	30	36	52	28	38	60	0.237819	0.410319	-0.00745761	0.993697
FBgn0031869	108	72	55	95	165	93	23	28	24	24	21	16	0.481197	0.301753	-0.289093	0.754495
FBgn0028554	526	518	524	292	424	451	142	196	253	161	259	231	-0.469061	0.0349208	0.027336	0.98746
FBgn0026196	2400	1100	1467	1425	2282	2364	295	523	578	364	651	588	0.2055	0.678023	0.0771669	0.942501
FBgn0011737	187	160	208	203	212	231	42	67	49	47	51	75	0.167999	0.662629	0.00979472	0.990858
FBgn0042092	182	118	123	137	125	161	45	72	81	56	83	54	-0.0366268	0.954104	-0.121904	0.914711
FBgn0031865	5690	6855	7133	7621	10374	11611	2782	2600	3474	3373	3428	3588	0.520518	0.0116113	0.117078	0.764877
FBgn0015776	5792	7568	6993	7291	8163	7075	1385	1270	1502	1597	1441	1589	0.107201	0.730249	0.0405829	0.949428
FBgn0031857	55	53	57	62	88	58	13	17	11	7	6	14	0.263321	0.598941	-0.377651	0.652921
FBgn0031881	547	522	554	999	1141	1053	169	213	224	296	295	337	0.913933	2.25569e-08	0.467509	0.0361939
FBgn0031885	1163	809	761	902	1292	1107	296	352	269	289	434	313	0.209696	0.552825	0.0427933	0.971736
FBgn0031887	46	56	25	77	75	45	20	19	21	24	25	30	0.537504	0.318446	0.199388	0.862368
FBgn0031893	1217	1270	1158	1129	1368	1118	244	309	285	302	436	290	-0.052442	0.875146	0.158222	0.801726
FBgn0031897	7162	8055	5756	6861	9741	9873	2825	2385	2588	3450	3235	2983	0.278058	0.267554	0.183011	0.576939
FBgn0031896	495	501	500	421	632	599	146	165	195	207	229	210	0.0845686	0.798296	0.223184	0.584608
FBgn0031895	78	64	89	97	97	124	28	23	29	32	35	24	0.388575	0.336187	0.0519238	0.977835
FBgn0031894	2	4	5	5	9	1	0	0	0	0	0	0	0.19443	0.866928	NA	NA
FBgn0031888	23	22	10	20	23	14	0	3	2	3	3	2	0.0158438	0.988488	0.10415	0.929059
FBgn0031886	7	26	27	11	5	8	8	1	2	2	1	6	-0.923769	0.18146	-0.0950102	0.942501
FBgn0031882	960	982	959	1240	1095	969	325	320	336	374	393	424	0.157343	0.65647	0.154676	0.706922
FBgn0051908	1876	1795	1668	1758	2485	2317	648	631	722	749	906	908	0.23945	0.266197	0.23076	0.358581
FBgn0031902	201	137	141	150	171	128	51	41	39	44	54	46	-0.126276	0.798296	0.0107118	0.990724
FBgn0031907	227	267	192	90	99	74	38	24	31	28	53	18	-1.34517	7.05305e-08	-0.0257924	0.98962
FBgn0031908	1550	1541	1903	2127	2539	1761	418	288	290	347	320	289	0.310486	0.298105	-0.165553	0.805607
FBgn0031910	6814	7453	7045	11619	11349	8308	2054	2330	2267	3549	5381	3815	0.508545	0.0443624	0.764242	7.19881e-06
FBgn0028387	244	253	172	193	250	239	62	96	94	72	84	112	-0.0162807	0.97403	-0.019454	0.98962
FBgn0031914	6047	6688	6308	3408	2214	1394	2472	2762	2396	1372	1511	1195	-1.31646	5.83711e-05	-0.972881	3.89458e-11
FBgn0031913	8034	15177	15374	9803	10343	9570	3452	2732	3252	3512	2705	3349	-0.389314	0.273576	-0.0875198	0.896944
FBgn0031909	345	362	389	191	265	199	161	124	146	92	81	87	-0.766309	0.000368504	-0.752264	0.00163249
FBgn0031906	67	32	35	48	50	53	2	7	11	6	6	6	0.113039	0.88296	-0.0939703	0.954228
FBgn0031904	1142	1355	1304	1314	1520	1425	374	368	461	427	455	465	0.120325	0.654668	0.0493417	0.942501
FBgn0040299	10271	9480	7753	8226	11366	9865	3176	2469	4175	3202	2454	3646	0.0483358	0.892713	-0.161712	0.796196
FBgn0041181	59	64	46	77	69	79	14	13	15	22	28	28	0.353316	0.436382	0.521351	0.368022
FBgn0031947	339	311	296	288	438	397	19	16	35	31	33	26	0.185767	0.55171	0.184955	0.879088
FBgn0031951	710	994	829	730	841	794	239	237	269	247	279	283	-0.134036	0.667214	0.00382469	0.994171
FBgn0031952	1039	864	781	641	994	918	216	243	249	299	324	235	-0.126225	0.71701	0.148869	0.796196
FBgn0031950	6574	7011	7706	7502	8768	8878	1349	1603	1325	1769	2198	1453	0.190936	0.402686	0.200584	0.639351
FBgn0031948	700	1154	1110	837	876	1202	92	99	99	93	116	99	-0.0629807	0.901881	-0.027965	0.986019
FBgn0031936	4	5	7	19	10	10	0	0	0	0	1	0	0.852056	0.245631	0.0183015	NA
FBgn0031935	54	63	43	69	62	38	15	10	17	11	10	13	0.053497	0.947579	-0.23718	0.843388
FBgn0041182	92	34	43	21	13	18	14	6	8	3	2	10	-1.40883	0.00369866	-0.387481	0.625538
FBgn0031929	9504	17696	20378	13723	9800	7807	5010	4216	5082	5202	4291	4913	-0.558418	0.184633	-0.0973358	0.860154
FBgn0027515	621	640	638	568	725	692	195	213	227	210	301	227	0.0153982	0.967301	0.0906098	0.906426
FBgn0004177	10972	12046	10892	12450	13835	12224	444	400	394	484	415	401	0.14367	0.553592	-0.0448125	0.960094
FBgn0031968	9748	12075	12976	11906	9744	7880	3397	2794	3814	3117	2764	3198	-0.242027	0.536532	-0.236719	0.380795
FBgn0031975	137	183	190	328	419	329	97	55	57	92	104	94	0.991475	1.542e-05	0.286446	0.647242
FBgn0031977	676	709	839	782	853	840	168	156	203	173	223	236	0.109012	0.739849	0.136744	0.83803
FBgn0044323	3257	2707	2182	2601	3584	3190	837	844	924	729	886	838	0.147923	0.654964	-0.195335	0.469656
FBgn0031979	90	163	174	191	190	210	64	51	69	64	55	78	0.403734	0.317253	-0.0101351	0.990724
FBgn0031981	175	124	124	164	243	212	51	31	45	55	49	52	0.469498	0.136053	0.146468	0.893468
FBgn0010287	125	114	139	118	144	150	56	80	65	53	93	45	0.0712562	0.884531	-0.159305	0.883809
FBgn0013531	92	87	78	92	119	77	22	18	39	32	23	39	0.113873	0.830914	0.109165	0.941329
FBgn0011230	4958	3920	2795	4797	5358	4908	1344	1488	1580	1421	1796	1531	0.316692	0.326825	-0.0107007	0.98962
FBgn0031976	0	0	0	1	1	1	0	0	0	0	0	0	0.295374	0.616054	NA	NA
FBgn0031974	750	846	979	458	456	376	205	194	237	261	270	240	-0.991894	7.9719e-06	0.154152	0.752891
FBgn0031973	12	24	13	31	39	31	4	4	6	11	6	4	0.845595	0.108049	0.180782	0.892387
FBgn0031972	323	404	407	316	395	347	106	120	120	135	160	172	-0.140903	0.668447	0.286573	0.476255
FBgn0031969	9104	10150	10309	11571	15278	12746	2234	1579	2262	2943	2265	2825	0.366786	0.0433713	0.272719	0.417815
FBgn0031961	4	7	2	6	16	6	1	2	0	0	3	0	0.622135	0.472333	-0.0147862	NA
FBgn0031959	9	12	12	16	17	14	3	3	0	3	3	0	0.366751	0.649543	-0.0239321	0.98962
FBgn0020618	52817	67513	66412	51136	50255	42329	16614	17409	19180	16671	18569	16864	-0.393813	0.120414	-0.141347	0.571032
FBgn0031988	1771	1778	2133	1406	1825	1670	564	505	586	520	534	504	-0.258379	0.281658	-0.193389	0.517091
FBgn0031996	195	278	297	294	379	331	124	111	120	137	180	179	0.322216	0.313632	0.328669	0.362157
FBgn0031997	264	346	277	282	310	310	66	63	73	54	86	83	-0.0130292	0.977584	0.0211709	0.98962
FBgn0015299	380	516	577	473	487	444	96	124	123	162	126	156	-0.100805	0.811079	0.233767	0.65257
FBgn0032002	572	544	1370	774	1073	1373	151	115	280	141	135	238	0.272316	0.630902	-0.142782	0.894781
FBgn0032013	14	14	22	34	28	25	4	4	8	8	3	5	0.636961	0.291535	-0.032898	0.98962
FBgn0032014	388	451	530	557	507	500	178	165	188	183	184	196	0.154468	0.687105	-0.0280231	0.981209
FBgn0032016	173	202	210	253	243	294	76	100	74	83	105	65	0.380526	0.188676	-0.0911437	0.937036
FBgn0032018	6540	5838	4559	3291	4223	3625	1596	1600	1800	1668	1760	1843	-0.631786	0.00160528	-0.0356187	0.951142
FBgn0032020	245	286	317	329	325	292	93	108	122	117	120	91	0.11895	0.765834	-0.080272	0.935896
FBgn0032025	105	74	100	56	41	45	37	19	26	10	16	10	-0.914799	0.0128624	-0.827212	0.0551404
FBgn0051901	12352	12267	10592	11453	14413	11594	962	900	1072	1298	1459	1180	0.0454269	0.892293	0.296301	0.132939
FBgn0032026	1452	1601	1341	1326	1745	1377	478	495	501	477	493	504	-0.0261931	0.944211	-0.111491	0.812139
FBgn0032021	31	40	34	68	69	47	6	6	12	20	23	21	0.701194	0.104424	0.761722	0.108699
FBgn0032017	114	119	128	166	180	198	49	45	42	56	67	66	0.526406	0.0503034	0.294243	0.630572
FBgn0032015	2395	5039	5576	3757	3616	2935	1221	1084	1543	1138	1164	1380	-0.336063	0.464629	-0.16151	0.688829
FBgn0003502	71	80	61	75	121	79	15	18	8	19	10	15	0.302318	0.503623	-0.0134188	0.990724
FBgn0032006	5142	5711	3954	3584	5410	4861	1713	1570	1900	1788	2096	1830	-0.143508	0.653949	0.024565	0.973872
FBgn0032005	2861	2730	2848	2164	2597	2374	409	406	556	449	520	558	-0.282405	0.132831	0.0442372	0.95772
FBgn0032004	33	46	24	34	22	30	5	14	3	7	15	7	-0.235366	0.743979	0.104638	0.946366
FBgn0032000	731	706	743	617	687	688	83	66	92	72	94	88	-0.169241	0.511438	-0.0334403	0.982644
FBgn0031998	4825	5582	5070	2115	2836	2452	788	587	639	802	830	750	-1.09292	1.29839e-14	0.11262	0.854875
FBgn0031992	699	992	1145	888	895	756	309	268	347	360	288	378	-0.183748	0.65027	0.0390479	0.970499
FBgn0031990	4587	4099	2988	3199	4006	4158	1399	1387	1544	1527	1562	1460	-0.0823453	0.827738	-0.042161	0.941329
FBgn0031987	1648	2399	2779	1686	1773	1491	737	767	851	669	502	656	-0.476662	0.108346	-0.445997	0.0335881
FBgn0031985	3237	3206	2314	2549	3667	3722	1025	1072	1242	1250	1257	1292	0.126305	0.711113	0.0718299	0.888096
FBgn0032029	1261	1583	1412	2238	2367	2236	316	248	393	294	296	493	0.635236	0.000393475	0.0646738	0.951142
FBgn0032030	273	330	313	390	328	360	95	96	97	147	162	150	0.200305	0.576073	0.503533	0.0513856
FBgn0032032	164	219	157	161	136	124	45	37	49	36	42	44	-0.358341	0.343155	-0.174116	0.862368
FBgn0032034	26	47	56	37	31	63	12	6	14	10	14	22	-0.0179592	0.984228	0.226332	0.85899
FBgn0032036	989	1122	1014	744	866	849	307	385	342	348	377	319	-0.380881	0.0337166	-0.0980992	0.882253
FBgn0032040	49	50	47	21	14	9	15	15	20	5	12	9	-1.47799	0.000741044	-0.591238	0.308815
FBgn0051898	13	17	28	16	50	37	7	3	2	3	11	6	0.598939	0.359357	0.194592	0.876658
FBgn0020497	3047	2699	1981	2468	3410	3007	602	624	751	714	775	751	0.147845	0.663266	0.06566	0.907459
FBgn0027932	3742	2695	2106	2903	4284	5162	643	523	657	855	944	935	0.447626	0.17813	0.447228	0.00924939
FBgn0032047	48	45	31	41	45	50	10	24	17	17	28	19	0.0835497	0.908084	0.130509	0.928943
FBgn0032052	632	729	809	696	670	556	211	193	211	153	204	180	-0.197642	0.578137	-0.290451	0.38769
FBgn0032054	358	458	421	454	462	477	130	113	144	144	179	161	0.131916	0.690662	0.189462	0.719964
FBgn0028394	2632	2605	2837	2346	2821	2958	989	1027	808	1103	1283	882	-0.0383423	0.905779	0.0757423	0.928883
FBgn0011259	30	22	25	9	45	25	0	1	2	1	3	1	-0.0462327	0.96685	0.0780031	NA
FBgn0032053	295	354	501	409	334	351	45	49	60	55	60	51	-0.0947103	0.862135	-0.00291725	0.997316
FBgn0032051	497	264	243	253	492	510	48	76	77	54	120	78	0.228048	0.671488	0.16594	0.874787
FBgn0032050	908	466	465	593	801	1083	200	272	246	260	351	286	0.34096	0.45808	0.185663	0.709844
FBgn0032048	292	259	266	270	317	332	103	91	101	131	81	102	0.119808	0.722856	-0.0183207	0.98962
FBgn0032049	475224	504277	633472	843097	999004	948126	244033	200852	216317	291566	274348	247515	0.72427	0.000139217	0.170931	0.626288
FBgn0026718	2007	2944	3760	3977	3874	3156	1305	1516	1537	1383	1427	1518	0.289321	0.473684	-0.119778	0.760781
FBgn0027490	122	100	107	82	120	88	29	47	41	33	54	34	-0.221326	0.609238	-0.0545924	0.97467
FBgn0001137	98	54	76	337	377	304	24	19	13	37	25	17	1.98608	5.41783e-14	0.239036	0.835071
FBgn0032042	968	887	836	913	1030	959	223	248	243	263	252	267	0.0665205	0.833821	0.0146625	0.98962
FBgn0014417	114	121	115	34	70	37	22	45	32	9	18	14	-1.26336	8.32961e-05	-0.909634	0.0236838
FBgn0001084	65	49	67	65	85	80	8	19	11	24	22	34	0.27214	0.56784	0.596963	0.278624
FBgn0040959	15697	11112	14737	6791	6255	6789	5820	3155	4948	4296	2538	3731	-1.06332	8.49918e-07	-0.442319	0.221991
FBgn0040958	1073	659	988	212	217	246	375	171	303	168	51	128	-1.95623	1.52829e-16	-0.716031	0.158739
FBgn0032033	135	197	203	172	178	215	36	34	36	41	29	47	0.0360955	0.949795	0.0229563	0.98962
FBgn0032031	209	199	200	189	195	198	28	25	34	27	45	29	-0.0986992	0.797513	0.0736932	0.966511
FBgn0001114	25	17	11	36	28	21	0	1	1	6	7	1	0.536931	0.425384	0.438853	0.371247
FBgn0032069	21763	84752	169895	78689	67503	71438	48640	30270	58439	52320	32387	58781	-0.259687	0.791243	-0.0294228	0.986135
FBgn0032068	637	1659	3718	54642	43088	28864	1184	2045	2455	31307	19011	31473	2.7812	3.27219e-07	3.25534	3.46093e-54
FBgn0032067	125	1479	3101	1565	895	606	860	471	1337	1062	490	1555	-0.280557	0.789797	0.0702738	0.973123
FBgn0032066	1178	14222	29709	246	187	410	6116	2882	8232	263	336	676	-2.18302	0.00028699	-1.95278	5.47905e-09
FBgn0003209	6114	6192	4603	4249	5468	5077	1272	1113	1229	1207	1278	1264	-0.232244	0.343155	-0.0623523	0.913736
FBgn0004914	2471	2526	2264	2470	3169	3017	888	959	1057	890	995	997	0.203027	0.304511	-0.120471	0.74812
FBgn0032074	29600	30785	34400	25803	27968	24078	9369	8566	10625	9245	9292	9535	-0.314649	0.163292	-0.132529	0.647138
FBgn0032075	70645	69163	69359	52239	59468	51911	11007	11471	13071	11284	12749	12009	-0.38775	0.0263869	-0.091531	0.804621
FBgn0032085	3069	3608	3689	6349	6745	5675	1302	1307	1201	2051	2109	1906	0.800341	1.87448e-05	0.525402	0.000595268
FBgn0040964	25	40	18	27	29	30	14	5	11	7	10	7	0.0164466	0.985215	-0.208863	0.873595
FBgn0015316	2616	852	633	219	247	240	180	265	324	187	338	311	-1.88077	0.000458342	0.0091528	0.990724
FBgn0032087	37319	30872	36591	38055	33315	27017	6832	4496	8088	8534	6189	9519	-0.111015	0.793089	0.197228	0.739112
FBgn0052982	1557	1489	590	858	1230	1253	285	402	430	322	425	397	-0.155479	0.783893	-0.0720275	0.928943
FBgn0032101	443	527	568	612	560	531	144	174	231	194	217	211	0.113188	0.771219	0.0672152	0.940033
FBgn0013746	1040	1262	1440	984	1043	1016	356	362	409	411	392	453	-0.327498	0.210544	0.0415467	0.958116
FBgn0011705	2846	3160	1583	1605	1676	2124	426	652	585	501	920	565	-0.495937	0.129166	0.117724	0.893061
FBgn0032084	38	58	27	40	39	37	10	7	3	7	6	7	-0.0971883	0.900978	-0.0546975	0.981209
FBgn0032079	893	739	541	559	824	847	237	247	294	275	242	268	-0.0168902	0.973905	-0.0906844	0.893338
FBgn0032078	2301	2061	2561	2144	2954	2702	434	367	441	445	538	489	0.113831	0.712969	0.121117	0.812139
FBgn0041092	3770	3621	2172	2799	4375	4080	1386	1337	1348	1497	1627	1462	0.173179	0.664936	0.0502631	0.933342
FBgn0026439	1472	3095	2781	1799	2244	2812	1726	1562	1713	1177	1087	1065	-0.138891	0.780876	-0.673986	9.03294e-07
FBgn0012036	7722	10197	10708	13007	14915	9274	4236	3793	4010	4597	4449	3904	0.328109	0.334464	-0.0125726	0.98962
FBgn0032116	423	639	403	3464	3164	2309	405	564	395	648	755	480	2.45323	2.10134e-23	0.303441	0.462614
FBgn0011232	878	918	857	625	976	1009	287	288	391	280	343	316	-0.0804372	0.819006	-0.141171	0.790068
FBgn0032119	5	7	2	2	6	2	0	0	1	0	0	0	-0.268436	0.800082	-0.0233377	NA
FBgn0032105	39	35	45	17	15	18	4	1	1	2	3	7	-1.11256	0.0125529	0.193794	0.85421
FBgn0002973	2791	3178	2620	2823	3669	3028	810	749	902	914	960	864	0.102502	0.708843	0.038481	0.951142
FBgn0032123	291	333	264	187	243	230	90	58	58	82	61	86	-0.459574	0.0480658	0.0257386	0.98962
FBgn0032124	1861	1786	1767	2323	2513	2164	653	749	773	847	925	873	0.326249	0.125427	0.160376	0.610938
FBgn0032125	9	10	10	12	17	13	0	0	0	0	0	2	0.368269	0.657618	0.046897	NA
FBgn0032131	5589	8191	8983	9432	10896	11647	3647	3265	4339	3258	3121	3623	0.42949	0.108349	-0.266527	0.231986
FBgn0040070	3961	6393	7686	3383	3554	2644	6	6	5	7	12	15	-0.890959	0.00221004	0.403684	0.618143
FBgn0032135	468	453	378	737	609	649	157	87	171	195	154	152	0.572851	0.0234017	0.143422	0.875735
FBgn0032136	40	16	9	31	16	14	1	0	0	0	0	0	-0.065518	0.955138	-0.0233377	NA
FBgn0011207	856	851	782	839	934	946	233	235	251	245	244	239	0.0847409	0.765596	-0.0913735	0.889463
FBgn0032138	4778	2970	2539	3344	4201	4446	1034	1389	1143	1365	1958	1309	0.161956	0.712906	0.232163	0.585031
FBgn0051710	209	240	183	190	267	214	40	44	70	39	36	50	0.038186	0.933609	-0.318556	0.63191
FBgn0000273	3137	3534	2780	3658	4819	4269	907	819	839	779	690	624	0.378905	0.0376929	-0.388086	0.0643182
FBgn0028479	4011	6198	5859	4164	5486	5188	2062	1927	2561	2022	1925	2082	-0.157133	0.644381	-0.218464	0.368624
FBgn0032129	678	565	411	557	730	610	173	141	149	193	219	162	0.146443	0.709391	0.171025	0.783192
FBgn0004868	10317	11418	10700	10667	11589	10096	3322	3136	3789	3377	3474	3724	-0.0388969	0.908408	-0.0647124	0.895817
FBgn0032139	30	30	30	23	13	20	8	12	10	6	2	5	-0.593922	0.315028	-0.547931	0.369927
FBgn0032140	225	307	287	615	625	373	66	48	60	67	85	54	0.896088	0.00246393	0.102958	0.928883
FBgn0032143	28	17	30	37	50	35	7	7	15	7	4	7	0.562711	0.303014	-0.344778	0.701929
FBgn0032144	177788	232357	231422	208142	239967	198633	76650	64896	78640	77364	70517	74868	-0.0263601	0.950946	-0.0927995	0.843644
FBgn0032149	231	230	181	154	189	200	21	28	30	29	41	14	-0.276519	0.374475	-0.0194179	0.989758
FBgn0032169	106	103	99	121	137	157	9	7	26	17	27	24	0.367834	0.260246	0.35394	0.68328
FBgn0032170	4096	4244	3700	3435	3909	3815	1002	1157	1049	1027	1271	1018	-0.147766	0.511803	-0.070221	0.913625
FBgn0032172	702	796	789	751	825	994	188	215	230	272	270	255	0.121205	0.692144	0.20515	0.598646
FBgn0032171	132	136	185	158	157	170	44	52	30	38	38	47	0.0542699	0.919494	-0.124719	0.920701
FBgn0032168	199	185	175	156	195	223	32	40	79	64	57	54	-0.0109952	0.982076	0.094159	0.942501
FBgn0000180	147	116	88	66	58	63	8	11	12	6	16	8	-0.869431	0.0102936	-0.0840929	0.966511
FBgn0043456	2919	2643	2426	2292	3336	3462	742	822	890	717	830	789	0.126622	0.674036	-0.17854	0.538563
FBgn0011584	4376	4644	3865	4032	4980	4680	1184	1253	1363	1116	1207	978	0.0431033	0.884856	-0.305528	0.108864
FBgn0032178	65	55	63	131	116	84	18	14	19	31	26	30	0.76206	0.0384526	0.460148	0.460305
FBgn0032187	5754	6462	6149	3925	6409	7155	3233	3019	2928	2523	2856	2246	-0.12937	0.715188	-0.37174	0.052486
FBgn0005593	57798	74686	72237	47418	53372	46966	7241	7488	7971	8012	8696	8465	-0.496449	0.0111923	0.0321772	0.951142
FBgn0032194	377	323	298	366	681	814	106	110	137	177	207	180	0.783588	0.00660313	0.516155	0.030965
FBgn0032195	161	284	304	111	161	151	77	74	104	55	74	89	-0.820898	0.00903803	-0.286159	0.619259
FBgn0032198	2492	3667	4116	2903	3429	3405	778	662	1056	994	756	1064	-0.117955	0.76439	0.0669029	0.940033
FBgn0032197	433	471	494	535	588	537	108	83	75	87	101	72	0.202767	0.463119	-0.136042	0.889463
FBgn0032196	261	269	329	371	363	286	52	70	85	78	83	77	0.205612	0.600875	0.0798661	0.941674
FBgn0024320	1985	1760	1450	1374	1844	1760	400	498	437	525	675	519	-0.108448	0.735461	0.227154	0.530986
FBgn0032193	91	63	93	171	147	116	12	7	9	21	20	17	0.723273	0.0488673	0.548159	0.36531
FBgn0032191	1003	840	814	852	1109	1084	180	190	194	207	265	266	0.142711	0.622268	0.249874	0.499639
FBgn0032189	170	161	187	111	126	129	7	5	4	4	8	7	-0.524276	0.0552115	0.0454431	0.984878
FBgn0028675	203	129	178	230	293	246	56	62	49	86	89	55	0.514409	0.0961912	0.279562	0.672876
FBgn0032184	3	9	3	45	40	49	5	6	5	5	13	8	2.44128	1.3562e-07	0.239653	0.83986
FBgn0051755	189	161	148	32	57	42	47	52	41	33	39	41	-1.85658	8.05169e-12	-0.343931	0.587747
FBgn0051875	168	103	174	125	151	140	53	52	66	59	54	71	-0.140133	0.783893	-0.00341569	0.997085
FBgn0032204	294	265	294	292	294	290	102	113	127	118	125	122	0.000198761	0.999762	-0.0172836	0.98962
FBgn0032205	176	146	176	252	273	277	78	67	91	95	139	86	0.620224	0.0105339	0.278153	0.6193
FBgn0032214	459	571	536	682	670	771	91	81	79	111	99	96	0.391918	0.0951293	0.147346	0.859733
FBgn0032217	1865	2534	2674	2265	2331	2139	641	630	880	781	763	798	-0.101718	0.7866	0.0159214	0.98962
FBgn0032222	1524	2038	2165	2225	2191	2121	331	303	337	298	313	272	0.152495	0.660816	-0.239172	0.435761
FBgn0032223	602	594	648	515	646	574	70	70	83	73	88	77	-0.132308	0.641273	-0.0179627	0.98962
FBgn0019932	401	403	364	420	421	449	4	9	8	8	13	3	0.104071	0.752149	0.0305277	0.98962
FBgn0032224	1012	1153	1148	815	799	742	186	178	203	211	212	175	-0.51006	0.0156028	-0.0351095	0.973476
FBgn0032225	6	23	3	69	107	105	4	1	1	21	15	11	2.4893	2.20755e-08	1.0766	0.00643653
FBgn0032229	1271	1516	1621	1463	1390	1212	387	384	438	381	432	453	-0.141314	0.693309	-0.0457165	0.948223
FBgn0032230	20	35	27	44	18	30	0	5	9	7	4	5	0.138539	0.87856	0.0350102	0.988526
FBgn0032231	547	474	516	515	582	561	112	138	137	125	147	136	0.0640124	0.856727	-0.0359819	0.976543
FBgn0032234	386	573	576	635	702	682	125	155	165	179	161	165	0.34328	0.238185	0.0653035	0.941329
FBgn0032235	29605	28920	30834	29823	33172	28197	8719	9102	11057	9318	8886	9339	-0.00973867	0.979865	-0.171451	0.495732
FBgn0032236	568	792	822	963	958	884	128	125	144	117	130	138	0.31764	0.294725	-0.144456	0.831723
FBgn0051716	2556	2437	2334	1985	2953	2858	699	843	879	877	892	805	0.0319668	0.92734	-0.0238007	0.977835
FBgn0025366	4355	3938	3713	3342	3357	3279	1127	1280	1286	1225	1577	1239	-0.294816	0.191722	0.0103447	0.98962
FBgn0032243	428	313	297	258	375	333	61	94	72	97	101	99	-0.152197	0.695277	0.232768	0.711009
FBgn0032244	54	38	41	25	28	51	12	28	10	8	12	9	-0.357393	0.559877	-0.484315	0.486815
FBgn0032246	2496	2623	2569	2125	2504	2333	449	578	665	599	487	542	-0.183329	0.373591	-0.150187	0.774849
FBgn0032247	162	194	188	98	152	175	17	20	49	35	25	42	-0.394248	0.237651	0.110057	0.941329
FBgn0004915	541	525	604	567	606	660	185	177	189	124	180	132	0.0888922	0.790329	-0.416473	0.152343
FBgn0032250	141	185	153	196	187	180	40	54	34	51	44	40	0.194071	0.615566	-0.0362007	0.986124
FBgn0027052	564	682	615	885	796	788	212	212	226	245	271	265	0.369099	0.152723	0.139345	0.788068
FBgn0032251	119	81	82	70	76	75	3	20	39	33	42	21	-0.367463	0.384664	0.298595	0.773553
FBgn0032252	322	292	272	379	502	324	119	109	100	139	128	125	0.383545	0.197734	0.122853	0.882253
FBgn0027611	39376	43519	57747	72267	72606	77169	24076	19280	23962	31473	26402	29194	0.597328	0.0110743	0.245781	0.357005
FBgn0032256	136	92	105	124	164	153	29	58	63	58	90	47	0.334196	0.36953	0.205671	0.838669
FBgn0026431	141	112	125	121	90	119	41	34	49	38	50	46	-0.211038	0.654964	-0.000782522	0.999394
FBgn0032258	950	1122	977	643	886	845	274	297	350	250	311	267	-0.402511	0.0344367	-0.250824	0.417742
FBgn0051719	2236	1663	1355	1210	1706	1720	582	694	583	669	887	627	-0.225561	0.524103	0.0992884	0.888936
FBgn0032253	4588	6765	10534	5979	5557	5306	3384	3136	3962	2450	2087	2669	-0.384245	0.359676	-0.616311	9.69916e-05
FBgn0032248	159	170	153	154	175	181	45	40	45	29	53	40	0.0375375	0.933666	-0.16748	0.877077
FBgn0032242	4116	5214	5187	3958	4814	4439	1338	1337	1417	1438	1407	1433	-0.176199	0.497591	-0.0496399	0.928943
FBgn0004106	38	35	38	35	45	25	0	2	3	1	3	0	-0.108675	0.887516	-0.0514563	NA
FBgn0053303	1323	2997	3636	2849	3044	2877	482	400	598	523	475	560	0.0943855	0.882772	-0.0299022	0.977063
FBgn0027568	950	1192	954	952	1197	1107	198	188	250	170	198	190	0.0288785	0.934765	-0.278083	0.398247
FBgn0011703	112	165	255	96	122	110	28	17	19	53	15	33	-0.687116	0.0764684	0.342997	0.689477
FBgn0032218	1540	2039	1605	1656	2003	1802	275	270	297	308	319	322	0.0344022	0.923037	0.0543373	0.940596
FBgn0032216	2391	3121	3062	2280	2256	2374	845	825	1134	793	959	995	-0.336142	0.164093	-0.131078	0.785349
FBgn0027491	11	11	8	4	6	7	0	0	0	1	1	1	-0.586971	0.479134	0.130562	NA
FBgn0005322	1623	1875	1741	1715	1843	1739	326	292	396	324	358	390	-0.0205559	0.954643	-0.0284216	0.977835
FBgn0032210	1047	1069	927	997	1252	1132	262	254	224	277	355	332	0.105129	0.691301	0.237816	0.54648
FBgn0032209	220	143	202	267	229	163	34	32	38	37	39	20	0.18185	0.733877	-0.172058	0.885615
FBgn0032208	4602	3922	2771	3624	5021	4218	965	1025	1090	1060	1268	1116	0.134382	0.723928	0.0425281	0.942501
FBgn0003751	13	23	18	14	26	18	3	2	1	5	5	3	0.039512	0.969762	0.245754	0.801726
FBgn0011305	514	573	554	363	401	319	160	120	172	126	147	143	-0.617522	0.00370433	-0.210877	0.683099
FBgn0000229	1526	1683	1695	1327	1562	1455	470	480	556	508	581	488	-0.214267	0.318559	-0.0457414	0.945584
FBgn0024248	1712	1425	1293	1074	1707	1370	359	472	382	407	537	396	-0.146895	0.658717	0.0181758	0.98962
FBgn0032261	184	294	301	179	195	155	102	90	128	68	88	103	-0.560491	0.0843762	-0.362358	0.38943
FBgn0010398	52	27	69	43	46	54	5	2	7	7	10	4	-0.0904845	0.912271	0.175623	0.895452
FBgn0032264	768	916	588	79	109	167	291	97	204	33	15	23	-2.57072	4.88796e-24	-2.28287	1.74447e-15
FBgn0032290	294	268	311	310	348	364	74	86	111	117	85	120	0.17665	0.574066	0.125635	0.893329
FBgn0032291	0	2	5	0	0	1	0	0	0	0	0	0	-0.485409	0.499544	NA	NA
FBgn0032293	180	204	261	209	280	250	22	22	16	12	21	18	0.137948	0.737737	-0.23442	0.838669
FBgn0032295	209	153	120	52	75	80	22	22	19	13	15	8	-1.18361	0.000102574	-0.57884	0.305246
FBgn0027550	101	82	106	49	112	79	16	34	21	14	21	21	-0.313948	0.524103	-0.303142	0.747618
FBgn0015320	918	963	943	1012	1039	1146	126	99	152	114	143	150	0.137359	0.612507	-0.000252511	0.999432
FBgn0032297	129	160	128	334	263	168	24	33	26	44	36	38	0.797714	0.0270491	0.297483	0.698507
FBgn0032296	424	424	396	316	381	444	128	157	160	125	182	156	-0.168063	0.575932	-0.0544399	0.958116
FBgn0027868	360	384	438	290	384	492	116	147	121	130	157	154	-0.073302	0.871761	0.0711106	0.941329
FBgn0032292	842	1321	1568	1148	1021	1078	264	259	310	299	254	311	-0.217997	0.610506	-0.0535233	0.946366
FBgn0023496	23	18	5	10	18	6	9	1	3	3	6	3	-0.331908	0.723424	-0.0710276	0.969505
FBgn0032285	60	14	20	63	16	8	6	1	8	2	2	3	-0.040489	0.973889	-0.309284	0.697046
FBgn0032283	74	45	70	226	252	237	25	26	18	115	79	71	1.76328	1.59189e-11	1.40974	8.36287e-07
FBgn0032262	36	46	43	50	60	90	19	25	14	28	28	25	0.568744	0.198353	0.24493	0.815522
FBgn0027363	5457	6464	5265	4156	4502	4495	757	679	684	702	747	586	-0.414385	0.0198245	-0.169891	0.67637
FBgn0032321	182	176	245	159	210	213	45	35	38	50	38	38	-0.101166	0.823651	-0.0169842	0.989758
FBgn0041781	1893	1983	1620	1666	2056	1762	387	452	514	510	510	476	-0.0443064	0.894664	0.0324133	0.97064
FBgn0026148	19	16	18	17	26	30	1	4	0	2	1	0	0.337298	0.634388	-0.0962747	NA
FBgn0026147	743	526	544	542	761	886	20	33	34	23	37	31	0.204097	0.584423	-0.0358713	0.9877
FBgn0040096	1	7	12	55	26	0	0	0	0	2	2	1	0.480253	0.545604	0.219906	NA
FBgn0032330	2499	2871	1775	1889	2451	2531	665	704	614	775	957	739	-0.0973606	0.795964	0.181365	0.644838
FBgn0015756	45977	57944	56568	36116	37835	32500	1689	1046	1899	1736	1051	1808	-0.609023	0.00231602	-0.0976343	0.92254
FBgn0010612	5624	8148	9112	8188	9372	7633	2303	1844	2749	2880	2395	2838	0.0954786	0.821983	0.121445	0.828683
FBgn0000018	208	259	260	273	293	298	68	99	92	101	72	97	0.202503	0.533565	-0.0427868	0.977063
FBgn0053129	1181	2150	1991	2609	2511	2498	614	419	591	629	506	631	0.464922	0.140077	0.0091083	0.989894
FBgn0024227	68	69	66	12	9	29	12	17	20	4	9	10	-1.7599	2.47738e-05	-0.645279	0.240346
FBgn0027453	928	1003	994	751	997	959	158	192	256	283	250	265	-0.158891	0.516077	0.268847	0.486815
FBgn0069354	10	4	13	23	31	37	0	0	1	0	4	3	1.32189	0.0128203	0.222857	NA
FBgn0032305	1936	2395	2018	1489	3103	3416	487	522	545	506	600	556	0.249582	0.533207	-0.0191261	0.985008
FBgn0032298	420	275	314	354	458	666	140	164	144	155	228	170	0.462373	0.187516	0.16268	0.80818
FBgn0032339	876	727	670	723	903	756	190	328	254	292	375	292	0.0218684	0.957948	0.172206	0.801726
FBgn0032348	436	414	408	408	600	629	64	65	84	90	95	73	0.31371	0.218784	0.143469	0.870816
FBgn0032354	53	39	61	26	41	48	9	16	15	12	11	16	-0.423898	0.430388	-0.0845518	0.966511
FBgn0032358	870	632	806	503	543	466	94	134	122	140	197	123	-0.627768	0.00934167	0.2407	0.675885
FBgn0020270	280	279	262	156	123	149	52	65	60	54	56	41	-0.925034	0.000171727	-0.286949	0.64771
FBgn0014076	0	5	14	1	7	7	0	0	0	2	0	1	-0.197041	0.862527	0.113427	NA
FBgn0032350	4898	5691	4743	3064	3564	3775	390	406	445	337	372	423	-0.591411	0.000138331	-0.233354	0.447521
FBgn0028700	81	78	71	27	35	53	11	13	16	22	19	14	-0.959509	0.00839327	0.217057	0.860154
FBgn0032345	0	3	0	4	6	1	0	0	0	0	0	0	0.538127	0.518761	NA	NA
FBgn0027582	1966	3080	2682	2440	3115	3094	692	581	696	765	702	719	0.113521	0.75014	0.0349141	0.968693
FBgn0032343	175	188	193	73	98	97	12	15	19	7	12	13	-1.05672	6.48957e-06	-0.363396	0.673471
FBgn0032341	584	606	472	485	632	683	144	184	203	209	255	210	0.0647898	0.862217	0.212529	0.632469
FBgn0032336	4629	4351	4269	4311	3963	3453	974	819	1082	1056	1022	1173	-0.196724	0.53226	0.0632461	0.92254
FBgn0028490	345	286	285	557	581	425	50	68	45	76	103	53	0.706674	0.00559207	0.30425	0.650244
FBgn0032363	2385	2192	1460	1867	2809	2683	715	692	807	839	969	840	0.223286	0.522222	0.137396	0.691041
FBgn0015400	17	24	13	23	27	9	1	0	0	1	0	0	0.0798872	0.940114	-0.00395898	NA
FBgn0032373	17522	21269	18708	22361	26026	26605	6243	5632	8176	8024	7732	9454	0.335659	0.0552334	0.213302	0.507309
FBgn0032378	1148	1385	1204	904	1044	1066	436	378	521	434	419	383	-0.345024	0.0715909	-0.208131	0.553172
FBgn0020309	3617	3536	2854	2514	4081	3708	813	836	877	808	880	881	-0.015883	0.9711	-0.0886999	0.851969
FBgn0032377	31	31	21	24	37	33	2	7	3	3	4	2	0.112066	0.887856	-0.146389	0.908678
FBgn0032381	16	12	12	18	11	1656	4	3	6	2	9	4	0.9296	NA	0.0285499	0.98962
FBgn0032382	273	227	202	309	261	236	97	114	68	133	227	118	0.166556	0.704854	0.524277	0.194807
FBgn0005664	7797	7863	10900	64	131	105	618	604	936	288	344	501	-6.21238	1.51052e-164	-0.921235	2.9753e-05
FBgn0032387	6096	6469	8154	3160	4377	4434	1859	2019	2400	1865	2266	2270	-0.824028	3.0732e-05	-0.0806756	0.879088
FBgn0032390	59	58	54	55	38	46	9	12	6	7	8	9	-0.292064	0.593846	-0.141489	0.928453
FBgn0010497	13370	21074	21292	36694	43279	53274	10563	7978	14708	10145	8623	12867	1.16114	2.78726e-07	-0.152983	0.823678
FBgn0042126	21	16	14	38	67	74	6	1	4	9	7	10	1.51967	0.000153608	0.41596	0.585208
FBgn0027505	1050	927	780	698	977	1044	355	363	391	368	481	418	-0.0717765	0.852272	0.0700806	0.917362
FBgn0032401	713	589	470	231	283	365	101	127	99	93	167	77	-1.01499	2.54476e-05	-0.0717761	0.956141
FBgn0032400	84038	67043	52655	37187	41287	31331	6114	7101	5388	6745	8045	5288	-0.888797	0.000166243	-0.01702	0.98962
FBgn0032399	123	76	38	18	44	43	5	7	3	12	20	8	-1.04427	0.0349784	0.571989	0.342096
FBgn0032398	2133	3079	3398	3404	3701	3257	541	541	608	665	630	672	0.221025	0.524167	0.101406	0.832801
FBgn0032397	347	442	488	398	593	663	108	112	177	139	134	178	0.301261	0.353341	0.0729856	0.942501
FBgn0032395	526	542	408	445	767	670	246	250	258	268	247	277	0.281112	0.358126	-0.0413179	0.966511
FBgn0032394	1739	2689	3421	2059	2271	1837	307	313	355	346	355	368	-0.365538	0.322099	0.0183991	0.9877
FBgn0000588	26	42	33	23	19	28	21	18	9	6	10	12	-0.482905	0.412853	-0.487166	0.481388
FBgn0032407	2680	4526	4907	3269	3118	2563	1128	1010	1423	1119	1048	1277	-0.437836	0.212615	-0.146096	0.74328
FBgn0028707	55	11	20	28	37	37	4	14	10	8	19	9	0.144769	0.882772	0.115525	0.941489
FBgn0032409	384	328	405	303	412	401	144	157	150	161	172	170	-0.0544524	0.896532	0.0366293	0.973412
FBgn0027081	3364	3138	3002	3567	4523	4364	890	915	1145	1065	1221	1287	0.336228	0.0525189	0.158448	0.640622
FBgn0032421	67	53	54	70	59	46	22	30	27	26	24	35	-0.0157934	0.983522	-0.00604051	0.995168
FBgn0000114	31	9	20	14	24	10	1	1	0	4	1	0	-0.287969	0.745949	0.112766	NA
FBgn0051759	63	77	77	132	181	132	28	52	46	47	76	66	0.935074	0.000731916	0.370803	0.537808
FBgn0032424	10	22	10	7	3	7	7	4	0	2	2	2	-0.881971	0.220857	-0.20954	0.824433
FBgn0032422	64	56	98	154	86	103	6	13	19	17	17	15	0.569711	0.246005	0.155224	0.915619
FBgn0032420	36	39	27	41	61	35	9	11	14	12	20	25	0.337291	0.564588	0.375245	0.647138
FBgn0032415	13	11	9	5	8	2	1	1	0	3	4	1	-0.765793	0.322099	0.245947	NA
FBgn0015797	4229	4501	4156	5434	5983	5380	1214	1118	1482	1406	1526	1548	0.338785	0.0645463	0.116995	0.773553
FBgn0032408	410	228	242	356	425	526	92	157	161	142	204	194	0.486122	0.175455	0.249601	0.653192
FBgn0041195	35	61	74	9	37	61	10	13	11	10	18	2	-0.602819	0.37047	-0.141469	0.928453
FBgn0020443	4170	4595	3871	5087	5884	6288	1181	1199	1382	1216	1498	1414	0.400581	0.0164959	0.0181215	0.984513
FBgn0032435	9406	10155	8909	7097	8432	7337	2733	2480	2940	3217	3109	3276	-0.351072	0.0417879	0.118555	0.734366
FBgn0032436	73	128	39	13	9	9	4	11	10	3	0	1	-2.39531	6.05892e-08	-0.730773	0.0954526
FBgn0032433	17304	19801	14945	14178	20327	18227	5671	5380	6321	7012	7158	7516	-0.03036	0.930796	0.200576	0.317822
FBgn0032429	434	492	574	544	588	478	167	138	166	183	203	183	0.0620162	0.888482	0.14399	0.812139
FBgn0004394	465	414	304	364	464	449	101	79	74	147	128	84	0.0621761	0.888447	0.31657	0.578951
FBgn0032445	174	265	250	507	423	445	76	76	97	156	164	139	0.925211	0.000428927	0.693059	0.00307817
FBgn0032447	18	23	22	21	29	26	8	9	3	9	3	7	0.189459	0.800082	-0.0771997	0.969505
FBgn0032451	2955	3346	3173	2806	2776	2371	659	616	759	725	694	710	-0.274818	0.290405	-0.0436772	0.945584
FBgn0032453	1881	3094	3321	5533	5318	4070	1043	783	1100	1738	1649	1798	0.775164	0.00827746	0.675494	2.9753e-05
FBgn0032454	930	819	750	656	1020	926	267	268	278	304	408	348	0.00056138	0.999706	0.246321	0.452974
FBgn0032450	227	147	138	156	187	219	66	75	74	60	104	73	0.0794697	0.886713	0.0160696	0.98962
FBgn0032449	667	1503	1404	474	470	430	279	227	349	257	205	275	-1.30998	1.08394e-05	-0.289767	0.452647
FBgn0032446	27	30	26	29	42	53	9	10	10	8	10	18	0.463154	0.388495	0.102744	0.949975
FBgn0032444	3182	3442	3781	2637	3353	3721	1052	1082	1517	1103	1265	1333	-0.14823	0.595698	-0.0819468	0.895817
FBgn0021796	994	926	698	822	1288	1233	287	364	396	392	378	382	0.286148	0.328427	0.0259184	0.981209
FBgn0028965	582	583	585	419	629	583	150	156	187	176	166	147	-0.153901	0.594891	-0.112853	0.876658
FBgn0032467	1813	1771	1608	1382	2155	2126	512	465	636	555	619	661	0.0648935	0.853226	0.0721117	0.912213
FBgn0032465	893	1456	1419	1193	1332	1151	358	325	410	350	350	345	-0.0691468	0.883378	-0.167481	0.658424
FBgn0032476	247	231	296	152	194	181	59	85	73	50	59	81	-0.582408	0.0211776	-0.255498	0.711586
FBgn0032477	1741	2088	2397	1380	1516	1602	567	585	570	457	601	493	-0.49783	0.02229	-0.257619	0.352543
FBgn0032480	4106	5892	4845	5694	7041	7084	640	619	723	911	789	935	0.364722	0.0966389	0.28523	0.222063
FBgn0032482	4559	5444	2773	4478	3762	6253	232	293	261	237	415	257	0.144549	0.771921	0.0751731	0.940033
FBgn0032486	80	85	104	73	103	197	27	34	53	37	50	23	0.364462	0.497591	-0.115222	0.934547
FBgn0032488	283	294	322	362	357	410	121	118	85	128	151	137	0.280545	0.31993	0.204376	0.755941
FBgn0027586	970	891	836	969	928	617	269	278	310	310	302	308	-0.11964	0.790329	-0.0102979	0.98962
FBgn0032495	50	30	33	20	14	21	3	3	5	4	3	1	-0.904968	0.0744729	-0.14439	0.908678
FBgn0032499	724	725	625	615	740	732	167	213	203	204	215	221	-0.0344396	0.919826	0.017874	0.98962
FBgn0051729	5671	5814	4910	4535	5777	4902	1586	1460	1732	1551	1605	1658	-0.149322	0.536532	-0.0994818	0.807222
FBgn0051855	272	289	289	278	277	273	81	57	76	65	81	66	-0.0714618	0.856727	-0.111878	0.914711
FBgn0032513	417	402	550	535	652	686	80	79	123	58	71	98	0.386644	0.152258	-0.351291	0.493216
FBgn0025724	3031	4693	4269	4151	4676	4701	264	248	337	251	217	302	0.130546	0.709789	-0.226844	0.608895
FBgn0032514	71	81	132	66	112	115	10	3	6	4	1	9	-0.0208754	0.978242	-0.178006	0.889913
FBgn0032512	722	449	453	481	831	714	116	139	186	139	181	163	0.240418	0.555789	0.0206351	0.98962
FBgn0022069	816	466	507	513	762	817	58	89	107	80	125	138	0.154472	0.740905	0.272328	0.668041
FBgn0032487	126	76	85	99	121	177	29	28	40	34	47	47	0.379089	0.406334	0.22512	0.811001
FBgn0032485	441	507	438	404	564	503	75	77	84	94	122	85	0.0355701	0.922515	0.204245	0.763402
FBgn0032481	420	350	295	254	475	500	63	80	96	75	71	88	0.131806	0.775148	-0.119084	0.903428
FBgn0051849	17	30	37	42	86	80	4	7	8	5	10	10	1.08207	0.0115975	0.12323	0.938355
FBgn0032475	535	376	404	403	630	687	120	131	154	170	147	205	0.309531	0.362398	0.231819	0.637612
FBgn0032474	1422	1514	1540	599	686	702	389	414	473	203	224	264	-1.19269	1.29069e-15	-0.934241	1.2545e-08
FBgn0032517	199	211	168	153	208	252	41	62	40	64	70	47	0.0313636	0.953587	0.172469	0.866774
FBgn0032521	48	38	31	55	55	41	8	1	13	5	12	10	0.3004	0.605284	0.0783075	0.968693
FBgn0026760	1816	1906	1408	1915	2652	2397	591	514	643	839	711	784	0.383303	0.0729775	0.290149	0.239271
FBgn0028546	848	1075	1213	1218	1121	971	202	175	253	234	248	216	0.0480084	0.921586	0.0353953	0.973412
FBgn0023407	1134	1219	915	1070	1501	1196	205	224	204	216	206	218	0.153974	0.606411	-0.0946804	0.894781
FBgn0032524	289	465	472	617	495	457	142	169	181	203	184	246	0.317365	0.440155	0.23038	0.617471
FBgn0032518	37068	43266	44119	33994	31869	27701	5718	5469	7275	6201	6395	7039	-0.425444	0.0811225	-0.0185964	0.984238
FBgn0028527	154	175	181	168	192	186	34	22	17	26	25	22	0.0534235	0.906119	-0.0881904	0.955871
FBgn0028541	1429	1703	1579	1542	1730	1655	521	506	567	572	583	570	0.0247029	0.944558	-0.000745967	0.998708
FBgn0028539	3496	3521	3076	3143	4755	4697	1073	1179	1254	1499	1689	1578	0.25688	0.275208	0.316352	0.050184
FBgn0028931	53	40	60	36	55	89	5	16	6	12	8	12	0.146707	0.835543	0.0577043	0.977835
FBgn0028538	2842	2868	2441	2247	3273	3229	569	513	599	700	662	673	0.0467949	0.892713	0.15461	0.659113
FBgn0028919	113	116	146	124	97	151	22	18	33	34	44	31	-0.0442396	0.945511	0.345955	0.632241
FBgn0001965	1219	1070	843	820	1288	1228	371	374	416	363	400	428	0.0323653	0.945511	-0.07398	0.90741
FBgn0015271	12	7	10	8	8	12	0	0	0	2	2	0	-0.0708256	0.953587	0.153339	NA
FBgn0026373	336	368	349	295	279	293	34	43	53	35	45	58	-0.304263	0.266127	-0.0182694	0.98962
FBgn0028509	5517	5197	2346	3304	3693	3964	483	598	483	512	794	452	-0.269009	0.553537	0.0360123	0.977835
FBgn0028534	50074	84682	102240	129089	117674	93268	31251	27674	38256	34953	32374	39797	0.463649	0.222261	0.0320794	0.970627
FBgn0028533	82713	121137	142127	87370	97901	88990	10392	9529	12241	9613	9727	10388	-0.360621	0.240887	-0.216303	0.310045
FBgn0028532	6790	11572	15253	11518	9684	7572	4253	3255	4649	4342	3181	4533	-0.226161	0.662362	-0.109038	0.876978
FBgn0012037	30411	36540	43219	39735	41022	38939	14574	12761	13316	27858	26975	24138	0.079674	0.833821	0.802414	4.23107e-09
FBgn0032535	19	17	26	109	207	255	0	3	5	32	63	34	2.79975	4.0045e-17	1.98348	2.03707e-09
FBgn0019890	5076	4400	2911	3188	4307	3998	862	1024	926	882	1145	946	-0.149461	0.69901	-0.0391748	0.964312
FBgn0028920	124078	187318	219465	241005	218067	183104	51376	45413	59072	51261	47602	55057	0.235818	0.572803	-0.12235	0.763402
FBgn0053306	13870	20002	22377	25196	22042	21205	5736	5145	6429	6060	5531	6384	0.245654	0.511803	-0.0539163	0.928883
FBgn0053307	12	19	17	4	7	15	4	0	2	1	0	0	-0.682664	0.356992	-0.212845	NA
FBgn0001961	5902	6248	6596	6763	8019	7541	410	393	516	435	464	448	0.203947	0.325934	-0.0760137	0.901481
FBgn0004406	187	221	113	100	129	131	43	62	48	59	68	49	-0.538089	0.13153	0.066801	0.964823
FBgn0032533	6	2	0	4	4	6	0	0	0	0	0	0	0.330852	0.744105	NA	NA
FBgn0028940	3906	5469	3488	4475	5013	4288	1389	1398	1584	1204	1156	1384	0.0656099	0.876096	-0.321411	0.0933085
FBgn0027348	2526	8302	6032	5152	5641	5819	2897	2359	3034	2127	1610	2027	-0.0475916	0.948977	-0.594188	0.00116154
FBgn0028875	121	187	171	178	182	186	0	2	2	1	0	3	0.146137	0.739279	-0.00963953	NA
FBgn0028526	24	8	2	11	4	4	5	5	0	9	6	2	-0.456492	0.629903	0.164777	0.893061
FBgn0028543	20	16	8	21	13	5	2	3	0	2	4	0	-0.117188	0.916666	0.0138551	0.989858
FBgn0028916	964	1561	1212	251	328	421	287	187	289	200	183	208	-1.86388	1.68582e-16	-0.433727	0.137475
FBgn0015791	1502	1275	1102	1123	1306	1022	351	305	356	377	433	367	-0.201009	0.525552	0.0951066	0.875735
FBgn0004858	1095	779	612	828	1206	1249	191	254	296	243	312	270	0.328321	0.350193	0.0406388	0.970292
FBgn0020258	19	17	17	4	8	14	3	6	1	3	4	3	-0.813824	0.226145	-0.0367649	0.9877
FBgn0028530	264	331	317	274	287	305	59	81	74	66	73	78	-0.109719	0.760846	-0.0820235	0.941329
FBgn0005771	1161	922	823	1569	2026	1752	469	412	569	497	607	653	0.808204	4.66816e-05	0.155762	0.739112
FBgn0028886	223	79	185	160	131	59	32	52	24	45	73	36	-0.421228	0.518435	0.270548	0.770739
FBgn0032549	102	41	57	371	549	465	21	24	21	97	140	104	2.51383	1.69006e-17	1.82821	3.65627e-13
FBgn0040228	292	341	367	450	434	367	126	145	145	136	144	161	0.280851	0.387522	-0.0282714	0.982434
FBgn0028926	159	175	191	200	208	239	57	77	69	58	88	72	0.249807	0.453449	-0.0143865	0.989858
FBgn0004837	61	85	57	63	95	88	23	20	34	25	19	22	0.212126	0.666966	-0.228152	0.835071
FBgn0001978	1952	1692	1342	1500	2409	2374	406	499	590	559	641	577	0.264396	0.392361	0.131593	0.790068
FBgn0024183	3331	2382	2129	2616	3531	3763	499	681	713	657	896	846	0.272777	0.392361	0.212216	0.595108
FBgn0010422	514	562	539	456	649	695	176	190	231	196	218	221	0.0989361	0.764543	-0.0206651	0.9877
FBgn0000317	674	1032	811	1157	1536	1498	404	343	374	454	412	428	0.668892	0.00158415	0.084969	0.897365
FBgn0028853	310	287	457	49	33	21	210	70	29	406	162	74	-3.02999	1.79308e-20	0.23382	0.813903
FBgn0001981	778	595	688	500	611	607	153	160	192	218	203	220	-0.303389	0.243941	0.2165	0.603796
FBgn0028945	437	440	824	5411	4400	3510	499	340	607	1543	1186	1691	2.71415	1.37229e-20	1.36331	2.51883e-12
FBgn0028518	6097	6234	6193	6073	7186	6263	1625	1497	1922	1826	1874	2005	0.0327782	0.915638	0.0644581	0.905373
FBgn0001986	645	438	337	439	638	546	158	235	218	175	265	221	0.132077	0.7788	-0.00423624	0.995168
FBgn0028507	416	441	495	437	538	524	153	171	207	150	152	144	0.0983837	0.762018	-0.332801	0.285913
FBgn0051826	350	362	416	407	345	248	91	86	95	85	88	119	-0.183285	0.690842	-0.0108607	0.990044
FBgn0041627	270	317	234	203	222	270	73	84	103	71	97	78	-0.270696	0.386617	-0.16779	0.832801
FBgn0001990	198	264	237	227	259	261	80	75	67	106	110	67	0.052904	0.902779	0.192318	0.813903
FBgn0001987	7025	8745	6658	7603	8567	6503	2176	1989	2292	2502	2405	2735	-0.0160833	0.971135	0.124254	0.741194
FBgn0001989	2068	3168	3607	3283	3410	2888	949	788	887	935	1031	953	0.0777083	0.87598	0.03319	0.969505
FBgn0028948	99	259	267	1400	1042	824	75	38	99	230	122	226	2.12788	6.50594e-10	1.06771	0.000400931
FBgn0028949	325	854	668	5577	5597	3767	194	132	160	1234	941	1141	2.74613	8.1944e-20	2.42209	4.87899e-43
FBgn0028950	44891	42023	48799	48132	48990	40327	13587	10608	15509	14094	12114	14900	-0.015533	0.971602	-0.0533345	0.942501
FBgn0051821	2882	1939	2276	4098	3976	2983	651	543	654	551	673	512	0.579671	0.0457636	-0.196563	0.593523
FBgn0051823	271	241	226	302	280	201	77	63	51	81	84	76	0.0570443	0.916709	0.17691	0.839182
FBgn0028515	2615	2691	2378	1937	2188	1638	387	373	436	355	425	371	-0.438263	0.0475801	-0.162201	0.668041
FBgn0028897	70	46	79	43	74	71	11	12	13	22	19	17	-0.109174	0.873934	0.358055	0.669258
FBgn0040079	161	115	191	147	223	222	55	58	86	69	94	76	0.261406	0.546589	0.132343	0.892387
FBgn0028895	83	85	72	86	102	78	21	22	29	12	20	14	0.101989	0.847801	-0.505514	0.396632
FBgn0028525	4	12	9	8	9	10	0	0	0	0	0	1	0.0495374	0.96847	0.0183015	NA
FBgn0011708	1634	2134	2026	1803	2241	2169	552	575	660	596	595	597	0.0541111	0.87598	-0.106935	0.812139
FBgn0001086	23	26	30	12	16	22	3	0	1	2	2	2	-0.596021	0.322991	0.0680076	NA
FBgn0014092	307	452	404	370	380	406	144	135	164	126	133	147	-0.0427417	0.924731	-0.218194	0.637612
FBgn0028506	27	29	30	46	34	34	3	0	3	3	2	9	0.335467	0.589251	0.249132	0.777057
FBgn0025678	3006	7072	7075	4334	5575	6504	1671	1809	2189	2009	2043	2471	-0.104842	0.860147	0.0891249	0.873682
FBgn0001995	577	821	786	786	836	817	271	292	332	335	339	363	0.118912	0.739279	0.0948114	0.874787
FBgn0000250	3745	4099	3691	2574	3161	2614	472	521	522	672	670	546	-0.499268	0.00258262	0.190475	0.593523
FBgn0000339	2116	2926	3470	3429	2973	2603	858	778	988	1055	989	984	0.0540822	0.919494	0.0918111	0.857486
FBgn0015338	895	1428	1444	1113	1122	1039	237	269	303	294	322	294	-0.224545	0.547206	0.0535924	0.94194
FBgn0028894	1668	1715	1810	1725	1690	1605	165	181	214	187	190	234	-0.0804524	0.808425	0.0141585	0.98962
FBgn0032582	7	2	3	3	4	1	0	0	1	0	0	1	-0.283677	0.786288	-0.00377619	NA
FBgn0001994	1795	1115	899	1013	1732	1416	167	203	210	207	242	205	0.0610829	0.915638	0.0538375	0.949062
FBgn0020416	8	8	3	13	3	7	0	0	0	1	0	0	0.174909	0.880196	0.0183015	NA
FBgn0020415	100	90	77	82	89	60	33	18	24	28	24	26	-0.226013	0.650057	-0.0432602	0.984285
FBgn0020414	1260	1405	1032	2384	2616	2999	190	337	279	349	641	368	1.04766	2.32736e-09	0.540619	0.105141
FBgn0032586	4944	5323	4320	5372	5807	5359	1331	1635	1605	1899	1928	1773	0.143003	0.587656	0.170602	0.585098
FBgn0032587	2665	2965	1487	1342	1259	1455	438	675	341	406	622	313	-0.792458	0.00529466	-0.21413	0.79213
FBgn0001185	416	433	436	330	506	525	45	50	47	50	55	42	0.0235362	0.957027	-0.0560785	0.972254
FBgn0051812	131	180	209	176	167	188	12	9	24	11	24	19	-0.00606356	0.992348	0.094426	0.955111
FBgn0032597	698	779	839	922	998	979	164	207	278	282	209	258	0.276947	0.241725	0.0960196	0.914319
FBgn0032600	1111	1355	1301	1226	1661	1559	367	374	438	409	435	420	0.185122	0.458222	-0.0119207	0.98962
FBgn0032601	27	21	31	6	12	14	1	1	2	1	3	1	-1.09512	0.0437516	0.0305184	NA
FBgn0032603	326	868	750	1123	1065	962	377	283	431	366	247	337	0.618205	0.118207	-0.273835	0.533128
FBgn0040262	451	1023	849	1627	1756	1420	628	583	653	599	390	380	0.953315	0.0016762	-0.504432	0.0498456
FBgn0040261	26	95	76	5137	3857	3009	259	161	171	1443	709	747	4.45941	2.23431e-22	1.42694	2.25094e-05
FBgn0040260	8145	13816	13195	24338	24645	22607	10311	7858	10363	11451	7838	9827	0.952232	8.07359e-05	-0.0734255	0.928883
FBgn0004797	219	477	419	545	485	390	109	80	94	136	67	99	0.305509	0.524039	-0.0137532	0.989894
FBgn0051739	1252	1148	980	915	1431	1371	162	177	195	211	206	169	0.0769099	0.832713	0.0191637	0.98962
FBgn0032615	342	499	518	1499	1245	1035	270	200	379	415	294	401	1.37697	1.26003e-07	0.256858	0.619259
FBgn0032614	3461	6790	4980	1094	1112	932	589	560	628	421	423	394	-2.18488	1.34005e-19	-0.607965	4.12493e-05
FBgn0032612	53	44	40	57	68	48	4	3	7	8	10	5	0.269585	0.616293	0.238279	0.83918
FBgn0022213	1200	1148	1153	850	1105	1076	165	161	196	198	178	190	-0.253338	0.216927	0.00545985	0.992876
FBgn0032602	62	48	39	47	42	37	15	15	15	19	18	18	-0.243422	0.685981	0.111652	0.941329
FBgn0015391	88	82	73	44	71	116	27	19	21	19	24	16	-0.124619	0.85213	-0.20726	0.860525
FBgn0032596	2283	3116	3310	2440	2321	2026	804	754	1010	850	815	1056	-0.373239	0.207013	-0.0224998	0.984285
FBgn0032595	291	484	459	605	583	429	0	0	0	0	0	0	0.344626	0.375198	NA	NA
FBgn0027779	21788	27223	22528	22101	24003	20713	4179	3995	4632	4195	4184	4094	-0.128928	0.655261	-0.147183	0.570823
FBgn0062978	141	118	100	163	171	112	36	25	38	40	26	33	0.263537	0.564839	-0.0808502	0.957894
FBgn0032593	63	71	43	28	28	24	5	7	5	12	12	7	-1.04897	0.00835112	0.338128	0.711586
FBgn0026150	4185	5567	5735	5189	5934	5238	1319	1286	1625	1765	1751	1808	0.0382603	0.922793	0.214024	0.342096
FBgn0032620	72	44	53	55	89	169	19	45	35	38	50	73	0.712617	0.144996	0.429345	0.486815
FBgn0040985	1257	1632	1636	1844	1864	1732	436	408	491	611	590	640	0.225654	0.439778	0.335107	0.0933085
FBgn0032633	1376	1018	989	1172	1518	1695	239	344	364	479	485	509	0.3101	0.28149	0.4911	0.0225057
FBgn0032629	5	13	11	11	11	4	0	0	0	0	0	0	-0.118524	0.918072	NA	NA
FBgn0020503	2505	2921	2582	2295	3193	3389	1039	1033	1278	1177	1259	1105	0.0938132	0.750163	-0.0304578	0.969156
FBgn0032635	143	133	163	152	140	183	33	51	53	63	80	84	0.0698475	0.89331	0.510614	0.200573
FBgn0032637	10	12	16	2	7	18	3	5	1	1	3	2	-0.378669	0.686195	-0.152863	0.891683
FBgn0032640	1928	2591	2582	2058	2422	2107	216	211	238	239	254	263	-0.145205	0.64211	0.066033	0.928943
FBgn0032642	452	516	575	631	444	443	173	182	203	205	192	178	-0.0360964	0.952601	-0.0644736	0.938355
FBgn0032644	255	312	301	201	204	228	105	108	143	91	112	109	-0.477162	0.0552334	-0.269369	0.570329
FBgn0032646	535	654	769	833	898	880	262	280	323	412	398	430	0.362165	0.175455	0.386207	0.0572607
FBgn0032643	1990	3861	3858	2645	3308	2985	709	665	855	865	838	968	-0.154401	0.735461	0.144303	0.710972
FBgn0024689	643	930	650	713	836	892	204	218	237	246	247	226	0.0926424	0.800082	0.010938	0.98962
FBgn0000183	3659	3325	2516	3151	4411	3819	830	794	1061	948	868	1112	0.205227	0.488395	0.0173242	0.98885
FBgn0032639	44	73	36	5	22	37	7	3	4	3	1	9	-1.04756	0.066347	-0.0648907	0.972773
FBgn0011274	2455	3565	1913	1246	1347	1285	578	597	633	490	485	435	-1.01596	1.97881e-05	-0.452466	0.00664144
FBgn0032634	104	137	141	214	203	157	43	30	60	60	54	64	0.527132	0.120196	0.255671	0.741194
FBgn0032656	450	577	471	321	550	684	106	147	146	136	154	120	-0.00899649	0.987669	-0.0674217	0.942535
FBgn0000120	8	61	40	416	164	14	18	1	7	204	42	110	0.912772	0.223794	0.70883	0.0724075
FBgn0002939	2345	14340	13366	12765	8602	1917	971	303	721	1001	319	736	-0.178451	0.879489	-0.0269634	0.98962
FBgn0051741	38	185	235	72	101	36	23	16	27	17	19	10	-0.926735	0.114096	-0.405816	0.593523
FBgn0032665	7374	7654	8465	8179	7539	6097	325	157	364	1572	1198	1631	-0.128655	0.735461	1.9708	1.88256e-19
FBgn0041184	11541	13059	3890	6597	5409	8827	2061	3422	2867	2246	4339	3049	-0.423681	0.417836	0.0724959	0.942501
FBgn0023096	5	12	20	5	26	28	0	1	3	2	2	2	0.392319	0.664649	0.0755444	NA
FBgn0032669	10	4	28	7	11	3	0	0	0	0	2	0	-0.644827	0.448093	0.045708	NA
FBgn0032670	32	43	46	44	53	43	10	8	22	17	17	21	0.15127	0.811023	0.216848	0.860552
FBgn0000636	1649	1646	1406	1275	1895	1542	252	270	332	321	316	341	-0.0479613	0.892587	0.0810197	0.903936
FBgn0032671	204	244	237	202	224	231	101	78	88	94	54	79	-0.0984753	0.792104	-0.29001	0.632469
FBgn0032682	26	21	11	44	54	52	4	6	5	8	13	5	1.14987	0.00814476	0.274354	0.805607
FBgn0032684	872	768	798	228	212	156	289	373	282	130	209	120	-1.96859	2.36297e-18	-1.02734	7.61696e-06
FBgn0032685	77	58	28	42	68	50	6	11	8	10	6	9	-0.0682368	0.933666	-0.0528966	0.98187
FBgn0032688	372	313	318	280	456	404	57	49	67	65	83	94	0.120118	0.748161	0.315206	0.569869
FBgn0032690	703	762	652	485	653	604	218	228	265	230	299	219	-0.32285	0.114985	-0.0393804	0.970292
FBgn0032694	3345	3336	2983	3231	3406	2863	737	804	927	1007	1012	1003	-0.0567876	0.875146	0.173984	0.539116
FBgn0032691	150	120	112	97	135	114	25	31	50	38	55	30	-0.183674	0.665482	0.0812809	0.957783
FBgn0032689	3546	3436	2508	3529	4720	3827	1102	1131	1442	1524	1486	1613	0.294248	0.258879	0.213862	0.392575
FBgn0032683	136	112	80	79	123	126	22	27	18	15	28	10	-0.0520756	0.932087	-0.294532	0.768831
FBgn0032681	183	174	126	96	125	148	26	30	49	32	41	28	-0.414569	0.229772	-0.120727	0.928883
FBgn0032700	161	159	184	184	236	210	31	29	40	30	36	24	0.263171	0.404258	-0.199695	0.853726
FBgn0032701	1513	1364	1427	309	542	529	73	89	94	36	50	38	-1.64946	5.59188e-17	-0.978284	0.000243575
FBgn0032703	506	549	664	436	527	485	15	11	25	27	9	25	-0.285751	0.295216	0.0989975	0.951142
FBgn0032705	37	55	49	31	23	33	17	9	9	11	5	5	-0.640874	0.185866	-0.400062	0.622255
FBgn0032713	98	142	123	230	258	225	38	41	41	67	61	52	0.896025	0.000271474	0.385943	0.455258
FBgn0027070	75	89	85	139	195	115	25	28	20	31	27	37	0.754966	0.0170674	0.188235	0.871713
FBgn0015808	2832	4784	5515	3860	4107	3805	1171	836	1215	1242	883	1316	-0.184852	0.667183	-0.010904	0.989894
FBgn0032719	57	24	46	65	58	59	8	5	3	5	5	5	0.421073	0.46484	-0.0808181	0.966511
FBgn0003896	12	25	12	26	29	30	1	3	1	2	4	2	0.628753	0.301823	0.10384	0.933342
FBgn0053120	772	739	975	1469	2170	1894	165	102	160	220	158	243	1.06164	7.05305e-08	0.375164	0.368624
FBgn0032717	3049	2654	2044	2173	3519	2841	673	678	719	854	698	627	0.079748	0.845087	-0.0370497	0.970219
FBgn0032715	14602	25386	28482	28445	28680	25188	5769	4886	6999	7441	6340	7994	0.220736	0.606372	0.186049	0.619259
FBgn0045852	502	374	341	542	849	1016	85	119	187	157	157	198	0.875749	0.000886262	0.252035	0.678708
FBgn0025608	2240	2530	2342	2553	2833	2680	412	469	505	504	596	512	0.140337	0.558364	0.0978045	0.858467
FBgn0032704	7250	10318	12591	10128	10723	10196	3247	2879	3622	3907	3573	3660	0.00279676	0.996239	0.0784901	0.876978
FBgn0032702	590	529	560	602	674	514	150	154	135	155	202	173	0.052191	0.900978	0.134915	0.851969
FBgn0005617	740	549	531	538	936	824	117	141	142	192	196	186	0.260697	0.451226	0.374002	0.19038
FBgn0015553	42	55	52	15	47	37	17	14	17	12	15	15	-0.578957	0.282781	-0.191577	0.885849
FBgn0032724	186	243	237	149	208	245	46	48	54	47	58	38	-0.191214	0.624264	-0.135287	0.902151
FBgn0032728	198	181	189	198	208	245	40	55	42	54	55	46	0.148214	0.685668	0.04739	0.977063
FBgn0032730	78	96	103	139	143	128	7	9	4	4	7	8	0.500937	0.12571	-0.0838556	0.966511
FBgn0032734	390	412	423	839	886	809	135	154	163	165	221	168	0.986162	3.00534e-08	0.16111	0.792874
FBgn0051792	278	278	238	24	32	33	56	45	43	7	10	6	-3.02581	3.00257e-35	-1.84727	2.55777e-09
FBgn0051793	1973	3249	2397	1996	2804	2164	914	873	860	1046	986	831	-0.167121	0.643816	-0.00555284	0.990858
FBgn0002022	2452	3942	4177	4188	4310	3695	611	571	680	788	775	837	0.165542	0.688189	0.242791	0.295072
FBgn0032748	659	698	625	487	867	722	159	196	151	188	171	178	0.00476587	0.992195	-0.03137	0.981209
FBgn0032750	98	74	71	69	93	97	8	32	23	32	32	22	0.0371494	0.953885	0.214342	0.860165
FBgn0000075	6	12	13	28	35	36	3	0	2	8	2	4	1.33106	0.0064229	0.299555	0.68724
FBgn0002036	325	320	349	257	286	299	73	79	60	95	99	67	-0.275521	0.298484	0.148512	0.876658
FBgn0010300	681	525	345	374	518	510	74	75	46	100	88	87	-0.185672	0.673517	0.306835	0.60971
FBgn0002031	3565	4616	4840	3607	4377	4323	538	691	746	634	730	685	-0.124064	0.686649	-0.0561046	0.93695
FBgn0000422	15	23	16	16	25	14	12	2	6	9	10	7	-0.0153328	0.988488	0.104583	0.946366
FBgn0002023	223	336	408	376	480	647	80	94	85	79	104	83	0.5454	0.111103	-0.0716768	0.945584
FBgn0002021	465	638	584	636	595	649	115	176	161	207	178	171	0.121071	0.741742	0.167598	0.80696
FBgn0032744	208	331	257	369	348	359	94	67	122	109	123	138	0.38924	0.21492	0.244071	0.678708
FBgn0051800	334	352	375	320	297	360	31	64	58	54	66	53	-0.150508	0.665146	0.0515019	0.974819
FBgn0001202	1141	1068	892	959	1260	1174	163	174	173	207	200	206	0.0800868	0.798296	0.138687	0.812139
FBgn0046302	39807	41228	46033	42781	47999	43252	7687	7373	9236	9333	9162	9467	0.034983	0.918989	0.089689	0.826783
FBgn0032733	1726	1778	1987	1701	1935	1724	346	321	387	417	460	364	-0.0752116	0.80989	0.114078	0.83803
FBgn0032731	701	1197	833	1291	1330	1126	127	119	79	178	160	125	0.411635	0.179551	0.326014	0.525881
FBgn0032729	1599	1831	1837	1335	1487	1381	507	518	609	496	540	502	-0.357933	0.0680527	-0.191867	0.503793
FBgn0015772	3195	3023	2558	1862	2656	2341	510	491	481	574	549	498	-0.39846	0.0435673	0.0100116	0.98962
FBgn0032727	10511	11166	8874	7403	8901	7608	2403	2730	2461	3364	3705	2526	-0.38559	0.0416954	0.202008	0.606063
FBgn0032726	8785	9516	11872	4161	5155	5640	2359	2671	1583	2217	2086	1050	-1.03455	4.57586e-08	-0.29671	0.749567
FBgn0032725	614	827	980	774	768	667	189	185	268	240	201	237	-0.158071	0.700688	-0.023036	0.9877
FBgn0032723	221	210	140	165	235	200	38	30	46	33	40	46	0.0222866	0.969139	-0.0382218	0.985008
FBgn0010309	159	215	165	211	238	334	60	57	55	72	70	83	0.470864	0.126923	0.230149	0.739112
FBgn0015380	642	649	483	191	282	187	201	205	206	139	122	94	-1.41465	1.11261e-10	-0.81409	0.000164215
FBgn0032770	1468	1473	1788	1925	1856	1536	507	465	604	598	497	621	0.132554	0.725268	0.0140016	0.98962
FBgn0051798	37	33	20	6	42	43	3	10	7	5	4	10	-0.061801	0.955205	-0.071056	0.972254
FBgn0032779	5945	6353	5492	4453	6290	5821	1953	1776	1922	2549	2405	2295	-0.15194	0.514899	0.233262	0.29838
FBgn0032781	686	829	896	623	938	947	128	142	228	147	166	191	-0.00134927	0.998131	-0.0740745	0.941329
FBgn0032782	2924	2370	2270	1357	1871	1505	540	685	620	468	605	526	-0.707693	0.00026212	-0.307026	0.239271
FBgn0032783	47	41	29	52	43	57	3	6	6	9	14	6	0.310061	0.590579	0.350942	0.689477
FBgn0032775	12209	17571	12413	28043	39740	40051	4321	3165	6073	7038	5736	8029	1.26716	1.16685e-11	0.471166	0.0906564
FBgn0032774	2005	1598	1637	1055	1212	1010	431	480	465	438	507	350	-0.698677	0.000467005	-0.19313	0.642432
FBgn0032773	36	31	10	28	11	11	2	0	0	4	1	1	-0.439716	0.598791	0.151598	NA
FBgn0024245	57	35	45	79	91	52	12	18	11	24	17	8	0.587659	0.210893	0.0766395	0.970219
FBgn0003346	186	242	255	141	185	223	27	56	64	62	60	50	-0.351023	0.295216	0.0966706	0.941329
FBgn0032791	88	143	126	147	158	121	27	19	23	19	30	20	0.208826	0.655139	-0.0845445	0.95889
FBgn0002044	1630	1725	1580	1482	2304	2391	204	195	235	229	223	246	0.258023	0.309875	0.0248793	0.982434
FBgn0040268	441	374	298	197	273	311	53	44	44	59	90	39	-0.540632	0.0500787	0.224118	0.812139
FBgn0032798	84	78	52	97	119	91	16	9	13	12	15	17	0.447661	0.266148	0.0547755	0.981209
FBgn0032800	168	201	138	71	105	125	24	31	22	24	36	15	-0.759268	0.0104544	-0.112854	0.940033
FBgn0053116	566	585	593	801	833	817	129	84	128	140	104	154	0.443059	0.0249848	0.0986364	0.925541
FBgn0051697	9	26	15	29	24	29	5	7	3	1	5	6	0.559093	0.399735	-0.14194	0.917533
FBgn0041180	6411	5146	4368	2637	3518	3200	361	377	474	341	407	385	-0.793383	6.85665e-05	-0.197185	0.576155
FBgn0032809	113	264	473	293	284	295	96	31	43	73	36	42	-0.00369546	0.997187	-0.199902	0.867897
FBgn0027949	24	12	36	13	16	28	1	2	1	4	3	8	-0.315567	0.702459	0.405572	0.511258
FBgn0032814	299	381	269	327	341	433	65	68	74	98	97	105	0.170015	0.640653	0.371226	0.343372
FBgn0032813	120	185	187	75	92	99	22	30	30	12	11	19	-0.878595	0.0028404	-0.713365	0.122267
FBgn0032811	46	52	48	60	40	53	8	29	18	15	17	14	0.0410587	0.957027	-0.218206	0.860552
FBgn0032805	820	786	967	926	898	679	187	193	271	208	192	273	-0.0676088	0.887516	-0.0506795	0.966511
FBgn0032801	2724	3538	3303	2982	3241	2811	1122	1029	1338	1127	1077	1205	-0.11459	0.718046	-0.136727	0.71811
FBgn0032799	1040	1311	1373	1470	1523	1298	160	177	197	223	194	242	0.165232	0.619903	0.177602	0.731586
FBgn0032796	779	771	659	658	949	1005	196	225	268	234	281	303	0.182077	0.532247	0.126451	0.83986
FBgn0032793	237	155	164	157	223	219	26	42	61	48	50	52	0.0484122	0.927939	0.091881	0.942501
FBgn0032790	266	577	447	501	513	436	137	168	197	153	122	134	0.133294	0.795964	-0.363422	0.283746
FBgn0032787	638	1368	1315	942	924	844	61	63	84	69	88	87	-0.300545	0.498063	0.103066	0.919688
FBgn0024230	187	213	226	216	272	262	36	41	46	33	44	43	0.206063	0.518761	-0.119758	0.91987
FBgn0032819	221	111	159	135	231	230	21	47	53	38	67	41	0.193881	0.715818	0.118991	0.928943
FBgn0032822	77	82	85	65	106	81	30	28	42	23	34	30	-0.00871974	0.989397	-0.234089	0.811697
FBgn0032833	4900	6768	7361	7069	7674	6364	1	1	6	6	4	5	0.109339	0.778668	0.223818	0.832801
FBgn0032835	32	12	9	6	19	18	6	8	2	1	5	5	-0.274456	0.770282	-0.205462	0.860154
FBgn0032836	16	10	5	9	9	10	3	0	0	3	2	1	-0.128274	0.908939	0.102197	NA
FBgn0014000	27	36	13	24	36	36	5	4	6	13	13	10	0.245175	0.743559	0.535807	0.396632
FBgn0004811	373	408	389	375	399	438	39	70	51	79	55	85	0.0101498	0.980853	0.272089	0.710972
FBgn0032821	567	632	384	437	600	537	52	50	54	62	82	47	-0.0511586	0.913619	0.14179	0.89287
FBgn0032820	2433	2302	2592	761	1050	754	401	535	411	345	411	320	-1.52207	1.03928e-17	-0.412653	0.114231
FBgn0032818	190	232	261	149	178	230	64	70	82	34	52	39	-0.328835	0.342012	-0.751952	0.0150402
FBgn0032817	488	441	371	349	591	540	73	108	96	104	118	87	0.121904	0.75014	0.0356935	0.98135
FBgn0032840	52	75	59	108	139	115	21	33	30	29	29	28	0.863507	0.00357022	-0.0587699	0.973535
FBgn0019686	417	377	340	256	370	289	63	99	62	96	127	108	-0.349221	0.183724	0.370248	0.435761
FBgn0045064	1151	1039	961	1034	1261	874	225	230	295	267	280	271	-0.0308858	0.947098	0.014255	0.98962
FBgn0004374	155	138	125	195	197	252	7	9	1	28	12	10	0.557152	0.0439741	0.603289	0.291008
FBgn0032848	24	28	40	14	21	21	3	4	2	2	3	3	-0.652755	0.251129	-0.0734767	0.966511
FBgn0032850	1160	1330	915	972	1108	1021	102	123	117	170	155	132	-0.166448	0.587656	0.272783	0.539512
FBgn0032849	201	341	334	280	274	230	52	45	61	47	73	75	-0.177971	0.701329	0.155973	0.876658
FBgn0032845	588	528	577	350	454	456	38	54	55	50	47	43	-0.465871	0.0229761	-0.148139	0.889616
FBgn0032843	73	130	96	5	13	24	5	12	10	2	6	3	-2.45215	9.60512e-10	-0.5324	0.381476
FBgn0003978	176	165	156	318	320	348	50	74	66	150	175	169	0.9189	1.1971e-05	1.11646	3.25438e-07
FBgn0014127	143	111	147	133	205	202	36	48	41	42	60	46	0.349548	0.324022	0.0989084	0.938355
FBgn0032839	3420	2457	5630	2263	3520	3197	1444	1033	1901	973	869	1229	-0.398293	0.342712	-0.553053	0.0285008
FBgn0003475	3626	3865	2867	2851	4353	4176	641	639	699	650	710	674	0.0791285	0.821983	-0.073363	0.889913
FBgn0015803	2400	2403	1709	1582	2174	2055	352	420	435	450	493	424	-0.206831	0.476211	0.0614365	0.928883
FBgn0032857	247	331	171	246	247	180	31	33	33	34	34	34	-0.163635	0.748689	-0.0335869	0.987876
FBgn0032856	56	64	13	30	25	53	2	0	0	0	2	3	-0.259792	0.757777	0.101805	NA
FBgn0026756	1499	2228	1881	1574	1081	1396	212	180	209	206	209	184	-0.458795	0.156369	-0.112118	0.86731
FBgn0011638	1768	1237	1501	1513	1733	2012	123	147	197	141	188	176	0.166672	0.62576	0.00410755	0.995168
FBgn0032871	109	127	186	126	125	111	28	29	45	62	38	39	-0.241705	0.614113	0.263211	0.764877
FBgn0032873	500	321	287	310	470	382	5	6	9	15	6	7	0.0117127	0.983878	0.170754	0.903936
FBgn0032877	33	27	37	24	21	29	4	7	4	7	7	19	-0.373926	0.55171	0.420095	0.590938
FBgn0032880	4268	4601	4086	3898	4067	3645	238	264	242	357	372	386	-0.187734	0.452141	0.43724	0.0338602
FBgn0032879	53	59	68	9	30	30	1	5	4	1	3	3	-1.25972	0.00357022	-0.143329	0.904107
FBgn0032876	116	76	114	132	189	173	32	28	48	32	22	42	0.595461	0.067709	-0.198373	0.860154
FBgn0051678	797	767	696	1036	1416	1269	149	174	235	201	218	212	0.655923	7.51e-05	0.0651056	0.941329
FBgn0016054	63	45	45	16	23	36	3	7	6	3	9	10	-0.947377	0.0357759	0.130961	0.929059
FBgn0032882	669	780	685	751	867	932	76	61	65	84	95	91	0.209695	0.371898	0.259553	0.644321
FBgn0011202	6804	5439	4488	5151	7020	5717	455	480	464	497	578	505	0.0462565	0.91463	0.0530957	0.939369
FBgn0000251	2154	1756	1939	2221	2695	2371	363	306	400	475	440	479	0.264504	0.264422	0.256396	0.369927
FBgn0032886	57	49	32	86	104	116	7	4	3	8	9	6	1.01804	0.00220307	0.229684	0.851969
FBgn0032889	9017	16794	19099	9950	9897	9485	4748	4146	5838	4707	4224	5297	-0.609357	0.0624698	-0.147909	0.732352
FBgn0051673	354	640	856	1997	2240	1782	136	170	157	882	754	859	1.54438	1.39888e-07	2.16114	6.88533e-44
FBgn0051674	1360	2616	2631	1861	1895	1889	724	651	747	808	687	801	-0.24622	0.555407	0.00068616	0.999017
FBgn0051676	158	133	172	121	142	107	34	21	31	35	39	32	-0.348584	0.336452	0.139683	0.911124
FBgn0032895	9	11	13	25	49	16	1	2	0	2	1	1	1.0772	0.0605939	0.031277	NA
FBgn0032897	339	252	325	318	371	419	74	79	106	84	107	102	0.215465	0.532791	0.0594932	0.959267
FBgn0032899	97	56	88	187	179	99	28	26	34	43	40	44	0.825934	0.0438321	0.326821	0.628883
FBgn0051675	17	14	9	24	30	7	3	1	1	1	5	2	0.424126	0.613122	0.0973179	0.937484
FBgn0032900	111	76	121	186	160	160	11	14	10	22	15	14	0.63611	0.0687434	0.251205	0.828683
FBgn0032906	88	121	158	223	156	177	2	3	5	0	2	5	0.533146	0.193637	-0.130417	0.913848
FBgn0032891	149	251	295	24	81	99	21	26	25	6	13	6	-1.61593	4.69693e-05	-0.980922	0.0153141
FBgn0032883	528	595	482	428	663	688	107	121	138	142	204	131	0.0892618	0.808425	0.236582	0.651083
FBgn0032881	575	956	944	885	841	823	61	39	68	62	56	67	0.0124726	0.982076	0.0254475	0.98962
FBgn0010395	3421	3191	2863	1885	2785	2298	634	705	843	745	794	879	-0.485942	0.0094456	0.0364437	0.966511
FBgn0032911	33	51	52	26	63	60	1	2	4	0	2	1	0.0525217	0.95187	-0.188928	NA
FBgn0032913	13	1	16	11	19	28	0	2	0	11	4	0	0.566401	0.506223	0.35956	0.474905
FBgn0032919	1081	644	701	748	1194	1020	190	239	309	226	275	258	0.21445	0.598791	-0.0614414	0.942501
FBgn0032925	779	429	480	527	842	686	95	114	130	96	122	135	0.208918	0.638247	-0.048018	0.970219
FBgn0010100	19921	35485	30171	23177	29949	30752	1676	1516	1820	2140	1853	1832	-0.0715604	0.876096	0.1005	0.838669
FBgn0026577	946	754	518	557	974	1000	78	84	97	104	104	104	0.120132	0.806969	0.13942	0.860154
FBgn0032938	3430	3281	2306	1782	2586	2607	209	298	243	253	379	265	-0.409203	0.110672	0.121026	0.87934
FBgn0032935	2742	2366	2505	1975	1951	1584	63	103	107	99	138	93	-0.482	0.0450409	0.136977	0.888936
FBgn0011829	46	25	31	40	46	34	3	0	3	2	3	4	0.16687	0.814079	0.0967424	0.940358
FBgn0000239	2040	2066	1720	1774	2561	2181	179	229	260	250	251	271	0.108	0.704854	0.0922126	0.898611
FBgn0032924	658	476	457	510	598	592	30	56	47	63	64	55	0.0481859	0.914739	0.273041	0.704672
FBgn0023388	1769	2098	1776	1294	2042	2177	269	307	313	396	400	386	-0.0895698	0.800942	0.280448	0.27009
FBgn0032910	130	137	132	45	110	98	12	16	10	17	11	7	-0.676597	0.0602937	-0.128958	0.935749
FBgn0032943	7	31	15	69	74	69	4	1	2	9	10	2	1.65942	0.000138892	0.411325	0.549036
FBgn0032945	3515	4617	3966	2375	3219	2544	1445	1405	1150	2793	2447	2223	-0.602911	0.00123535	0.722415	7.41364e-05
FBgn0032946	243	285	233	743	764	561	29	16	17	48	55	49	1.35723	8.54864e-10	0.870025	0.0156919
FBgn0032940	3845	5570	2798	3879	5521	4269	216	203	228	231	173	204	0.116263	0.795974	-0.184819	0.718763
FBgn0032956	1331	1284	1232	1030	1536	1446	35	33	33	39	39	22	0.00422735	0.991842	-0.0999046	0.941489
FBgn0032961	1194	1399	1548	1109	1517	1619	68	52	83	38	38	38	-0.0186068	0.967125	-0.772592	0.0145059
FBgn0003866	355	275	357	181	348	287	63	36	68	50	42	48	-0.328024	0.35891	-0.289049	0.680997
FBgn0051612	124	138	101	28	63	51	2	8	4	2	3	5	-1.30711	3.40104e-05	-0.175192	0.889374
FBgn0000559	135460	162616	140398	101134	134171	129625	10692	11662	12036	12859	14133	12033	-0.307934	0.0862536	0.0634948	0.897365
FBgn0032981	1239	1524	1760	1189	1313	1080	50	61	52	77	82	69	-0.362267	0.186405	0.310709	0.573365
FBgn0032986	1637	1979	2158	1817	1979	1856	441	395	482	499	477	526	-0.0684114	0.849333	0.0722277	0.908678
FBgn0032988	1478	1084	1189	1443	1557	1567	117	118	127	156	158	126	0.234284	0.419083	0.150424	0.823678
FBgn0032979	1375	1597	1416	1530	1884	1852	219	224	233	214	234	248	0.214675	0.296776	-0.0695112	0.928883
FBgn0010473	40	36	34	58	62	44	0	0	0	1	7	2	0.488046	0.306779	0.373462	NA
FBgn0003386	282	278	199	284	329	218	72	76	74	87	83	66	0.092247	0.852696	-0.0248264	0.98962
FBgn0010453	33	20	21	32	51	27	5	1	4	12	2	3	0.441443	0.483796	0.183104	0.876978
FBgn0003141	389	494	604	605	567	592	190	169	197	237	247	226	0.202975	0.593796	0.221212	0.569869
FBgn0005278	1107	764	634	714	1280	1282	36	49	40	26	43	32	0.302372	0.447979	-0.331541	0.629082
FBgn0032388	1395	1296	1029	906	1343	1301	273	315	307	270	286	293	-0.118482	0.724984	-0.181029	0.644321
FBgn0032699	1476	1222	1103	967	919	1140	301	691	245	393	849	293	-0.354086	0.184723	0.0743958	0.970499
FBgn0031883	4145	4434	3733	3412	5504	5753	1012	1021	1102	1045	1204	1074	0.187122	0.534945	-0.0317724	0.966511
FBgn0031835	27	16	5	35	41	24	1	1	1	2	1	2	0.79128	0.220368	0.0841711	NA
FBgn0000286	983	1313	1055	742	1427	1670	384	339	368	359	381	400	0.121702	0.795593	-0.0512861	0.942501
FBgn0028425	386	343	333	342	535	617	104	86	154	182	161	221	0.41382	0.146098	0.537654	0.0762801
FBgn0027780	292	386	301	306	411	371	113	128	161	158	182	188	0.103364	0.769558	0.258495	0.538462
FBgn0032202	1663	1181	1329	1508	1319	1228	320	379	377	412	549	404	-0.0668395	0.889856	0.20948	0.594253
FBgn0031450	2676	2652	2559	2044	2466	2296	701	628	760	657	786	680	-0.253297	0.166846	-0.0885129	0.866774
FBgn0051720	1959	1707	1808	854	832	998	423	568	548	404	447	394	-1.03971	8.78136e-09	-0.395852	0.0668768
FBgn0032120	3463	2446	1806	2617	3420	4796	1186	1293	1292	1315	1574	1367	0.407875	0.282132	0.0536448	0.928883
FBgn0041723	38	21	21	25	40	39	6	4	1	3	8	6	0.273223	0.692732	0.148291	0.913625
FBgn0003016	358	312	183	257	479	414	100	99	106	137	147	120	0.345663	0.40646	0.260866	0.570047
FBgn0026379	542	523	515	582	735	681	67	62	100	110	118	103	0.285448	0.177413	0.371691	0.361121
FBgn0032455	743	633	641	284	495	458	252	246	268	146	181	133	-0.74249	0.00103073	-0.788533	3.20517e-05
FBgn0032001	485	643	738	633	651	542	175	143	186	198	173	177	-0.062779	0.897784	0.00825084	0.990394
FBgn0031548	657	472	535	931	1054	843	227	229	246	250	325	234	0.697344	0.00289859	0.0795709	0.918004
FBgn0032907	47	40	46	66	79	72	7	11	6	8	14	10	0.61112	0.104189	0.140165	0.928883
FBgn0031813	27778	35119	40885	45597	53700	55562	15837	12591	16113	19293	16357	18886	0.515069	0.0208943	0.171374	0.633733
FBgn0020445	252	229	170	242	283	283	49	42	43	55	43	43	0.259249	0.437873	-0.0346679	0.986124
FBgn0001991	223	163	129	189	271	191	47	77	61	67	95	55	0.272006	0.522202	0.0884362	0.942501
FBgn0032456	21007	22789	20592	13753	18716	17147	7901	7074	8533	7319	7376	7094	-0.419563	0.00609612	-0.216297	0.274546
FBgn0031645	5858	10337	7126	15588	18749	14605	3638	2251	4595	3194	2451	3877	0.993319	2.27843e-05	-0.208376	0.741194
FBgn0032859	4915	5117	5219	5517	6103	4816	1161	1068	1455	1369	1268	1419	0.0695399	0.839936	0.0301048	0.972751
FBgn0032864	71	44	49	31	18	25	5	3	2	2	1	0	-1.01258	0.0255018	-0.320245	0.610938
FBgn0032858	296	359	305	137	199	205	43	47	50	44	39	53	-0.849593	8.12352e-05	-0.125327	0.913516
FBgn0031688	27	37	27	26	57	49	4	8	2	1	11	5	0.414997	0.472341	0.0375553	0.9877
FBgn0031692	1093	927	1202	1797	1524	1220	383	346	363	495	408	442	0.447931	0.16379	0.173356	0.687478
FBgn0031690	42	30	35	97	69	84	6	7	3	13	19	7	1.08207	0.00363087	0.514157	0.434493
FBgn0053196	43	31	23	45	39	34	0	2	3	0	0	5	0.222406	0.746926	-0.00824456	NA
FBgn0032949	18364	16910	16347	19868	20443	17521	133	139	131	288	302	235	0.127138	0.673962	0.839725	1.46967e-05
FBgn0029174	1012	1247	1332	911	1167	1187	247	293	320	256	286	315	-0.182305	0.525552	-0.10993	0.860165
FBgn0032153	61	45	47	39	43	47	25	16	27	19	24	21	-0.264995	0.627237	-0.138064	0.91987
FBgn0010520	300	166	214	237	236	281	82	75	103	68	144	98	0.0983461	0.85561	0.113789	0.916732
FBgn0024285	875	812	980	1233	1640	1488	302	400	418	518	572	570	0.641412	0.000472676	0.428899	0.034367
FBgn0040064	7390	11178	10104	8585	10077	8495	3434	3457	4206	3418	3486	3765	-0.112714	0.752149	-0.161695	0.55265
FBgn0032160	1560	2452	2598	2182	1725	1416	584	536	640	489	426	496	-0.306693	0.471963	-0.407862	0.0351466
FBgn0032161	332	599	479	599	516	379	164	146	180	177	235	174	0.0649695	0.914996	0.129216	0.853726
FBgn0032162	205	276	296	395	353	280	100	124	114	121	120	130	0.358913	0.335114	0.0166542	0.98962
FBgn0051713	229	346	360	179	221	213	108	83	96	82	93	88	-0.625124	0.0229761	-0.215308	0.726512
FBgn0025700	3021	7705	8359	8071	6850	5853	1256	711	1148	1195	709	1157	0.0940131	0.892587	-0.114666	0.904107
FBgn0032156	2328	1704	1566	1641	2174	1810	402	484	466	423	526	432	-0.0406893	0.926384	-0.0829168	0.897365
FBgn0004867	26344	34609	33851	25197	25508	22840	13	4	10	6	11	9	-0.386778	0.106376	-0.0804719	0.968693
FBgn0032154	273	127	135	74	105	89	48	83	80	46	78	29	-0.956508	0.0100476	-0.441433	0.43543
FBgn0041150	83	63	51	82	79	56	13	33	14	20	35	23	0.100756	0.882772	0.154536	0.913625
FBgn0031646	21	49	31	2	4	0	0	1	0	0	0	0	-2.69937	2.73891e-07	-0.0233377	NA
FBgn0015000	1322	1410	1591	1791	2111	1819	400	399	497	574	511	553	0.352377	0.102474	0.217065	0.479139
FBgn0031655	53	70	89	166	177	195	24	26	15	22	18	28	1.22153	1.23912e-05	-0.0403727	0.987007
FBgn0031657	296	181	160	200	257	354	50	106	110	73	130	101	0.271201	0.567954	0.0655914	0.966863
FBgn0031662	522	716	655	522	492	462	174	172	237	211	203	199	-0.373546	0.182	-0.0325033	0.977063
FBgn0031651	578	808	875	738	808	737	166	134	162	136	141	163	-0.0238156	0.961303	-0.16891	0.783243
FBgn0031654	113673	115396	205146	324177	361704	426557	108981	75567	111322	128000	92730	121325	1.2314	3.94782e-06	0.0938941	0.902565
FBgn0031653	409950	502069	642541	443070	454714	330327	193020	122653	169079	201735	137373	171908	-0.355235	0.297739	-0.0320557	0.981209
FBgn0031652	310	638	392	305	352	322	160	142	120	148	128	111	-0.456965	0.194744	-0.218871	0.710972
FBgn0015834	5323	6009	5721	5168	5363	5028	1490	1681	1714	1603	1843	1733	-0.163745	0.517831	-0.0311805	0.966511
FBgn0031661	1112	1322	1383	996	1163	1147	302	305	383	336	321	374	-0.245762	0.300731	-0.0476312	0.951142
FBgn0031663	373	365	456	360	313	337	23	33	27	26	29	28	-0.262845	0.441482	-0.0867692	0.95199
FBgn0031664	384	352	347	373	418	361	44	55	54	46	93	63	0.0476407	0.9053	0.224878	0.795238
FBgn0031659	489	537	529	507	581	594	235	227	240	226	262	259	0.0684333	0.828444	-0.0262486	0.981209
FBgn0031660	2286	2899	2938	2199	2718	2733	648	693	787	761	885	938	-0.130359	0.652343	0.159037	0.645732
FBgn0051961	265	237	291	277	285	258	59	56	51	77	83	73	0.00906624	0.985196	0.314806	0.55654
FBgn0053510	359	694	1011	772	982	1127	176	142	391	139	124	257	0.389975	0.407048	-0.305104	0.763402
FBgn0053511	52	90	121	122	136	215	20	26	46	17	14	26	0.716143	0.0888295	-0.522096	0.369942
FBgn0053532	6003	3950	5626	1717	1628	1667	296	314	356	365	337	362	-1.60573	2.88589e-13	0.0263266	0.977835
FBgn0053526	3625	4618	4002	2232	5201	5895	865	986	981	952	1020	962	0.042296	0.947088	-0.0628462	0.909495
FBgn0010263	345	242	205	394	414	336	75	68	68	86	60	66	0.469601	0.157386	-0.091637	0.936517
FBgn0001301	585	709	430	549	747	715	169	222	172	303	422	201	0.170764	0.632065	0.507805	0.142816
FBgn0031689	18824	24308	20075	3514	3737	3507	6266	7089	7687	4088	4407	4732	-2.53119	4.32266e-59	-0.755437	7.64091e-10
FBgn0003231	33195	29382	28402	29204	33224	26792	755	661	886	2692	2523	2566	-0.0654503	0.849105	1.57729	1.49618e-35
FBgn0028572	1737	1334	1324	1548	2306	2464	473	573	563	649	790	600	0.448016	0.0749587	0.211058	0.538787
FBgn0000053	735	665	470	521	756	868	198	284	244	368	550	359	0.136832	0.740905	0.623791	0.0101758
FBgn0010382	26	28	30	34	28	31	1	3	2	5	2	12	0.100594	0.89937	0.402253	0.548061
FBgn0015546	182	122	85	85	105	71	41	46	40	31	55	38	-0.5614	0.192092	-0.124614	0.919555
FBgn0032117	87	89	85	104	119	138	38	41	44	56	36	60	0.401645	0.231687	0.155153	0.889463
FBgn0005677	81	84	57	81	80	114	12	10	14	9	15	12	0.250452	0.608106	-0.0651157	0.973976
FBgn0000721	4165	4984	3099	3437	4749	4377	1418	1559	1518	1616	2013	1654	-0.00861175	0.984924	0.10795	0.812756
FBgn0031649	121	53	80	106	111	96	22	42	31	33	42	33	0.233717	0.685343	0.0491788	0.979989
FBgn0032668	36	69	118	60	77	71	38	36	56	37	29	53	-0.133987	0.862527	-0.176422	0.874189
FBgn0031474	3063	3777	3028	1720	2041	1998	491	650	495	587	671	583	-0.802602	2.39994e-07	0.0434128	0.966511
FBgn0051721	1994	2807	1873	2586	3436	3640	876	819	758	1160	1218	994	0.473345	0.0426594	0.317232	0.189908
FBgn0032666	212	226	163	370	365	289	51	55	42	103	77	55	0.707903	0.00825743	0.438596	0.375692
FBgn0031530	1532	1535	2030	1074	1346	1816	639	627	760	559	614	536	-0.311438	0.338238	-0.343303	0.0585312
FBgn0032957	171	158	141	124	166	170	16	9	9	10	25	14	-0.0781294	0.862217	0.215955	0.865382
FBgn0031294	7211	6234	4343	4753	5960	6262	1990	1936	2101	1887	2096	1790	-0.109496	0.77765	-0.173329	0.500859
FBgn0031536	662	701	747	704	872	871	273	320	256	291	369	299	0.162192	0.531873	0.0470083	0.963238
FBgn0015777	146	171	116	84	80	60	36	30	24	25	28	29	-0.91122	0.00361443	-0.190348	0.866774
FBgn0043002	116	108	97	64	88	101	27	17	17	33	27	26	-0.373827	0.314777	0.260053	0.79926
FBgn0002887	147	138	109	113	204	182	47	81	55	66	58	66	0.264903	0.511803	-0.052667	0.973123
FBgn0002524	4896	6056	4860	4844	4931	3854	838	825	1024	931	1008	1071	-0.233854	0.440402	0.0503585	0.936345
FBgn0031403	80	76	110	109	89	103	28	21	18	26	23	41	0.134429	0.808486	0.209486	0.85961
FBgn0040233	1839	2524	1463	1975	2712	2378	366	299	336	408	337	332	0.227117	0.497591	-0.0093685	0.989894
FBgn0052831	272	175	189	176	189	213	22	35	35	21	27	29	-0.173688	0.690842	-0.269437	0.769885
FBgn0260439	7493	7916	6326	6631	7922	7234	2058	2029	2350	2240	2424	2341	-0.0367365	0.910391	0.00777981	0.98962
FBgn0014857	4893	5868	6209	6672	7314	7196	13	20	21	20	22	25	0.273328	0.233488	0.13493	0.925541
FBgn0005672	1224	1085	1183	756	1111	1143	72	124	98	129	182	115	-0.265983	0.298484	0.353306	0.462227
FBgn0032077	137	109	120	196	246	231	22	24	32	92	85	94	0.797222	0.000797557	1.38559	9.05987e-08
FBgn0032076	6193	7403	7698	3547	3886	2799	1018	987	1250	892	974	879	-1.05448	3.80376e-07	-0.343551	0.0428026
FBgn0004507	4173	6085	4449	3397	3570	2771	547	536	568	549	592	540	-0.59899	0.0138573	-0.0872897	0.866774
FBgn0032763	53	27	47	36	50	58	13	2	13	14	5	7	0.105723	0.891099	-0.0829369	0.966511
FBgn0032812	328	346	335	247	325	337	65	101	99	70	92	78	-0.195565	0.495484	-0.221155	0.747382
FBgn0031930	6288	9500	8976	8148	6149	4640	3177	2476	2714	3232	2473	2693	-0.369607	0.360713	-0.10376	0.876658
FBgn0032515	517	560	506	661	631	590	107	92	103	136	148	156	0.213172	0.469366	0.384908	0.236648
FBgn0027094	2903	3363	3095	3085	4100	4115	918	930	1055	973	983	1243	0.217827	0.297568	0.0261471	0.977835
FBgn0031322	1613	1848	1629	1652	2050	1697	229	204	253	221	245	212	0.0419738	0.898284	-0.122593	0.83803
FBgn0031575	48	62	40	8	14	21	15	10	14	0	7	12	-1.57767	0.000224978	-0.472787	0.494685
FBgn0031995	2072	1965	1649	1001	1439	1365	586	687	671	702	980	692	-0.617841	0.000778168	0.156779	0.745011
FBgn0011272	45136	56676	56893	52169	46293	39809	13058	14408	15154	14161	16971	15380	-0.213672	0.535863	0.00907738	0.98962
FBgn0032157	600	608	489	535	741	643	176	219	222	243	294	252	0.125578	0.67951	0.222181	0.576155
FBgn0043841	344	220	237	419	326	273	68	65	65	104	93	87	0.303954	0.504066	0.351633	0.417742
FBgn0010265	34494	46049	48700	39270	35588	28767	11106	11023	12428	11460	12016	12038	-0.327557	0.320924	-0.0729475	0.857646
FBgn0022893	1350	1432	1509	1389	1546	1481	296	280	325	336	282	319	0.000121799	0.999762	-0.0517654	0.946366
FBgn0031285	28412	24020	22685	24408	27790	24495	5779	6278	5942	6393	7456	5945	-0.0103837	0.979843	0.0154221	0.988526
FBgn0028540	3701	3292	2915	205	310	307	465	631	476	169	308	174	-3.54471	8.88333e-92	-1.22842	3.80402e-08
FBgn0010607	215	184	199	195	198	218	34	26	41	28	30	34	-0.00942366	0.984757	-0.185464	0.865382
FBgn0025683	24056	28593	25510	26511	28610	23525	3339	3385	3957	3970	4150	4285	-0.0238183	0.95333	0.10043	0.777857
FBgn0004363	13144	20853	20657	20264	19871	17220	3664	3127	3956	3986	3433	3953	0.0393073	0.939037	-0.027685	0.973872
FBgn0014396	9325	6051	2975	2873	6045	8297	1964	3655	2648	2438	4584	2706	-0.128185	0.898487	0.091905	0.929059
FBgn0031270	43	39	34	42	46	52	16	23	21	12	17	16	0.207145	0.724231	-0.343417	0.683527
FBgn0016977	2233	1766	998	1945	2183	1732	185	185	215	172	185	168	0.18458	0.701329	-0.250995	0.478552
FBgn0016930	1967	2167	1079	1803	2336	2001	347	351	374	395	526	375	0.187271	0.659239	0.144119	0.784881
FBgn0031971	213	243	260	254	229	269	82	85	111	122	99	107	0.035036	0.944558	0.116295	0.895452
FBgn0000406	494	857	604	703	644	474	480	374	530	292	213	206	-0.111598	0.827883	-0.972289	8.15306e-07
FBgn0032130	728	587	689	579	961	871	143	169	173	201	269	210	0.195645	0.553592	0.339792	0.276097
FBgn0001125	4422	5993	7746	3667	3605	3666	1250	1261	1665	1119	1182	1416	-0.733844	0.00510772	-0.260937	0.330229
FBgn0000640	3	10	4	10	12	28	2	1	2	1	3	1	1.0017	0.149291	-0.01949	NA
FBgn0032259	170	196	237	137	151	155	75	83	69	69	69	51	-0.467173	0.116781	-0.32674	0.539116
FBgn0032815	1571	1205	1025	697	1098	904	349	441	393	279	344	266	-0.530251	0.0406697	-0.495411	0.0207646
FBgn0041789	4531	4823	4840	3865	5051	3852	986	994	1091	1358	1290	1240	-0.194483	0.431514	0.218063	0.335413
FBgn0045842	425	477	351	515	632	628	178	172	153	181	185	147	0.447492	0.0379135	-0.0850023	0.92254
FBgn0031515	2296	2947	2555	710	714	642	521	456	599	471	366	475	-1.89397	5.75652e-27	-0.346628	0.19331
FBgn0053301	3485	3760	4761	5949	6753	5882	1005	844	1083	2526	2169	2086	0.569801	0.00909232	1.04207	5.9434e-13
FBgn0032955	1808	1956	1357	1420	2447	2758	326	341	398	348	402	399	0.29608	0.384506	-0.00358705	0.994171
FBgn0031637	4136	3644	3121	3379	4073	3311	846	938	980	1066	1304	1026	-0.0580691	0.876145	0.171513	0.606063
FBgn0015664	1060	950	772	560	785	675	294	305	280	215	300	234	-0.497293	0.0233722	-0.327722	0.277069
FBgn0053679	5	2	0	0	0	2	0	0	0	0	0	0	-0.368036	0.639438	NA	NA
FBgn0054010	35	33	63	6	23	11	22	10	12	5	0	4	-1.43288	0.0045781	-0.929573	0.0278893
FBgn0054011	111	154	72	24	28	32	12	6	6	9	5	4	-1.83119	1.1566e-07	-0.221456	0.860154
FBgn0065110	29	41	55	14	39	23	1	10	6	2	1	1	-0.668251	0.238784	-0.483682	0.358581
FBgn0041004	553	604	631	620	697	607	22	26	21	17	23	17	0.0640517	0.856953	-0.272332	0.784818
FBgn0040011	983	957	864	1160	1411	1240	77	98	102	153	147	142	0.391668	0.0342247	0.505589	0.0635773
FBgn0039958	1311	1391	1429	1315	1427	1375	262	311	328	329	323	373	-0.0436647	0.895744	0.0691972	0.925541
FBgn0000384	665	682	629	684	825	836	49	78	76	75	76	88	0.197857	0.382216	0.105694	0.921486
FBgn0083961	183	213	242	176	144	143	62	44	52	44	43	32	-0.463077	0.16733	-0.422178	0.409962
FBgn0083962	1981	2042	1584	1406	1977	1860	647	641	714	621	748	653	-0.143849	0.610468	-0.0980897	0.838669
FBgn0083970	71	46	95	71	51	39	10	8	15	14	18	17	-0.365638	0.553251	0.271523	0.80696
FBgn0083973	10	22	27	22	9	17	8	2	1	6	2	1	-0.230255	0.800942	-0.0962702	0.941489
FBgn0002566	1747	2030	1891	1117	1437	1358	159	146	166	106	109	100	-0.572061	0.000261245	-0.633749	0.00494069
FBgn0064225	72056	84376	76348	63234	69361	53342	7575	9368	9674	9053	11123	10008	-0.348165	0.135976	0.0633109	0.913774
FBgn0040010	1248	1571	1348	979	1113	1042	188	167	220	242	254	251	-0.440181	0.0198245	0.247842	0.473118
FBgn0085188	885	885	866	819	890	831	146	162	169	154	166	163	-0.0905923	0.756489	-0.089544	0.90741
FBgn0085192	234	223	264	96	125	176	51	46	75	32	38	33	-0.870124	0.0015521	-0.679045	0.0579707
FBgn0085201	11	7	12	61	61	63	13	5	13	17	1	8	2.21334	1.68375e-08	-0.133542	0.928943
FBgn0085205	12949	14140	16186	13798	13103	11974	4436	3210	4396	5772	4073	5007	-0.18032	0.572485	0.178843	0.718176
FBgn0085212	105	112	106	48	87	112	45	37	66	33	44	49	-0.418517	0.328064	-0.267532	0.731726
FBgn0085370	6022	4730	3074	3515	5414	5104	1410	1543	1531	1769	1964	1638	-0.0323605	0.954643	0.136654	0.691434
FBgn0085409	128	153	109	149	191	149	31	39	52	47	47	43	0.272178	0.457261	0.0485219	0.977063
FBgn0085410	56	48	41	37	54	51	13	4	14	6	12	10	-0.0751254	0.914051	-0.122986	0.939296
FBgn0085423	8725	9043	9477	6263	8919	9374	2746	2217	3112	2743	2076	2810	-0.202333	0.410521	-0.175035	0.703528
FBgn0085424	7687	6640	7284	6154	7846	7732	1879	2164	1979	2003	2611	2012	-0.0421688	0.898126	0.0145855	0.98962
FBgn0085427	81	93	85	101	123	121	7	6	5	4	11	5	0.351013	0.309045	0.00771743	0.99436
FBgn0085450	899	1346	857	1113	1307	1198	310	296	254	395	368	298	0.180582	0.596246	0.165168	0.773553
FBgn0086130	240	235	266	211	234	249	44	39	36	39	55	42	-0.13465	0.701711	0.0546725	0.973323
FBgn0086251	84	39	39	75	142	119	3	9	6	12	12	9	0.875146	0.0386433	0.347824	0.698507
FBgn0086347	11652	15155	12352	16049	20060	19855	5272	5252	5213	6845	7486	6196	0.46212	0.00839327	0.253223	0.222249
FBgn0086357	13271	27567	28813	20854	20503	18651	7291	5722	7423	8066	6524	7964	-0.228803	0.62493	0.0298099	0.974819
FBgn0086442	1806	1682	1432	1183	1873	1587	183	187	211	180	173	203	-0.136689	0.660029	-0.163049	0.760703
FBgn0086443	2909	3740	3265	2697	3387	3742	858	901	1167	956	1021	1111	-0.0588694	0.862217	-0.0289075	0.973123
FBgn0086444	303	287	212	213	311	328	59	93	71	76	97	87	0.0324235	0.950963	0.0861483	0.939958
FBgn0086445	115	130	111	94	63	95	21	22	21	26	30	26	-0.485482	0.213431	0.171831	0.889463
FBgn0086446	484	454	527	601	722	728	16	22	27	52	29	37	0.426756	0.0395695	0.542229	0.299501
FBgn0086451	758	419	352	538	862	816	187	223	237	244	377	306	0.440277	0.278646	0.367472	0.220599
FBgn0086657	631	580	486	582	709	673	87	108	99	84	133	109	0.162394	0.575846	0.024478	0.98927
FBgn0086683	1019	1044	1076	1092	1180	1085	86	89	114	93	98	97	0.0569079	0.863186	-0.102735	0.908678
FBgn0086691	1323	2603	3065	1784	1488	1331	723	684	658	695	630	667	-0.576256	0.13919	-0.161816	0.678791
FBgn0086698	390	388	361	331	422	444	69	71	75	81	113	97	0.0221354	0.955308	0.278201	0.598646
FBgn0086707	874	916	802	708	979	1119	117	129	179	173	162	147	0.0589542	0.875934	0.0687669	0.941329
FBgn0086710	30346	37033	36466	27701	27501	23506	7940	6566	9303	8887	7336	8811	-0.417634	0.0732716	-0.0319687	0.973123
FBgn0086711	42	48	32	30	47	23	8	6	16	6	4	5	-0.290255	0.652041	-0.464247	0.513707
FBgn0086779	5123	7305	5224	1024	1339	1354	436	615	598	115	119	101	-2.2295	2.86636e-37	-2.21479	2.30409e-38
FBgn0086855	243	164	211	186	250	271	39	25	43	38	48	52	0.130502	0.766643	0.19946	0.842704
FBgn0086909	2569	2437	2541	984	1142	1023	706	810	815	582	587	549	-1.27937	8.47543e-18	-0.531413	0.000421096
FBgn0086912	389	201	192	254	316	438	23	38	40	27	44	36	0.284617	0.571641	-0.0227836	0.98962
FBgn0243513	28	35	43	53	32	59	5	4	4	6	3	12	0.361925	0.555789	0.205828	0.86731
FBgn0250785	218	211	185	318	327	289	51	56	83	66	77	62	0.550885	0.0236946	0.00234183	0.997658
FBgn0250786	2320	1933	1616	1780	2902	2821	717	724	833	828	883	857	0.283081	0.351183	0.0595628	0.913774
FBgn0250837	159	172	211	139	127	188	24	32	66	53	37	59	-0.281215	0.489827	0.14835	0.90741
FBgn0250843	2941	3621	3930	2990	3127	2660	550	526	767	682	668	780	-0.283307	0.308616	0.0978939	0.876658
FBgn0250867	79	42	57	225	437	696	18	30	25	116	100	90	2.54207	1.00397e-13	1.58291	1.08853e-09
FBgn0250906	5233	6911	6774	4301	3822	3556	1851	1733	2268	2013	2006	2173	-0.694766	0.00262904	-0.0266313	0.973123
FBgn0259111	7436	7271	6476	4435	6023	5653	2377	2215	2270	2387	2554	2116	-0.437875	0.00751214	-0.0762537	0.889913
FBgn0259176	20033	24863	15841	15317	21544	22072	6356	6716	5313	6208	6750	5049	-0.0889847	0.810471	-0.146682	0.783243
FBgn0259229	32	71	56	1767	1492	1528	11	15	16	132	175	178	4.58136	1.74945e-71	2.7412	2.03555e-29
FBgn0259482	111	116	116	113	124	97	19	13	27	20	16	19	-0.0724409	0.890324	-0.132467	0.928883
FBgn0259715	10	4	2	14	13	7	0	1	1	1	0	0	0.662054	0.424867	-0.0507279	NA
FBgn0259735	1492	1897	1232	1762	2447	3616	543	577	555	647	829	668	0.66953	0.02127	0.222491	0.46358
FBgn0259749	3568	2777	2649	2495	3604	4011	898	1125	1065	1374	1870	1438	0.106301	0.775895	0.452656	0.0212167
FBgn0259818	62	54	39	41	99	90	1	1	1	1	2	2	0.445578	0.382703	0.0827485	NA
FBgn0259822	81	78	63	64	113	82	2	4	2	4	9	5	0.154111	0.768667	0.316074	0.710972
FBgn0259896	4	15	5	27	23	19	0	0	2	1	1	0	1.10765	0.0721433	-0.00282342	NA
FBgn0259964	27	18	21	5	9	8	0	0	2	1	4	4	-1.26125	0.0233409	0.269605	0.64704
FBgn0259984	358	408	232	394	504	478	117	106	123	99	109	111	0.403787	0.187833	-0.209633	0.694673
FBgn0259998	80243	87411	92547	196723	200592	187702	13763	9876	15870	29941	23694	29896	1.10837	1.6961e-11	0.9041	4.69495e-07
FBgn0260000	168	92	94	274	290	288	28	20	51	68	65	44	1.14532	0.000100066	0.557465	0.242314
FBgn0260407	244	292	348	245	307	312	40	35	59	47	42	51	-0.0798029	0.853082	-0.0325948	0.9877
FBgn0260486	224	172	120	264	250	195	57	66	61	66	98	83	0.403159	0.326364	0.259622	0.673471
FBgn0260632	3080	4018	2922	2051	3174	3578	595	698	609	579	659	494	-0.234538	0.465965	-0.240791	0.466703
FBgn0260639	103	101	100	79	98	109	10	12	25	26	19	14	-0.129925	0.775474	0.142523	0.923303
FBgn0260749	693	525	587	461	806	706	137	161	162	185	248	159	0.0599327	0.897297	0.220847	0.667634
FBgn0260750	384	543	549	322	346	361	157	168	148	129	133	140	-0.539692	0.0310841	-0.322675	0.356642
FBgn0260817	140	126	117	113	124	128	49	29	39	56	38	98	-0.106583	0.808486	0.438411	0.473118
FBgn0260861	302	390	321	270	255	295	90	89	114	70	121	89	-0.326002	0.25648	-0.157147	0.854541
FBgn0261020	1735	2488	2824	1973	2119	1998	818	709	916	912	914	1069	-0.239534	0.483796	0.126959	0.784881
FBgn0261064	716	782	743	609	725	712	176	190	200	195	227	206	-0.172255	0.471446	0.0314277	0.976684
FBgn0261068	300	367	383	248	294	255	111	89	131	118	157	152	-0.42621	0.0900009	0.227531	0.672876
FBgn0261089	224	240	168	235	231	233	53	78	82	56	73	68	0.109183	0.795595	-0.19072	0.815522
FBgn0261239	864	833	525	600	822	797	20	33	15	40	29	27	-0.047581	0.920208	0.254232	0.807512
FBgn0261266	6	5	8	6	4	5	0	0	0	0	2	1	-0.225366	0.833821	0.109339	NA
FBgn0261268	1831	2078	2013	2007	2557	2308	295	308	384	362	426	439	0.165328	0.465514	0.191057	0.612848
FBgn0261278	655	647	640	384	628	622	97	129	148	135	166	134	-0.301155	0.264569	0.0956521	0.914711
FBgn0261396	2744	3344	3337	3197	3213	3058	196	227	236	254	288	295	-0.0262484	0.948977	0.215227	0.570867
FBgn0261437	256	333	366	209	290	302	92	90	102	85	106	107	-0.295421	0.36009	-0.0412835	0.973976
FBgn0261458	11048	10833	10796	8093	11115	10061	1838	1912	2345	2368	2426	2811	-0.207543	0.297568	0.201055	0.462614
FBgn0261509	11	36	31	10	29	25	0	0	0	4	0	0	-0.278187	0.743079	0.12433	NA
FBgn0261535	373	168	182	219	367	413	83	122	118	113	173	133	0.361338	0.472693	0.226403	0.704898
FBgn0261560	23857	28224	24067	27230	18144	22769	6137	8585	4539	7461	11109	5188	-0.164394	0.687253	0.108771	0.941329
FBgn0261563	186	146	95	249	317	315	50	66	83	126	92	86	0.94187	0.000905195	0.428911	0.315385
FBgn0261597	53999	71686	73353	43875	47761	41012	16659	17041	19189	18514	18664	18443	-0.603516	0.00439084	-0.039555	0.938355
FBgn0261608	29821	38553	40079	30555	28289	23329	9006	9359	10701	9664	10218	10449	-0.409217	0.15137	-0.0499272	0.919555
FBgn0261647	749	721	673	486	694	681	156	162	169	183	221	184	-0.251557	0.296043	0.142573	0.812139
FBgn0261671	3742	2705	1613	2520	3384	2660	913	819	1104	1066	1000	1112	0.0399756	0.950276	0.0532166	0.93695
FBgn0261787	1606	1644	1314	1243	1900	1710	236	250	310	278	306	281	0.0332475	0.92929	0.00834989	0.989894
FBgn0261800	801	554	535	407	617	502	168	139	181	162	184	180	-0.350049	0.270775	-0.0054611	0.992876
FBgn0261802	7697	8437	5371	6766	8903	7764	1315	1393	1360	1592	1793	1614	0.078649	0.836803	0.171509	0.538787
FBgn0261822	21552	24930	19776	24177	26712	23440	5714	5278	6031	5774	5677	5830	0.128409	0.640814	-0.0899736	0.821906
FBgn0261836	2647	2173	1755	3638	4299	3771	970	1036	1075	1169	1415	1137	0.766771	0.000231703	0.147571	0.673471
FBgn0261881	152	155	170	196	181	177	26	23	31	26	19	15	0.174893	0.658972	-0.363949	0.628883
FBgn0261938	1351	1079	899	567	940	884	284	369	337	294	361	305	-0.517356	0.0530503	-0.15203	0.769885
FBgn0261976	46	66	64	48	36	57	27	30	22	17	20	20	-0.316642	0.564839	-0.413758	0.550803
FBgn0261983	1215	1126	974	906	1054	968	254	263	310	291	319	312	-0.215568	0.380905	0.0416318	0.960094
FBgn0261999	130	132	104	141	202	167	36	37	42	74	56	40	0.411083	0.177934	0.356685	0.573365
FBgn0262001	18	14	10	7	3	5	7	6	4	1	0	5	-1.01628	0.135058	-0.401854	0.537808
FBgn0262126	2217	4444	3537	3321	4298	4760	1014	831	1111	985	962	897	0.222526	0.584809	-0.15947	0.658871
FBgn0262160	580	729	299	554	677	827	215	165	215	244	312	228	0.294843	0.521245	0.256549	0.528145
FBgn0262357	25683	22760	35589	919	1087	1635	6122	6236	7023	5367	5725	6293	-4.34482	4.97787e-75	-0.261466	0.145849
FBgn0262467	466	724	739	633	726	623	136	104	145	137	152	157	9.69473e-05	0.999762	0.0895635	0.918186
FBgn0262475	4527	5261	4119	3622	4523	4473	1254	1206	1303	1188	1311	1170	-0.181085	0.429183	-0.148507	0.619259
FBgn0262599	12	11	11	4	8	1	0	0	0	0	0	1	-0.895696	0.231822	0.0183015	NA
FBgn0262601	478	552	735	539	551	581	159	184	264	168	180	313	-0.115308	0.781001	0.0187482	0.98962
FBgn0262647	357	319	260	226	327	429	71	69	114	87	99	91	0.0105737	0.984971	0.0176966	0.98962
FBgn0262743	899	813	751	848	1463	1381	256	252	390	352	305	353	0.503476	0.0344355	0.0628768	0.941489
FBgn0262782	17724	26116	25951	19367	19563	15449	6021	6558	6861	7235	8021	7603	-0.373023	0.220462	0.114337	0.707923
FBgn0262872	9174	8381	6738	10754	15016	13299	3319	3117	3372	4422	4492	4046	0.619863	0.000975467	0.275468	0.114259
FBgn0263027	40	39	48	68	109	87	25	22	22	29	34	35	0.922049	0.00613516	0.285639	0.739112
FBgn0263080	8183	4837	6449	1620	1853	2476	876	797	1198	738	795	744	-1.67959	1.97648e-12	-0.416744	0.0330588
FBgn0263081	69604	55747	67888	34505	37080	32778	2751	2498	2774	13390	11391	12039	-0.903892	1.59348e-06	1.99568	3.21744e-57
FBgn0263133	433	473	417	317	490	573	168	263	230	206	264	261	0.00162043	0.998131	0.0255429	0.986135
FBgn0263198	1139	1340	1227	993	1468	1769	339	358	406	407	456	372	0.128125	0.720864	0.0461343	0.949428
FBgn0263200	2494	3543	3381	2069	2278	1869	584	698	699	602	632	604	-0.613601	0.00660898	-0.213147	0.43543
FBgn0263234	8020	10822	11123	7061	7405	6808	2280	2611	2555	2338	2864	2328	-0.513661	0.02229	-0.0987435	0.83803
FBgn0263235	12510	16832	17655	10851	11187	10701	4403	4640	4748	5513	6185	5333	-0.540041	0.0155772	0.180463	0.438705
FBgn0263256	293	140	158	115	111	128	23	38	24	41	44	36	-0.715632	0.0623502	0.29087	0.717618
FBgn0263278	651	705	714	1003	1115	1228	226	311	321	355	340	381	0.635925	0.000210597	0.200986	0.632789
FBgn0263598	55743	78705	64645	62681	75475	65069	22074	20965	23695	25709	26364	25117	-0.00903794	0.982076	0.0923193	0.79612
FBgn0263773	8258	5256	9181	10211	13617	12099	1871	2899	2435	2387	3124	2412	0.576184	0.0434678	0.0154649	0.98962
FBgn0263846	7	14	14	9	23	14	0	0	2	0	2	0	0.243644	0.790329	-0.00360816	NA
FBgn0263852	428	913	1019	648	590	555	161	138	194	146	104	176	-0.390907	0.37756	-0.276838	0.596054
FBgn0263873	2828	2731	1906	1644	2641	2557	518	631	556	626	656	588	-0.176282	0.618317	0.0134087	0.98962
FBgn0263933	2172	1719	1698	1415	1978	1643	290	269	373	259	289	286	-0.197259	0.49545	-0.252899	0.423834
FBgn0264087	39	46	37	67	95	78	13	16	30	6	9	7	0.859173	0.0109564	-0.83412	0.0647346
FBgn0264295	781	721	683	495	524	398	30	48	91	53	49	106	-0.63646	0.00525942	0.15369	0.904107
FBgn0264296	13703	13634	13260	7318	7806	5827	4119	2881	4271	2098	1849	2031	-0.958708	6.69883e-07	-0.959514	4.67871e-09
FBgn0264341	14	11	3	172	85	40	2	2	1	5	15	12	2.54199	2.87086e-07	0.806869	0.0635773
FBgn0264494	229	198	158	206	243	235	16	11	20	29	28	26	0.175437	0.640235	0.485254	0.423029
FBgn0264546	1	3	0	0	0	0	0	0	0	0	0	0	-0.326238	0.564101	NA	NA
FBgn0264695	13701	10185	7766	12449	19501	14236	2188	1930	1954	2663	2540	1980	0.468155	0.121221	0.1147	0.842704
FBgn0264744	24	24	14	14	15	19	1	0	4	6	7	2	-0.333112	0.659239	0.327198	0.636391
FBgn0264750	41499	38975	41175	35530	36344	31834	12172	9675	13522	11693	10285	11501	-0.258587	0.289156	-0.178497	0.612848
FBgn0264815	1179	953	725	355	536	457	176	210	203	325	344	302	-1.09119	1.78098e-06	0.565613	0.00323152
FBgn0264855	1335	1265	1144	900	1134	1062	196	165	171	190	209	174	-0.314685	0.106529	-0.0124034	0.98962
FBgn0264894	1229	847	770	772	1042	716	225	282	208	214	306	210	-0.20699	0.603357	-0.0882047	0.924687
FBgn0264895	855	797	747	696	915	955	176	205	254	189	215	239	0.0449901	0.898126	-0.0837546	0.916732
FBgn0264953	103	106	73	143	179	163	20	20	20	60	47	49	0.703169	0.0116879	0.962404	0.00383479
FBgn0264978	1056	1376	1342	1138	1459	1553	108	114	130	132	124	127	0.0855833	0.797397	0.00875649	0.990394
FBgn0264979	571	614	512	179	190	199	28	26	24	26	45	24	-1.57346	9.56643e-19	0.113561	0.93695
FBgn0265002	16	17	17	9	21	28	0	0	2	0	0	0	0.113103	0.908939	-0.0531492	NA
FBgn0265262	291	227	199	236	320	212	71	88	68	69	89	57	0.050519	0.922953	-0.170947	0.851969
FBgn0265298	826	906	1126	789	1074	1218	186	233	275	190	239	267	0.0491001	0.912271	-0.0967317	0.903936
FBgn0265778	476	376	468	295	670	549	138	223	216	196	258	177	0.112614	0.821323	0.012587	0.989858
FBgn0266369	162	195	196	153	186	204	22	20	20	32	15	11	-0.0708496	0.874427	-0.12843	0.932922
FBgn0266449	4614	6839	6864	8355	7910	7105	628	569	831	754	694	858	0.311	0.328427	0.0755397	0.916366
FBgn0266521	17	19	23	36	29	16	3	1	1	1	1	1	0.35721	0.62925	-0.115272	NA
FBgn0266557	3492	2691	1511	2879	3723	3112	375	349	391	403	457	442	0.2758	0.525538	0.101798	0.851969
FBgn0266666	1415	1770	1855	1423	1367	1251	423	328	457	378	307	428	-0.338026	0.214222	-0.208125	0.651083
FBgn0266670	882	832	765	662	790	950	308	323	321	325	375	324	-0.0914963	0.78175	-0.0127197	0.98962
FBgn0267252	8	9	17	12	8	16	0	1	0	0	1	2	0.0307924	0.979859	0.079911	NA
FBgn0267330	3091	4752	5366	4816	5109	4451	199	177	259	194	154	187	0.0824609	0.862217	-0.320306	0.363061
FBgn0267347	23	24	21	16	14	26	2	4	3	1	1	2	-0.266363	0.728666	-0.245934	0.764907
FBgn0267365	542	578	566	527	532	574	101	99	101	105	82	89	-0.0816376	0.800942	-0.211408	0.733295
FBgn0267486	263	205	161	406	555	355	39	44	40	80	68	48	0.965556	0.000386797	0.448318	0.351275
FBgn0267488	200	228	207	180	234	218	56	58	62	50	45	52	-0.0521653	0.899606	-0.312594	0.593523
FBgn0267727	125	64	98	68	95	89	32	14	39	30	11	24	-0.226052	0.674036	-0.299669	0.763402
FBgn0267821	2055	2145	1645	1888	2476	2284	339	308	364	435	474	460	0.136733	0.615835	0.306483	0.16799
FBgn0267828	6590	10868	12255	18192	20394	17792	4965	4928	5757	7498	7396	7242	0.842856	0.0013218	0.376871	0.00386932
FBgn0267976	1842	2640	2679	2659	2436	2585	325	264	385	411	353	361	0.0686437	0.87648	0.093401	0.894781
FBgn0270924	506	481	471	431	636	632	41	59	59	52	53	64	0.160091	0.593017	-0.0196306	0.98962
FBgn0283427	5748	6207	3052	4379	4511	7432	1193	977	1070	1005	1201	934	0.0761726	0.898284	-0.157811	0.707247
FBgn0283467	200	180	191	175	203	178	49	55	46	66	51	52	-0.0788382	0.851545	0.0449826	0.977835
FBgn0283525	152	157	165	101	130	160	51	46	62	60	61	80	-0.315207	0.360831	0.190783	0.823678
FBgn0283531	22	1	12	11	11	9	0	0	0	0	0	0	-0.137554	0.908084	NA	NA
FBgn0283658	3742	5226	4616	3683	4337	4417	1354	1416	1507	1514	1708	1646	-0.165159	0.553592	0.0681403	0.889463
FBgn0283659	97	89	75	66	92	117	21	27	14	22	27	31	0.0194681	0.976071	0.162639	0.902151
FBgn0283682	1048	1145	883	944	1233	1168	245	260	254	286	302	315	0.0733246	0.812717	0.125241	0.817424
FBgn0284220	653	631	450	390	587	631	27	41	58	35	35	57	-0.157634	0.676224	-0.0663958	0.970219
FBgn0284244	124	122	91	294	232	134	52	44	55	67	71	45	0.87265	0.0233722	0.133073	0.902505
FBgn0284248	5496	11028	11307	10051	9720	8848	3193	2276	3752	3148	2480	3464	0.0111799	0.985215	-0.113064	0.877077
FBgn0284251	669	334	344	371	635	876	23	46	28	48	70	43	0.373067	0.45278	0.454307	0.415353
FBgn0284253	1512	1505	1330	1448	1949	2249	657	667	870	786	928	878	0.315901	0.175455	0.124274	0.776038
FBgn0284255	2754	2864	3190	2437	2804	2639	880	832	1132	923	967	1104	-0.200228	0.390699	-0.0321964	0.971283
FBgn0284256	1560	1782	1473	1235	1935	2141	337	446	479	420	508	536	0.0801816	0.831597	0.095346	0.889463
FBgn0285948	71241	86743	84880	61488	64077	55313	8376	7777	9601	9935	9281	10152	-0.446846	0.0340917	0.0760669	0.874787
FBgn0285971	120	97	126	105	201	143	36	40	37	58	59	69	0.301619	0.476682	0.494428	0.242724
FBgn0286027	177	144	193	140	186	157	14	13	21	15	16	20	-0.135622	0.75014	-0.0118451	0.990858
FBgn0286198	466	510	575	470	674	907	157	207	172	224	330	221	0.326398	0.330172	0.366194	0.295817
FBgn0286781	1596	1798	1637	1436	2231	2594	608	723	658	667	695	614	0.246913	0.4073	-0.121544	0.805607
FBgn0286786	1039	449	844	701	868	1157	230	276	322	263	351	330	0.149384	0.790329	0.071162	0.928883
FBgn0286875	23	25	12	18	73	59	0	4	7	7	13	7	0.998068	0.0691027	0.40865	0.585296
FBgn0286898	3992	4371	3722	3261	5306	5697	869	788	909	990	1037	940	0.172857	0.588429	0.0901794	0.851969
FBgn0287204	406	553	566	380	489	490	183	158	194	193	205	186	-0.207912	0.516328	0.0109049	0.989758
FBgn0031628	79	103	93	45	89	96	21	12	30	21	45	22	-0.29796	0.540932	0.241817	0.830615
FBgn0031630	167	129	140	70	73	81	68	72	84	48	69	75	-0.949571	0.00057773	-0.286223	0.62272
FBgn0031632	93	100	110	82	93	85	11	26	12	24	12	27	-0.249701	0.54357	0.143223	0.923363
FBgn0031636	2877	3095	2190	7794	9606	6839	1654	1481	1576	2065	2062	1707	1.48313	5.10953e-14	0.18091	0.588922
FBgn0031638	269	247	272	193	198	199	70	92	96	79	78	67	-0.44182	0.0838609	-0.274777	0.614035
FBgn0031640	555	711	578	522	590	646	232	237	250	244	262	208	-0.106811	0.738592	-0.118267	0.850884
FBgn0031643	863	881	873	973	1407	942	282	268	310	345	362	363	0.28566	0.291887	0.190274	0.590938
FBgn0031639	302	478	511	441	479	462	105	137	158	167	146	184	0.0567788	0.912023	0.1854	0.765152
FBgn0031635	2659	2433	2275	2023	2454	2385	795	864	860	938	1097	913	-0.145499	0.548056	0.103566	0.826783
FBgn0031634	142	169	89	14	18	20	14	17	17	9	10	8	-2.66826	1.56732e-15	-0.541522	0.379274
FBgn0031633	2943	2859	2940	2367	2673	2373	615	729	826	727	903	856	-0.27339	0.180333	0.0792021	0.895452
FBgn0031631	16	12	15	32	48	48	6	3	3	6	12	4	1.30156	0.00264221	0.262123	0.807512
FBgn0028482	7	5	10	50	64	38	2	0	1	0	3	5	2.23194	3.74321e-07	0.169257	0.838669
FBgn0020762	1873	1677	1737	1243	2292	1682	434	443	823	500	573	876	-0.0819831	0.83551	0.0896558	0.933693
FBgn0026319	225	210	258	391	528	708	61	61	74	89	74	122	1.11821	3.79165e-06	0.36435	0.456022
FBgn0027560	124	90	67	90	64	31	27	22	12	42	25	9	-0.519034	0.37137	0.105889	0.946366
FBgn0022153	1821	1995	1682	1786	2356	2580	694	831	853	917	967	904	0.234788	0.307045	0.110391	0.80696
FBgn0031601	316	289	357	314	278	335	70	101	89	81	91	80	-0.0860781	0.843066	-0.140758	0.873595
FBgn0031603	158	210	170	228	250	203	45	53	63	58	63	59	0.293341	0.373761	0.041916	0.978325
FBgn0031604	485	366	342	410	472	564	86	124	135	104	161	122	0.221064	0.524039	0.0451073	0.973123
FBgn0031608	47	40	49	54	78	73	17	15	34	21	32	29	0.4951	0.233488	0.144729	0.916732
FBgn0031611	250	306	258	256	318	317	81	77	109	89	88	77	0.0832444	0.814423	-0.158337	0.842704
FBgn0011603	1000	1023	977	807	1251	1527	325	426	398	498	565	423	0.187982	0.590164	0.236372	0.513236
FBgn0031609	253	223	220	127	168	205	78	54	73	84	62	71	-0.509016	0.0661253	-0.025251	0.98962
FBgn0053002	213	426	420	440	348	306	126	95	139	174	155	172	0.0292677	0.967807	0.330938	0.368022
FBgn0019982	2259	3333	3683	2289	2337	2023	542	528	755	640	610	635	-0.491595	0.0844964	-0.0552098	0.940033
FBgn0031607	514	514	509	403	389	390	184	147	182	137	169	154	-0.401765	0.0818063	-0.250939	0.553172
FBgn0031606	408	330	334	337	413	457	151	143	146	155	164	165	0.117473	0.741688	0.0180376	0.98962
FBgn0025684	392	463	446	533	530	542	173	175	186	202	192	208	0.26072	0.325666	0.0541324	0.948059
FBgn0027609	237	199	183	196	245	257	81	91	72	85	120	80	0.120214	0.754308	0.0841071	0.940033
FBgn0031602	1375	1588	1583	143	212	327	450	501	431	364	362	318	-2.65272	2.39367e-28	-0.49247	0.0139654
FBgn0031600	564	678	767	795	768	685	270	207	287	271	248	248	0.125423	0.744275	-0.0978861	0.891683
FBgn0031598	317	303	333	319	419	490	125	130	158	166	183	181	0.301398	0.283635	0.228031	0.595661
FBgn0031597	49	61	38	44	71	82	13	16	9	18	19	18	0.325144	0.535863	0.248994	0.828683
FBgn0000547	294	232	143	305	394	314	77	65	79	111	96	94	0.522216	0.134437	0.291437	0.565045
FBgn0014033	28	45	34	13	17	13	5	1	2	2	3	0	-1.14656	0.0144836	-0.141003	0.893061
FBgn0040102	1	2	6	8	2	5	0	0	0	2	5	0	0.340002	0.738592	0.242084	NA
FBgn0003941	43035	52393	50440	37412	38446	32473	0	4	1	0	1	0	-0.448704	0.0390798	-0.173334	NA
FBgn0031590	3738	5711	5545	5237	5512	5770	1686	1432	1904	1884	1681	2068	0.0994444	0.795595	0.0536131	0.940033
FBgn0001075	17	26	9	13	11	18	0	0	3	0	0	0	-0.256545	0.771219	-0.098037	NA
FBgn0031589	918	1216	1066	775	1048	957	383	368	342	355	423	318	-0.244902	0.318677	-0.111314	0.861638
FBgn0004893	1924	1883	1627	1605	2124	1889	604	816	584	525	597	492	0.000345608	0.999762	-0.403384	0.129289
FBgn0031571	4388	4713	2564	3599	3995	3261	1203	1140	1385	1359	1284	1445	-0.127347	0.771921	0.0210566	0.981209
FBgn0021800	353	364	283	344	509	556	76	84	90	84	104	89	0.424413	0.106682	0.028261	0.986124
FBgn0031579	9717	10151	9966	10040	9782	8114	2704	2038	2693	1514	1291	1565	-0.120351	0.718795	-0.825745	3.93148e-07
FBgn0031580	13541	12149	10556	13047	12756	9067	3081	2951	3380	3859	4198	3914	-0.0779488	0.865104	0.225166	0.202625
FBgn0000256	5333	4032	5463	4815	6027	5639	1727	1719	1830	2649	2788	2736	0.0973577	0.782266	0.499374	4.88108e-05
FBgn0051957	161	132	103	143	117	101	40	44	72	32	36	50	-0.143583	0.791286	-0.393548	0.502245
FBgn0031573	95	78	128	96	127	124	28	35	33	40	37	39	0.139234	0.789619	0.123569	0.91987
FBgn0031533	28	53	492	8957	8086	7197	607	630	668	2198	2527	2216	1.92119	NA	1.68545	6.67181e-48
FBgn0031534	1666	1548	1446	1520	1753	1614	476	438	570	527	548	590	0.0263859	0.939419	0.0526166	0.939958
FBgn0031535	409	501	628	517	496	496	139	111	144	170	159	168	-0.0602358	0.900978	0.202424	0.688829
FBgn0021967	3542	4896	4878	3648	4137	3311	1463	1367	1627	1499	1398	1602	-0.290361	0.306779	-0.0943974	0.842704
FBgn0031544	2116	3257	3352	3066	3103	2963	1004	937	1203	1158	1114	1333	0.0311107	0.952198	0.0838415	0.885939
FBgn0024244	567	373	489	1162	1253	1023	190	176	213	272	222	251	1.17393	3.83165e-07	0.23405	0.561589
FBgn0031564	7	9	2	6	5	4	1	0	0	3	3	2	-0.158874	0.893921	0.302842	NA
FBgn0031566	1375	1530	1385	1131	1736	1742	388	456	382	455	525	478	0.0449946	0.902779	0.120175	0.832127
FBgn0040104	1357	1164	799	5	16	7	219	256	231	11	5	5	-6.21218	8.31526e-90	-3.9736	3.27699e-59
FBgn0051955	34	28	58	43	76	66	3	10	7	8	10	8	0.489059	0.359897	0.11541	0.941329
FBgn0015376	27	36	36	34	41	40	4	2	5	3	2	0	0.153096	0.818113	-0.256746	0.757473
FBgn0051777	8	1	2	16	7	4	1	0	2	1	1	1	0.671165	0.43752	-0.00866978	NA
FBgn0031561	297	180	235	359	289	346	30	60	38	61	70	35	0.42302	0.250982	0.188172	0.865382
FBgn0031558	1	2	0	3	2	2	0	0	0	0	0	0	0.362453	0.690662	NA	NA
FBgn0002985	1334	1603	1973	2644	4407	3714	600	345	778	743	377	769	1.02911	3.06993e-06	0.027316	0.98962
FBgn0004892	83	85	103	240	407	386	47	33	87	66	55	82	1.77663	5.17742e-14	0.147896	0.898637
FBgn0031549	21	19	17	20	14	21	2	1	1	7	6	6	-0.0664532	0.947579	0.551148	0.290411
FBgn0051954	5	7	4	4	6	5	0	0	0	2	0	0	-0.0819962	0.9495	0.0474515	NA
FBgn0031542	30	32	18	18	23	52	7	9	6	23	31	23	0.132018	0.885571	1.00231	0.0123685
FBgn0031540	40	32	44	32	37	77	6	6	13	15	15	16	0.234402	0.737737	0.422602	0.593523
FBgn0005616	260	286	279	204	293	337	82	97	117	70	85	103	-0.038936	0.931282	-0.268474	0.623437
FBgn0031538	13	21	12	18	17	27	5	0	1	3	3	0	0.317188	0.685017	-0.020599	0.98962
FBgn0014906	5236	5196	4837	6495	7346	5936	1090	896	1168	1415	1337	1470	0.328387	0.120016	0.294695	0.176834
FBgn0031517	34	49	40	36	61	72	15	17	24	21	9	6	0.359431	0.506223	-0.410853	0.60601
FBgn0053281	7	7	6	12	26	16	0	1	0	1	0	1	1.00857	0.110026	0.0408822	NA
FBgn0016698	147	216	210	209	200	264	53	50	68	69	74	67	0.18485	0.660839	0.158368	0.860154
FBgn0031529	26	33	51	118	126	94	8	11	14	33	53	53	1.42866	4.03957e-05	1.34393	4.51609e-05
FBgn0031528	49	22	23	28	32	43	7	5	2	16	14	5	0.0673876	0.941916	0.479062	0.483975
FBgn0031516	4511	5715	5558	4822	6730	5862	2060	1670	2176	2199	1818	2290	0.0891502	0.769589	-0.0143309	0.98962
FBgn0031514	7902	9509	5747	6223	8686	6720	2795	2865	2789	2552	3220	2449	-0.136455	0.712969	-0.154197	0.677651
FBgn0011648	2885	2852	2618	2305	2965	3269	770	842	837	989	1246	1122	-0.0188249	0.957052	0.320989	0.10238
FBgn0031505	1962	2840	2971	3587	3156	2598	780	583	898	976	786	1065	0.23144	0.559877	0.20003	0.664894
FBgn0015521	33556	40009	41959	25023	27858	23981	9829	8115	11897	9636	8877	11214	-0.611263	0.00114278	-0.105137	0.860154
FBgn0031476	10	24	21	8	30	34	8	7	2	5	15	1	0.233393	0.795964	0.0451472	0.984036
FBgn0031478	2548	3915	3822	4639	4947	4107	1089	977	1254	1414	1253	1424	0.36527	0.217991	0.183034	0.5709
FBgn0051950	159	162	273	171	156	161	59	58	82	62	53	76	-0.29957	0.513009	-0.138431	0.891015
FBgn0028970	1332	1506	1630	1240	1379	1250	335	326	386	338	361	322	-0.242095	0.327239	-0.142241	0.742301
FBgn0041111	1928	2164	1088	1225	1936	2119	428	449	426	431	505	466	-0.0245164	0.96847	-0.0138295	0.98962
FBgn0031484	439	432	402	2792	3000	2798	57	51	62	193	194	227	2.65997	1.41175e-68	1.55335	7.67562e-15
FBgn0025681	2649	2429	2181	1922	2687	2532	553	599	629	547	636	562	-0.0746022	0.805864	-0.139714	0.707308
FBgn0031488	96	54	56	78	71	64	10	10	4	13	18	5	0.0137723	0.985215	0.203404	0.877077
FBgn0031490	481	187	234	105	234	180	28	37	35	67	67	68	-0.782582	0.0702051	0.738139	0.0228465
FBgn0031492	542	534	415	381	535	629	39	44	50	51	70	71	-0.00252208	0.996239	0.343543	0.539116
FBgn0031494	167	113	124	70	67	128	22	44	38	27	45	35	-0.602487	0.141875	-0.056267	0.974819
FBgn0031495	492	533	582	553	725	714	153	160	227	235	273	260	0.252597	0.304511	0.369316	0.190139
FBgn0031498	209	192	209	248	291	261	25	42	44	49	71	53	0.335945	0.210285	0.417663	0.43543
FBgn0031500	358	437	397	347	395	398	160	126	141	118	150	114	-0.103036	0.749444	-0.252911	0.603796
FBgn0015600	842	952	627	660	789	720	240	228	231	226	259	217	-0.190975	0.546452	-0.105783	0.871729
FBgn0031497	3393	4418	4309	4261	5314	5042	812	794	1063	811	887	1016	0.219697	0.365674	-0.0798275	0.897365
FBgn0031496	22	27	20	15	23	39	7	3	6	4	3	4	0.0829292	0.92751	-0.215244	0.857486
FBgn0031493	968	890	786	730	1026	940	270	320	304	281	350	299	-0.0232532	0.953587	-0.0579826	0.941329
FBgn0031491	79	84	92	93	88	110	26	24	31	27	42	31	0.142282	0.77068	0.140219	0.912208
FBgn0031489	3974	3027	3394	3520	4055	3875	601	565	722	746	765	808	0.0916625	0.780423	0.177858	0.573062
FBgn0031485	330	365	331	450	406	435	131	148	142	198	214	162	0.291901	0.29914	0.300453	0.404243
FBgn0031483	84	55	70	95	181	148	7	5	10	15	13	24	0.883068	0.0074617	0.605224	0.292597
FBgn0004584	72	115	132	54	61	63	1	4	9	11	6	10	-0.814569	0.0233579	0.326593	0.717977
FBgn0024947	9575	11500	10903	16181	18523	14945	2398	2166	2798	2730	2583	2692	0.583472	0.00164457	0.0104475	0.98962
FBgn0031479	218	353	405	311	402	317	97	88	138	142	124	162	0.0298448	0.959386	0.267503	0.59959
FBgn0051694	5577	4794	3995	5437	6302	4405	1016	1189	1460	1306	1550	1582	0.127523	0.739786	0.15857	0.678791
FBgn0031473	94	134	123	202	255	237	66	59	89	74	66	133	0.899449	0.000171361	0.199793	0.831723
FBgn0031435	13	11	13	37	21	27	0	2	3	2	9	1	0.952497	0.0894966	0.214054	0.81037
FBgn0031437	1649	2014	2230	2232	2453	2084	536	532	684	694	618	790	0.156942	0.627065	0.146426	0.759468
FBgn0031449	1201	1504	1142	1457	1850	1560	341	310	396	242	300	311	0.290977	0.202897	-0.382885	0.102479
FBgn0031452	351	263	287	247	341	374	106	117	116	146	120	135	0.036334	0.940858	0.115744	0.889374
FBgn0031453	3084	2898	2958	2371	2713	2680	8	6	2	4	3	4	-0.242938	0.217746	-0.214646	0.854541
FBgn0031456	316	256	282	226	315	274	94	81	111	92	102	94	-0.116591	0.750704	-0.0905971	0.925541
FBgn0031458	330	379	453	399	409	341	121	106	145	148	139	133	-0.0497076	0.917665	0.0589154	0.951142
FBgn0028398	558	721	777	521	477	540	176	139	179	138	151	185	-0.435342	0.107683	-0.157277	0.812139
FBgn0031459	3148	4881	5467	3596	3526	2945	1340	1413	1453	1341	1250	1415	-0.430446	0.188464	-0.177574	0.54212
FBgn0031461	338	273	315	1994	2453	1660	455	197	327	600	289	410	2.57793	9.05185e-37	0.185488	0.889463
FBgn0004242	82	86	56	89	109	98	19	22	19	28	27	32	0.338443	0.410521	0.299199	0.726445
FBgn0019830	5312	9235	9969	7270	7732	6683	1787	1687	2157	2552	2601	2881	-0.200905	0.632147	0.387108	0.0152392
FBgn0026324	201	213	296	435	447	408	86	51	93	94	143	153	0.785077	0.00237954	0.545309	0.132593
FBgn0031457	330	341	362	364	368	350	99	94	96	110	107	130	0.0294347	0.947477	0.13133	0.871713
FBgn0026479	3007	3803	3546	2795	4063	3507	685	613	754	871	859	890	-0.0497532	0.887107	0.229934	0.338995
FBgn0031436	1975	2684	2806	2999	2995	2517	628	556	719	786	720	717	0.152651	0.679658	0.108372	0.830099
FBgn0031434	19	14	24	30	43	48	0	0	5	5	4	7	0.881672	0.0678989	0.341098	0.612848
FBgn0041337	17	18	10	5	12	15	3	1	0	0	0	1	-0.412133	0.620823	-0.139898	NA
FBgn0031432	4117	4452	4150	3940	6430	6088	1468	1372	1593	1509	1756	1746	0.303742	0.191553	0.0588644	0.915619
FBgn0031412	778	636	693	741	682	501	184	176	221	378	383	323	-0.149825	0.727388	0.73677	2.59725e-05
FBgn0031420	590	721	681	572	850	773	25	23	23	26	17	16	0.0838616	0.800363	-0.260108	0.805607
FBgn0031422	30	41	56	60	71	53	17	18	13	15	13	21	0.441035	0.384137	-0.0566202	0.977835
FBgn0031428	276	358	437	289	396	390	139	130	147	146	134	135	-0.0467625	0.923669	-0.107317	0.889616
FBgn0000490	508	387	283	451	460	405	133	159	128	161	198	150	0.120849	0.795964	0.138661	0.853726
FBgn0011818	626	559	473	560	720	677	162	200	188	241	284	245	0.186933	0.516077	0.341048	0.22823
FBgn0031418	17019	19009	28876	13816	13712	11583	6842	6316	8424	10911	9778	11662	-0.728413	0.00970274	0.455467	0.00583717
FBgn0031417	133	134	223	90	118	130	39	30	53	43	37	29	-0.55221	0.140301	-0.205938	0.838669
FBgn0014010	12406	11252	10008	10352	12547	10758	620	713	798	736	855	794	-0.0422504	0.900978	0.0471695	0.941329
FBgn0031413	44	74	45	13	7	15	3	5	3	0	0	2	-1.87217	1.41857e-05	-0.395639	0.435761
FBgn0031374	3108	2696	2010	2820	4065	4020	538	528	567	707	829	664	0.413161	0.111029	0.29721	0.172768
FBgn0031378	109	206	168	352	286	302	36	44	54	70	63	69	0.880809	0.00445305	0.403421	0.389185
FBgn0031379	664	869	812	894	958	917	267	239	273	277	264	285	0.19786	0.484397	-0.0282771	0.977835
FBgn0031384	209	195	162	218	301	365	19	20	25	45	49	62	0.563853	0.0387583	0.897092	0.00870736
FBgn0003557	10046	11173	8683	7053	9391	9022	594	498	563	361	423	407	-0.273805	0.179161	-0.561197	0.00107208
FBgn0027509	597	548	495	563	677	635	112	117	130	100	111	113	0.145594	0.606157	-0.237219	0.619259
FBgn0031392	880	948	1054	688	1150	1200	174	174	232	150	156	153	0.0106923	0.982076	-0.411641	0.114104
FBgn0031399	841	634	849	513	697	600	126	173	153	156	186	139	-0.401691	0.122655	-0.0259771	0.986135
FBgn0031401	1042	1053	928	1179	1513	1377	206	180	289	256	314	315	0.37549	0.0345493	0.260477	0.50869
FBgn0031398	55	57	81	60	80	94	4	6	5	4	5	4	0.203909	0.704854	-0.112776	0.941329
FBgn0031397	84	150	125	116	181	222	43	26	36	37	32	20	0.441337	0.281073	-0.258618	0.786052
FBgn0031395	474	418	417	494	572	463	81	81	58	88	89	76	0.177921	0.564839	0.0644239	0.960094
FBgn0000097	1636	1978	1189	1535	2388	2410	195	176	236	225	260	241	0.332513	0.284012	0.136209	0.812139
FBgn0031391	223	266	264	371	352	397	73	76	76	112	114	79	0.519917	0.0311481	0.279066	0.608404
FBgn0031390	1213	1297	861	928	1488	1582	51	38	82	55	57	66	0.181538	0.624997	-0.0337422	0.987007
FBgn0040718	109	84	117	67	54	80	18	16	18	17	15	25	-0.613321	0.10889	0.0121918	0.990858
FBgn0031377	324	276	287	270	353	433	59	73	95	61	65	63	0.189524	0.592975	-0.317338	0.55189
FBgn0031351	23	19	27	15	21	19	9	12	8	7	6	13	-0.318849	0.657618	-0.133997	0.929059
FBgn0011570	2603	2859	3104	2446	2868	2591	239	195	237	225	258	275	-0.156012	0.548056	0.0552938	0.946366
FBgn0031357	308	499	437	473	405	403	96	109	145	142	133	181	0.018967	0.973051	0.245484	0.635946
FBgn0031360	1635	2132	2348	1609	1678	1548	636	544	683	509	479	534	-0.362963	0.172409	-0.383341	0.0498732
FBgn0051663	817	553	375	272	602	585	106	166	212	97	193	178	-0.305117	0.54357	-0.130991	0.899244
FBgn0000579	13036	18858	19866	12884	13621	12051	2617	2439	3003	2647	2672	2819	-0.443427	0.0937875	-0.0944639	0.817805
FBgn0031359	5084	4515	4799	3315	4270	3815	1006	1244	1029	1007	1340	850	-0.379155	0.0348037	-0.149331	0.80696
FBgn0031356	3524	3273	3182	2735	3773	3963	569	583	632	516	717	488	0.0145371	0.969762	-0.16051	0.735121
FBgn0021906	7191	10178	10261	11555	10427	8953	2493	2249	2708	2609	2789	2758	0.133426	0.744305	0.0158574	0.986019
FBgn0051935	703	719	547	579	731	706	173	173	202	191	196	197	-0.0104728	0.980153	-0.0197817	0.988526
FBgn0031327	50	22	21	66	84	60	11	7	7	34	29	30	0.978895	0.0306857	1.11739	0.0026089
FBgn0031344	418	372	366	219	294	346	92	121	89	99	87	74	-0.466489	0.0620126	-0.290192	0.596372
FBgn0002543	186	133	82	178	336	355	36	23	18	37	27	41	0.96033	0.00674452	0.227011	0.835071
FBgn0053126	5431	8701	9937	33749	31446	29587	3538	3027	3804	6735	6963	6815	1.84916	2.30336e-14	0.840768	2.23836e-12
FBgn0051659	13	38	9	43	74	87	7	7	5	7	16	14	1.40186	0.00391316	0.396974	0.626159
FBgn0015905	363	222	196	247	385	324	95	128	100	97	162	135	0.219238	0.629903	0.139948	0.876658
FBgn0031298	1956	2254	2044	1547	2050	1949	580	570	679	763	750	781	-0.218195	0.289823	0.206219	0.419647
FBgn0031301	18	12	2	14	20	10	0	0	0	1	0	1	0.282428	0.771921	0.0588683	NA
FBgn0031304	1998	2342	2034	1976	2639	2492	631	538	674	651	644	624	0.10689	0.673517	-0.0524481	0.938122
FBgn0031306	1123	1109	1058	824	998	914	347	343	413	370	372	410	-0.304948	0.10787	-0.0463682	0.948576
FBgn0031307	16	10	13	12	27	12	2	2	2	3	1	2	0.24401	0.783893	-0.0204432	0.98962
FBgn0031310	456	589	647	690	746	652	181	204	225	258	288	285	0.256477	0.409148	0.311357	0.251455
FBgn0031312	1048	1545	1598	2014	1934	1799	387	378	482	592	599	656	0.408511	0.162007	0.434228	0.0154281
FBgn0031314	161	151	176	147	174	211	62	65	56	46	92	72	0.0711166	0.881099	0.0582202	0.970292
FBgn0031315	85	82	83	102	104	112	36	36	23	48	37	39	0.291174	0.455072	0.196378	0.857486
FBgn0051922	31	31	33	15	16	25	8	7	5	5	3	7	-0.691606	0.197954	-0.206201	0.870816
FBgn0031318	1198	1323	1061	718	1314	1453	389	424	386	397	446	437	-0.100993	0.814488	-0.0244514	0.981209
FBgn0031319	443	509	399	237	407	605	128	159	111	102	117	106	-0.167876	0.737145	-0.368165	0.350215
FBgn0031321	391	271	309	196	273	340	93	139	142	90	122	108	-0.307481	0.401886	-0.298205	0.530986
FBgn0040723	10338	12061	13086	10563	12543	11209	3375	2460	3217	2124	1754	2051	-0.0900015	0.766846	-0.677534	0.000118746
FBgn0031324	16	9	13	26	29	35	0	0	1	7	5	2	0.985402	0.0596277	0.50532	0.240537
FBgn0031320	586	1298	1179	1703	1589	1478	424	497	500	749	828	809	0.573746	0.109834	0.603861	4.3586e-05
FBgn0031317	850	694	703	686	861	753	188	272	267	331	411	332	-0.0132285	0.973939	0.412854	0.112338
FBgn0024314	943	1099	998	797	992	1024	330	362	379	294	405	393	-0.155478	0.53226	-0.0838803	0.904919
FBgn0031313	994	746	737	1246	1405	990	174	151	226	246	225	174	0.497068	0.0747297	0.108701	0.893468
FBgn0031309	57	84	94	68	79	110	40	35	30	31	23	44	0.0729585	0.912271	-0.161088	0.894781
FBgn0031305	5	7	2	10	12	11	0	0	0	1	2	0	0.781244	0.307916	0.110071	NA
FBgn0016926	5319	8104	5362	8951	13765	13573	1629	1312	1596	2817	2547	2706	0.866275	8.89852e-05	0.683063	3.62854e-06
FBgn0031299	253	299	225	327	380	386	13	17	14	25	39	20	0.438472	0.0595687	0.532095	0.359838
FBgn0003310	944	763	478	532	818	810	256	245	244	233	283	228	-0.0679898	0.900978	-0.114327	0.860154
FBgn0051658	37	44	26	13	10	9	8	7	3	12	13	5	-1.44859	0.00223267	0.256344	0.823678
FBgn0015621	228	206	178	131	177	176	60	87	96	57	79	42	-0.37386	0.199163	-0.46205	0.297555
FBgn0010583	1608	2499	1487	1085	996	1320	397	542	355	361	546	324	-0.711461	0.00724251	-0.180352	0.806036
FBgn0020545	10101	10536	10228	5463	5720	4572	2597	2289	2345	2235	2130	1985	-0.977088	6.65468e-08	-0.292911	0.172768
FBgn0031289	391	864	982	173	359	496	208	133	218	143	138	208	-1.06806	0.00691667	-0.262918	0.632469
FBgn0033050	1886	2039	1843	1669	2100	2055	298	274	358	357	374	355	-0.0321005	0.914739	0.106277	0.851969
FBgn0033055	1282	1214	1029	1030	1213	1145	162	170	146	165	210	220	-0.0972694	0.741196	0.175256	0.769885
FBgn0033060	145	104	145	132	128	137	8	9	15	14	14	8	-0.0285692	0.962073	0.035445	0.98962
FBgn0033063	6	11	12	5	4	11	1	2	2	1	3	1	-0.380517	0.684826	-0.0191818	NA
FBgn0033065	150	263	159	6856	5950	5155	646	369	515	736	418	495	4.68576	1.39841e-84	-0.00307029	0.997085
FBgn0021847	1188	1305	1052	1000	1286	1267	233	267	241	288	308	252	-0.04225	0.898126	0.069989	0.928883
FBgn0000546	449	447	325	379	512	562	75	80	81	117	135	118	0.193945	0.564839	0.474719	0.111973
FBgn0033062	1755	1874	1458	1737	2726	2750	241	285	283	304	294	269	0.434068	0.0569458	-0.0138756	0.98962
FBgn0033061	59	65	47	49	63	37	10	9	6	7	10	4	-0.215384	0.712969	-0.169497	0.904107
FBgn0033054	34	29	17	28	50	31	4	6	5	5	6	1	0.335747	0.613548	-0.139948	0.919688
FBgn0033052	1805	1683	1247	1597	2179	1973	239	243	249	274	338	312	0.225105	0.431423	0.205944	0.585296
FBgn0033051	2349	2661	1933	1830	2067	1765	376	410	487	468	515	410	-0.320549	0.178956	0.0168733	0.98927
FBgn0000043	2692	3344	7038	4276	4109	4015	511	342	940	650	497	1168	-0.108433	0.868271	0.16498	0.907486
FBgn0033048	1638	942	924	2954	2779	2436	362	265	277	510	392	331	1.12065	5.4935e-05	0.292998	0.504733
FBgn0027507	931	1054	947	850	1090	1052	73	75	80	107	74	87	-0.017438	0.958594	0.105188	0.918186
FBgn0022288	783	515	624	634	882	888	29	45	48	48	57	61	0.254454	0.448053	0.268928	0.710972
FBgn0025693	3870	4643	4349	3328	4190	3931	808	842	1042	840	880	939	-0.210059	0.313632	-0.122278	0.768831
FBgn0033038	518	591	520	548	638	657	17	25	18	25	35	42	0.13251	0.625741	0.45516	0.462227
FBgn0033029	2226	2275	1954	2229	2870	2805	181	206	220	228	240	230	0.240567	0.225243	0.0819007	0.908678
FBgn0039970	5437	5258	5318	5213	5039	4248	981	1152	1136	1046	1116	907	-0.167927	0.593223	-0.198083	0.512027
FBgn0033028	1866	2118	1970	2071	2235	2299	153	159	208	198	218	199	0.108831	0.673517	0.122196	0.853726
FBgn0039969	1745	1725	2100	1633	1542	1318	101	68	115	87	67	126	-0.328939	0.26094	-0.10317	0.928943
FBgn0033027	1	9	1	8	13	3	0	0	1	1	0	1	0.541441	0.55487	0.0408737	NA
FBgn0042085	333	298	243	248	371	378	34	63	42	63	67	58	0.129428	0.738592	0.253577	0.745307
FBgn0029131	150	155	184	245	231	179	49	51	38	66	65	33	0.370794	0.30573	0.0953381	0.942501
FBgn0050443	248	234	240	298	422	349	59	63	65	55	82	66	0.499392	0.0252334	-0.000580048	0.999394
FBgn0013732	37	21	26	12	24	23	2	0	7	5	2	5	-0.479986	0.466145	0.0821889	0.953388
FBgn0033085	103	163	151	197	209	234	35	64	59	66	83	77	0.550613	0.0676496	0.333051	0.569869
FBgn0033086	364	639	580	564	528	497	85	101	114	147	117	135	-0.0199059	0.972442	0.269988	0.575159
FBgn0033088	214	252	285	212	264	286	42	45	58	59	65	61	-0.0278722	0.954643	0.201861	0.807222
FBgn0033092	241	221	207	139	207	282	60	80	75	69	92	91	-0.143965	0.754647	0.096492	0.928883
FBgn0033093	1088	1334	1524	903	1149	1025	135	90	155	164	106	162	-0.395283	0.0984438	0.0704996	0.951142
FBgn0028579	824	815	795	733	948	842	63	80	70	91	126	95	0.0040283	0.991799	0.372949	0.376708
FBgn0027066	2251	2512	2283	2354	2841	2963	246	269	276	360	333	297	0.163456	0.455934	0.196023	0.619259
FBgn0000473	2666	3680	3627	35344	37598	32350	3169	2792	2803	5813	4697	4195	3.26269	3.17772e-71	0.587394	0.00198892
FBgn0033101	3103	4448	4713	4110	5147	5306	1457	1368	1814	1486	1580	1558	0.193159	0.553251	-0.110078	0.791752
FBgn0033100	425	728	667	626	635	585	256	186	271	219	193	256	-0.0100966	0.985196	-0.184845	0.747172
FBgn0010482	708	566	473	1136	1416	1027	94	88	105	159	156	134	0.954603	2.63188e-05	0.480411	0.0825078
FBgn0033097	255	325	205	340	377	248	113	119	100	232	166	181	0.255598	0.53559	0.607427	0.0236795
FBgn0033096	496	644	540	566	490	373	213	150	193	226	202	220	-0.23869	0.549744	0.0965449	0.90518
FBgn0033089	21	42	48	35	31	33	0	1	0	0	0	0	-0.169588	0.82293	-0.0233377	NA
FBgn0033087	651	584	706	543	759	695	87	57	104	87	102	95	-0.0139163	0.973051	0.0744009	0.946366
FBgn0033081	445	448	459	298	341	459	100	111	141	105	150	148	-0.33767	0.225363	0.0742465	0.941329
FBgn0033079	2065	5388	3048	5222	6174	6258	764	548	733	897	649	771	0.668379	0.0544719	0.0639607	0.941329
FBgn0026761	1781	1843	1650	1150	1459	1606	409	504	515	392	448	424	-0.365305	0.0545857	-0.275449	0.280175
FBgn0014028	5530	7637	7511	8244	8753	7625	592	584	694	1253	1296	1208	0.21104	0.493121	0.860965	3.02636e-12
FBgn0033113	1434	1716	1643	1549	1693	1350	363	368	386	359	356	290	-0.0940189	0.783108	-0.252718	0.39846
FBgn0028988	100	148	70	58	59	77	36	30	21	19	27	15	-0.680134	0.0897875	-0.439442	0.508943
FBgn0033115	74	91	91	14	17	37	10	4	11	4	1	4	-1.72982	4.82383e-06	-0.536869	0.360937
FBgn0033117	221	314	277	206	268	226	82	113	114	113	112	98	-0.248927	0.447502	-0.043029	0.973169
FBgn0033122	303	324	327	309	319	366	23	33	26	29	44	31	0.0181637	0.967807	0.163635	0.89194
FBgn0029508	700	604	777	374	413	435	124	105	128	121	93	114	-0.789431	0.000122032	-0.20806	0.725751
FBgn0033124	18616	18240	14451	19746	20670	16333	2947	3288	3918	4424	5463	4495	0.111618	0.753263	0.373808	0.0284999
FBgn0029506	631	550	578	701	549	561	154	157	154	179	170	143	0.0187411	0.971364	-0.0328004	0.977835
FBgn0029507	11869	14518	15689	11185	12727	12005	3266	3127	3959	3931	3773	4054	-0.26378	0.278162	0.0716722	0.888936
FBgn0033121	1404	1682	2051	1563	1886	1730	341	298	375	385	342	441	-0.0338336	0.93842	0.086942	0.902568
FBgn0050157	59	58	88	89	94	85	7	11	12	18	26	25	0.318169	0.500861	0.667909	0.191275
FBgn0022224	170	195	261	262	214	226	53	74	100	74	55	86	0.12866	0.795595	-0.14642	0.889463
FBgn0050154	144	150	101	607	616	483	15	26	23	190	249	236	1.98427	1.52831e-17	2.76681	2.17587e-35
FBgn0034512	423	439	346	251	329	326	48	95	72	112	135	86	-0.449301	0.0460629	0.423985	0.359838
FBgn0034527	917	760	803	517	800	620	133	139	164	161	177	171	-0.401387	0.0961912	0.101854	0.890091
FBgn0034529	334	300	338	223	367	306	136	185	180	134	150	127	-0.171878	0.622123	-0.36361	0.266118
FBgn0034532	9	16	9	6	24	14	1	2	0	3	5	9	0.213673	0.827712	0.493489	0.33657
FBgn0034534	1916	1707	1729	1538	1773	1719	610	655	708	532	680	561	-0.130841	0.612143	-0.258317	0.294259
FBgn0034535	182	233	234	226	311	286	96	100	89	111	120	100	0.28212	0.348866	0.0847987	0.928943
FBgn0034537	448	428	505	440	492	496	123	165	197	171	174	153	0.00366531	0.993716	-0.063044	0.946366
FBgn0034541	37	29	28	20	8	10	7	4	3	1	2	4	-1.04231	0.0605178	-0.298378	0.718373
FBgn0034543	2155	2078	1928	1050	1216	1078	319	235	308	282	220	238	-0.905159	4.5861e-09	-0.303764	0.387598
FBgn0000615	250	313	290	164	261	217	55	61	75	78	70	85	-0.448081	0.089409	0.152851	0.862368
FBgn0034542	1939	1142	1297	1001	1255	1051	135	189	110	101	142	134	-0.433332	0.163354	-0.285989	0.61593
FBgn0034538	696	510	764	258	271	295	220	157	229	169	141	140	-1.24855	6.01732e-08	-0.486675	0.0781851
FBgn0034530	45	32	29	37	48	53	8	8	5	9	14	7	0.29483	0.612676	0.178856	0.897365
FBgn0034528	526	299	242	477	598	627	125	182	169	182	250	180	0.581883	0.103775	0.219623	0.678791
FBgn0050147	38	44	59	53	68	45	7	7	3	8	14	10	0.170732	0.784254	0.346564	0.699508
FBgn0034523	12	11	8	5	13	15	1	3	6	2	1	1	0.01449	0.990986	-0.264373	0.725579
FBgn0028622	83	89	80	23	16	22	13	13	17	9	7	8	-1.87254	2.7391e-08	-0.517386	0.42585
FBgn0034521	101	75	103	74	86	125	27	36	30	23	28	12	-0.022569	0.973051	-0.473585	0.436476
FBgn0050148	29	35	43	9	5	6	7	13	10	0	2	2	-1.93297	4.74125e-05	-0.917852	0.0233883
FBgn0050151	94	116	106	27	32	18	25	19	17	11	4	12	-1.89038	3.59713e-09	-0.726645	0.14231
FBgn0034491	1214	934	1156	976	1209	1157	317	454	420	435	537	420	-0.0332399	0.933666	0.0999896	0.889463
FBgn0010411	51306	62162	59621	41909	45239	37005	16344	16960	19156	18524	18909	18950	-0.50058	0.0141913	-0.00868089	0.98962
FBgn0034493	121	97	57	40	114	99	25	41	35	22	36	18	-0.174307	0.798703	-0.378505	0.59959
FBgn0034504	1297	1604	1930	955	1538	1839	316	331	399	313	379	367	-0.212899	0.593796	-0.0896369	0.888936
FBgn0034507	139	127	135	566	543	409	83	94	117	155	249	232	1.80152	1.8188e-14	0.884714	0.00012963
FBgn0034503	293	278	316	255	278	294	36	28	36	27	48	37	-0.14044	0.674525	0.0333109	0.988488
FBgn0034501	15977	24996	8417	10581	14164	15629	3164	5115	3349	3974	6622	3717	-0.303054	0.535993	0.145946	0.860552
FBgn0034500	2931	2646	2629	2651	3427	3015	781	765	844	1008	934	828	0.0979537	0.715188	0.0940827	0.860154
FBgn0034498	559	550	445	323	470	449	141	161	212	155	160	130	-0.365215	0.131486	-0.286257	0.473118
FBgn0034497	187	172	190	415	424	282	87	63	68	117	79	64	0.947214	0.000413148	0.112448	0.923187
FBgn0034496	750	344	325	426	640	821	110	198	206	256	396	269	0.314204	0.551141	0.634413	0.0268643
FBgn0034494	749	866	537	500	546	477	199	260	239	172	190	170	-0.510273	0.051997	-0.4693	0.0482119
FBgn0005655	60	99	148	97	76	82	38	15	41	59	27	65	-0.264179	0.660698	0.398877	0.587747
FBgn0004364	103	102	64	171	239	232	24	30	24	70	41	32	1.14218	1.4131e-05	0.547797	0.287536
FBgn0034487	29	41	32	26	73	45	11	6	7	7	11	13	0.369234	0.552825	0.118792	0.941329
FBgn0025720	935	1103	938	766	1156	1252	332	367	433	438	520	417	0.0354095	0.929871	0.158272	0.704898
FBgn0034490	5067	4999	6718	14527	18883	20175	2177	2210	2912	4533	5252	5291	1.5696	8.00252e-17	0.898967	5.31301e-12
FBgn0034489	14	27	29	30	77	115	8	2	6	11	15	21	1.30823	0.00655974	0.679861	0.198512
FBgn0034488	9458	16931	17998	14387	15954	15959	5527	4779	6478	5949	5405	6472	0.0200502	0.971364	-0.0201744	0.984285
FBgn0034480	10839	9367	9846	10765	10595	6911	1571	1554	2202	3588	2537	3585	-0.109709	0.805864	0.707388	0.000303663
FBgn0034476	23	20	45	28	11	10	3	0	0	0	0	1	-0.633149	0.37756	-0.0844861	NA
FBgn0026378	980	996	981	1072	1188	1010	260	248	283	347	322	339	0.104566	0.726958	0.222865	0.495033
FBgn0034455	270	357	339	218	252	272	72	96	85	88	92	101	-0.410094	0.111652	0.0308183	0.984657
FBgn0034460	35	55	25	59	48	38	16	12	14	12	9	17	0.279937	0.672641	-0.149347	0.919555
FBgn0028372	212	227	251	137	174	210	13	18	22	18	22	23	-0.439325	0.123319	0.0932205	0.951398
FBgn0034470	21	1	6	13	8	1	0	1	3	1	0	3	-0.169275	0.887107	-0.00642687	NA
FBgn0040730	577	735	519	993	1039	688	128	129	157	203	157	160	0.520792	0.0802888	0.199266	0.710972
FBgn0015949	2054	1991	1704	1515	2271	1879	172	187	210	213	211	209	-0.0729178	0.821983	0.0384423	0.970219
FBgn0034452	37	39	22	25	21	28	3	3	4	3	6	2	-0.373415	0.563041	0.00532298	0.995323
FBgn0034451	407	410	540	396	438	384	93	96	106	76	77	79	-0.191228	0.588641	-0.408247	0.245403
FBgn0010434	10911	7903	5612	5499	10106	9523	1035	1154	1288	1256	1356	1318	-0.0236764	0.969762	0.0616055	0.907486
FBgn0013954	3854	5912	7158	5988	5247	4848	1034	915	1243	1224	1004	1335	-0.0940611	0.857564	0.049089	0.950749
FBgn0034432	8249	10969	10922	14125	17766	15270	3192	3188	3831	4831	4969	4846	0.586462	0.00247308	0.396867	0.00211585
FBgn0034436	22637	25299	24606	21570	26192	23811	5000	4560	5717	5748	4728	5645	-0.0623951	0.81114	-0.0296651	0.973123
FBgn0034437	188	246	310	1282	1142	1124	76	49	85	250	183	211	2.11549	1.98421e-19	1.31441	5.45364e-09
FBgn0034439	1112	2475	2738	2473	2846	2959	1093	789	1130	1332	1104	1370	0.321011	0.480297	0.212427	0.59959
FBgn0034440	41	52	33	53	42	32	17	2	9	12	8	5	-0.0037077	0.997187	-0.114244	0.941329
FBgn0034442	129	106	99	122	168	132	22	36	28	39	53	40	0.274049	0.472548	0.380149	0.553378
FBgn0012051	568	557	436	415	515	544	104	176	152	144	220	145	-0.125143	0.701222	0.101487	0.919688
FBgn0040273	1267	1261	1218	995	1570	1590	350	337	395	381	497	423	0.0868957	0.796324	0.141171	0.763516
FBgn0013325	10674	13363	13421	10449	9950	8557	14	17	20	30	35	29	-0.386173	0.13722	0.544832	0.301584
FBgn0034447	279	178	221	169	201	280	52	48	62	48	42	56	-0.10981	0.830616	-0.214351	0.800656
FBgn0020440	773	882	654	721	1317	1206	166	176	205	248	214	227	0.412529	0.135058	0.206392	0.627676
FBgn0034443	237	223	305	154	203	200	74	70	89	88	69	73	-0.490334	0.0844982	-0.110709	0.91076
FBgn0034438	536	675	1027	860	1460	2177	270	204	374	336	265	296	0.854846	0.017278	-0.016542	0.98962
FBgn0034433	123	135	114	104	116	147	24	27	26	26	28	28	-0.060707	0.906808	-0.0190111	0.98962
FBgn0034430	144	160	153	133	130	172	22	30	22	28	35	21	-0.106369	0.809903	0.0424583	0.984657
FBgn0034425	329	281	290	201	301	339	89	77	105	69	88	59	-0.151272	0.691581	-0.381023	0.368624
FBgn0034408	150	121	87	154	160	128	17	24	27	31	25	22	0.254117	0.580327	0.0634552	0.973123
FBgn0027535	1002	1036	1043	982	1134	1161	329	340	359	335	367	335	0.0439571	0.889557	-0.0984962	0.860154
FBgn0034419	1846	1838	1944	1615	1940	1812	190	179	197	190	213	210	-0.112061	0.657271	-0.00136361	0.998044
FBgn0034418	2668	2446	2338	2386	2974	2702	568	603	669	612	649	577	0.0660799	0.814079	-0.110876	0.805754
FBgn0041702	112	103	109	87	102	86	36	45	29	36	38	43	-0.265756	0.500193	-0.0272016	0.98962
FBgn0014269	567	576	540	612	708	622	31	29	39	40	42	43	0.162014	0.543563	0.177885	0.863686
FBgn0034379	74	107	107	82	132	110	31	43	34	49	36	32	0.107471	0.841293	-0.000228668	0.999432
FBgn0053147	49	39	44	48	77	60	5	3	3	5	2	7	0.39359	0.403979	0.070577	0.970219
FBgn0034387	634	581	559	592	558	458	195	188	182	220	171	155	-0.163704	0.654886	-0.149919	0.830615
FBgn0010551	4082	5706	5533	4982	5679	5551	1502	1616	1796	1599	1563	1720	0.0399267	0.918717	-0.117142	0.755009
FBgn0034397	11	14	8	8	16	21	2	2	2	3	1	3	0.289093	0.744275	0.0225982	0.98962
FBgn0034399	194	193	225	167	155	118	42	34	32	48	34	29	-0.478113	0.155491	-0.0599122	0.973123
FBgn0034402	124	119	114	94	74	90	18	32	24	28	18	19	-0.468529	0.188238	-0.203616	0.863686
FBgn0004240	36	89	71	25	44	23	8	3	2	3	6	3	-0.979931	0.0363376	-0.0769862	0.966511
FBgn0034407	21	10	15	0	6	9	0	2	0	0	1	0	-1.0537	0.138616	-0.0464866	NA
FBgn0034406	14583	27720	29276	26499	29191	24434	7934	6844	9905	9061	8004	9852	0.120007	0.808323	0.0188372	0.9877
FBgn0010053	7001	10228	10528	14319	15191	12445	4709	3743	4955	4921	3964	4459	0.541315	0.0354357	-0.110061	0.842704
FBgn0034403	13	3	10	7	2	10	2	0	1	0	0	0	-0.284657	0.783108	-0.128039	NA
FBgn0034401	1241	1303	1137	1178	1589	1575	279	289	355	364	368	405	0.184568	0.423552	0.17986	0.633733
FBgn0034400	4131	3736	2809	3094	4061	3964	816	923	953	1075	1135	988	0.0105665	0.980853	0.12778	0.737499
FBgn0034398	31436	28845	30835	19439	22534	19212	6244	7984	8290	7245	8503	7796	-0.604527	0.000315039	-0.047548	0.941329
FBgn0034396	54	74	38	72	95	53	12	10	14	15	38	17	0.333939	0.548056	0.496628	0.452647
FBgn0034394	11939	16809	15338	30301	44774	55911	7479	6463	13738	8757	8813	14494	1.45362	1.63341e-11	0.105929	0.916732
FBgn0010651	8057	6162	5433	6296	8487	8130	1717	1716	2146	1892	1896	2117	0.164511	0.614113	-0.0264544	0.973123
FBgn0034392	1131	1217	1215	1233	1307	1215	413	391	466	480	430	417	0.0377607	0.914714	-0.0459396	0.950018
FBgn0034390	1487	5103	4500	7955	8662	8097	2090	1644	2294	2134	1764	2241	1.0134	0.00773437	-0.0766847	0.913774
FBgn0034380	193	247	222	201	203	237	67	54	57	70	78	68	-0.0812313	0.847801	0.135671	0.889463
FBgn0023214	471	574	324	283	240	265	73	87	67	66	56	44	-0.774436	0.00649803	-0.475872	0.254312
FBgn0034371	538	471	384	336	483	442	100	130	149	114	135	125	-0.189479	0.563407	-0.117062	0.888936
FBgn0050122	3420	2947	2532	2384	3856	3971	831	980	1017	1042	1282	1148	0.132269	0.715818	0.172061	0.59427
FBgn0034368	2079	2601	2688	3098	3205	2755	541	539	628	690	751	687	0.256541	0.359897	0.19523	0.462629
FBgn0034329	12	0	0	4	1	3	0	2	1	1	0	2	-0.176648	0.868271	-0.00936363	NA
FBgn0025583	28	10	10	13	2	5	2	3	2	8	9	3	-0.767613	0.330797	0.417558	0.550544
FBgn0040736	39	17	2	11	8	1	3	4	2	3	2	6	-0.821159	0.306005	0.0442678	0.982434
FBgn0040735	5	1	2	1	0	2	0	0	1	0	1	0	-0.428137	0.625741	-0.00372689	NA
FBgn0034335	1247	2000	2000	4587	5024	3524	125	108	125	281	191	260	1.22855	8.29499e-07	0.822948	0.000281461
FBgn0063498	10	8	4	6	3	6	1	3	0	0	1	2	-0.344946	0.728216	-0.05816	NA
FBgn0063497	13794	36722	31949	39980	27984	24748	12150	7369	7495	13986	9386	8550	0.150515	0.811023	0.101758	0.919555
FBgn0063496	26	38	28	15	16	20	11	15	6	8	15	6	-0.755878	0.15451	-0.136351	0.928943
FBgn0063494	1697	3133	3482	17282	15506	12111	957	970	1133	5505	4684	5365	2.24706	4.63831e-16	2.1404	1.78155e-65
FBgn0063493	3649	5998	4982	4638	4217	3246	1237	934	1091	1919	1459	1618	-0.277333	0.472838	0.464812	0.0376125
FBgn0063492	1925	3726	3656	2760	2487	2045	1238	1057	942	1210	1202	984	-0.349365	0.395206	-0.0524595	0.950084
FBgn0063491	4522	7271	8341	5525	6385	5388	2180	2132	2706	2646	2405	2602	-0.247343	0.519747	0.0160428	0.9877
FBgn0027835	11209	16867	14528	15077	22570	23019	4380	3845	4697	4643	4429	4592	0.440636	0.0760237	-0.0310914	0.966511
FBgn0034345	3140	3736	4021	4348	4231	4002	397	399	467	446	414	426	0.169843	0.587754	-0.0813573	0.891121
FBgn0034346	395	485	466	430	586	590	103	121	153	150	161	152	0.198259	0.485382	0.17032	0.781099
FBgn0034351	267	292	248	301	359	448	102	102	120	127	170	120	0.396641	0.124941	0.221792	0.678791
FBgn0034354	439	579	605	756	783	696	94	107	138	130	125	116	0.412223	0.11844	0.0200209	0.98962
FBgn0034356	253	484	355	146	184	192	59	84	45	48	69	62	-1.04637	0.000111973	-0.161779	0.880358
FBgn0034360	40	25	34	33	27	38	3	5	1	2	8	3	-0.0468392	0.957027	0.0986415	0.942501
FBgn0034362	284	420	419	316	283	289	107	121	149	79	112	96	-0.350103	0.300731	-0.449893	0.159183
FBgn0034365	3261	2982	3462	3247	3123	2630	535	488	713	678	579	705	-0.135724	0.700241	0.067924	0.928883
FBgn0000566	1974	2750	3336	6591	7150	6929	1129	882	1261	2114	1614	2206	1.2655	1.13693e-08	0.697795	0.000251816
FBgn0034366	207	246	192	164	158	167	79	66	73	60	67	48	-0.415261	0.14567	-0.369602	0.435761
FBgn0034361	281	363	375	268	252	211	88	92	106	121	121	136	-0.48483	0.105074	0.260809	0.578357
FBgn0050115	7948	7265	4658	4096	6368	6123	1674	1619	1831	1992	2004	1816	-0.302332	0.362398	0.0649206	0.897365
FBgn0028496	247	206	157	159	280	193	84	88	74	79	95	62	-0.00663741	0.991842	-0.157166	0.860154
FBgn0013983	535	497	596	610	762	636	143	161	173	227	221	160	0.248188	0.354595	0.214501	0.667977
FBgn0063499	43	58	43	9	7	1	18	11	22	1	0	2	-2.401	3.02125e-07	-1.43636	5.42121e-05
FBgn0034331	16	10	5	9	2	5	1	0	3	1	1	3	-0.568092	0.521346	0.032869	NA
FBgn0034300	486	797	550	258	440	440	48	55	59	47	66	52	-0.707931	0.0103704	-0.0751112	0.951142
FBgn0028983	6159	9623	11246	8727	8180	7652	1874	1513	2317	2146	1753	2478	-0.159694	0.717674	0.0532509	0.951142
FBgn0003044	291	236	294	286	459	431	67	68	100	93	93	123	0.437987	0.11419	0.250364	0.676216
FBgn0000057	439	693	720	644	723	672	133	128	110	140	125	119	0.0951625	0.828067	-0.0636446	0.949428
FBgn0034307	198	235	188	113	158	149	27	36	35	20	25	8	-0.589893	0.0175347	-0.672335	0.159183
FBgn0034308	675	664	605	554	855	895	174	223	235	282	269	270	0.181105	0.553592	0.24751	0.486815
FBgn0034312	82	97	127	62	109	94	14	20	50	20	18	19	-0.251714	0.60394	-0.402183	0.603796
FBgn0034318	17517	17295	16931	5312	5078	3777	4811	5260	5384	3166	3427	3135	-1.8261	3.34485e-19	-0.760644	1.79117e-11
FBgn0034313	702	614	565	489	784	647	86	65	82	96	96	102	-0.0274067	0.951928	0.193268	0.781423
FBgn0027836	1238	1379	1244	1595	2157	1824	58	59	58	73	58	69	0.473679	0.00473201	0.0659287	0.959085
FBgn0034310	380	451	350	301	352	390	65	53	74	54	77	62	-0.21564	0.457261	-0.0908188	0.937484
FBgn0022238	2414	2484	2225	2149	2454	2152	479	512	562	699	790	677	-0.113531	0.664128	0.349171	0.0539896
FBgn0034304	317	347	334	371	549	482	88	100	115	132	163	136	0.42537	0.0510835	0.355949	0.302269
FBgn0062440	335	366	325	404	448	432	44	78	83	69	84	76	0.277243	0.250364	0.0420442	0.97944
FBgn0001222	1447	1919	1517	1293	2089	1998	85	85	116	115	104	129	0.0806916	0.827738	0.156023	0.83803
FBgn0003520	947	839	700	912	1083	892	206	220	220	208	247	188	0.170279	0.587656	-0.11622	0.860165
FBgn0034299	212	232	230	166	209	188	41	74	95	70	93	98	-0.296114	0.291535	0.17225	0.860154
FBgn0041585	822	877	786	591	663	591	211	249	299	256	276	289	-0.458357	0.0146935	0.00347869	0.995168
FBgn0015522	331	255	256	408	504	295	105	92	93	102	110	115	0.453586	0.18146	0.0480838	0.970219
FBgn0011589	200	111	79	25	32	36	52	68	37	8	16	7	-1.86332	5.87004e-07	-1.63663	3.25438e-07
FBgn0034288	63	40	57	5	8	12	4	3	6	0	0	2	-2.25986	1.27323e-07	-0.465571	0.330338
FBgn0034296	50836	49145	56451	39285	40503	49495	4425	4723	6705	5671	5785	6074	-0.310654	0.178374	0.0397664	0.959789
FBgn0034295	192465	205106	255537	214147	257899	288653	41523	35475	54616	39153	34363	44860	0.164194	0.593796	-0.239099	0.481388
FBgn0034294	1236	1194	1128	545	643	723	196	227	360	176	209	258	-0.923563	1.43002e-08	-0.339832	0.399938
FBgn0034293	2256	1870	2311	1519	1810	1716	549	508	813	592	674	656	-0.389908	0.0688484	-0.0601595	0.940033
FBgn0034292	46875	33479	31142	32282	46858	40874	4406	5005	6764	5123	6341	6088	0.0490768	0.912271	0.0108165	0.98962
FBgn0034291	2567	3813	2534	11092	13147	9256	1220	993	1275	1848	2507	1797	1.80464	2.44651e-17	0.658057	0.000145243
FBgn0034290	1004	1390	1229	4921	4947	2983	641	562	694	990	906	822	1.70759	9.95689e-12	0.386023	0.0459885
FBgn0034282	1432	1364	1207	1060	1291	1526	251	273	291	223	263	259	-0.0925331	0.771688	-0.230186	0.494462
FBgn0016701	1223	1235	1282	946	1170	1128	331	345	337	326	355	320	-0.248216	0.218784	-0.128351	0.799416
FBgn0029079	45	56	68	15	29	40	6	2	6	6	1	6	-0.938201	0.0375618	-0.0612587	0.973535
FBgn0029006	3192	3032	2308	2397	3513	3035	528	555	696	696	702	622	0.0160849	0.970237	0.0702599	0.908678
FBgn0034251	16	37	28	25	49	43	3	0	0	4	2	0	0.402724	0.531479	0.088224	NA
FBgn0034258	9908	9291	8254	8610	10822	10597	521	644	545	661	762	643	0.0808758	0.763988	0.142568	0.768831
FBgn0050108	247	303	346	256	216	234	75	80	121	70	59	72	-0.355527	0.295958	-0.478285	0.199652
FBgn0034271	233	266	225	263	371	383	36	75	58	64	48	58	0.425	0.0792581	-0.0815456	0.951142
FBgn0003545	10	12	9	12	9	19	1	1	1	1	0	0	0.245534	0.790329	-0.108359	NA
FBgn0034270	81	90	94	93	102	125	16	20	26	9	36	26	0.214696	0.616293	0.0479236	0.982991
FBgn0034269	368	391	318	389	494	528	104	132	107	138	148	140	0.33342	0.159653	0.173298	0.791696
FBgn0034265	426	408	469	512	550	502	148	132	191	208	169	178	0.217049	0.451312	0.118748	0.876658
FBgn0027872	296	362	301	345	456	437	85	84	115	114	131	122	0.312968	0.195429	0.232462	0.650912
FBgn0016059	781	588	595	711	871	752	83	108	90	109	119	94	0.196735	0.532114	0.0678149	0.948081
FBgn0034259	1379	1370	1763	1018	1427	1550	310	393	477	365	470	518	-0.227231	0.465338	0.0814872	0.919555
FBgn0050106	53	65	46	103	93	81	18	10	9	15	11	10	0.675587	0.0664159	-0.08953	0.960864
FBgn0050105	34	27	41	32	46	42	9	10	4	4	2	1	0.158038	0.814423	-0.575857	0.28688
FBgn0034249	145	163	185	68	45	92	16	25	15	14	18	11	-1.19493	0.000262529	-0.312496	0.742476
FBgn0034247	48535	47444	62493	26148	26014	31002	4633	5078	4130	5529	5954	4360	-0.942286	3.14378e-06	0.064896	0.933342
FBgn0034246	1446	1551	1343	1304	1796	1917	379	473	448	486	555	486	0.153359	0.565457	0.108667	0.843388
FBgn0034245	196	279	303	280	275	249	0	0	2	6	7	6	0.0139266	0.980853	0.630467	0.145613
FBgn0034243	2024	1495	1344	1211	1703	1523	376	608	520	430	584	441	-0.179154	0.601797	-0.15197	0.813903
FBgn0010620	776	1039	883	824	998	938	111	117	132	105	69	92	-0.00886975	0.982076	-0.477385	0.151744
FBgn0016697	2494	3215	3640	2735	2827	2328	502	466	619	542	614	619	-0.268307	0.400606	0.0481502	0.942501
FBgn0022029	716	527	460	482	683	592	20	40	40	56	60	49	-0.00733403	0.988959	0.477805	0.338871
FBgn0034215	1950	2057	2020	949	1064	954	258	325	287	223	215	220	-1.04203	6.83858e-12	-0.483025	0.0284999
FBgn0034217	9	4	10	6	13	10	3	0	1	3	2	3	0.175327	0.873934	0.146663	0.888936
FBgn0028953	1800	1804	1486	1638	2443	2205	534	528	673	613	640	674	0.245047	0.305143	0.0394895	0.955871
FBgn0022987	363	327	296	308	482	422	76	93	84	94	99	76	0.233478	0.441403	-0.0256964	0.988526
FBgn0050104	853	835	934	428	407	318	362	377	352	112	139	98	-1.16771	1.29141e-07	-1.62179	1.78852e-20
FBgn0034230	629	496	504	498	651	583	159	169	196	155	181	200	0.0374059	0.926303	-0.0739318	0.928943
FBgn0034232	160	146	179	132	135	217	48	46	73	61	61	69	-0.0495723	0.930796	0.0740961	0.951142
FBgn0034237	12149	13723	10968	10129	13335	12622	2789	3266	3296	3409	3825	3228	-0.0752472	0.78175	0.0437967	0.941489
FBgn0028382	292	331	278	271	299	319	39	47	44	49	35	59	-0.058043	0.881099	0.0199544	0.98962
FBgn0034240	1013	778	587	672	1199	1043	119	157	171	133	170	170	0.218619	0.593017	-0.0281106	0.984238
FBgn0010409	45308	58160	62228	34930	39887	35572	4776	3583	5165	5117	3727	4689	-0.609857	0.00237954	-0.0977593	0.891002
FBgn0034231	124	139	127	131	122	143	30	35	32	40	46	42	-0.0125929	0.981887	0.222506	0.80818
FBgn0034223	235	224	227	243	430	449	48	57	52	90	86	84	0.616101	0.0216609	0.525193	0.123393
FBgn0028956	826	1069	743	406	611	638	171	217	213	155	181	143	-0.700356	0.00180525	-0.406636	0.139794
FBgn0027506	3592	2462	2448	1609	2275	1924	126	207	149	80	157	86	-0.582174	0.0170871	-0.585843	0.105674
FBgn0025716	336	457	433	313	390	396	60	61	76	72	77	71	-0.197584	0.530395	0.0410244	0.977835
FBgn0034214	531	315	332	310	459	376	30	23	43	19	34	20	-0.0929085	0.855632	-0.358012	0.629425
FBgn0050295	165	256	185	91	136	150	58	77	77	55	52	62	-0.696281	0.0189843	-0.372035	0.433272
FBgn0034564	174	312	331	115	130	96	86	84	135	38	43	48	-1.20492	8.04381e-05	-1.12998	1.19904e-05
FBgn0034570	800	580	540	627	1034	842	259	293	255	323	344	258	0.30874	0.341121	0.0699827	0.933246
FBgn0034572	545	491	457	321	504	507	135	176	174	140	163	179	-0.216654	0.489067	-0.112303	0.888352
FBgn0050296	133	89	114	110	141	98	48	34	29	30	51	33	0.00634017	0.992695	-0.0699616	0.968693
FBgn0034576	3504	4421	5040	4141	3588	2988	1085	1080	1263	1015	978	953	-0.283831	0.432453	-0.318724	0.058526
FBgn0034577	5020	5260	4774	4769	5492	5077	1148	1018	1323	1299	1381	1428	-0.0134256	0.967807	0.119043	0.768831
FBgn0034579	278	451	491	256	253	281	115	128	175	107	105	141	-0.628259	0.0386206	-0.309041	0.484354
FBgn0034580	26	31	29	75	57	63	7	4	6	6	6	11	1.03824	0.0072173	0.133032	0.928943
FBgn0003748	31073	29404	36039	8778	13333	14375	10163	11292	11263	9630	9958	9158	-1.42195	6.86282e-14	-0.293902	0.0624849
FBgn0022700	603	396	725	5857	6266	6430	354	361	558	1679	1579	2028	3.21384	2.94943e-44	1.80727	1.63643e-27
FBgn0050293	0	17	3	6	17	20	0	2	0	0	0	3	0.55727	0.541349	0.026578	NA
FBgn0034578	111	131	147	92	75	93	33	36	58	40	20	38	-0.575836	0.0910096	-0.344941	0.633733
FBgn0003391	1463	1348	1024	1063	1585	1587	440	425	515	475	415	482	0.0853653	0.823651	-0.112159	0.836379
FBgn0034573	2708	2142	2185	1963	2468	2180	670	925	920	837	1036	807	-0.134116	0.654668	-0.022226	0.985008
FBgn0001133	441	431	443	439	543	655	176	199	192	229	257	230	0.257258	0.3437	0.203956	0.619259
FBgn0050291	1279	2225	2011	1331	1496	1499	625	534	663	678	543	629	-0.372725	0.220603	-0.0833957	0.899504
FBgn0034569	13	6	15	29	13	10	0	0	1	3	3	2	0.432825	0.615835	0.305934	NA
FBgn0008636	12	19	12	21	32	18	2	2	8	2	4	3	0.55044	0.40736	-0.131511	0.91987
FBgn0034552	6	0	3	0	5	3	0	0	0	0	0	1	-0.0985422	0.930796	0.0183015	NA
FBgn0016984	3782	3554	3360	2721	3912	3446	1296	1335	1495	1499	1418	1446	-0.136609	0.593017	-0.0309014	0.966511
FBgn0034588	13208	13700	14614	807	1024	1331	8305	9630	10712	1275	1429	1486	-3.65981	2.02723e-94	-2.7757	3.69903e-123
FBgn0002736	466	464	484	535	535	483	137	193	202	156	180	193	0.0978823	0.780423	-0.108763	0.891379
FBgn0021872	20992	23371	21869	17999	21266	18719	5749	5748	6123	6051	6080	5572	-0.22938	0.239487	-0.105959	0.763516
FBgn0026582	166	166	168	121	110	133	31	32	26	38	39	35	-0.472456	0.111103	0.161497	0.889463
FBgn0034599	128	111	134	140	185	169	52	74	57	59	55	62	0.338829	0.295727	-0.145265	0.888936
FBgn0003162	12	16	3	12	0	2	0	0	0	0	0	0	-0.487939	0.604617	NA	NA
FBgn0003891	5311	5367	2923	4468	6507	5575	1735	1639	1764	1614	1692	1355	0.224899	0.564259	-0.247112	0.294259
FBgn0034602	1334	1522	1556	3298	2953	2849	469	368	491	1027	899	994	0.986166	6.43131e-07	0.966431	5.08991e-10
FBgn0034611	2333	2226	2612	1978	2238	2153	789	885	963	751	854	818	-0.210643	0.383357	-0.227037	0.329053
FBgn0016726	24432	28373	29397	25993	23490	20918	7502	5388	9042	8699	6120	8995	-0.241282	0.430955	0.0164788	0.98962
FBgn0020306	7121	4905	3494	4498	7536	7261	1409	1658	1678	1818	2100	1830	0.237471	0.587656	0.154032	0.62272
FBgn0034628	11765	22238	24825	6673	8096	7033	5264	4175	5346	2138	2096	2226	-1.39113	1.5326e-07	-1.25037	1.52603e-21
FBgn0034629	14063	16575	17554	11212	13707	11526	4055	3896	4835	5176	5125	5219	-0.437011	0.0256965	0.163622	0.512836
FBgn0034627	111	172	148	68	89	86	58	72	77	36	54	33	-0.822883	0.00483201	-0.710234	0.0329016
FBgn0034626	117	141	128	226	313	285	40	33	46	70	81	60	1.00823	1.87609e-06	0.589387	0.104081
FBgn0000395	378	648	439	355	398	411	116	90	106	108	79	70	-0.351195	0.274902	-0.338509	0.483975
FBgn0050394	1491	1297	1102	1349	1743	1524	349	437	366	417	486	406	0.19527	0.482584	0.0586992	0.941329
FBgn0034617	80	76	104	86	105	108	4	7	5	7	7	6	0.142062	0.773298	0.0816466	0.966863
FBgn0034614	17	18	20	10	12	31	4	1	6	7	1	7	-0.0885909	0.930796	0.101286	0.942501
FBgn0050390	125	105	110	115	94	84	47	35	41	41	34	32	-0.224559	0.637736	-0.248115	0.772631
FBgn0050392	1989	2105	2163	1665	1698	1634	620	647	659	541	511	554	-0.352511	0.0861765	-0.360471	0.0524131
FBgn0034612	2573	2406	2201	2054	3898	3701	859	728	946	795	778	723	0.345401	0.235213	-0.242058	0.340487
FBgn0034606	384	523	280	370	625	638	121	143	122	238	245	167	0.383461	0.291808	0.56465	0.0338602
FBgn0034605	144	222	223	169	114	126	80	78	95	61	50	39	-0.500516	0.212615	-0.729813	0.0150023
FBgn0027073	9166	13971	16686	13529	13354	12459	4081	3616	4622	3981	3391	3925	-0.0486958	0.925557	-0.223521	0.39432
FBgn0034598	2138	1910	1600	1449	2532	2426	557	696	735	762	842	736	0.113979	0.765834	0.115979	0.812139
FBgn0050389	979	1093	956	787	1384	1371	228	252	239	283	299	283	0.157407	0.648206	0.139729	0.785638
FBgn0034595	20	18	15	2	4	8	2	6	1	1	0	0	-1.38054	0.0218367	-0.353912	0.446677
FBgn0034590	249	284	181	194	255	319	84	97	75	89	113	88	0.0538895	0.918072	0.048205	0.972751
FBgn0020312	337	343	437	319	364	422	168	171	208	148	177	158	-0.0621952	0.888123	-0.270409	0.446669
FBgn0011824	945	653	752	750	863	1318	269	414	346	360	536	356	0.249931	0.529329	0.144425	0.843644
FBgn0034585	816	644	601	749	1017	1038	211	216	238	317	339	287	0.378911	0.129128	0.365212	0.113613
FBgn0026369	2998	2319	1891	1876	2712	2471	344	381	394	389	429	461	-0.0809952	0.845087	0.0733004	0.909077
FBgn0003731	595	564	509	370	521	618	180	229	226	204	237	202	-0.194027	0.552207	-0.0904944	0.903428
FBgn0034641	1553	1053	949	880	1584	1658	177	289	285	267	392	289	0.136847	0.771219	0.197774	0.741194
FBgn0034643	1112	1149	1017	996	1408	1375	347	344	358	338	447	378	0.149459	0.563567	0.0272844	0.977835
FBgn0034645	2785	4021	4158	3524	3763	3159	1176	801	1295	1212	907	1137	-0.10042	0.800942	-0.102399	0.894078
FBgn0034650	254	243	316	229	279	300	26	59	43	60	46	47	-0.0578565	0.898126	0.110863	0.934038
FBgn0034655	37	41	34	37	55	36	2	1	4	3	2	1	0.130036	0.848868	-0.0602051	0.970219
FBgn0010228	2859	3148	2715	2748	2745	2690	1052	1045	1085	1297	1081	1172	-0.121767	0.663129	0.0414972	0.95312
FBgn0050285	10	32	21	22	26	28	2	1	6	16	12	7	0.189657	0.823651	0.693055	0.165962
FBgn0034647	3936	5694	5992	7573	5677	4452	1535	1004	1479	1802	1280	1772	0.159526	0.750027	0.149014	0.824435
FBgn0034646	355	423	372	428	559	633	94	114	131	194	187	187	0.431956	0.0562552	0.579045	0.0124383
FBgn0016641	285	283	301	299	492	404	86	103	117	109	118	129	0.386985	0.135609	0.0957568	0.916366
FBgn0000326	776	1199	1111	1329	1780	1408	517	417	532	660	524	646	0.486695	0.0553991	0.195264	0.633733
FBgn0042180	104	75	107	75	80	92	30	21	32	25	18	27	-0.241898	0.606411	-0.251658	0.806036
FBgn0034639	682	698	1020	616	678	348	175	141	175	114	120	128	-0.539998	0.160668	-0.504464	0.0482119
FBgn0034638	338	319	281	648	619	439	69	72	73	85	75	88	0.798284	0.00264221	0.0854478	0.936517
FBgn0034636	21	16	17	18	33	20	2	4	3	3	4	2	0.278053	0.714809	-0.0303004	0.98962
FBgn0260477	23	17	28	11	19	18	9	6	7	5	11	9	-0.462518	0.505209	0.0270508	0.98962
FBgn0034631	293	237	224	251	282	286	65	98	95	103	109	75	0.0734673	0.861997	0.0344577	0.982991
FBgn0010470	6275	9131	10510	8614	9247	8003	1906	1571	2080	2000	1827	2034	-0.0381556	0.940114	-0.0321121	0.970219
FBgn0010415	2217	2354	1805	2834	3273	2817	356	295	378	530	563	506	0.437427	0.0289133	0.493976	0.00565857
FBgn0004362	876	699	643	535	635	624	124	142	132	169	208	161	-0.341096	0.177576	0.286971	0.456022
FBgn0050398	10	15	10	5	24	32	0	1	0	7	2	1	0.513015	0.531425	0.344252	0.473118
FBgn0034657	101	67	97	60	150	102	19	18	27	43	32	40	0.141066	0.82266	0.544812	0.277069
FBgn0034670	214	244	219	120	125	109	52	16	57	34	16	45	-0.932776	5.46174e-05	-0.31026	0.74152
FBgn0034674	688	868	879	930	1109	954	169	163	200	170	204	165	0.248938	0.341907	-0.0880716	0.908678
FBgn0034664	17880	22446	28776	20051	18900	17325	5646	6274	7053	7251	8036	8130	-0.314055	0.348092	0.184834	0.417389
FBgn0034663	58832	75363	91177	59747	64037	53564	4427	5168	5179	6049	7291	6120	-0.3686	0.204902	0.269071	0.172873
FBgn0034662	39652	45131	35693	41748	51738	54446	14997	14259	15362	19868	18278	18036	0.246586	0.232416	0.209634	0.340487
FBgn0050404	1512	1764	1502	1514	2088	1805	510	451	508	568	539	521	0.127629	0.62007	0.0310381	0.972751
FBgn0067102	1692	1951	1512	1460	1578	1406	95	66	92	87	70	63	-0.242016	0.327679	-0.267214	0.657098
FBgn0034691	789	951	732	589	1078	933	1	7	13	7	9	11	0.010976	0.981968	0.111504	0.942501
FBgn0034694	570	591	549	341	373	460	136	162	123	120	150	112	-0.570971	0.00494992	-0.235968	0.658424
FBgn0002715	51	86	69	61	55	84	21	26	13	33	35	20	-0.0713489	0.917604	0.28275	0.772631
FBgn0029147	8	17	11	22	34	22	0	1	0	0	1	0	0.859785	0.13919	-0.00387319	NA
FBgn0034706	459	546	325	369	510	436	112	145	134	87	106	57	-0.0578932	0.901881	-0.656364	0.0278893
FBgn0034707	161	157	146	130	171	181	9	7	4	6	21	18	0.00454034	0.993547	0.482576	0.488928
FBgn0034708	2731	3667	2553	1865	2674	2473	919	644	675	662	616	575	-0.38949	0.0921992	-0.363657	0.214939
FBgn0025186	551	527	458	369	647	567	4	5	13	10	6	10	-0.0176907	0.970829	0.0680626	0.973123
FBgn0020307	3707	3970	2619	2683	3990	3806	640	750	672	793	912	709	-0.0253258	0.955205	0.100529	0.862368
FBgn0050277	826	1246	1188	1687	1944	2626	380	281	339	570	453	550	0.856758	0.00034692	0.497048	0.0317687
FBgn0034709	2780	2480	2792	3077	3278	2123	248	189	202	317	251	221	0.0398983	0.935785	0.167088	0.806036
FBgn0034705	48	90	81	78	90	87	9	7	11	10	21	11	0.165662	0.765704	0.275517	0.80696
FBgn0034703	99	92	113	106	119	135	10	16	10	14	18	29	0.186739	0.661822	0.378136	0.642432
FBgn0034697	1153	1519	1384	1167	1542	1641	457	389	429	600	496	547	0.0498766	0.894239	0.235127	0.482671
FBgn0034689	372	366	402	365	362	435	26	37	30	40	33	22	-0.0126022	0.978242	-0.062803	0.972903
FBgn0034688	663	860	800	584	520	572	200	220	250	239	200	222	-0.483413	0.047054	-0.120051	0.853726
FBgn0034687	23	29	17	18	10	26	0	0	0	3	3	2	-0.302914	0.705488	0.342773	NA
FBgn0034717	14392	11261	9726	8652	11524	8537	1981	2190	2428	2837	2984	2712	-0.335766	0.233176	0.249404	0.170172
FBgn0034210	400	336	377	292	374	413	100	100	115	111	127	127	-0.0946595	0.795964	0.088563	0.919779
FBgn0034179	221	201	133	141	169	166	39	63	46	53	55	47	-0.249947	0.532664	-0.0425434	0.981209
FBgn0023172	5310	4289	3177	2990	4559	4162	753	771	863	929	872	876	-0.174034	0.640814	0.0506249	0.934062
FBgn0034182	135	226	222	122	124	161	12	21	14	21	20	22	-0.524291	0.135176	0.196696	0.876658
FBgn0034184	524	492	482	483	666	573	28	33	42	36	33	33	0.146817	0.602413	-0.0943177	0.942501
FBgn0034191	223	298	320	310	354	365	82	95	78	85	126	89	0.238405	0.472169	0.0947582	0.928883
FBgn0050456	8173	6885	5878	5516	6421	4935	1679	1668	2022	1878	1903	1823	-0.338672	0.202599	-0.0480055	0.928943
FBgn0034194	1566	1855	1936	1844	1856	1861	598	612	630	757	826	766	0.0178962	0.96685	0.225609	0.336952
FBgn0034197	42	60	90	7	5	9	9	6	10	1	3	2	-2.61401	1.83436e-09	-0.705908	0.137243
FBgn0034198	111	153	229	390	222	135	45	128	68	52	108	51	0.523863	0.355569	-0.234276	0.820483
FBgn0034199	14	10	23	19	6	16	2	3	3	3	2	4	-0.152585	0.886442	0.0151089	0.989894
FBgn0034200	52	38	50	70	78	54	4	2	14	31	24	46	0.444215	0.345598	1.21699	0.00122028
FBgn0010591	8560	10506	10388	9715	9538	7644	2199	2137	2546	2587	2340	2390	-0.153899	0.657618	-0.0216742	0.977835
FBgn0050460	339	292	212	168	243	218	18	9	22	23	21	18	-0.451946	0.137938	0.149185	0.916732
FBgn0034186	556	202	178	186	351	493	23	38	48	62	45	47	0.0517402	0.954548	0.307445	0.673515
FBgn0034181	2288	2641	2359	1748	2420	2218	417	402	472	455	470	440	-0.236599	0.247858	-0.0317104	0.970292
FBgn0034180	2473	2491	1863	1894	2861	2560	629	644	669	793	829	700	0.0451346	0.908939	0.134664	0.73212
FBgn0034158	430	781	502	605	560	555	122	94	125	126	121	121	-0.0149009	0.98001	-0.00296555	0.997017
FBgn0034160	7190	8438	8786	9317	5703	5605	1065	712	1365	941	747	1002	-0.230408	0.61551	-0.290851	0.486815
FBgn0025830	380	344	370	279	391	399	99	95	90	100	107	90	-0.085936	0.810471	-0.0491689	0.970219
FBgn0028737	16385	18188	18650	18007	19222	17017	2495	2833	2850	3470	3917	3307	-0.0087297	0.981887	0.259958	0.182035
FBgn0034162	72	44	53	26	18	14	16	6	17	12	7	3	-1.33875	0.0021321	-0.425457	0.589412
FBgn0003091	97	135	52	69	88	93	1	13	3	13	12	7	-0.200654	0.738719	0.291128	0.77301
FBgn0034172	562	685	707	466	526	524	185	212	221	172	234	171	-0.397703	0.0747864	-0.199089	0.678791
FBgn0004580	1834	1441	1543	1610	1457	985	303	270	266	309	334	262	-0.258232	0.525552	-0.0114249	0.98962
FBgn0034177	87	102	103	136	140	158	38	51	46	44	62	58	0.506572	0.0927699	0.132406	0.904107
FBgn0026402	75	84	99	81	102	97	19	28	15	27	20	25	0.0654497	0.908084	0.0623097	0.973872
FBgn0034176	1733	2263	2432	1795	2107	1883	664	687	807	662	764	788	-0.188922	0.532862	-0.0727734	0.897365
FBgn0034175	29	51	21	44	64	49	9	12	11	2	5	3	0.522166	0.332063	-0.73012	0.137536
FBgn0014870	836	1113	742	528	977	1042	174	225	236	186	218	199	-0.134843	0.760314	-0.173907	0.73212
FBgn0025832	117	42	68	40	66	77	21	21	25	23	24	34	-0.331503	0.603926	0.114959	0.936517
FBgn0010213	2761	4927	4987	2695	2536	2054	1218	1052	1255	960	896	912	-0.776227	0.00930906	-0.442911	0.0059748
FBgn0011260	559	623	630	284	320	324	125	181	166	115	162	155	-0.983837	1.64571e-08	-0.218791	0.691806
FBgn0034135	37	49	25	40	41	30	1	2	2	2	3	1	-0.0231415	0.979843	0.0256646	0.98962
FBgn0034137	74	58	36	56	73	52	18	14	9	20	20	12	0.0587922	0.938361	0.126026	0.935896
FBgn0016131	193	382	269	195	274	241	56	69	60	55	58	36	-0.277029	0.503097	-0.353223	0.535357
FBgn0003274	64443	79097	80447	59986	52922	42167	13938	15251	16750	13246	14026	14339	-0.529026	0.0528348	-0.248644	0.134375
FBgn0034145	297	228	182	236	254	263	43	62	57	39	56	49	0.0487156	0.923795	-0.234494	0.770192
FBgn0013763	48	18	37	48	33	53	3	3	0	2	5	2	0.289087	0.686681	0.0835125	0.948079
FBgn0050463	6744	7026	6022	7033	9487	9672	1639	1557	1838	2112	2027	2003	0.347208	0.0560006	0.168545	0.516102
FBgn0024315	11554	12985	14879	15840	21190	27231	3831	3294	5137	3125	3266	3772	0.624538	0.00744147	-0.35323	0.12601
FBgn0024319	10	8	8	39	49	52	3	0	4	5	1	9	1.99847	1.87068e-06	0.230124	0.808441
FBgn0020506	47	840	908	31806	34905	25929	1705	1815	1352	19420	17397	17732	2.39812	5.19584e-05	3.13391	8.29274e-92
FBgn0034143	13	13	14	25	24	19	1	3	1	4	1	1	0.596517	0.351062	0.0240219	0.98962
FBgn0034142	727	923	1114	923	1095	1079	411	332	468	575	488	593	0.113423	0.763988	0.320531	0.246846
FBgn0034141	3646	5120	5434	5902	5718	4805	1195	988	1471	1812	1544	1907	0.173912	0.648708	0.395572	0.0747649
FBgn0034140	32	29	21	23	19	26	2	10	7	4	8	0	-0.258146	0.718795	-0.221049	0.838669
FBgn0034138	43500	52862	55905	42737	38906	32290	6555	5279	8085	7941	6243	8005	-0.426621	0.122422	0.0491398	0.952845
FBgn0034094	15	11	17	20	27	19	0	1	0	0	0	0	0.461207	0.5108	-0.0233377	NA
FBgn0034095	9	22	14	18	32	32	2	3	2	3	11	8	0.657777	0.295216	0.465005	0.464942
FBgn0034110	3046	2053	2352	1883	2523	2096	616	885	792	761	1046	891	-0.240533	0.447524	0.107264	0.872766
FBgn0034114	151	194	160	171	241	212	34	52	61	49	62	48	0.24735	0.451147	0.0028604	0.997633
FBgn0010611	1671	2543	2189	1956	2139	1956	593	577	717	675	639	614	-0.112631	0.752593	-0.0758598	0.894078
FBgn0034118	352	289	276	239	306	354	58	60	69	49	66	59	-0.0777023	0.854388	-0.18595	0.823678
FBgn0034117	175	175	171	166	203	176	37	43	44	30	43	30	0.0198051	0.967807	-0.302367	0.673471
FBgn0050096	42	28	36	43	32	50	4	13	14	10	9	6	0.177647	0.796324	-0.193627	0.888936
FBgn0034113	212	253	206	185	267	234	54	59	73	63	83	61	-0.017192	0.971135	0.0348225	0.983897
FBgn0034109	241	191	192	150	204	264	100	100	106	88	100	95	-0.0676984	0.897005	-0.205172	0.721722
FBgn0001308	6500	6074	4836	4878	7124	6239	1017	1059	1256	1309	1343	1381	0.0145467	0.971364	0.158414	0.585208
FBgn0025519	310	363	302	268	301	386	94	118	128	122	131	106	-0.0715882	0.862217	-0.0306843	0.98233
FBgn0034093	2386	2840	2528	1398	1495	1432	930	819	1093	678	610	656	-0.861023	6.17782e-08	-0.62466	5.44459e-05
FBgn0034091	2860	2910	2537	2429	2630	2388	730	883	916	929	1033	866	-0.190126	0.427726	0.0443738	0.946366
FBgn0034059	614	1076	1139	396	450	409	248	225	280	139	120	178	-1.14914	9.9598e-06	-0.811602	0.000118376
FBgn0034060	722	765	707	792	988	897	202	220	194	273	250	221	0.237524	0.25774	0.141367	0.818516
FBgn0034063	404	362	447	294	418	362	105	134	132	125	157	111	-0.223635	0.465514	-0.0303728	0.982991
FBgn0034067	1283	1739	2255	1690	2146	1968	646	726	828	648	731	918	0.0834561	0.856649	-0.0460236	0.956279
FBgn0014020	17774	17091	15947	14962	18435	17051	1188	1118	1353	1335	1179	1267	-0.0549072	0.83777	-0.0607593	0.918369
FBgn0034075	351	233	254	295	428	383	117	100	93	126	119	111	0.328624	0.31961	0.0696627	0.944306
FBgn0001124	7670	10640	12827	8396	8329	7323	3535	3894	4565	3458	3672	3918	-0.388048	0.21869	-0.220906	0.310225
FBgn0050094	69	90	119	106	63	106	45	50	32	41	35	32	-0.0345774	0.966206	-0.276034	0.734073
FBgn0027091	1632	1959	1676	1380	1745	1861	644	722	830	770	805	798	-0.123725	0.643151	0.000461369	0.999394
FBgn0034083	4009	2908	3282	2200	3482	3944	1289	1603	1514	1316	1820	1404	-0.143438	0.716772	-0.0729016	0.916279
FBgn0015754	3947	3681	3087	3326	3573	2899	770	838	895	821	847	755	-0.158028	0.61515	-0.155106	0.624655
FBgn0034087	1441	1829	1384	1913	2831	2482	583	533	809	743	740	862	0.570027	0.00307749	0.169215	0.698507
FBgn0015295	764	692	646	704	864	799	227	220	243	337	270	297	0.123128	0.660839	0.257842	0.455309
FBgn0034086	174	217	162	174	183	239	28	14	40	38	29	33	0.0652245	0.893852	0.13293	0.923303
FBgn0034085	8321	7856	6862	5444	8922	9655	2966	2848	3162	3535	3416	3071	-0.00241216	0.996239	0.0425171	0.941489
FBgn0034084	188	167	180	259	227	234	62	68	85	153	132	127	0.380496	0.221195	0.734257	0.00308483
FBgn0034073	893	971	567	615	917	985	226	288	266	283	326	270	-0.00176147	0.998131	0.0507895	0.951142
FBgn0034068	3001	2704	2360	2018	2521	2392	707	877	936	776	905	822	-0.259361	0.239836	-0.117515	0.805707
FBgn0034066	1609	2037	2388	2231	2008	1776	232	238	249	249	250	281	-0.0303376	0.954585	0.00206661	0.997221
FBgn0010590	2469	3459	3614	3145	3046	2648	371	393	517	461	439	492	-0.134293	0.732332	0.0125772	0.98962
FBgn0034062	182	138	188	117	173	181	35	57	55	39	68	57	-0.161217	0.715997	0.0328889	0.9877
FBgn0034061	943	1307	1347	1389	1222	1164	201	159	224	194	117	236	0.0425786	0.929559	-0.170186	0.83986
FBgn0020236	8852	11476	8945	5583	10507	13640	1468	2583	1638	1653	3329	1824	-0.0435151	0.940114	0.105085	0.921898
FBgn0034058	780	1320	1554	1325	1181	1085	204	215	225	281	266	250	-0.0484278	0.934855	0.180454	0.672876
FBgn0034057	1955	1913	2135	2105	2208	2009	633	573	568	728	666	746	0.0360736	0.922219	0.143722	0.749777
FBgn0050090	145	47	78	33	9	18	1	3	12	5	0	7	-1.70094	0.000617918	-0.111423	0.934547
FBgn0050089	116	92	69	56	95	63	10	13	4	11	13	4	-0.392964	0.385997	-0.039228	0.988479
FBgn0034046	226	269	190	166	205	203	70	70	83	64	51	35	-0.286663	0.355569	-0.56327	0.135974
FBgn0034050	373	422	454	453	433	431	109	125	160	130	150	184	0.0413777	0.922753	0.114117	0.89286
FBgn0034052	12646	16769	12485	20524	18155	13891	7378	4743	6670	7626	4757	5931	0.297452	0.388903	-0.131514	0.864725
FBgn0034051	1633	1763	1722	1592	1896	1846	502	466	590	557	584	522	0.0150032	0.9641	-0.0172049	0.9877
FBgn0015247	1479	1532	1416	1626	1645	1594	514	528	590	602	570	583	0.0996661	0.733267	-0.00768104	0.989894
FBgn0034049	858	772	580	242	331	304	202	251	244	132	148	142	-1.33435	5.78502e-11	-0.774552	5.44459e-05
FBgn0050085	78	96	92	46	61	63	15	18	20	23	11	20	-0.650405	0.0528348	-0.0494995	0.981965
FBgn0022160	4523	4288	2796	2106	2342	2017	873	1107	1235	789	1098	693	-0.845027	0.000227738	-0.399025	0.130311
FBgn0034045	794	1080	1059	912	1273	1008	455	397	459	467	401	458	0.0715045	0.853226	-0.0915257	0.888096
FBgn0003130	11	16	14	15	25	21	1	2	0	1	1	2	0.419758	0.563407	0.0307982	NA
FBgn0050083	32	14	10	109	95	109	18	14	14	27	20	18	2.11476	5.43346e-08	0.247165	0.823678
FBgn0034025	258	241	257	160	276	259	55	80	75	79	120	85	-0.177096	0.636402	0.269929	0.650912
FBgn0050467	107	109	139	116	175	116	28	38	56	42	23	34	0.134773	0.783108	-0.293011	0.722987
FBgn0022097	14549	18253	17251	18494	17874	15179	1676	1476	1914	1963	1646	1825	0.0144421	0.97399	-0.00725389	0.989894
FBgn0034029	599	664	612	520	615	557	190	217	210	225	211	189	-0.186317	0.453121	-0.0899461	0.903936
FBgn0034031	11007	11997	14258	9860	11724	10178	3195	3086	3558	4036	3698	3803	-0.268289	0.282142	0.113365	0.754594
FBgn0050466	65	62	34	40	76	52	0	2	2	4	1	3	0.00437513	0.996239	0.150442	0.882253
FBgn0034035	1007	1433	1257	1107	1114	1214	195	247	265	257	284	249	-0.136074	0.682489	0.0441476	0.963614
FBgn0023441	1233	1340	1203	1270	1746	2056	349	370	454	386	476	483	0.361508	0.117149	0.0805842	0.902948
FBgn0034033	154	122	124	147	125	144	61	52	67	44	41	42	0.0229948	0.969762	-0.510358	0.199922
FBgn0013762	950	1000	1058	746	912	780	168	205	223	218	230	182	-0.340464	0.0992436	-0.0301359	0.980543
FBgn0024754	660	702	546	789	964	929	155	207	210	269	261	268	0.438271	0.0250688	0.341182	0.236648
FBgn0034032	357	354	346	233	274	232	67	78	83	69	71	58	-0.542819	0.0109412	-0.274015	0.624655
FBgn0019968	4887	4485	2745	3564	5278	5247	1081	1228	1401	1375	1586	1332	0.157797	0.700241	0.0936539	0.848708
FBgn0033996	226	228	262	240	338	329	78	94	92	108	124	106	0.276978	0.340881	0.213891	0.707308
FBgn0050081	29	79	36	14	45	35	15	16	7	9	11	9	-0.55905	0.384506	-0.274954	0.80696
FBgn0034000	154	161	242	168	198	146	25	30	28	41	38	30	-0.156393	0.750145	0.210202	0.838669
FBgn0034002	572	678	461	298	479	558	181	203	160	160	186	146	-0.397234	0.203915	-0.243933	0.603796
FBgn0034005	94	180	71	61	75	88	14	28	30	32	43	22	-0.591935	0.195109	0.220991	0.843644
FBgn0004698	1764	1278	948	712	922	841	237	307	245	282	353	263	-0.701969	0.00934167	0.0578484	0.948514
FBgn0013750	2069	2353	2370	2985	3108	2781	584	606	720	651	723	654	0.342672	0.116781	-0.0251249	0.975661
FBgn0000996	189	208	188	155	213	200	42	43	37	54	58	53	-0.0891926	0.815852	0.257966	0.719964
FBgn0011660	38	60	42	24	33	35	7	5	6	5	5	1	-0.580762	0.228031	-0.275624	0.785016
FBgn0034008	86	81	113	122	124	146	31	39	25	36	39	52	0.415364	0.26203	0.223629	0.819673
FBgn0001187	634	1003	804	1017	1231	1295	251	237	283	438	381	381	0.479169	0.0481755	0.494797	0.0111393
FBgn0034001	201	266	281	334	327	254	32	38	48	38	34	46	0.248386	0.529329	-0.0841537	0.950084
FBgn0033999	16104	37283	52268	30413	26496	18112	12342	11750	16541	11039	10575	13339	-0.45877	0.375198	-0.304421	0.209905
FBgn0033998	996	1003	721	636	993	978	39	54	49	58	70	57	-0.112941	0.763185	0.219547	0.784881
FBgn0033995	270	354	318	448	445	452	24	18	30	26	26	19	0.465145	0.0535328	-0.090798	0.951142
FBgn0033982	671	795	606	797	996	884	178	147	173	188	193	166	0.320143	0.145768	0.0173808	0.98962
FBgn0033984	152	157	144	204	323	327	68	73	59	65	68	71	0.823218	0.000425812	-0.0791749	0.942501
FBgn0033987	1176	1315	1115	1061	1589	1229	390	442	466	479	505	520	0.0526835	0.882772	0.0937718	0.860552
FBgn0033988	913	1390	1053	879	1272	1190	243	247	238	280	251	213	-0.0538748	0.898126	-0.0795741	0.919688
FBgn0015371	117	131	84	69	77	102	7	0	7	12	9	8	-0.432435	0.272458	0.350665	0.678944
FBgn0033994	57	50	47	17	30	38	10	2	20	10	18	9	-0.814143	0.0649736	0.0536504	0.981209
FBgn0033993	33	25	33	29	26	43	6	7	6	6	9	6	0.0534495	0.95286	0.00956562	0.99304
FBgn0033990	22	33	34	15	13	17	1	3	1	0	2	5	-0.850867	0.111595	0.0558899	0.970219
FBgn0033989	607	764	767	667	641	678	215	269	305	228	242	270	-0.135773	0.687253	-0.187848	0.678791
FBgn0033983	43	17	34	9	9	10	0	1	3	0	2	0	-1.40318	0.00743099	-0.0854757	NA
FBgn0027596	1154	1729	1246	1432	1920	1905	425	437	412	522	490	440	0.293861	0.281024	0.0661477	0.928363
FBgn0033951	182	183	163	250	241	232	54	59	51	63	90	69	0.405071	0.147841	0.264401	0.678791
FBgn0010388	31	65	36	0	1	6	1	3	2	0	0	0	-2.90648	1.25435e-08	-0.281586	NA
FBgn0050476	124	148	174	125	107	123	21	18	32	32	26	20	-0.341668	0.373761	0.0227724	0.98962
FBgn0033961	1557	2371	2574	2748	2593	2144	879	591	817	916	598	866	0.167597	0.69579	-0.0466296	0.970219
FBgn0015602	656	594	542	532	665	556	73	82	80	104	76	78	-0.0744145	0.827738	0.0187148	0.98962
FBgn0028434	28	24	24	15	26	34	2	6	5	11	11	5	-0.0694396	0.939419	0.367812	0.655316
FBgn0033973	239	173	212	256	232	240	75	78	73	97	95	75	0.178645	0.664431	0.10623	0.914741
FBgn0015714	2158	2081	1563	1835	2146	1409	164	145	140	117	139	139	-0.134269	0.739111	-0.277345	0.50968
FBgn0033978	3393	4263	3545	3889	4806	3970	910	943	1163	1310	1144	1502	0.133767	0.624375	0.268238	0.329471
FBgn0033979	338	502	291	204	192	135	45	43	38	73	59	40	-1.03589	0.000543089	0.260407	0.745189
FBgn0033980	578	717	532	3215	3410	2174	174	203	228	848	847	760	2.13994	5.04417e-21	1.80533	3.47821e-37
FBgn0013772	47	39	42	4221	3611	3768	508	268	304	592	280	279	6.16794	1.20106e-172	-0.0159996	0.990097
FBgn0033981	11381	11260	12709	51586	49756	40908	14531	9326	12301	18714	11321	13975	1.91528	1.01738e-23	0.153805	0.835071
FBgn0033972	1667	1950	1913	2029	1853	1878	498	586	656	621	633	610	0.028938	0.946589	-0.0113769	0.98962
FBgn0027783	61	58	37	71	68	84	7	11	2	16	18	22	0.440179	0.328427	0.682488	0.195744
FBgn0033971	321	294	311	187	370	298	70	77	67	79	69	60	-0.175291	0.659239	-0.135967	0.889463
FBgn0016684	65	69	80	52	63	73	24	34	11	17	25	16	-0.220086	0.655525	-0.241379	0.836996
FBgn0020767	1027	1047	919	940	1253	1222	217	213	278	283	273	269	0.138158	0.587656	0.10421	0.868687
FBgn0028689	4339	4834	4747	4173	4844	4831	687	804	972	825	919	916	-0.0499374	0.861997	0.00162442	0.997316
FBgn0020269	39	31	24	21	31	14	0	0	0	0	1	0	-0.465645	0.472838	0.0183015	NA
FBgn0033935	148	152	150	188	250	223	41	48	48	61	80	51	0.489012	0.0460629	0.303305	0.626159
FBgn0050197	41	55	46	75	39	32	12	4	13	14	21	9	0.0404294	0.96685	0.251555	0.832801
FBgn0050077	324	334	354	391	360	376	35	25	35	28	24	39	0.118335	0.744152	-0.128134	0.923303
FBgn0010638	3691	8734	9365	7194	6785	5812	1708	1358	2015	2105	1548	2080	-0.151349	0.791608	0.0650388	0.938355
FBgn0033949	2	5	1	4	9	12	0	0	0	0	1	0	0.847809	0.288431	0.0183015	NA
FBgn0033948	74	53	60	50	62	68	21	30	15	22	32	16	-0.0977988	0.876096	-0.031828	0.98962
FBgn0026427	444	376	304	319	528	577	120	144	172	143	145	166	0.266336	0.471446	-0.0459808	0.969156
FBgn0053468	151	72	123	87	76	79	3	2	11	7	11	9	-0.502853	0.276667	0.26261	0.812139
FBgn0053469	171	144	169	138	115	116	25	35	67	48	33	45	-0.398683	0.267169	-0.073305	0.966871
FBgn0033945	838	790	870	833	719	560	132	178	197	154	145	202	-0.252744	0.498578	-0.111753	0.895817
FBgn0019938	1056	547	428	505	872	1087	160	291	239	238	299	277	0.189858	0.748689	0.108226	0.902471
FBgn0010397	3081	3142	3064	2890	3630	3334	653	570	774	771	735	750	0.0383314	0.89465	0.063375	0.920534
FBgn0033942	8	9	26	29	12	12	3	5	6	5	2	4	0.209774	0.836374	-0.139927	0.919555
FBgn0033934	735	721	721	747	851	777	130	148	183	173	185	212	0.0822896	0.780885	0.180149	0.741341
FBgn0033899	193	242	271	269	293	274	21	24	39	16	25	30	0.195757	0.589621	-0.24115	0.819451
FBgn0033901	90	96	111	45	59	60	17	13	19	5	7	5	-0.849791	0.00615394	-0.854717	0.0565705
FBgn0033903	451	988	831	842	918	862	136	105	122	161	132	146	0.16447	0.732954	0.142501	0.851969
FBgn0033904	242	427	229	1068	1089	744	52	51	45	193	209	245	1.56496	2.36465e-08	1.77331	5.9442e-18
FBgn0033906	3079	4483	5084	3681	3678	3290	1204	1156	1492	1092	1004	1130	-0.26888	0.444082	-0.348148	0.0591996
FBgn0000289	1625	1533	1254	1343	1941	2293	324	428	364	417	491	416	0.271951	0.357242	0.117947	0.847663
FBgn0033913	830	3835	3131	1125	1274	1805	817	676	951	568	458	569	-0.687565	0.33975	-0.675129	0.000183418
FBgn0033916	533	530	483	522	770	823	99	97	122	145	188	132	0.384522	0.102244	0.388815	0.250503
FBgn0033917	162	152	151	228	289	212	45	47	27	51	68	37	0.580899	0.0235827	0.193926	0.860154
FBgn0033918	1536	2015	1872	1668	2199	2049	418	482	510	403	534	501	0.0761059	0.809514	-0.0829521	0.897365
FBgn0027538	1306	1817	1383	4135	4957	5381	361	312	741	740	717	1244	1.60029	4.22773e-21	0.567225	0.298122
FBgn0033924	554	469	528	368	512	619	166	254	178	296	349	236	-0.104276	0.790329	0.385291	0.290411
FBgn0033928	623	615	612	460	574	383	135	157	184	211	203	259	-0.411742	0.116205	0.356921	0.254612
FBgn0033929	1141	970	1008	796	1050	950	59	105	79	106	91	97	-0.203714	0.416799	0.135438	0.890288
FBgn0033926	24970	25011	23846	12889	12389	11337	4041	3772	3949	2802	2547	2511	-1.01637	5.75028e-09	-0.670542	5.91037e-07
FBgn0033919	654	561	501	619	788	607	143	156	142	170	180	155	0.181021	0.570652	0.0698105	0.937484
FBgn0001220	4576	5398	4992	3737	5385	5468	1288	1321	1772	1450	1513	1621	-0.0893202	0.763988	-0.0396588	0.955164
FBgn0033915	486	592	487	530	827	781	62	67	60	74	83	101	0.383739	0.105074	0.282922	0.618783
FBgn0033912	50853	62314	60177	50956	49893	42932	12995	15368	15138	14577	16814	16070	-0.290199	0.276366	0.00831516	0.98962
FBgn0033907	154	255	314	257	294	296	102	68	116	130	100	158	0.172494	0.723424	0.285572	0.619259
FBgn0033902	5564	5857	5514	5433	6668	6381	1474	1856	1483	1923	2127	1696	0.0796071	0.737045	0.124252	0.821906
FBgn0033900	201	246	276	253	232	241	71	107	72	66	84	79	-0.0257822	0.961404	-0.211994	0.784818
FBgn0033897	1256	1042	1061	957	1565	1478	249	297	274	296	425	297	0.183533	0.563989	0.174473	0.745011
FBgn0013770	24723	19192	17694	18440	18991	16951	2000	2487	2512	2857	3071	2650	-0.207996	0.510957	0.171401	0.585208
FBgn0033891	107	176	188	161	140	154	24	19	40	27	22	17	-0.0741398	0.900978	-0.295077	0.747618
FBgn0002643	301	228	185	435	911	345	64	70	55	79	159	47	1.07425	0.00248196	0.339138	0.638634
FBgn0040752	959	983	474	1196	1446	1988	320	391	488	372	514	486	0.836009	0.00784491	0.0782152	0.91987
FBgn0020620	1415	1641	1326	1050	1573	1460	171	175	195	224	256	207	-0.151658	0.587656	0.21288	0.603796
FBgn0033890	39	29	37	14	29	15	0	4	0	1	0	3	-0.778399	0.141479	-0.013162	NA
FBgn0033889	7924	9305	5728	4644	5248	4210	1444	1435	1597	1235	1240	1159	-0.707755	0.00229691	-0.401281	0.00469804
FBgn0033888	25	46	26	22	16	17	8	5	5	5	7	1	-0.695958	0.226256	-0.201912	0.868687
FBgn0033887	14	21	17	11	32	19	3	0	1	0	0	0	0.146005	0.877047	-0.166453	NA
FBgn0033886	4482	5027	4871	4639	5578	5126	1304	1455	1733	1701	1916	1800	0.049198	0.863186	0.153163	0.619259
FBgn0033885	6	7	7	4	5	10	0	6	1	2	5	2	-0.0814602	0.948664	0.0413273	0.981954
FBgn0013733	10898	7885	4745	8929	10209	8601	3260	3473	3790	4147	4399	4035	0.188763	0.690662	0.139093	0.603796
FBgn0033883	1225	1872	1687	1413	1504	1271	436	443	595	422	396	454	-0.216065	0.524039	-0.300311	0.249224
FBgn0033859	485	512	430	395	512	476	80	104	100	90	127	97	-0.0895342	0.771921	0.0233953	0.98962
FBgn0000633	41	26	31	18	19	28	1	1	1	0	0	1	-0.547445	0.347334	-0.108844	NA
FBgn0033871	203	220	212	124	133	128	61	72	85	43	60	42	-0.733955	0.00147526	-0.58764	0.0933085
FBgn0033872	121	71	84	64	58	38	11	15	13	16	24	7	-0.731489	0.0903173	0.0814841	0.967911
FBgn0033875	5026	4911	4065	8912	8845	9808	1396	1670	1707	1888	2296	1921	0.920907	7.05305e-08	0.228429	0.352454
FBgn0033879	5294	8621	9002	9656	10336	8706	2847	3021	3565	3292	3291	3470	0.277313	0.438393	-0.0180226	0.982148
FBgn0033876	32	42	34	30	32	22	2	1	0	0	1	3	-0.346954	0.568993	0.0263448	NA
FBgn0033873	326	8	164	26	95	30	10	17	0	2	22	0	-0.726612	0.373761	-0.0241163	0.982991
FBgn0000662	1344	1539	1418	1218	1766	1681	276	322	383	305	323	348	0.0622717	0.843066	-0.109822	0.857486
FBgn0019928	4328	3813	7111	6158	6369	5863	1268	946	1844	1537	940	1609	0.213001	0.62576	-0.0715761	0.946366
FBgn0033845	178	188	112	100	184	177	5	2	9	7	9	18	-0.104494	0.85213	0.413153	0.59959
FBgn0033846	225	196	180	209	249	314	92	90	91	117	110	102	0.29946	0.355569	0.136064	0.862368
FBgn0024556	2557	3057	3095	2508	3156	3277	631	787	875	839	955	838	-0.0105356	0.978095	0.0828309	0.889463
FBgn0014877	742	913	1019	940	1034	1023	260	287	382	334	338	384	0.11956	0.723958	0.0733806	0.923187
FBgn0053156	82	45	97	54	66	72	23	21	24	25	14	17	-0.251949	0.667214	-0.261581	0.805707
FBgn0033853	3819	3423	2859	3222	4072	3505	964	1260	1021	1222	1472	1094	0.0505381	0.888831	0.0931128	0.892387
FBgn0004638	1903	1896	1864	1695	1935	1690	307	307	351	341	350	291	-0.1281	0.619465	-0.0838013	0.897365
FBgn0033844	6237	5752	4571	5091	6518	5901	1226	1473	1676	1561	1843	1702	0.0341288	0.926113	0.106317	0.819451
FBgn0033842	265	280	290	275	244	267	76	69	64	76	103	80	-0.114879	0.767131	0.159919	0.853726
FBgn0000119	1192	1144	875	855	1124	1004	321	373	418	385	414	313	-0.148393	0.624375	-0.105534	0.866774
FBgn0033792	5810	5468	5294	1819	2093	1673	1198	1117	1406	765	810	996	-1.57213	2.07093e-22	-0.610205	0.000191853
FBgn0020391	66	93	64	41	52	63	13	17	29	17	25	8	-0.516623	0.21045	-0.203552	0.875831
FBgn0053138	901	1329	1195	661	578	448	215	218	291	277	256	254	-0.987402	0.000177952	0.0120276	0.98962
FBgn0027079	3021	2864	2440	2705	4036	4089	994	1104	1293	1175	1268	1241	0.314984	0.179551	0.00810399	0.98962
FBgn0033806	70	44	41	51	65	81	14	7	13	20	10	12	0.264654	0.640649	0.108234	0.945584
FBgn0033808	71	133	93	80	59	63	32	32	45	23	31	39	-0.519582	0.247323	-0.255763	0.776038
FBgn0040754	347	487	520	504	496	438	119	73	154	135	90	136	0.0527525	0.91524	-0.0305571	0.9877
FBgn0011763	2091	1550	1564	1508	2351	2327	297	370	439	365	406	394	0.181002	0.598941	-0.0321931	0.973459
FBgn0033813	272	243	254	275	238	257	23	24	28	32	30	28	-0.0279556	0.955205	0.111798	0.935924
FBgn0033815	8	3	8	1	4	6	0	0	0	0	0	0	-0.466239	0.624085	NA	NA
FBgn0033820	14	8	4	46	17	9	2	2	1	2	4	4	0.988227	0.159774	0.185238	0.860154
FBgn0033821	2160	2922	2458	2072	2308	1675	723	707	821	663	662	606	-0.336375	0.230576	-0.321047	0.0803183
FBgn0033827	251	307	298	44	138	164	59	69	63	56	69	24	-1.25409	0.000551087	-0.367185	0.57962
FBgn0033826	9052	9122	10412	25470	32402	26428	3545	3147	3494	9739	9367	8535	1.48032	6.51193e-21	1.27268	1.79787e-25
FBgn0033816	557	805	651	512	616	713	190	245	287	223	240	209	-0.167582	0.614113	-0.196583	0.668925
FBgn0033814	4414	4943	4260	2998	3327	3037	922	918	1122	969	970	922	-0.567328	0.000411256	-0.155101	0.613521
FBgn0033812	3053	4437	4438	4715	5500	4792	1067	959	1217	1278	1026	1285	0.28206	0.320904	0.0357136	0.970219
FBgn0043010	288	260	307	190	225	223	28	36	36	36	27	17	-0.45462	0.0641061	-0.312952	0.697904
FBgn0033799	669	995	901	356	416	420	301	257	253	172	139	167	-1.10971	4.24755e-08	-0.803093	9.16541e-05
FBgn0033798	70	111	95	22	31	20	14	13	21	4	9	7	-1.76978	1.78185e-07	-0.720732	0.152538
FBgn0020370	3573	4043	3187	3981	5408	6476	1272	1365	1387	1685	1782	1618	0.488082	0.0249099	0.2132	0.325021
FBgn0033793	9	7	5	8	11	7	1	0	1	1	3	2	0.177377	0.871559	0.173019	NA
FBgn0000181	12049	12610	13563	11399	10905	10930	2073	2443	2614	2581	2941	2615	-0.22925	0.365635	0.0736398	0.887544
FBgn0002069	5418	6608	6366	7365	9721	8258	704	776	895	900	981	877	0.407381	0.0267168	0.099252	0.830099
FBgn0033782	5572	8541	7131	3581	5923	4428	590	383	447	495	237	205	-0.63958	0.00685609	-0.45052	0.516102
FBgn0033785	57	69	47	70	86	78	17	11	5	26	14	9	0.367448	0.384404	0.220684	0.860552
FBgn0033787	42377	51477	53669	43428	48786	44777	12605	11069	14701	16200	15173	17128	-0.143635	0.606674	0.219532	0.368061
FBgn0033789	16102	15026	18400	11036	12836	16084	3474	3842	4184	5024	5837	4585	-0.351345	0.152186	0.297983	0.111973
FBgn0033788	75830	72826	90122	71667	82034	86906	18158	18621	21833	27724	31224	28376	-0.0355544	0.922219	0.449042	0.000177738
FBgn0005624	273	245	194	226	310	325	70	88	87	91	109	84	0.214297	0.539924	0.0848661	0.935749
FBgn0004512	15126	17689	16122	13580	18891	14327	5098	5940	4508	6889	6791	5520	-0.109872	0.700622	0.167393	0.719964
FBgn0033784	296	312	348	318	452	381	98	102	109	149	166	125	0.208535	0.489067	0.354635	0.310897
[truncated: 5,369 more rows]

## Sheet: ASE SU26xZI418
FBgn	par_SU26_1	par_SU26_2	par_SU26_3	par_ZI418_1	par_ZI418_2	par_ZI418_3	hyb_SU26_1	hyb_SU26_2	hyb_SU26_3	hyb_ZI418_1	hyb_ZI418_2	hyb_ZI418_3	par_log2(SU26/ZI1418)	par_padj	hyb_log2(SU26/ZI418)	hyb_padj
FBgn0046113	155	105	104	44	60	66	45	35	70	20	20	24	-0.87365	0.0151011	-0.875957	0.0061411
FBgn0020305	674	381	429	477	566	513	208	212	217	151	191	212	0.207405	0.650182	-0.18669	0.688806
FBgn0029095	169	203	156	153	140	157	60	39	53	69	40	51	-0.0756988	0.863355	0.0585039	0.974617
FBgn0031287	158	166	148	201	226	204	55	64	69	72	53	84	0.550771	0.0451371	0.119192	0.900247
FBgn0020304	2153	1821	1598	1154	986	1505	432	436	621	444	462	603	-0.454532	0.0930273	0.0215998	0.98715
FBgn0031286	255	273	311	340	319	288	131	90	130	110	89	140	0.313705	0.317207	-0.0493514	0.972928
FBgn0031284	258	287	337	322	277	324	143	122	163	145	151	157	0.202623	0.560162	0.0808692	0.920889
FBgn0031281	134	101	108	133	138	164	32	47	64	52	41	63	0.463098	0.16682	0.0981993	0.935819
FBgn0004611	396	494	374	361	321	475	47	41	48	51	33	72	0.0167681	0.974178	0.137146	0.899417
FBgn0053127	14445	18524	22232	28320	29096	22891	6284	5216	6504	7717	6342	8249	0.66448	0.017598	0.294358	0.0608663
FBgn0003278	412	207	157	232	276	366	53	78	57	77	78	69	0.285168	0.611137	0.19869	0.80661
FBgn0004583	1130	1422	805	1450	573	1334	200	169	217	203	161	238	0.125483	0.834124	0.0303506	0.984109
FBgn0027592	437	528	438	404	355	490	65	67	58	79	70	78	-0.0214373	0.962332	0.208929	0.752142
FBgn0003963	58	94	63	100	56	126	11	13	8	24	25	20	0.478616	0.31128	0.643252	0.143803
FBgn0031265	477	446	447	359	374	406	67	58	74	84	79	72	-0.113896	0.739454	0.211276	0.740439
FBgn0031266	1454	1267	1003	1280	1046	1367	31	36	44	44	26	43	0.129267	0.725922	0.0160212	0.996113
FBgn0031268	103	83	139	71	107	110	52	33	44	33	42	39	-0.0264043	0.971449	-0.130726	0.904585
FBgn0021874	554	410	414	434	451	456	185	163	175	177	188	153	0.106748	0.792054	-0.0038659	0.998314
FBgn0031260	3083	5775	5817	4812	3374	3919	2139	1942	1771	2141	1984	1877	-0.122647	0.809576	0.0312522	0.984109
FBgn0010602	1910	2863	2847	2165	2120	2209	1072	1146	1142	1196	1154	1232	-0.0762482	0.855234	0.0852569	0.871001
FBgn0043364	2411	2299	3524	1960	2368	2822	604	513	1038	676	635	1178	-0.059325	0.905469	0.179038	0.802427
FBgn0031258	230	199	242	259	193	376	42	55	85	41	46	64	0.408808	0.269475	-0.204335	0.811285
FBgn0015924	3176	4758	5912	3763	2669	2562	450	332	422	362	250	286	-0.445395	0.232469	-0.376177	0.178179
FBgn0031253	148	108	114	85	139	68	17	17	26	8	16	14	-0.155178	0.805213	-0.37457	0.58009
FBgn0031251	61	27	31	28	24	48	0	3	0	3	0	0	-0.100869	0.903123	-0.00377873	NA
FBgn0031250	957	846	888	878	810	1008	39	18	57	31	33	41	0.143207	0.638993	-0.0644141	0.974903
FBgn0031249	3256	3357	3269	189075	215247	209135	674	675	636	29567	29734	33710	5.96462	4.03446e-300	5.25347	0
FBgn0067779	1178	928	803	513	524	865	54	62	64	57	60	98	-0.44941	0.187844	0.195543	0.798215
FBgn0031213	1585	1914	1243	1272	1582	1485	149	104	172	142	130	138	0.0313935	0.946076	-0.0336035	0.984211
FBgn0031216	768	765	570	845	554	991	132	109	170	119	114	166	0.308088	0.381524	-0.0374344	0.981957
FBgn0031217	880	1850	1641	1369	1081	1183	516	510	532	536	529	584	-0.107857	0.838656	0.0750793	0.895441
FBgn0001142	9134	10088	5887	4335	4297	4093	1416	1240	1694	1182	1039	1400	-0.78553	0.00213542	-0.253839	0.152736
FBgn0031224	546	582	625	484	560	480	153	137	211	132	131	164	-0.0450291	0.913955	-0.201498	0.652547
FBgn0031233	1279	1026	868	790	625	1013	131	120	184	138	104	167	-0.236172	0.52536	-0.0787831	0.933559
FBgn0003444	157	145	130	142	136	171	21	13	18	15	10	25	0.193354	0.620022	-0.0460732	0.987135
FBgn0024352	1854	2304	2281	2493	1892	2059	161	155	147	150	161	115	0.144951	0.669208	-0.0933636	0.927365
FBgn0020622	1420	1444	1446	1495	1401	1503	50	56	52	52	41	42	0.17498	0.493488	-0.181509	0.833782
FBgn0031245	10751	18038	19705	19840	18001	17111	4440	4183	4083	4200	3799	3916	0.314987	0.403835	-0.0895972	0.875405
FBgn0031244	1012	1092	1137	1222	1069	1051	209	174	220	209	171	226	0.189659	0.518683	0.00444499	0.998126
FBgn0051974	8192	8321	9626	17846	22890	17452	3076	2880	2289	3110	2916	2367	1.26159	1.8354e-08	0.0212991	0.991071
FBgn0026787	2050	2473	2322	2352	2047	2226	260	225	299	258	256	322	0.100377	0.748689	0.0870574	0.887257
FBgn0002931	46	52	28	36	42	52	1	5	9	5	7	4	0.176305	0.789143	0.0420594	0.987135
FBgn0051973	26	36	18	14	17	36	2	0	0	2	2	1	-0.092746	0.917162	0.11959	0.857367
FBgn0002121	14934	11504	7124	6596	5652	7643	141	166	187	133	164	198	-0.572561	0.0873146	-9.72326e-05	0.999881
FBgn0031670	1906	2282	2592	2804	2685	2041	597	535	684	801	699	841	0.294487	0.39288	0.353267	0.019642
FBgn0000299	219	126	76	58	52	48	12	11	11	6	5	12	-1.11046	0.00831507	-0.27603	0.762975
FBgn0031682	925	809	1101	1010	1299	1673	469	520	960	512	528	901	0.600039	0.0441138	-0.000186687	0.999881
FBgn0031683	1084	1061	1070	1060	872	1095	368	378	491	385	433	483	0.0561878	0.866161	0.0741153	0.904755
FBgn0031684	1205	1753	1936	1826	1961	1490	642	616	684	633	613	676	0.253496	0.52536	-0.0142932	0.989319
FBgn0031681	991	1316	1019	1119	800	1433	430	477	534	439	472	536	0.143872	0.728974	0.00547724	0.997213
FBgn0028694	2283	2863	2987	2162	2112	2154	812	709	902	930	735	1041	-0.183126	0.549961	0.1472	0.644574
FBgn0031678	80	104	144	103	78	104	38	56	57	30	35	45	-0.0581897	0.923383	-0.355915	0.503383
FBgn0022023	6250	6564	6099	4463	4907	4515	1864	1709	2117	1843	1675	2073	-0.283384	0.23525	-0.024858	0.973065
FBgn0031673	310	289	344	438	435	451	58	58	82	64	70	68	0.616799	0.00779689	0.0346896	0.987135
FBgn0016075	148	138	63	34	46	39	10	5	10	8	10	10	-1.23206	0.00201963	0.0804698	0.969074
FBgn0053113	9234	15692	14881	8835	8350	8247	5635	5303	5130	3365	3218	3045	-0.470309	0.12443	-0.68638	3.45714e-05
FBgn0031693	3064	4471	4077	2487	2312	2237	2021	1575	2298	1782	1464	2164	-0.548819	0.0260667	-0.118903	0.794174
FBgn0031694	239	209	288	101	119	206	106	107	181	100	105	146	-0.608003	0.110289	-0.135895	0.86654
FBgn0031695	1162	767	598	414	380	497	283	230	471	202	167	373	-0.775459	0.0123785	-0.336172	0.484839
FBgn0031696	567	574	444	566	361	519	214	209	253	187	156	248	0.0109988	0.983243	-0.186946	0.655321
FBgn0016076	6547	6433	4053	3773	2893	6121	1515	1878	2607	1309	1583	2066	-0.260255	0.565116	-0.243299	0.537949
FBgn0015031	6784	8569	10360	10051	11813	9686	2090	2209	2655	2016	2184	2593	0.430741	0.165351	-0.0317695	0.969403
FBgn0031701	9	5	2	3	30	13	4	3	4	3	2	0	1.00568	0.175386	-0.208615	0.786978
FBgn0031703	2295	4007	3118	2604	3236	2235	2385	1914	2771	2667	2042	2967	-0.0508904	0.923383	0.111527	0.81413
FBgn0031700	11	21	16	11	11	7	4	1	4	2	1	4	-0.42784	0.593753	-0.0744333	0.959388
FBgn0031698	965	891	602	1088	503	1064	218	261	328	254	207	321	0.228903	0.643596	-0.0462485	0.969074
FBgn0000228	1247	1003	972	687	494	975	446	413	578	352	386	489	-0.424511	0.212584	-0.210505	0.49397
FBgn0003716	5290	4171	4298	3305	2950	5590	1860	2010	3185	1779	2050	3046	-0.079939	0.870602	-0.030363	0.987135
FBgn0031707	12	33	38	31	27	34	4	7	9	10	17	11	0.244163	0.752682	0.429629	0.487731
FBgn0000318	3723	5314	6763	5135	6142	4025	1658	1340	1368	1590	1275	1375	0.107217	0.842102	-0.0420456	0.969403
FBgn0031711	1272	1409	1454	1256	1099	1174	612	462	656	562	507	672	-0.0778226	0.813695	0.00872462	0.996113
FBgn0051989	131	133	86	91	77	128	37	44	46	30	34	50	-0.0914353	0.87134	-0.128446	0.905206
FBgn0051648	168	287	296	338	402	314	176	133	152	171	184	162	0.607164	0.0830312	0.152202	0.822395
FBgn0051915	31	71	66	41	43	51	17	10	23	17	15	7	-0.146139	0.833871	-0.164262	0.899417
FBgn0002525	566	612	639	516	325	515	216	206	190	194	169	171	-0.272853	0.412231	-0.179246	0.738083
FBgn0031717	847	971	1430	824	943	796	616	520	852	430	368	531	-0.179873	0.687843	-0.531811	0.00449109
FBgn0004620	68	48	30	24	37	36	17	11	30	11	18	22	-0.37495	0.547478	-0.0948325	0.956898
FBgn0014189	1575	1750	1855	1961	1975	1915	799	649	749	762	647	683	0.318965	0.18931	-0.0633157	0.931208
FBgn0031713	745	1248	1113	1350	1235	1138	631	495	640	645	547	696	0.398254	0.219659	0.0901686	0.860849
FBgn0031710	451	477	484	369	411	441	159	155	195	155	153	197	-0.0579535	0.878708	-0.0116333	0.995472
FBgn0031708	888	974	981	960	1160	881	370	332	446	318	333	411	0.229079	0.49985	-0.103991	0.837436
FBgn0024191	165	233	161	187	164	190	70	80	105	60	61	67	0.100603	0.824147	-0.366685	0.336313
FBgn0031736	871	635	592	639	576	649	290	328	298	308	328	355	-0.0220796	0.964717	0.0980778	0.884647
FBgn0031740	312	245	234	224	209	267	116	71	150	99	82	103	-0.0302549	0.948649	-0.192751	0.787436
FBgn0031741	24826	32234	31187	29819	25462	30322	15482	14459	18027	13068	12193	14795	0.100615	0.764079	-0.252605	0.0357261
FBgn0043362	1500	853	680	539	414	700	224	271	391	231	244	399	-0.681911	0.0708488	-0.0210786	0.991289
FBgn0001128	10344	14494	14467	11269	9476	7953	4403	3447	3670	3801	2996	3229	-0.285058	0.411414	-0.185897	0.648013
FBgn0031752	2188	1971	1423	1327	1102	2130	555	498	855	599	578	812	-0.147076	0.760286	0.0631816	0.939429
FBgn0031747	25	28	37	3	11	10	5	3	9	1	3	11	-1.35618	0.0137509	-0.0564281	0.978556
FBgn0031745	362	439	506	115	119	101	95	82	131	97	87	105	-1.72216	1.60824e-12	-0.0718884	0.945386
FBgn0031739	179	213	151	138	183	185	68	61	92	92	78	110	0.0521347	0.918156	0.296047	0.491592
FBgn0031738	184	213	201	1461	666	1381	55	92	76	450	373	527	2.51166	2.0234e-20	2.26354	2.44427e-34
FBgn0031737	13	29	34	22	37	25	5	4	9	13	7	10	0.25147	0.750174	0.317124	0.680776
FBgn0031734	134	107	116	109	53	85	53	76	42	37	54	55	-0.36342	0.427189	-0.183648	0.855205
FBgn0031732	4359	5539	5186	3149	2501	3318	1491	1468	2275	1540	1493	2088	-0.589037	0.00517843	-0.0239923	0.987135
FBgn0031731	124	150	89	11	13	29	14	28	34	2	2	12	-2.30583	7.32422e-10	-0.984019	0.00568816
FBgn0001942	45399	52370	48535	32554	35180	31791	7482	6614	8403	8008	6906	8887	-0.389524	0.082447	0.0777997	0.828811
FBgn0001941	12149	13426	14638	10196	12779	11335	2812	2954	3281	2824	2993	3281	-0.071327	0.855234	0.00852038	0.994766
FBgn0031760	227	173	185	96	90	169	64	61	72	42	46	59	-0.546521	0.148001	-0.353214	0.421851
FBgn0051643	641	494	440	365	365	455	167	175	296	168	169	257	-0.253581	0.462681	-0.0844255	0.933559
FBgn0031769	264	267	235	167	172	187	110	111	108	96	74	103	-0.377656	0.177952	-0.245361	0.596238
FBgn0031772	160	219	281	237	270	215	106	59	111	89	67	85	0.266304	0.549953	-0.153064	0.859078
FBgn0031774	167	192	224	257	250	246	119	103	112	141	132	120	0.496951	0.0858185	0.21069	0.682077
FBgn0031782	149	185	146	98	77	72	63	41	71	61	38	57	-0.75863	0.0129265	-0.127748	0.903748
FBgn0031779	448	753	746	829	492	659	357	304	264	356	351	305	0.157473	0.748371	0.11248	0.893449
FBgn0031777	128	162	161	137	129	136	86	67	90	74	79	62	-0.0150262	0.978173	-0.133711	0.885351
FBgn0031775	8	10	13	7	13	12	1	0	0	0	2	3	0.144715	0.883404	0.141983	NA
FBgn0031773	234	271	245	277	232	276	85	103	138	94	111	115	0.206719	0.521249	-0.0134784	0.995773
FBgn0031771	6007	7057	6618	6924	7197	6277	1045	1037	1325	1191	1090	1299	0.202581	0.481931	0.072704	0.870472
FBgn0000052	962	823	717	825	665	876	434	497	320	416	418	297	0.0618451	0.874605	-0.122261	0.901508
FBgn0031766	116	70	84	136	197	147	42	29	50	60	57	82	0.910719	0.00957647	0.577238	0.081232
FBgn0025742	1120	1132	1106	1089	937	1039	163	169	187	162	131	179	0.0162263	0.966978	-0.130838	0.825449
FBgn0031764	283	140	176	178	213	178	77	82	88	65	61	82	0.0724129	0.905469	-0.219185	0.690546
FBgn0001170	156	158	105	48	51	59	31	35	80	48	46	52	-1.16887	0.000140141	0.0234719	0.992606
FBgn0001089	7708	14013	18078	24636	19722	19313	12612	10141	13502	11340	9257	12232	0.765924	0.0292934	-0.137966	0.642292
FBgn0031759	2395	2039	1520	2181	1191	2002	508	468	582	518	393	529	-0.00825286	0.990203	-0.10924	0.821801
FBgn0000308	24170	26879	25973	23504	23753	22222	3168	3414	3581	2587	2684	2934	0.00533563	0.990219	-0.296971	0.0784612
FBgn0003979	1	15	96	13	1	1	3	1	0	29	2	0	-0.657817	0.369831	0.1313	0.754655
FBgn0026755	707	1816	1524	2035	1373	854	790	506	725	1447	691	1152	0.212361	0.740738	0.589899	0.0366385
FBgn0031791	132	199	198	137	228	124	60	32	73	110	105	173	0.0527222	0.935163	0.992169	0.000154762
FBgn0015623	19685	25701	22594	17191	18164	19087	8367	8336	10986	6558	6464	8709	-0.162961	0.580136	-0.335972	0.0300719
FBgn0031805	40	36	23	7	20	24	0	7	6	5	5	3	-0.647792	0.307657	0.00512655	0.998314
FBgn0043854	11	2	6	4	12	46	0	0	1	0	0	0	1.07335	0.139517	-0.0170929	NA
FBgn0031815	4021	5507	4857	5345	4349	5022	2472	2244	2864	2297	1998	2749	0.176963	0.565116	-0.105857	0.744938
FBgn0031820	1223	924	725	999	679	1202	411	347	454	427	399	486	0.133085	0.781777	0.109875	0.804669
FBgn0027496	1117	1833	1919	1702	1646	1423	726	707	656	765	631	727	0.119658	0.800482	0.0133205	0.992606
FBgn0051638	625	703	494	545	417	623	252	246	311	226	227	327	-0.0539815	0.901402	-0.0544897	0.950376
FBgn0031824	610	908	1029	430	335	246	406	418	354	266	275	168	-1.09682	0.000436566	-0.596405	0.0456439
FBgn0031822	124	157	209	225	263	203	94	85	93	123	87	116	0.608891	0.0848535	0.222951	0.659214
FBgn0031818	1232	1520	1653	1549	1294	1510	831	697	829	699	623	877	0.124736	0.720362	-0.103972	0.822395
FBgn0031817	137	160	201	413	411	339	72	84	83	124	135	167	1.30654	3.8679e-07	0.72627	0.0011657
FBgn0031816	32	24	15	8	7	12	0	0	1	4	2	1	-0.971002	0.107808	0.243223	0.5553
FBgn0031814	546	474	484	461	398	503	195	267	254	224	192	214	0.00106262	0.997905	-0.168451	0.761153
FBgn0011722	84	48	45	49	39	59	8	8	7	5	2	8	-0.114009	0.866371	-0.239476	0.806811
FBgn0031804	49	41	38	27	13	10	10	13	9	20	6	17	-1.00699	0.0500541	0.194035	0.8687
FBgn0031801	3752	4811	5469	2241	2131	1177	3090	3043	1363	2697	2190	950	-1.0928	0.000533181	-0.153126	0.904514
FBgn0031800	43	73	76	15	29	14	9	8	5	2	7	1	-1.32349	0.00372997	-0.317773	0.635886
FBgn0031799	1103	1155	760	983	581	1001	357	285	426	320	330	379	-0.0886097	0.855234	-0.0422115	0.966042
FBgn0051637	775	682	718	666	688	684	305	336	323	332	308	439	0.0552242	0.879449	0.135511	0.791383
FBgn0031830	8767	11649	12458	11806	13685	9479	4241	4044	4883	4214	3922	4898	0.238904	0.540445	-0.0160991	0.986362
FBgn0031836	6436	9555	7116	10003	11631	8870	2547	2255	1956	2846	2552	2222	0.541729	0.0552138	0.153294	0.813644
FBgn0028467	747	875	839	998	694	1093	295	255	322	340	304	410	0.306642	0.297409	0.253756	0.292756
FBgn0031851	430	302	277	239	291	260	116	110	117	97	138	142	-0.187395	0.666729	0.117178	0.891996
FBgn0046704	1546	1714	1073	1611	913	1826	467	496	553	529	490	566	0.135287	0.784187	0.0606915	0.919173
FBgn0031853	13	9	17	6	14	7	1	1	0	3	0	5	-0.264165	0.779326	0.194569	0.708164
FBgn0031855	53	51	72	65	111	103	25	9	14	15	20	13	0.741424	0.0693009	0.00849743	0.998126
FBgn0025777	1482	1882	1509	1137	1112	1184	596	578	606	536	441	596	-0.342892	0.145478	-0.178555	0.552371
FBgn0031850	6	10	9	49	8	27	0	9	7	2	1	1	1.34535	0.0262483	-0.329796	0.49397
FBgn0028703	3091	2848	2545	946	1065	1227	512	543	706	459	517	628	-1.20479	2.55304e-10	-0.123281	0.802427
FBgn0031848	22	16	29	24	16	10	2	5	10	7	5	4	-0.217691	0.799074	-0.015352	0.996328
FBgn0028990	112	135	156	48	56	60	24	26	15	8	26	22	-1.07175	0.000532188	-0.126789	0.930855
FBgn0051636	1506	2383	2272	1598	1190	1052	1304	1220	1333	1441	1444	1435	-0.499356	0.134472	0.158758	0.61561
FBgn0051633	391	443	474	600	680	552	141	153	200	122	105	151	0.61832	0.0151814	-0.348436	0.235284
FBgn0051635	1365	1258	980	1275	898	1695	369	389	515	389	367	555	0.22692	0.567661	0.0343092	0.97794
FBgn0031837	26	29	25	48	80	42	9	8	9	3	3	6	1.09519	0.0134585	-0.42246	0.480738
FBgn0031832	273	255	233	209	191	217	110	108	117	100	115	98	-0.148717	0.675467	-0.0786513	0.935819
FBgn0031860	200	411	455	1221	1106	891	370	318	389	667	532	623	1.61424	2.27636e-07	0.714223	2.12861e-06
FBgn0051632	1208	921	1213	1637	989	2348	611	693	833	607	633	802	0.650149	0.0635866	-0.0632427	0.925158
FBgn0017551	64	50	61	61	62	73	33	31	55	31	34	48	0.285436	0.551319	-0.0507876	0.982734
FBgn0031868	989	707	669	681	544	853	353	286	433	377	375	407	-0.0461533	0.923383	0.11638	0.825449
FBgn0004838	15361	14899	11286	14357	9340	14066	1435	1239	1325	1444	1344	1476	0.00455804	0.993366	0.0853194	0.870696
FBgn0020616	454	428	311	470	344	540	88	83	156	127	114	159	0.310334	0.365696	0.259431	0.601786
FBgn0031875	48	41	59	51	54	71	29	23	23	13	21	33	0.356189	0.477715	-0.118842	0.933559
FBgn0031877	225	353	372	742	839	693	108	106	112	217	188	233	1.34163	2.89605e-07	0.878318	7.39993e-07
FBgn0021944	1564	2708	2635	2640	2300	2112	196	183	190	233	188	219	0.175045	0.688181	0.151651	0.772107
FBgn0031879	22	20	16	27	18	23	1	0	0	0	0	0	0.31658	0.654882	-0.0170929	NA
FBgn0016978	686	798	854	762	659	891	263	241	243	355	298	298	0.122296	0.727932	0.317116	0.277144
FBgn0031878	38	38	55	47	55	62	6	7	6	16	21	24	0.424191	0.390237	0.882259	0.0183553
FBgn0031874	31	33	29	40	55	66	28	25	23	21	30	25	0.843224	0.0454497	0.000543754	0.99976
FBgn0031873	86	111	95	106	116	97	23	23	48	33	40	28	0.268671	0.526729	0.0984469	0.948573
FBgn0031872	33	33	20	20	25	26	0	0	0	0	1	0	-0.103975	0.896516	0.0170815	NA
FBgn0031871	337	288	270	314	299	351	46	36	54	55	55	78	0.245902	0.427388	0.378624	0.385585
FBgn0031869	108	72	55	71	50	90	22	23	29	27	22	33	-0.015673	0.984149	0.102073	0.939429
FBgn0028554	526	518	524	600	488	539	201	204	207	269	259	266	0.195393	0.506229	0.345963	0.156509
FBgn0026196	2400	1100	1467	1323	1597	1555	684	785	514	667	780	576	-0.0023007	0.99759	0.020214	0.992244
FBgn0011737	187	160	209	138	155	180	67	52	69	40	40	56	-0.0844574	0.858948	-0.384799	0.364399
FBgn0042092	182	118	123	99	108	101	46	59	84	52	42	65	-0.286514	0.518683	-0.198372	0.80661
FBgn0031865	5688	6854	7133	6137	5298	7409	4368	3644	4286	3918	3371	3785	0.0769975	0.833871	-0.143092	0.650165
FBgn0031861	3	2	5	3	5	4	0	0	0	0	1	1	0.211281	0.845906	0.054919	NA
FBgn0015776	5794	7568	6994	7847	6084	6240	2269	1987	2313	2549	2302	2754	0.133664	0.701903	0.201705	0.277508
FBgn0031857	55	53	57	36	43	53	7	15	13	4	5	5	-0.160502	0.786753	-0.544309	0.274443
FBgn0031881	547	522	554	747	945	766	189	204	237	223	208	287	0.728167	0.00244534	0.169023	0.678961
FBgn0031885	1163	808	761	596	533	877	277	328	437	268	340	383	-0.292374	0.450806	-0.0576507	0.956839
FBgn0031887	46	56	25	74	60	49	38	18	23	26	34	27	0.610716	0.212157	0.0964028	0.951843
FBgn0031893	1217	1269	1158	839	987	924	365	387	514	372	282	528	-0.243729	0.371916	-0.100988	0.895068
FBgn0031897	7161	8055	5756	8546	5297	8690	1982	1991	2489	2515	2395	3031	0.235045	0.511728	0.287347	0.040915
FBgn0031896	496	500	500	678	579	794	182	194	207	247	222	293	0.581145	0.0065796	0.351799	0.117544
FBgn0031895	78	64	89	74	67	126	29	27	56	25	35	55	0.31123	0.539723	0.0316064	0.989319
FBgn0031894	2	3	5	2	2	2	0	0	0	0	0	0	-0.258321	0.80719	NA	NA
FBgn0031888	23	22	10	15	23	10	4	1	2	0	1	1	-0.01585	0.989897	-0.203923	0.703482
FBgn0031886	7	26	27	11	16	7	1	3	1	3	3	2	-0.470051	0.568308	0.117119	0.904585
FBgn0031882	960	982	959	801	800	854	265	233	286	288	249	277	-0.0887458	0.775539	0.0537691	0.947239
FBgn0051908	1877	1792	1669	2015	1490	1925	700	744	855	733	716	816	0.164438	0.580442	-0.0194297	0.987135
FBgn0031902	201	137	141	118	110	146	29	18	41	41	36	53	-0.20177	0.656354	0.419564	0.410019
FBgn0031907	227	267	192	57	87	83	38	28	32	35	15	35	-1.34921	1.6893e-06	-0.154052	0.898123
FBgn0031908	1550	1541	1902	1540	2119	1508	350	340	491	350	324	372	0.199288	0.623824	-0.153779	0.700226
FBgn0031910	6812	7454	7045	10695	13163	11742	3616	3373	4275	4207	3873	5131	0.871649	1.11152e-05	0.220515	0.156156
FBgn0028387	244	253	172	194	192	266	79	103	115	89	107	110	0.104979	0.821562	0.0409107	0.981957
FBgn0031914	6097	6726	6350	3585	3929	3688	2675	2031	4520	2623	2101	4512	-0.605625	0.00166984	0.00129399	0.99957
FBgn0031913	8033	15177	15375	18246	14067	12096	6254	6074	7144	6036	5688	6470	0.333852	0.436775	-0.0933689	0.756254
FBgn0031909	345	362	390	294	399	383	174	174	189	172	142	192	0.120062	0.773024	-0.0851709	0.904514
FBgn0031906	67	32	35	235	409	386	34	31	77	54	50	116	2.78998	2.87417e-17	0.436921	0.414476
FBgn0031904	1142	1355	1304	1263	1274	1156	569	543	667	497	472	568	0.110187	0.747729	-0.201376	0.359081
FBgn0040299	10273	9478	7753	9599	8723	7966	3128	2800	2823	3475	2928	2454	0.0875108	0.813553	0.0232116	0.989038
FBgn0041181	59	65	46	50	24	60	13	14	12	12	21	12	-0.184675	0.780285	0.118693	0.935299
FBgn0031947	339	311	296	344	395	393	135	142	177	194	208	207	0.39756	0.137431	0.393855	0.110184
FBgn0031951	710	994	829	1007	731	804	272	283	260	301	276	271	0.150124	0.687868	0.0502429	0.964116
FBgn0031952	1039	862	781	550	481	932	130	154	189	133	143	203	-0.299349	0.450583	0.0114317	0.996289
FBgn0031950	6574	7010	7706	6182	5586	7509	2310	2298	3270	2162	2248	2940	-0.00152203	0.99759	-0.0907018	0.863226
FBgn0031948	700	1154	1110	1747	1244	1849	258	223	285	182	145	129	0.807024	0.00363059	-0.650417	0.00369944
FBgn0031935	54	63	43	40	23	38	13	12	16	12	12	20	-0.464608	0.356592	0.0536906	0.984109
FBgn0041182	92	34	43	32	21	32	4	9	11	11	0	11	-0.721385	0.192646	-0.0480113	0.984211
FBgn0031929	9504	17696	20381	19663	14353	13200	9646	7578	8794	10633	8259	9424	0.129528	0.813785	0.113969	0.826219
FBgn0027515	621	640	638	462	341	504	190	211	230	177	171	209	-0.385648	0.139459	-0.169245	0.688829
FBgn0004177	10968	12046	10895	12270	10269	11359	712	656	781	667	541	665	0.14601	0.580136	-0.189665	0.460239
FBgn0031968	9748	12075	12974	14085	13402	12239	5270	4627	5633	6001	5485	6836	0.333035	0.224644	0.229475	0.111693
FBgn0031975	137	183	190	135	167	197	73	77	87	106	85	124	0.110208	0.82291	0.352288	0.30496
FBgn0031977	677	709	839	695	772	697	194	140	184	199	168	187	0.108466	0.776777	0.0909847	0.904585
FBgn0044323	3258	2707	2181	3435	2204	3640	943	980	1184	1016	1034	1215	0.3117	0.366469	0.0702092	0.885786
FBgn0031979	90	163	174	155	158	123	79	60	70	81	42	69	0.17293	0.757444	-0.105593	0.927197
FBgn0031981	175	124	124	169	117	267	63	44	66	64	60	74	0.473799	0.271879	0.164547	0.83842
FBgn0010287	125	114	139	152	119	119	70	79	74	72	61	78	0.182096	0.679331	-0.0753308	0.948573
FBgn0013531	92	87	78	49	63	83	41	38	57	35	27	35	-0.233179	0.644696	-0.370736	0.471262
FBgn0011230	4958	3918	2795	5431	3139	4162	1396	1396	1720	1308	1360	1626	0.25485	0.549822	-0.0676804	0.887257
FBgn0031980	34187	40088	41252	26205	33657	27706	6019	5735	6724	7490	6969	8684	-0.232632	0.475809	0.313261	0.00563684
FBgn0031976	0	0	0	0	1	0	0	0	0	0	0	0	0.0693241	0.899073	NA	NA
FBgn0031974	750	846	978	1820	1723	1429	393	330	535	525	509	648	1.06115	3.20985e-06	0.398793	0.0473687
FBgn0031973	12	24	13	15	9	18	7	5	5	3	7	5	-0.0601039	0.951216	-0.0596753	0.978556
FBgn0031972	323	404	407	562	571	553	171	135	174	190	158	222	0.700742	0.00201963	0.221694	0.561173
FBgn0031969	9096	10140	10304	11409	10013	10909	1795	1631	1657	2331	2117	2264	0.272787	0.226242	0.375993	0.035295
FBgn0020618	52818	67506	66413	35512	43008	32976	16494	14410	17816	15591	13365	16925	-0.560536	0.0330877	-0.0856299	0.804669
FBgn0031988	1771	1776	2134	1700	1411	1988	405	496	566	415	441	589	-0.0164718	0.972007	-0.0257362	0.987135
FBgn0031996	195	278	297	441	409	346	111	128	122	178	140	183	0.749918	0.0091917	0.415434	0.118307
FBgn0031997	264	346	277	399	352	396	64	70	113	137	79	153	0.504947	0.0401875	0.472218	0.190368
FBgn0032002	572	544	1371	852	831	634	328	306	445	218	239	291	0.0379959	0.961304	-0.483036	0.0129265
FBgn0032013	14	14	22	17	18	18	11	3	4	3	7	10	0.187278	0.824543	0.0422705	0.987135
FBgn0032014	388	451	530	541	513	511	163	126	178	162	103	145	0.329823	0.268305	-0.164054	0.80092
FBgn0032016	173	202	210	287	308	271	71	65	96	79	84	90	0.69122	0.00720694	0.116152	0.895835
FBgn0032018	6540	5837	4559	2965	2653	3168	1310	1374	1862	1214	1279	1744	-0.773626	0.000239526	-0.0954709	0.863873
FBgn0032020	245	289	317	385	428	343	103	88	91	136	168	164	0.572345	0.042772	0.639432	0.00743893
FBgn0032022	3	2	1	3	3	14	0	0	2	0	0	1	0.881088	0.266026	-0.0301131	NA
FBgn0032024	3	6	2	17	4	6	0	2	2	0	1	5	0.826439	0.295301	0.0562752	0.961282
FBgn0032025	105	74	100	37	25	67	3	5	7	2	6	8	-0.877636	0.0440902	0.0292924	0.991071
FBgn0051901	12352	12264	10583	9730	13403	10213	2011	2190	2397	2719	3132	3570	0.0817683	0.846303	0.485184	0.00147247
FBgn0032026	1452	1601	1340	1561	1211	1481	505	430	616	485	465	570	0.0984499	0.762251	-0.0225917	0.985703
FBgn0032021	31	37	34	10	28	17	3	5	6	2	2	1	-0.598495	0.330148	-0.328101	0.571171
FBgn0032017	114	119	128	147	179	163	65	46	57	77	59	84	0.562354	0.0645633	0.317145	0.50335
FBgn0032015	2396	5039	5575	3319	3148	2809	1979	1894	1990	1819	1613	1720	-0.30927	0.509462	-0.177489	0.532665
FBgn0003502	71	80	61	52	38	57	15	21	26	15	10	6	-0.353207	0.446683	-0.530702	0.301281
FBgn0032006	5142	5708	3954	3405	2377	3698	1676	1682	1971	1731	1594	1997	-0.480445	0.0786119	-0.00436164	0.996656
FBgn0032005	2861	2730	2848	2014	2102	2204	826	824	944	801	739	957	-0.261434	0.265319	-0.0578582	0.90776
FBgn0032004	33	46	24	12	21	29	8	9	15	3	11	8	-0.483203	0.45416	-0.21805	0.838297
FBgn0031998	5104	5918	5318	3236	2486	3026	1017	1200	1429	1055	1252	1435	-0.736384	6.67101e-05	0.0373478	0.972135
FBgn0031992	699	992	1145	749	633	532	411	381	416	405	366	332	-0.391684	0.275472	-0.112989	0.856547
FBgn0031990	4587	4098	2988	3727	2047	3790	1614	1523	1841	1706	1545	1778	-0.142022	0.765579	0.0166143	0.987135
FBgn0031987	1649	2398	2779	2413	2135	1800	1270	1146	1481	1093	915	1148	0.0463414	0.9267	-0.290888	0.0633373
FBgn0031985	3237	3206	2314	2741	1688	2830	1189	1028	1330	1108	1125	1245	-0.124423	0.773861	-0.0219557	0.984109
FBgn0032029	1261	1583	1413	2041	1570	1437	896	819	652	724	621	530	0.385131	0.180619	-0.293813	0.489645
FBgn0032032	164	219	157	187	175	156	73	69	76	66	51	81	0.0934433	0.841757	-0.126972	0.88929
FBgn0032034	26	47	56	57	99	104	22	19	16	26	28	29	1.02508	0.016977	0.36129	0.571171
FBgn0032036	989	1122	1014	572	526	776	281	315	399	255	234	368	-0.576457	0.0126209	-0.204055	0.607781
FBgn0032040	49	50	47	11	18	12	17	20	20	3	4	2	-1.43926	0.000806419	-1.16083	0.000596189
FBgn0051898	13	17	29	28	21	37	6	5	11	8	4	13	0.559848	0.370814	0.0714903	0.973065
FBgn0020497	3047	2699	1981	2372	1733	2351	871	822	857	807	717	869	-0.109334	0.789212	-0.0938879	0.837436
FBgn0027932	3734	2678	2089	1527	1553	2926	392	404	560	460	463	874	-0.340451	0.442146	0.340806	0.329074
FBgn0032047	48	45	31	61	43	62	27	20	21	25	24	35	0.51286	0.268954	0.201987	0.840207
FBgn0032052	632	729	809	677	655	609	255	247	323	299	224	286	-0.00868013	0.98631	-0.0232189	0.987135
FBgn0032054	358	459	421	420	379	297	156	163	193	152	125	174	-0.0167791	0.976322	-0.170954	0.711525
FBgn0028394	2632	2602	2837	1457	1504	1421	992	1049	1409	621	536	668	-0.710563	0.000247368	-0.864124	1.37179e-10
FBgn0011259	36	28	31	26	20	19	2	1	2	4	1	5	-0.344274	0.591918	0.182734	0.825663
FBgn0032053	295	354	501	494	495	408	188	220	186	255	218	260	0.407407	0.271469	0.26355	0.461544
FBgn0032051	497	264	243	320	325	368	160	161	185	173	139	222	0.148431	0.784133	0.0599896	0.950339
FBgn0032050	908	465	489	592	524	603	337	371	304	282	359	299	0.0273634	0.966961	-0.0943804	0.914066
FBgn0032048	292	259	266	239	305	246	79	76	129	86	86	103	0.104028	0.812588	-0.0282448	0.988381
FBgn0032049	475192	504278	633442	790701	866518	874241	277584	293876	315852	231659	244695	263151	0.772698	0.000456517	-0.252116	0.155611
FBgn0026718	2007	2944	3760	6416	5485	3675	1841	1586	1799	2540	2148	2480	0.923132	0.00601953	0.433348	0.00351177
FBgn0027490	122	100	107	84	79	131	50	25	30	37	39	53	-0.0229643	0.972661	0.204417	0.83066
FBgn0001137	98	54	76	56	87	81	25	25	27	18	15	23	0.112601	0.861925	-0.317218	0.652153
FBgn0032042	968	888	836	893	872	965	278	295	388	345	319	423	0.16523	0.558369	0.167083	0.650359
FBgn0014417	114	121	115	42	32	50	17	27	38	14	17	15	-1.26202	2.93211e-05	-0.509569	0.30986
FBgn0001084	65	49	66	62	74	82	40	28	18	26	15	27	0.389299	0.384996	-0.232978	0.819351
FBgn0040958	1071	659	988	3285	5947	3981	190	202	287	1246	1294	1563	2.26158	1.14339e-14	2.4336	2.55407e-70
FBgn0032033	135	197	203	197	208	189	56	33	43	24	28	33	0.289147	0.456408	-0.468615	0.304784
FBgn0032031	209	199	200	185	183	162	48	48	55	55	55	66	-0.0427658	0.924633	0.181409	0.819351
FBgn0001114	25	17	11	10	9	5	8	5	4	3	0	0	-0.722995	0.306601	-0.445402	0.277206
FBgn0032069	21763	84753	169901	106869	49990	64549	89688	62237	57248	92833	67619	64300	-0.129339	0.903123	0.0853436	0.934076
FBgn0032068	636	1662	3722	35515	21307	19758	3206	1781	2889	43323	32124	32497	2.51991	5.49442e-06	3.30734	1.80982e-70
FBgn0032067	125	1478	3102	171	143	83	1122	907	622	507	390	263	-1.52154	0.0237583	-0.924161	0.00129179
FBgn0032066	1178	14221	29710	6946	4124	2632	11927	7937	4760	11366	7277	4524	-0.726113	0.384762	-0.0424779	0.987246
FBgn0003209	6115	6195	4603	2975	2627	4030	774	877	1087	726	913	1021	-0.645005	0.00813124	-0.0339572	0.978047
FBgn0004914	2471	2526	2265	2826	1945	3065	1206	1069	1304	1284	1000	1284	0.24134	0.422086	-0.00588093	0.996656
FBgn0032059	311	437	427	245	219	183	59	52	63	48	43	50	-0.670276	0.0209698	-0.248926	0.673556
FBgn0032074	21986	23128	25629	22082	31899	23044	7012	6983	9004	10423	10215	13850	0.271781	0.447315	0.558452	8.1136e-06
FBgn0032075	70648	69170	69367	50287	62747	52987	13175	12488	16386	14364	13095	17535	-0.170529	0.597762	0.093593	0.779799
FBgn0032085	3069	3608	3689	7239	6403	8131	1803	1614	2176	3359	3034	4232	1.18522	1.71551e-11	0.886468	1.15443e-14
FBgn0040964	25	40	18	69	65	64	16	25	30	21	16	37	1.25918	0.0012722	0.0266688	0.992244
FBgn0015316	2616	851	633	81	115	106	74	67	159	42	62	122	-3.07098	9.6787e-15	-0.28237	0.706054
FBgn0032087	37322	30866	36587	10707	14761	10674	5700	5105	7373	5189	4586	6385	-1.31408	4.11952e-08	-0.160641	0.564347
FBgn0052982	1557	1489	590	415	381	370	176	176	205	157	158	224	-1.35369	5.69983e-05	-0.050892	0.961282
FBgn0032101	443	527	568	430	510	503	223	166	180	177	151	192	0.0578373	0.891414	-0.124386	0.855205
FBgn0013746	1037	1265	1439	1111	1098	1125	520	479	538	529	517	649	-0.0162315	0.973545	0.128795	0.714158
FBgn0011705	2846	3160	1583	1418	1530	2026	494	411	703	513	431	726	-0.429848	0.242009	0.0490768	0.968655
FBgn0032084	38	58	27	26	27	29	10	23	27	12	12	14	-0.370361	0.547235	-0.366018	0.599396
FBgn0032079	893	739	541	421	500	611	256	176	274	254	152	299	-0.336898	0.344033	-0.0107988	0.996328
FBgn0032078	2301	2061	2561	1798	1564	2075	786	824	1070	829	767	1144	-0.202334	0.5085	0.024586	0.985186
FBgn0041092	3769	3620	2172	3895	1764	3674	1289	1281	1476	1505	1336	1577	0.0945013	0.870609	0.122206	0.660869
FBgn0026439	1472	3095	2780	856	888	1094	1393	1402	1354	940	765	846	-1.1457	0.000102748	-0.660246	4.08352e-05
FBgn0012036	7721	10199	10708	8054	9136	6567	3671	3505	3563	4057	3855	4334	-0.103109	0.817191	0.1761	0.489645
FBgn0032116	423	639	403	2716	781	1545	500	435	385	495	388	438	1.719	2.13321e-06	-0.00861969	0.996656
FBgn0011232	878	918	858	953	685	918	326	341	356	352	336	342	0.086785	0.806426	0.0107752	0.995251
FBgn0032105	39	35	45	5	2	6	1	0	4	0	0	3	-2.36372	7.86534e-07	-0.0585665	0.944286
FBgn0002973	2792	3178	2620	2269	1780	1992	760	826	850	765	816	844	-0.34848	0.135569	-0.00604149	0.996656
FBgn0032123	291	333	264	373	312	415	96	133	131	175	200	201	0.440565	0.0855183	0.599186	0.0116306
FBgn0032124	1861	1786	1765	1659	1758	1875	650	640	945	747	723	975	0.115031	0.695266	0.125814	0.789912
FBgn0032125	9	10	10	28	39	49	1	1	15	18	13	19	1.77936	8.28968e-05	0.556737	0.230432
FBgn0032131	5588	8191	8984	14814	12150	13196	5835	5169	5811	7899	6505	7718	0.92626	0.000151788	0.376232	0.0116306
FBgn0040070	7253	11932	13712	10214	11806	7696	3985	3610	3776	3498	3101	3210	0.014833	0.982114	-0.200937	0.480783
FBgn0032135	468	453	378	452	346	382	99	134	64	97	130	88	0.0106758	0.982114	0.0533915	0.98152
FBgn0032136	40	16	9	31	18	26	4	0	0	0	1	4	0.269984	0.755572	0.0183075	0.990511
FBgn0011207	856	851	782	815	618	797	424	334	357	327	300	313	-0.0133399	0.975951	-0.226641	0.529504
FBgn0032138	4779	2972	2538	2523	2772	2745	1349	1381	1791	1490	1396	1843	-0.192054	0.666065	0.0621772	0.904514
FBgn0051710	209	240	184	145	91	110	145	118	126	74	67	57	-0.684062	0.0240119	-0.820123	0.000833337
FBgn0000273	3136	3531	2780	4099	2505	3733	1000	930	1030	1077	959	1065	0.262525	0.41508	0.0639728	0.904514
FBgn0028479	4008	6198	5859	6171	5179	5806	2707	2790	2743	2646	2551	2679	0.23514	0.485811	-0.0644196	0.913606
FBgn0032129	678	565	411	415	313	535	219	200	242	212	191	250	-0.236029	0.573975	-0.0195588	0.988659
FBgn0004868	10317	11416	10698	9218	8985	8253	3862	3628	4421	3774	3288	3991	-0.135663	0.644962	-0.104104	0.70247
FBgn0032139	30	30	30	29	17	26	11	15	11	8	8	10	-0.156029	0.832798	-0.262161	0.787031
FBgn0032140	225	305	287	217	170	116	36	42	24	45	32	23	-0.503593	0.190522	-0.0228494	0.99437
FBgn0032143	28	17	30	11	33	23	9	10	15	7	7	9	-0.00387679	0.99759	-0.267467	0.775266
FBgn0032144	177782	232335	231409	126108	233376	219448	80977	76058	87519	72686	68059	79694	0.00889031	0.989897	-0.146967	0.44293
FBgn0032149	231	230	181	154	210	147	45	49	61	29	38	42	-0.155341	0.74532	-0.396056	0.395071
FBgn0032169	106	103	99	120	95	123	26	16	30	24	28	42	0.265029	0.495177	0.265165	0.748948
FBgn0032170	4074	4232	3686	3147	3015	3389	606	521	793	678	600	821	-0.174726	0.477782	0.125048	0.776705
FBgn0032172	690	774	766	672	650	861	304	238	277	243	203	285	0.110249	0.748689	-0.159654	0.731666
FBgn0032171	132	136	185	189	213	162	60	59	61	60	56	107	0.442385	0.231498	0.229627	0.739491
FBgn0032168	199	185	175	184	166	186	106	74	102	82	90	92	0.0845451	0.838899	-0.0766355	0.941481
FBgn0032150	37	24	44	54	52	45	14	9	6	9	17	23	0.595743	0.223093	0.357503	0.619185
FBgn0000180	147	116	88	71	56	55	5	10	15	7	7	10	-0.734639	0.045383	-0.13952	0.919173
FBgn0043456	2919	2642	2425	2678	2055	2925	1045	990	1166	864	795	1053	0.0789485	0.826911	-0.23566	0.177466
FBgn0011584	4376	4641	3862	4615	4679	4699	1217	1217	1507	1344	1260	1592	0.267665	0.248493	0.0868573	0.821903
FBgn0032178	65	55	63	63	59	61	31	27	37	35	23	26	0.137391	0.803827	-0.122441	0.924091
FBgn0032187	5754	6462	6149	7122	4451	10456	3644	3268	4298	4023	3602	4513	0.368107	0.331531	0.113279	0.660869
FBgn0005593	57794	74678	72231	39496	47336	39070	23231	20897	25318	24399	21388	26566	-0.522932	0.0393382	0.0560402	0.892834
FBgn0032194	377	323	298	275	348	357	82	97	117	93	97	113	0.120856	0.770415	0.0316631	0.987135
FBgn0032195	161	284	304	223	171	136	86	102	107	77	79	73	-0.31664	0.515272	-0.30913	0.467022
FBgn0032198	2492	3667	4116	2794	2756	2323	1523	1437	1283	1213	1188	1078	-0.218026	0.586128	-0.261925	0.442007
FBgn0032197	433	471	494	413	396	465	58	44	65	53	37	48	0.0122959	0.977259	-0.217553	0.766403
FBgn0032196	261	269	329	302	357	281	69	45	55	59	55	75	0.272287	0.46081	0.124667	0.900247
FBgn0024320	1985	1760	1449	1365	1097	1746	349	311	471	407	352	527	-0.157347	0.673339	0.171905	0.665508
FBgn0032193	91	63	93	77	104	98	10	6	26	22	11	19	0.299997	0.533014	0.173054	0.891996
FBgn0032191	1003	840	813	703	773	738	165	168	231	186	161	236	-0.106166	0.771015	0.0423557	0.972087
FBgn0032189	170	161	187	69	93	118	60	48	69	64	57	61	-0.697515	0.0333434	0.0402073	0.984109
FBgn0028675	203	129	178	107	111	185	50	64	72	48	47	60	-0.191167	0.715778	-0.217737	0.752142
FBgn0051755	191	161	148	42	43	43	73	74	103	33	42	62	-1.70164	7.19328e-10	-0.705482	0.015707
FBgn0051875	166	103	174	215	222	219	53	52	68	82	50	72	0.667193	0.0454304	0.195183	0.798215
FBgn0004419	1928	2037	2198	2005	2003	1914	524	442	559	488	407	520	0.0917577	0.782086	-0.103468	0.82441
FBgn0051717	1333	1184	1406	832	1070	891	351	328	411	323	279	422	-0.322049	0.294283	-0.091811	0.875139
FBgn0010407	18	26	16	12	16	16	0	0	1	0	1	0	-0.235752	0.772889	-9.14855e-06	NA
FBgn0032204	294	265	294	303	275	280	105	103	179	128	76	136	0.151841	0.666729	-0.151193	0.857546
FBgn0032205	175	146	176	244	296	232	69	78	89	102	71	102	0.751447	0.00845476	0.185608	0.777393
FBgn0032214	459	571	536	548	564	586	184	151	180	225	175	224	0.260804	0.344033	0.250165	0.465062
FBgn0032217	1865	2535	2673	2590	2350	2262	985	922	1080	1125	1101	1174	0.171494	0.632863	0.182818	0.436957
FBgn0032222	1525	2037	2166	2474	2358	1953	296	312	306	263	237	274	0.38357	0.210785	-0.2283	0.465301
FBgn0032223	603	594	648	498	399	528	83	73	109	83	95	112	-0.223664	0.442166	0.118267	0.891131
FBgn0019932	401	403	364	355	303	301	129	105	122	114	87	123	-0.128445	0.716175	-0.126721	0.863226
FBgn0032224	1013	1153	1149	995	1032	1027	163	129	196	229	216	266	0.0329461	0.9267	0.503584	0.0129403
FBgn0032225	6	23	3	35	47	91	2	0	0	5	4	2	1.93683	0.000240395	0.326432	0.457154
FBgn0003087	3	3	7	1	6	2	1	0	0	0	0	0	-0.169997	0.878708	-0.0170929	NA
FBgn0032231	548	474	516	479	553	551	58	44	58	68	47	52	0.186086	0.569878	0.0540196	0.977409
FBgn0032233	11	11	25	8	9	14	1	4	8	4	1	4	-0.345479	0.688852	-0.119603	0.918664
FBgn0032234	386	568	569	540	589	679	168	131	184	171	166	202	0.379612	0.22353	0.147055	0.787031
FBgn0032235	29606	28925	30837	24603	28960	23249	10962	10023	13705	8320	7685	10438	-0.0588998	0.880114	-0.377303	0.0049904
FBgn0032236	568	792	822	966	1084	896	55	40	43	44	25	49	0.564929	0.0451608	-0.184319	0.847722
FBgn0051716	2555	2437	2334	2066	1545	2830	987	911	1218	959	908	1171	-0.0492335	0.912628	-0.0340573	0.964116
FBgn0025366	4354	3937	3713	2656	3352	2755	1484	1378	1754	1665	1366	1952	-0.285123	0.336596	0.101142	0.796027
FBgn0032243	428	313	297	285	231	350	148	129	167	118	142	160	-0.115814	0.798977	-0.0699188	0.936483
FBgn0032244	54	38	41	48	47	51	14	16	26	21	14	23	0.256268	0.644952	0.0345005	0.989319
FBgn0032246	2496	2623	2570	1833	1856	1791	851	716	1041	700	701	820	-0.328136	0.137734	-0.212593	0.376496
FBgn0032247	162	194	188	216	255	166	47	49	61	37	32	34	0.368299	0.333347	-0.475445	0.228706
FBgn0004915	542	525	602	486	550	557	212	165	192	223	191	255	0.079911	0.833871	0.20701	0.595971
FBgn0032250	142	185	153	175	203	176	57	54	54	39	46	67	0.347998	0.306601	-0.107129	0.926342
FBgn0027052	564	682	616	566	561	551	197	165	274	205	168	284	0.00337146	0.995026	0.0404538	0.978047
FBgn0032251	119	81	82	78	90	86	31	21	42	36	26	57	0.000607331	0.99866	0.236482	0.788994
FBgn0032252	323	292	272	200	226	207	97	111	140	90	89	123	-0.319676	0.298472	-0.181578	0.761153
FBgn0027611	39371	43509	57743	60443	32048	52395	23615	21589	27098	24134	22381	28939	0.165921	0.719356	0.0577946	0.885268
FBgn0032256	136	92	105	125	115	145	71	56	89	76	75	79	0.331919	0.400463	0.0871113	0.934076
FBgn0026431	141	112	125	108	89	112	26	18	28	29	12	35	-0.139454	0.764576	0.0390191	0.988381
FBgn0032258	950	1121	977	797	616	746	453	419	520	349	301	342	-0.340412	0.161268	-0.458289	0.00458908
FBgn0051719	2236	1663	1356	2313	1477	4154	761	899	1257	942	1065	1632	0.658044	0.105836	0.280709	0.452682
FBgn0032253	4588	6765	10532	4340	3186	3555	4606	3530	4820	3128	2492	3532	-0.78002	0.0260667	-0.478581	0.00198484
FBgn0032248	159	170	153	148	163	146	57	52	70	71	50	44	0.0750638	0.867083	-0.0800064	0.955098
FBgn0032242	4116	5213	5187	3477	3298	3608	2033	1941	2474	1935	1716	2205	-0.325141	0.179604	-0.13443	0.575591
FBgn0053303	1323	2995	3637	2725	2078	2269	1272	1059	1075	1383	1219	1162	-0.0214881	0.976766	0.133547	0.819838
FBgn0027568	950	1192	954	947	751	1033	135	138	159	165	139	168	-0.0340679	0.929599	0.115998	0.855205
FBgn0011703	112	165	255	126	88	109	45	36	29	27	32	24	-0.528589	0.23525	-0.285021	0.700934
FBgn0032218	1540	2039	1606	1688	1368	1688	452	456	476	440	441	506	0.020318	0.962164	-0.00104851	0.999513
FBgn0032216	2391	3121	3062	2477	2516	2280	1166	987	1236	1163	977	1230	-0.0796153	0.835046	-0.0086645	0.994766
FBgn0032213	38	38	43	26	15	12	5	3	6	5	1	3	-0.863959	0.092846	-0.165598	0.874862
FBgn0005322	1623	1872	1741	1788	1733	1771	222	224	237	285	227	262	0.163693	0.543662	0.164647	0.706987
FBgn0032210	1047	1070	929	860	803	1052	240	216	289	232	226	266	-0.0196102	0.962047	-0.0348121	0.974617
FBgn0032209	213	139	200	159	204	135	32	22	28	36	16	31	0.00836618	0.990387	0.0047405	0.998314
FBgn0032208	4601	3920	2772	3944	2695	3743	1057	1058	1257	1071	999	1311	0.0224516	0.967527	-0.000445787	0.99957
FBgn0011305	185	252	215	115	139	157	0	2	1	2	1	3	-0.488882	0.123089	0.115997	0.889256
FBgn0032200	537	530	612	597	722	570	204	157	203	193	175	243	0.313754	0.321926	0.100643	0.884742
FBgn0000229	1526	1683	1695	1747	1827	1770	638	523	729	691	606	705	0.269864	0.272959	0.0853358	0.8687
FBgn0024248	1711	1425	1293	781	754	1125	339	326	509	304	279	453	-0.571599	0.028808	-0.164185	0.762975
FBgn0032261	184	294	301	375	374	328	149	152	125	189	143	154	0.589101	0.0637835	0.157076	0.826219
FBgn0010398	52	27	69	31	32	49	13	16	17	14	11	23	-0.233386	0.74547	0.0248817	0.993078
FBgn0032264	768	916	588	19	47	31	97	101	118	10	3	5	-4.00984	4.24938e-41	-2.81005	1.9147e-28
FBgn0032290	294	268	311	279	351	365	67	69	87	55	70	86	0.324352	0.306267	-0.0676582	0.959405
FBgn0032295	209	153	120	69	58	86	18	27	35	13	15	21	-0.959707	0.00388246	-0.45205	0.417736
FBgn0027550	101	82	106	57	53	65	28	13	23	22	18	19	-0.541198	0.149671	-0.0684303	0.974617
FBgn0015320	918	963	943	949	928	921	232	176	239	208	201	210	0.135206	0.644952	-0.0516227	0.959388
FBgn0032297	129	160	128	130	111	86	52	41	63	39	38	54	-0.180387	0.703524	-0.201196	0.802427
FBgn0032296	424	424	396	376	347	470	136	120	158	136	138	179	0.0811861	0.82854	0.11672	0.859568
FBgn0027868	360	384	438	427	290	359	48	42	39	52	28	50	0.00702387	0.990203	-0.00569988	0.998314
FBgn0023496	23	17	5	167	121	96	5	7	6	24	20	18	2.77215	2.69791e-12	0.92789	0.0113057
FBgn0032285	60	14	20	44	25	15	4	0	0	3	3	0	-0.00925834	0.994494	0.0572943	0.955104
FBgn0032283	74	45	70	187	248	140	34	33	41	87	73	66	1.60334	2.57134e-06	0.859767	0.00198484
FBgn0032262	36	46	43	22	19	21	21	7	26	13	9	14	-0.758042	0.109721	-0.296187	0.725709
FBgn0027363	5457	6463	5262	3810	3346	4201	1134	1196	1467	1092	1249	1504	-0.439026	0.0296901	0.017474	0.988659
FBgn0032321	182	176	245	216	174	212	60	51	70	41	60	66	0.132142	0.770102	-0.0908773	0.936952
FBgn0032322	4	3	3	12	12	9	2	0	0	0	0	0	1.21036	0.0724106	-0.0416308	NA
FBgn0041781	1893	1983	1620	1672	1276	1617	252	249	257	257	278	319	-0.117725	0.71403	0.154965	0.715576
FBgn0026148	19	16	18	15	32	11	3	0	1	5	1	3	0.237996	0.784187	0.171994	0.821903
FBgn0026147	741	525	544	576	400	569	79	77	92	75	92	96	-0.0848368	0.849677	0.0760007	0.941481
FBgn0032330	2499	2874	1774	1788	1063	2128	562	596	731	537	492	780	-0.360881	0.344033	-0.0686451	0.925476
FBgn0015756	45978	57941	56573	35674	41428	30298	15699	12383	15675	16457	13108	16616	-0.400979	0.175566	0.072871	0.89376
FBgn0010612	898	1340	1418	1699	1788	1386	25	24	22	11	17	17	0.544362	0.0809578	-0.419239	0.480738
FBgn0000018	208	259	260	288	257	350	70	60	104	91	93	117	0.426422	0.135913	0.319284	0.447471
FBgn0053129	1181	2151	1991	2729	1860	1855	727	625	511	774	654	569	0.401662	0.294283	0.0837076	0.934076
FBgn0024227	68	69	66	8	13	10	7	6	9	3	1	7	-2.21287	1.16579e-08	-0.329994	0.630622
FBgn0027453	928	1003	994	726	729	806	256	234	278	259	273	295	-0.217131	0.395292	0.101992	0.855205
FBgn0032305	1936	2395	2018	1692	1159	3292	291	338	372	267	256	329	0.071118	0.907889	-0.221485	0.470195
FBgn0032298	420	275	314	367	409	426	176	164	167	180	190	150	0.381983	0.24839	0.0401654	0.981235
FBgn0032339	877	727	670	455	421	549	140	159	273	174	172	305	-0.512028	0.037785	0.155793	0.851208
FBgn0032348	436	414	408	422	241	475	134	142	169	130	124	147	-0.01106	0.985744	-0.135735	0.822395
FBgn0032354	53	39	61	45	53	59	13	18	17	10	10	25	0.164106	0.789896	-0.0696514	0.974617
FBgn0032358	870	632	806	412	526	514	104	119	186	124	123	242	-0.496426	0.0923496	0.2026	0.786678
FBgn0020270	280	279	262	179	128	168	63	36	62	51	50	67	-0.619717	0.0160047	0.0505172	0.978556
FBgn0040232	26	23	14	21	9	19	2	1	0	0	0	1	-0.178261	0.838145	-0.0832639	NA
FBgn0032350	4898	5690	4745	2953	2552	2901	1211	832	1281	923	660	1091	-0.701447	6.28942e-05	-0.291184	0.336239
FBgn0028700	82	78	71	62	65	55	12	15	23	12	14	24	-0.175778	0.735039	-0.00195763	0.99957
FBgn0032346	140	90	129	105	92	106	69	64	70	69	61	64	-0.0956356	0.859137	-0.0542207	0.972087
FBgn0027582	1966	3080	2682	3006	1892	2601	186	215	210	198	192	212	0.0965754	0.83147	-0.0228689	0.987972
FBgn0032343	175	188	193	60	81	99	7	9	13	16	12	21	-1.00282	0.000551326	0.408282	0.523654
FBgn0032341	583	606	472	481	332	590	169	209	213	170	147	232	-0.100141	0.821943	-0.109541	0.884647
FBgn0032336	4630	4351	4267	2256	2467	2193	1267	1156	1578	1132	1033	1305	-0.761707	9.7309e-05	-0.194281	0.34307
FBgn0032362	24	24	33	3	22	9	0	0	0	0	0	0	-0.784526	0.263583	NA	NA
FBgn0028490	345	286	285	186	220	257	92	101	108	115	117	133	-0.305375	0.356231	0.246318	0.555435
FBgn0032363	2375	2187	1453	1973	927	2134	674	641	772	621	700	848	-0.1147	0.840358	0.0507003	0.939171
FBgn0015400	17	24	13	16	11	15	0	0	0	0	1	0	-0.169347	0.845872	0.0170815	NA
FBgn0032373	17500	21232	18671	22258	18544	21052	9685	8547	8518	9418	7693	7447	0.251568	0.286841	-0.111815	0.858031
FBgn0032378	1146	1385	1204	1111	930	1122	482	465	493	496	478	497	-0.0893977	0.781777	0.029535	0.978556
FBgn0020309	3617	3534	2852	2892	1811	3853	497	548	608	481	555	616	-0.087897	0.857746	-0.000920144	0.99957
FBgn0032377	31	31	21	10	18	13	1	5	6	6	10	12	-0.701358	0.241148	0.430161	0.459751
FBgn0005664	7797	7863	10901	241	578	497	920	1116	1526	387	582	676	-3.8282	4.33315e-37	-0.968933	3.39254e-06
FBgn0032387	6096	6470	8155	4052	6329	5095	2486	2383	2699	2996	2888	3171	-0.250297	0.531022	0.25114	0.110385
FBgn0010497	13366	21073	21289	60501	40551	44918	17041	16273	12455	16775	15413	10808	1.45923	7.39319e-09	-0.0729243	0.951843
FBgn0042126	21	16	14	84	73	102	9	11	3	20	23	20	2.23196	7.5997e-11	0.725131	0.0820339
FBgn0027505	1050	927	780	798	608	937	303	329	424	294	347	444	-0.0904448	0.825859	0.0355975	0.978047
FBgn0032401	713	589	470	109	160	197	43	34	220	44	48	177	-1.66963	1.06309e-09	-0.0313824	0.989319
FBgn0032400	84041	67029	52651	14806	23955	24052	7820	8860	21320	7800	8609	21210	-1.45298	7.07689e-08	-0.00809082	0.998126
FBgn0032399	121	76	38	27	31	30	6	4	9	5	4	8	-1.07627	0.0233469	-0.0583459	0.981335
FBgn0032398	2133	3077	3398	3373	3263	2848	875	809	834	1040	880	1038	0.280831	0.429482	0.214333	0.406231
FBgn0032397	347	442	488	526	472	420	186	157	117	161	147	117	0.290791	0.393777	-0.0957919	0.933559
FBgn0032395	526	542	408	572	401	566	238	219	231	225	204	214	0.197531	0.574963	-0.0898576	0.899417
FBgn0000588	26	42	33	18	22	25	4	3	4	6	7	17	-0.416819	0.496084	0.505888	0.314398
FBgn0032407	2680	4526	4907	3789	3125	2636	1612	1566	1653	1488	1359	1614	-0.17715	0.708889	-0.115684	0.722911
FBgn0028707	55	11	20	30	43	49	11	22	13	19	11	22	0.508866	0.480646	0.0808731	0.969074
FBgn0032409	384	328	405	310	284	409	142	127	213	142	113	206	-0.0160627	0.976272	-0.0579563	0.966042
FBgn0027081	3363	3138	3002	2502	2392	2498	1194	1184	1068	989	1015	868	-0.207426	0.395292	-0.236501	0.528093
FBgn0032421	67	53	54	50	67	75	33	32	36	37	28	43	0.266691	0.606921	0.0669681	0.969403
FBgn0051759	63	75	76	114	102	123	62	51	52	71	62	65	0.764848	0.0117788	0.215044	0.755525
FBgn0032424	10	22	10	2	4	4	0	0	0	0	1	3	-1.22122	0.0698637	0.127574	NA
FBgn0032422	64	56	98	92	78	97	19	32	25	40	27	36	0.396097	0.388108	0.298619	0.67355
FBgn0032420	36	39	27	34	49	39	7	21	17	15	22	23	0.371806	0.514645	0.229789	0.825663
FBgn0015797	4229	4499	4156	4370	3948	4082	1332	1206	1379	1510	1361	1493	0.0940868	0.747168	0.150766	0.593667
FBgn0032408	410	228	242	322	370	366	178	180	165	185	204	146	0.389563	0.323143	0.0364099	0.985186
FBgn0041195	35	61	74	41	44	82	11	8	16	32	28	49	0.0949072	0.899073	1.05141	0.00134979
FBgn0020443	4170	4594	3870	5388	4052	5183	747	691	722	846	846	801	0.348431	0.1273	0.196622	0.555435
FBgn0032435	9404	10155	8909	6628	5467	6898	2027	1846	2563	2468	2244	2885	-0.428413	0.026095	0.233828	0.179263
FBgn0032436	73	128	39	4	4	12	2	4	1	0	2	2	-2.66269	1.71119e-08	-0.11868	0.894546
FBgn0032433	17301	19796	14944	13763	11506	15897	4849	4584	6094	6156	5419	7743	-0.186799	0.52617	0.299281	0.0593201
FBgn0032429	434	492	573	518	603	528	114	111	118	139	119	141	0.279991	0.392553	0.193064	0.68448
FBgn0004394	465	414	304	417	214	416	74	112	127	75	98	131	-0.0371314	0.948649	-0.0392196	0.985285
FBgn0032445	174	266	250	184	154	144	89	94	138	79	47	71	-0.344122	0.356752	-0.582525	0.0497453
FBgn0032447	18	23	22	26	16	23	7	12	9	4	2	0	0.159135	0.841231	-0.622298	0.124911
FBgn0032451	2955	3345	3173	2443	2322	2195	692	654	938	850	822	1048	-0.283951	0.236717	0.2443	0.264351
FBgn0032453	1881	3094	3321	4525	5084	3402	323	377	378	505	476	593	0.760484	0.0198554	0.5057	0.00241988
FBgn0032454	929	819	750	939	642	1057	273	268	338	356	339	419	0.208097	0.556222	0.32362	0.0947245
FBgn0032452	0	1	2	4	2	1	0	0	0	0	0	0	0.411978	0.643596	NA	NA
FBgn0032450	227	147	138	105	120	148	79	76	77	63	50	92	-0.290187	0.521249	-0.165998	0.836906
FBgn0032449	667	1500	1405	360	229	252	458	354	308	337	252	259	-1.77943	1.65116e-08	-0.351673	0.349192
FBgn0032446	27	30	26	25	23	30	3	11	8	8	11	6	0.0500436	0.948649	0.0772079	0.969221
FBgn0032444	3181	3442	3780	3689	2971	3133	1094	1169	1076	1233	1267	1140	0.0588865	0.872123	0.116037	0.847722
FBgn0032464	21	19	10	9	8	13	1	6	2	1	1	1	-0.449412	0.567442	-0.233378	0.678595
FBgn0021796	998	926	698	1020	668	1040	337	339	374	319	284	379	0.190339	0.621746	-0.0978391	0.849734
FBgn0028965	582	583	585	403	435	495	188	202	271	238	207	300	-0.237531	0.393042	0.156988	0.750933
FBgn0032467	1813	1773	1608	1404	1144	1822	593	629	731	567	564	740	-0.106331	0.773861	-0.0636963	0.911878
FBgn0032465	893	1456	1419	1118	1040	1093	239	207	206	253	227	267	-0.0587711	0.899221	0.172865	0.700267
FBgn0032476	247	231	296	167	191	185	44	54	90	58	45	101	-0.345879	0.296838	0.0827231	0.956898
FBgn0032477	1741	2088	2397	1664	1527	1591	753	819	950	854	858	917	-0.224843	0.467854	0.0616577	0.914066
FBgn0032480	4106	5891	4845	5035	3407	5062	866	808	982	1001	912	983	0.00684272	0.990203	0.12466	0.708335
FBgn0032482	4557	5445	2773	2354	2094	3248	515	604	1030	526	591	967	-0.55005	0.100635	-0.034758	0.987135
FBgn0032486	80	85	104	150	156	141	37	36	44	40	29	34	0.83508	0.00458818	-0.138234	0.900247
FBgn0032488	283	294	322	344	312	349	101	96	102	162	132	157	0.298146	0.284811	0.527434	0.0247189
FBgn0027586	970	891	836	693	671	604	319	314	413	450	356	474	-0.291325	0.284427	0.27488	0.237289
FBgn0032495	50	30	33	6	2	8	0	0	8	2	0	1	-2.06231	3.62932e-05	-0.108669	0.870472
FBgn0032499	722	725	625	647	544	625	274	243	309	286	268	380	-0.0402873	0.910986	0.160082	0.678172
FBgn0051729	5669	5816	4908	5097	3776	5067	1074	1098	1374	1285	1246	1601	-0.0868137	0.797217	0.211077	0.289294
FBgn0032509	1442	1641	1763	1382	1598	1183	373	320	413	427	333	353	-0.0571981	0.898663	0.016534	0.991459
FBgn0051852	448	594	584	500	501	513	81	91	122	80	115	102	0.0471008	0.908646	0.025983	0.989319
FBgn0051855	272	289	289	254	316	297	92	64	101	100	61	91	0.175723	0.629267	-0.0216581	0.991691
FBgn0032513	417	402	550	694	559	589	67	69	63	120	85	78	0.549017	0.046796	0.413749	0.308042
FBgn0025724	3030	4693	4269	4100	3206	3685	171	161	155	182	145	146	0.0225677	0.963487	-0.0381377	0.981957
FBgn0032514	71	81	132	97	66	117	3	12	7	15	8	3	0.0998081	0.87643	0.0860748	0.961282
FBgn0032512	720	449	453	427	556	521	207	231	216	222	183	235	0.0416681	0.937637	-0.0382524	0.976091
FBgn0022069	816	466	507	658	599	617	104	169	138	157	109	130	0.202777	0.643596	-0.0527786	0.974617
FBgn0032487	126	76	85	147	102	121	35	35	18	45	16	31	0.47277	0.243712	0.0164597	0.996328
FBgn0032485	441	507	438	301	299	391	135	146	183	148	96	155	-0.326453	0.232783	-0.196966	0.706007
FBgn0032481	420	350	295	355	257	504	111	97	88	83	70	113	0.190214	0.674358	-0.149803	0.853016
FBgn0051849	17	30	37	41	39	47	7	12	12	17	5	8	0.64681	0.20761	-0.0209569	0.995482
FBgn0032475	555	397	411	455	352	614	96	110	114	136	103	165	0.184591	0.667585	0.284414	0.472983
FBgn0032474	1401	1498	1531	1097	985	941	276	264	343	256	247	281	-0.388856	0.0949989	-0.15621	0.675379
FBgn0032472	3	5	1	3	0	1	3	0	0	2	0	0	-0.342625	0.719356	-0.029325	NA
FBgn0032517	199	214	167	199	111	226	34	28	51	51	52	78	0.0209647	0.97461	0.533452	0.151639
FBgn0032521	48	38	31	26	18	13	12	9	7	6	10	1	-0.749483	0.162513	-0.23409	0.810442
FBgn0026760	1820	1896	1408	2132	2221	1917	601	464	439	930	706	750	0.435728	0.0919873	0.585129	0.0120921
FBgn0028546	848	1075	1213	800	1048	904	158	160	193	146	177	208	-0.0310572	0.948649	0.0498292	0.96562
FBgn0023407	1132	1219	914	833	659	836	285	322	312	261	275	332	-0.329676	0.207298	-0.0845351	0.900247
FBgn0032524	289	465	472	941	697	627	258	187	200	373	313	379	0.977543	0.000855738	0.647163	0.00143829
FBgn0032518	37066	43258	44117	25388	29635	20590	12321	10208	12271	12431	10044	12280	-0.533238	0.0561183	-0.00319297	0.998126
FBgn0032516	315	316	276	291	297	300	25	15	16	21	13	23	0.118202	0.742413	0.00491653	0.998314
FBgn0028527	154	175	181	207	131	148	42	47	57	35	32	49	0.0725337	0.885671	-0.266281	0.67355
FBgn0028541	1429	1703	1579	1397	1199	1357	347	335	417	387	373	427	-0.101655	0.744195	0.108508	0.812557
FBgn0028539	3495	3520	3075	3942	2720	4803	1194	1092	1704	1461	1490	1965	0.308936	0.315697	0.28886	0.215342
FBgn0028931	53	40	60	34	34	52	5	3	5	2	1	8	-0.191232	0.764576	-0.0726922	0.966785
FBgn0028538	2842	2868	2441	2790	1754	2820	1127	972	1307	1003	989	1121	-0.00669572	0.990203	-0.118464	0.714339
FBgn0028919	114	115	146	173	209	173	35	43	39	70	36	90	0.679939	0.0275745	0.529749	0.194671
FBgn0001965	1219	1070	843	1192	655	1109	276	291	306	300	285	362	0.0522808	0.918156	0.10342	0.847397
FBgn0015271	12	7	10	7	2	7	1	1	2	1	3	1	-0.472978	0.59748	0.049002	0.973065
FBgn0026373	336	368	349	247	318	239	47	19	31	36	23	31	-0.218435	0.562943	-0.0730667	0.969403
FBgn0028509	5518	5200	2348	2632	2085	4451	644	639	1164	914	1129	1800	-0.339364	0.5085	0.558202	0.049079
FBgn0028534	50078	84678	102238	66607	74294	50943	24267	20617	23304	18616	15786	17825	-0.134462	0.805213	-0.367205	0.0225038
FBgn0028533	82698	121136	142118	115916	151676	111100	38618	34415	40537	48912	44488	52029	0.274119	0.51182	0.345808	0.00389818
FBgn0028532	6790	11578	15254	9125	9134	7072	1081	917	1126	606	549	682	-0.235233	0.636716	-0.735661	1.32233e-09
FBgn0012037	30409	36545	43214	44027	35197	42760	15786	13374	19157	26812	22993	31983	0.280391	0.341783	0.728064	2.06946e-09
FBgn0032535	19	17	26	12	24	34	12	8	30	6	22	27	0.254429	0.754817	0.0796908	0.969074
FBgn0019890	5076	4398	2911	3048	2087	3556	452	459	752	536	592	750	-0.350772	0.340577	0.170583	0.733293
FBgn0028920	124073	187296	219445	198501	248376	159283	80661	70501	77566	84602	73649	82699	0.331946	0.431009	0.0701844	0.89438
FBgn0053306	13872	20004	22378	23792	22786	16691	1358	1206	1376	1535	1472	1820	0.31009	0.421957	0.276979	0.0786911
FBgn0001961	5902	6248	6594	5426	6259	5829	1037	1035	1160	1119	1144	1275	0.0542863	0.880114	0.125355	0.678595
FBgn0004406	185	217	112	163	119	163	69	57	63	89	75	120	-0.0534868	0.925536	0.485604	0.121611
FBgn0028932	577	612	570	652	743	704	55	45	69	87	63	74	0.397877	0.0976258	0.344264	0.444504
FBgn0028940	3905	5469	3488	5900	6572	5882	1408	1218	1680	1641	1429	1729	0.649265	0.0107223	0.155778	0.545131
FBgn0028939	13	31	11	6	9	12	0	0	1	1	0	2	-0.633588	0.394587	0.0760848	NA
FBgn0027348	2526	8303	6031	15785	8593	9459	4923	4389	3929	5027	4592	4176	1.03239	0.0122346	0.0521794	0.963445
FBgn0028875	135	194	192	196	196	241	5	2	7	17	15	14	0.407383	0.218376	0.779635	0.0502092
FBgn0028526	24	8	2	27	12	13	5	0	4	6	10	0	0.500523	0.567254	0.161968	0.847752
FBgn0028543	20	16	8	20	18	11	3	0	1	9	1	6	0.246192	0.77881	0.345088	0.476331
FBgn0028916	964	1559	1211	176	138	205	198	280	180	135	203	152	-2.57414	7.59e-29	-0.346497	0.478493
FBgn0015791	1502	1275	1102	1042	1102	1113	264	283	346	326	286	455	-0.0962613	0.793805	0.227035	0.50335
FBgn0004858	1095	779	612	1140	706	1258	231	317	322	307	361	334	0.428531	0.25935	0.188244	0.70612
FBgn0020258	19	17	17	10	10	25	3	6	3	1	2	5	-0.0821372	0.929885	-0.147598	0.891131
FBgn0028530	264	331	317	370	383	427	84	112	125	133	147	173	0.504167	0.041389	0.437337	0.123086
FBgn0005771	1161	922	823	1488	1374	1391	607	578	622	665	626	657	0.677139	0.00332566	0.103489	0.828795
FBgn0028886	223	79	185	137	75	75	56	46	47	54	41	57	-0.545546	0.312181	0.0148828	0.996113
FBgn0040228	292	341	367	422	534	403	101	83	96	60	63	95	0.574204	0.0488716	-0.31786	0.463561
FBgn0028926	159	175	191	218	278	224	65	64	77	118	83	124	0.582952	0.0518003	0.562929	0.035368
FBgn0004837	61	85	57	50	60	73	15	23	26	12	19	27	0.00258258	0.99759	-0.0928569	0.957205
FBgn0001978	1952	1692	1341	1808	1578	2033	693	636	710	655	650	719	0.257996	0.391959	-0.0107766	0.992611
FBgn0028516	19	14	18	5	9	6	0	1	0	0	0	0	-0.88298	0.183806	-0.0170929	NA
FBgn0024183	3330	2381	2129	3287	2413	3048	571	470	474	654	582	557	0.289352	0.394506	0.221839	0.571631
FBgn0010422	514	562	539	508	536	419	229	158	202	211	167	192	0.0152953	0.976322	-0.0408521	0.97794
FBgn0000317	673	1032	811	1390	569	1158	366	396	393	333	354	370	0.412553	0.332722	-0.121121	0.819838
FBgn0001981	778	595	688	538	421	534	234	214	280	252	234	306	-0.31199	0.28956	0.113103	0.827443
FBgn0028945	437	440	824	5920	4829	5063	356	400	524	1842	1783	2102	3.13648	3.3839e-31	2.05178	2.28287e-59
FBgn0028518	6096	6232	6193	6888	6457	6823	2119	2171	2410	2572	2505	2876	0.26742	0.20761	0.237849	0.137356
FBgn0001986	644	438	337	427	330	535	214	212	232	263	235	300	0.0038127	0.995734	0.254764	0.334587
FBgn0028507	416	441	495	414	432	487	194	157	188	185	181	159	0.122639	0.730197	-0.0248607	0.988381
FBgn0051826	350	362	416	186	134	126	39	36	36	44	30	42	-1.13123	1.12406e-05	0.0417733	0.987135
FBgn0041627	270	317	234	379	291	367	89	56	59	88	48	73	0.467895	0.0809578	0.0162223	0.995995
FBgn0001990	198	264	237	230	160	255	95	90	115	96	93	85	0.0239017	0.96564	-0.103876	0.904514
FBgn0001987	7023	8740	6660	6160	4414	4841	1962	1981	2028	2265	2157	2301	-0.37602	0.16194	0.161667	0.574971
FBgn0001989	2068	3168	3607	2770	3533	2319	1276	1310	1506	1275	1180	1432	0.118813	0.821562	-0.0732731	0.859078
FBgn0028863	6	15	7	7	18	4	0	0	0	0	0	0	0.159695	0.880245	NA	NA
FBgn0028948	99	256	267	908	906	417	87	114	86	144	161	131	1.7631	6.3534e-06	0.503842	0.117163
FBgn0028949	325	854	668	5653	5619	3415	311	326	382	1130	1095	1376	2.86412	7.71732e-19	1.73661	3.7581e-50
FBgn0028950	44637	41604	48552	34331	46752	34782	11712	11222	13753	11628	10868	13697	-0.0564167	0.900893	-0.0205041	0.97794
FBgn0051821	2882	1939	2276	2050	2166	1714	763	683	835	579	563	585	-0.0996022	0.825977	-0.376055	0.0207194
FBgn0051823	271	241	226	192	233	174	46	48	63	54	43	63	-0.134534	0.764304	0.020842	0.992244
FBgn0028515	2602	2682	2365	1396	1746	1357	427	490	572	404	407	478	-0.582996	0.0176903	-0.19486	0.514739
FBgn0028897	70	46	79	51	74	50	6	7	9	17	6	11	-0.000833514	0.99866	0.279289	0.756254
FBgn0040079	161	115	191	170	146	177	46	44	68	46	41	65	0.204317	0.658207	-0.0452084	0.984109
FBgn0028895	83	85	72	79	90	86	26	16	39	20	21	50	0.227	0.61493	0.0998214	0.950376
FBgn0011708	1634	2135	2025	2120	1648	1927	765	700	704	715	636	652	0.119094	0.731565	-0.108045	0.847722
FBgn0001086	23	26	30	10	13	11	3	2	3	0	0	0	-0.870751	0.123557	-0.318093	0.317228
FBgn0014092	307	452	404	466	431	324	168	117	160	151	186	157	0.218416	0.601878	0.14417	0.847184
FBgn0028506	27	29	30	35	19	49	7	3	5	6	9	7	0.335505	0.609456	0.208049	0.847184
FBgn0025678	3008	7072	7075	5289	3588	3924	3617	3276	2539	3801	3341	2714	-0.251113	0.629702	0.0524815	0.97092
FBgn0001995	577	821	786	1031	1054	902	325	327	374	428	388	438	0.584555	0.0272337	0.274978	0.196418
FBgn0000250	3745	4097	3691	2240	2221	2580	920	784	1064	843	850	1108	-0.551329	0.00209664	0.0158279	0.989319
FBgn0000339	2116	2926	3471	2450	2553	2055	315	290	376	370	303	398	-0.109131	0.813213	0.119376	0.795248
FBgn0015338	895	1428	1447	1075	1158	785	468	460	544	479	399	588	-0.148726	0.764201	-0.0137709	0.991459
FBgn0028894	1668	1715	1810	1274	1524	1484	279	258	333	401	376	527	-0.122184	0.714835	0.544383	0.000776141
FBgn0032582	7	2	3	1	2	4	1	0	5	0	1	1	-0.289288	0.781167	-0.129706	0.834465
FBgn0001994	1795	1116	899	1067	906	1599	231	290	306	221	235	307	0.0397902	0.948219	-0.113342	0.859637
FBgn0002673	38	57	36	19	33	25	8	12	8	17	2	9	-0.521926	0.345509	-0.0115793	0.997085
FBgn0020416	8	8	3	7	18	7	3	2	2	1	0	1	0.607594	0.466694	-0.217008	0.678172
FBgn0020415	100	90	77	38	43	26	15	8	12	14	14	14	-1.05074	0.00480045	0.146884	0.910941
FBgn0020414	1260	1406	1032	112	71	116	112	81	130	96	55	106	-3.32968	7.24857e-51	-0.278696	0.593491
FBgn0032586	4944	5323	4320	4482	4315	4418	2054	1869	2315	2030	1880	2538	0.010924	0.977259	0.0412235	0.939171
FBgn0032587	2666	2961	1487	701	617	1575	204	264	576	192	232	512	-1.05325	0.00571184	-0.0820878	0.969032
FBgn0001185	416	428	435	312	318	504	94	83	123	92	87	100	-0.0332118	0.945472	-0.0848001	0.928195
FBgn0051812	131	180	209	174	199	133	21	13	40	24	11	28	0.11239	0.840358	-0.128752	0.927365
FBgn0032600	1111	1355	1300	1160	906	1314	399	362	381	361	369	401	-0.0137859	0.976322	-0.015648	0.991071
FBgn0032601	26	21	31	3	12	20	0	2	7	1	2	6	-0.766467	0.261288	0.00268896	0.999513
FBgn0032603	326	868	750	664	511	508	519	369	384	554	388	413	-0.048479	0.941158	0.0773371	0.937513
FBgn0040262	451	1023	849	1300	1312	937	526	432	532	452	359	460	0.717118	0.0530229	-0.217886	0.435786
FBgn0040261	26	95	76	946	643	359	68	84	51	317	256	278	2.97249	3.16319e-14	1.7215	7.76301e-16
FBgn0040260	8144	13818	13197	13429	11693	9470	9187	7756	8438	6682	5487	5860	0.127172	0.790137	-0.462093	0.00890979
FBgn0004797	219	477	419	629	274	256	139	107	154	171	113	157	0.183609	0.782884	0.125805	0.868092
FBgn0051739	1252	1148	980	1110	727	1076	313	323	362	296	262	359	-0.0703519	0.865855	-0.121638	0.795248
FBgn0032615	342	499	517	1054	960	786	568	362	385	433	326	376	1.14107	9.15033e-06	-0.190828	0.75277
FBgn0032614	3461	6791	4980	1554	1417	1122	3146	2331	3266	1027	808	1174	-1.62863	2.22669e-09	-1.44871	3.29674e-26
FBgn0032612	53	44	40	21	35	14	9	8	8	9	10	6	-0.676725	0.221162	0.00549261	0.998314
FBgn0022213	1200	1148	1153	918	868	969	335	289	372	278	291	312	-0.193266	0.449436	-0.16089	0.66064
FBgn0032602	62	48	39	51	33	28	16	14	19	21	16	18	-0.228446	0.727638	0.107807	0.940737
FBgn0015391	88	82	73	68	41	95	16	18	48	26	25	33	-0.10914	0.861423	0.041561	0.98715
FBgn0032596	2282	3116	3311	1867	2011	1442	1092	904	1129	990	909	1083	-0.523888	0.0903972	-0.0643938	0.900247
FBgn0032595	291	484	459	484	565	410	0	0	0	0	0	0	0.380382	0.319783	NA	NA
FBgn0027779	21787	27226	22526	25812	21842	21521	10136	9582	11446	9214	8691	10789	0.102902	0.761351	-0.11841	0.58196
FBgn0062978	141	118	100	71	84	79	16	21	15	21	13	16	-0.434421	0.253948	-0.0411767	0.987333
FBgn0032593	63	71	43	13	18	9	1	2	6	4	2	5	-1.68427	8.14902e-05	0.070927	0.966234
FBgn0026150	4185	5565	5735	5766	4538	4946	2115	1674	2112	2285	1921	2330	0.121897	0.743427	0.140848	0.659214
FBgn0032620	74	44	53	151	89	107	60	82	47	78	115	60	1.06089	0.00327583	0.301779	0.662659
FBgn0040985	1257	1632	1637	1814	2114	1521	503	406	520	606	513	678	0.410543	0.190288	0.310387	0.105729
FBgn0032633	1376	1018	988	894	530	891	346	346	490	388	426	470	-0.390349	0.258169	0.121399	0.819351
FBgn0020503	2506	2922	2582	2702	2147	2831	1305	1165	1312	1463	1272	1440	0.082558	0.799551	0.135705	0.670372
FBgn0032640	1928	2591	2582	2130	2071	1906	719	723	757	776	579	715	-0.0610958	0.879286	-0.0866248	0.88575
FBgn0032642	452	516	574	464	489	450	165	155	171	158	126	177	0.0157185	0.975073	-0.0902902	0.903324
FBgn0032644	255	311	301	387	350	298	188	148	184	139	148	155	0.394075	0.192646	-0.209309	0.61866
FBgn0032646	535	654	769	951	854	823	316	300	311	352	361	314	0.552184	0.0372248	0.140963	0.809219
FBgn0032643	1990	3861	3855	2999	2345	2346	695	634	703	639	547	632	-0.172706	0.724237	-0.15415	0.632191
FBgn0024689	643	930	650	693	540	787	215	170	252	192	195	225	0.00821035	0.988142	-0.0465454	0.96562
FBgn0000183	3659	3325	2516	3509	2181	2939	979	894	893	1052	872	827	0.00588792	0.991244	-0.00477553	0.998126
FBgn0032639	44	73	36	4	8	19	4	4	13	3	6	6	-1.70754	0.000653657	-0.149156	0.903677
FBgn0011274	2455	3566	1913	1343	1176	1310	560	630	706	475	476	535	-0.851948	0.00122954	-0.331886	0.0733688
FBgn0032634	104	137	141	149	149	151	38	36	42	52	51	46	0.365041	0.294597	0.291184	0.620589
FBgn0032656	448	578	470	320	261	789	133	123	185	118	132	179	-0.00303367	0.99759	-0.033265	0.984211
FBgn0000120	8	61	40	17	23	5	4	3	2	36	28	21	-0.749579	0.314408	1.49734	1.94857e-06
FBgn0002939	2345	14342	13366	2539	1569	381	504	430	640	480	413	620	-1.33354	0.0554727	-0.0543155	0.945053
FBgn0032665	7374	7654	8463	6062	7630	5425	2122	1911	2771	2702	2381	3228	-0.13072	0.749474	0.278923	0.121611
FBgn0041184	11538	13056	3890	5190	3683	6779	1004	987	2078	1218	1218	2522	-0.639555	0.17016	0.230617	0.736544
FBgn0023096	5	12	20	7	3	34	0	1	0	0	2	3	0.211262	0.842102	0.140843	NA
FBgn0032669	10	4	28	8	8	3	1	3	0	0	2	0	-0.613949	0.47223	-0.0675636	NA
FBgn0032670	32	43	46	45	60	50	19	15	22	30	13	29	0.462307	0.344033	0.223185	0.825663
FBgn0000636	1649	1647	1406	978	872	1167	312	305	355	292	385	358	-0.482053	0.0246755	0.0903526	0.900247
FBgn0032671	204	244	237	333	253	340	49	43	58	50	61	57	0.557433	0.0292289	0.140916	0.884742
FBgn0032684	872	768	798	168	100	102	170	166	343	80	43	88	-2.43781	2.60111e-23	-1.3199	1.55087e-07
FBgn0032685	77	58	28	21	16	21	2	4	4	1	0	4	-1.13072	0.0197059	-0.182277	0.820826
FBgn0032688	372	313	318	283	228	384	50	50	67	63	54	58	-0.0264586	0.960087	0.0625086	0.968723
FBgn0032690	703	762	652	636	663	675	282	283	346	262	240	321	0.0510688	0.884851	-0.140511	0.734138
FBgn0032694	3345	3337	2984	2430	2295	2443	735	635	891	680	675	973	-0.27462	0.208274	0.0361559	0.97092
FBgn0032691	150	120	112	102	109	125	53	40	58	32	30	37	-0.0348777	0.948424	-0.474741	0.237464
FBgn0032689	3544	3436	2508	2934	2279	2321	1347	1258	1318	1246	1153	1288	-0.172698	0.630209	-0.0885875	0.849964
FBgn0032683	136	112	80	72	58	68	17	13	18	18	12	17	-0.536386	0.171702	-0.0185794	0.996113
FBgn0032681	183	174	126	129	148	122	30	31	43	25	26	39	-0.109476	0.826911	-0.155845	0.887257
FBgn0032698	14	21	22	20	26	24	2	8	5	7	2	4	0.376956	0.583084	-0.0637939	0.974617
FBgn0032700	161	159	184	196	157	241	62	71	74	106	73	93	0.357976	0.28741	0.330971	0.4379
FBgn0032701	1513	1364	1428	286	345	331	280	310	375	153	134	182	-1.94623	3.91952e-24	-0.963228	2.11631e-09
FBgn0032703	506	549	664	542	652	558	48	62	74	86	59	62	0.174131	0.650835	0.144573	0.883309
FBgn0032705	37	55	49	44	15	40	5	1	3	5	2	1	-0.323668	0.625505	-0.0282248	0.989319
FBgn0032713	98	142	123	138	120	94	49	54	47	61	71	68	0.106353	0.843431	0.335773	0.486066
FBgn0027070	67	77	74	41	59	61	13	9	14	4	6	11	-0.262477	0.605929	-0.361685	0.608485
FBgn0015808	2820	4770	5504	10304	7468	7332	622	477	566	364	394	359	1.01956	0.000732227	-0.520338	0.0102842
FBgn0032719	57	24	46	40	40	55	6	5	0	5	5	4	0.195375	0.780234	0.0750471	0.964116
FBgn0003896	12	25	12	25	17	15	3	5	7	2	4	0	0.300909	0.708487	-0.271017	0.675379
FBgn0053120	772	739	975	757	577	1045	42	51	68	55	52	77	0.0638364	0.898108	0.155011	0.863085
FBgn0032717	3049	2653	2044	2149	1170	2545	339	336	511	361	368	443	-0.252692	0.568308	-0.00582193	0.997512
FBgn0032715	14621	25408	28504	28212	25386	20487	10199	8516	8683	7110	5983	6475	0.251156	0.578875	-0.456135	0.0148689
FBgn0045852	502	374	341	844	336	962	164	126	123	201	178	139	0.855383	0.0266119	0.279425	0.582062
FBgn0025608	2239	2528	2342	1985	1708	2038	432	422	497	450	370	555	-0.159963	0.539138	0.0149047	0.991071
FBgn0032704	7251	10318	12592	7692	8701	8130	3667	3290	4201	3755	3304	4367	-0.139524	0.753701	0.0311497	0.961357
FBgn0032702	590	529	560	476	458	501	135	128	173	133	149	219	-0.0765698	0.828719	0.172684	0.767366
FBgn0005617	740	549	531	671	370	761	149	143	199	142	138	201	0.109409	0.83367	-0.0288905	0.987135
FBgn0015553	42	55	52	19	25	57	13	9	13	12	7	13	-0.366027	0.575357	-0.0702636	0.974617
FBgn0032724	186	243	237	175	234	265	57	67	77	88	70	98	0.158923	0.719732	0.294591	0.510217
FBgn0032728	198	181	189	164	190	216	50	69	93	54	60	96	0.146533	0.715869	-0.0148865	0.996113
FBgn0032730	78	96	103	85	99	81	3	4	5	7	2	14	0.0857793	0.876323	0.278616	0.71797
FBgn0032734	390	412	423	385	444	415	154	127	139	109	97	149	0.170025	0.611728	-0.227692	0.620276
FBgn0051792	278	278	239	20	23	24	27	38	44	4	1	5	-3.18961	2.01321e-32	-1.7611	4.6921e-09
FBgn0051793	1972	3249	2397	3038	2956	3225	1173	1084	1342	1180	1074	1413	0.41386	0.146758	0.0229503	0.978556
FBgn0002022	2452	3942	4177	3082	2819	2911	977	829	958	1317	1143	1399	-0.106927	0.811615	0.456701	0.00121541
FBgn0032748	659	698	625	522	408	615	172	169	190	134	163	194	-0.210903	0.497707	-0.106	0.884742
FBgn0032750	98	74	71	66	100	102	12	13	10	17	10	26	0.270448	0.588984	0.309203	0.70114
FBgn0002036	325	320	349	310	336	302	101	82	107	106	87	98	0.0817678	0.838899	0.00806381	0.996849
FBgn0010300	680	523	343	210	210	278	54	54	61	56	53	68	-0.93719	0.00219312	0.0522394	0.974617
FBgn0002031	3565	4616	4842	5969	6356	5260	1845	1768	1951	2169	2178	2307	0.56817	0.0264204	0.249032	0.166956
FBgn0000422	15	23	16	1050	786	361	2	32	10	172	173	76	4.79101	9.25995e-41	0.596802	0.0870227
FBgn0002023	223	336	408	414	278	381	88	111	105	71	87	98	0.272179	0.532587	-0.217777	0.70114
FBgn0002021	464	638	583	648	563	591	132	115	155	163	158	188	0.239998	0.440474	0.3136	0.268521
FBgn0032744	208	331	257	382	428	357	110	86	109	118	128	134	0.67848	0.0184258	0.284518	0.459901
FBgn0051800	334	352	375	355	417	317	97	85	122	95	91	115	0.187669	0.624605	-0.00971967	0.996328
FBgn0001202	1141	1068	892	933	940	1080	154	111	138	134	138	181	0.0770631	0.828719	0.144379	0.825768
FBgn0046302	39807	41224	46027	40216	47477	41291	11782	11894	14524	12483	12047	14794	0.171205	0.597267	0.0407859	0.933559
FBgn0032733	1726	1779	1987	3332	3711	3648	331	327	468	834	772	1015	1.08184	8.09114e-09	1.15323	1.133e-17
FBgn0032731	700	1198	832	714	811	754	240	282	240	293	319	317	-0.0947737	0.837343	0.253175	0.492724
FBgn0032729	1599	1831	1837	1769	1779	1530	634	557	658	597	522	734	0.0998737	0.780194	-0.00525363	0.996893
FBgn0015772	3195	3026	2557	1662	1361	2269	660	648	942	628	633	981	-0.569262	0.0261409	-0.00831117	0.996328
FBgn0032727	10511	11164	8874	3447	4434	5117	2501	2340	5244	1945	1746	4047	-1.04292	1.44154e-06	-0.233533	0.820826
FBgn0032726	8783	9516	11874	2412	4943	6227	711	876	1601	670	765	1541	-0.926079	0.00947142	-0.0821309	0.951843
FBgn0032725	614	827	980	883	985	684	283	265	253	298	220	287	0.222293	0.610666	-0.00403039	0.998314
FBgn0032723	221	210	140	237	124	240	44	43	57	49	47	66	0.196952	0.699516	0.136414	0.889779
FBgn0010309	159	215	164	202	179	279	52	49	89	53	70	75	0.417058	0.211591	0.0626019	0.969403
FBgn0015380	642	649	483	144	109	236	197	183	264	151	120	255	-1.61591	7.32028e-09	-0.26528	0.579091
FBgn0032770	1467	1471	1787	1148	1310	843	687	552	729	677	575	661	-0.338454	0.346113	-0.0340203	0.972087
FBgn0051798	37	33	20	10	10	57	0	1	6	8	4	10	-0.0825299	0.935299	0.409253	0.421851
FBgn0032779	5945	6353	5492	4543	5395	6331	1761	1873	2027	1962	2233	2515	0.020428	0.962332	0.230836	0.303184
FBgn0032781	686	829	896	1020	981	948	241	190	258	275	204	247	0.427879	0.0917731	0.0728906	0.929042
FBgn0032782	2923	2369	2270	701	1060	931	521	515	916	348	332	621	-1.27144	1.86154e-07	-0.502539	0.0889771
FBgn0032783	47	41	29	47	54	48	6	51	13	17	14	21	0.455048	0.355463	-0.204803	0.854166
FBgn0032775	12210	17567	12412	27138	25888	32815	6738	6386	4287	8783	9005	6591	1.13729	3.18746e-08	0.402168	0.28904
FBgn0032774	2005	1598	1637	939	1033	957	448	479	602	533	522	673	-0.663937	0.00332566	0.166722	0.59762
FBgn0032773	36	31	10	12	26	24	4	4	4	9	6	5	-0.11517	0.903123	0.252988	0.777393
FBgn0024245	57	35	45	32	40	50	8	7	7	6	2	5	-0.0214928	0.978928	-0.275276	0.748767
FBgn0003346	186	242	254	236	163	207	64	61	57	62	70	51	-0.025048	0.963499	0.0123962	0.996328
FBgn0032791	88	143	126	140	150	158	23	9	19	14	11	20	0.452868	0.206429	-0.105129	0.948422
FBgn0002044	1630	1725	1580	1781	1227	2150	269	269	333	330	274	330	0.192924	0.584502	0.0968296	0.861208
FBgn0040268	441	374	298	301	166	304	51	53	102	48	46	78	-0.369102	0.340337	-0.195685	0.825449
FBgn0032798	84	78	52	59	60	74	12	16	23	6	14	21	0.00103742	0.998646	-0.169898	0.89438
FBgn0032800	168	201	138	189	112	204	46	48	61	59	49	78	0.126737	0.804919	0.210665	0.764519
FBgn0053116	569	585	594	729	741	743	130	116	91	146	103	101	0.478975	0.0244468	0.0382721	0.987135
FBgn0032803	5	2	11	3	5	11	0	0	2	0	2	0	0.11074	0.922076	0.00859477	NA
FBgn0041180	6410	5147	4368	3296	3401	4204	531	643	800	608	704	843	-0.385598	0.16637	0.119543	0.835553
FBgn0032809	113	264	473	128	419	250	69	115	80	40	39	43	0.0487698	0.968462	-0.874155	0.002731
FBgn0032810	131	456	735	674	671	727	123	115	124	107	124	78	0.674291	0.218376	-0.172676	0.830473
FBgn0032814	299	381	269	322	312	335	112	133	131	146	115	162	0.177818	0.614695	0.142199	0.829685
FBgn0032813	120	185	187	101	103	95	72	57	59	40	39	41	-0.529637	0.139512	-0.52165	0.14292
FBgn0032811	46	52	48	61	62	58	13	11	14	19	16	13	0.427513	0.32311	0.200095	0.858031
FBgn0032805	817	785	964	472	691	700	206	273	265	120	172	154	-0.297364	0.401359	-0.637738	0.00991841
FBgn0032801	2724	3538	3303	4900	5155	4110	1601	1458	1636	2133	2024	2258	0.69998	0.00316193	0.43269	0.000968244
FBgn0032799	1040	1311	1373	1564	1661	1416	216	223	247	264	275	225	0.456551	0.0873146	0.151321	0.80319
FBgn0032796	779	771	660	732	536	793	238	228	341	250	249	341	0.0400753	0.921261	0.0561236	0.951527
FBgn0032793	237	155	164	155	170	181	34	41	59	55	61	62	0.0116677	0.98502	0.337734	0.504735
FBgn0032790	266	577	447	521	434	414	189	182	248	171	141	191	0.227001	0.635528	-0.27339	0.361686
FBgn0032787	638	1368	1315	1146	961	941	178	181	171	168	153	154	0.0277004	0.966978	-0.143819	0.821944
FBgn0024230	187	213	226	194	194	215	43	38	58	51	39	65	0.0906505	0.828375	0.123238	0.904514
FBgn0032816	128	148	165	140	180	132	6	1	5	3	3	1	0.182924	0.694071	-0.156743	0.873801
FBgn0032819	221	111	159	161	233	192	82	69	59	75	79	60	0.3752	0.420102	0.0237868	0.991691
FBgn0032822	77	82	85	93	76	87	35	33	68	27	36	31	0.203702	0.654281	-0.359492	0.545842
FBgn0032833	12618	17277	18626	18810	22311	15695	1899	1657	2043	2069	1907	2282	0.370094	0.285567	0.155658	0.47268
FBgn0032836	16	10	5	14	21	4	2	0	1	6	2	1	0.344504	0.715778	0.216884	0.70401
FBgn0014000	27	36	13	21	18	15	16	5	9	9	3	12	-0.267015	0.739454	-0.140573	0.915297
FBgn0032834	6	6	7	6	1	9	0	0	0	2	3	2	-0.0758617	0.948541	0.28308	0.381063
FBgn0004811	373	408	389	474	405	394	116	120	157	156	147	155	0.264958	0.357416	0.207135	0.635886
FBgn0032821	567	632	384	382	226	472	105	116	146	126	113	139	-0.386692	0.337801	0.0404202	0.97794
FBgn0032820	2433	2302	2592	773	1173	749	557	550	678	415	376	507	-1.21057	5.05711e-06	-0.4408	0.00330268
FBgn0032818	190	232	261	144	177	182	65	56	62	48	34	61	-0.27667	0.465379	-0.299695	0.58009
FBgn0032817	488	441	371	492	273	491	70	64	119	77	84	113	0.0825915	0.866161	0.105238	0.919173
FBgn0032840	52	75	59	104	91	115	28	27	39	30	40	39	0.829152	0.00963725	0.16705	0.872145
FBgn0019686	417	377	340	148	209	221	66	73	127	81	75	129	-0.781355	0.00407212	0.0828604	0.948195
FBgn0045064	1150	1039	962	732	946	775	268	299	320	241	236	342	-0.194712	0.581448	-0.117521	0.839366
FBgn0004374	155	138	125	154	139	122	10	15	28	31	16	23	0.136358	0.765579	0.249002	0.798782
FBgn0032848	24	28	40	23	17	37	2	0	1	0	3	6	-0.106988	0.89679	0.183522	0.763538
FBgn0032850	1160	1330	916	1012	905	1310	92	76	119	104	87	151	0.065903	0.873497	0.212424	0.708525
FBgn0032849	201	341	334	326	346	250	81	80	82	101	72	105	0.219892	0.643182	0.158593	0.827161
FBgn0032845	588	528	577	415	468	550	88	85	100	76	77	134	-0.0912559	0.810969	0.0466221	0.978047
FBgn0032843	73	130	96	9	11	25	55	45	24	3	8	8	-2.22792	2.03572e-08	-1.42805	6.20366e-06
FBgn0003978	176	165	156	183	168	177	69	61	90	78	94	73	0.227962	0.512935	0.147246	0.864088
FBgn0014127	143	111	147	119	116	141	29	36	58	37	19	34	0.0472296	0.9267	-0.313094	0.64573
FBgn0032839	3420	2458	5628	1756	2257	2016	1756	2087	1913	1140	1349	1378	-0.72674	0.0516118	-0.535453	0.00402062
FBgn0003475	3626	3862	2867	3075	1956	3573	630	630	683	477	515	649	-0.123361	0.774317	-0.23781	0.31878
FBgn0015803	2403	2403	1709	1497	1286	1880	316	389	425	333	403	529	-0.325273	0.276336	0.139833	0.819351
FBgn0032857	247	331	171	182	152	156	62	45	71	30	44	39	-0.425545	0.263515	-0.499213	0.201846
FBgn0032856	56	64	13	16	20	22	0	0	1	1	0	1	-0.81284	0.192646	0.0399032	NA
FBgn0026756	1499	2228	1881	702	634	1013	158	138	205	129	100	190	-1.06452	1.35988e-05	-0.233554	0.634569
FBgn0011638	1768	1237	1501	1592	1268	1411	204	205	153	160	193	162	0.0643141	0.879286	-0.111846	0.903983
FBgn0032870	333	267	308	341	307	359	40	22	60	48	39	63	0.283744	0.344033	0.227932	0.794174
FBgn0032871	109	126	186	159	150	112	34	16	41	39	43	24	0.140819	0.803561	0.173003	0.884647
FBgn0032873	500	321	287	302	345	333	40	33	55	48	42	69	-0.0228768	0.970053	0.245237	0.71797
FBgn0032877	33	27	37	23	36	34	15	5	15	7	15	9	0.0779167	0.919408	-0.0627246	0.978556
FBgn0032880	4266	4599	4085	3293	2907	3158	477	459	580	508	454	589	-0.311842	0.133303	0.0306774	0.973065
FBgn0032879	53	59	68	23	27	28	9	7	10	5	2	5	-0.950686	0.0179042	-0.415224	0.492998
FBgn0032876	116	76	114	135	101	149	29	14	19	30	13	32	0.435683	0.274141	0.153416	0.903983
FBgn0051678	795	767	696	964	667	917	197	177	215	285	204	174	0.307251	0.267804	0.160165	0.829685
FBgn0032869	8	10	7	38	11	6	1	2	2	1	1	4	0.866926	0.234332	0.0337017	0.987135
FBgn0032882	669	780	685	842	716	869	184	141	228	139	153	255	0.325236	0.162466	-0.0195402	0.991691
FBgn0011202	6805	5438	4488	3840	3517	4976	777	945	1361	873	1022	1365	-0.28533	0.375749	0.0769528	0.931208
FBgn0000251	2155	1757	1939	2480	2189	3269	608	511	637	767	696	978	0.558658	0.0210305	0.444195	0.00411049
FBgn0032886	57	49	32	62	82	69	6	8	9	5	9	9	0.711857	0.0903918	0.00123667	0.99957
FBgn0032889	9014	16795	19099	16273	15974	10701	10675	8040	8836	11232	8541	9595	0.0889502	0.880114	0.0822902	0.908041
FBgn0051673	354	640	856	2236	2216	1721	251	282	339	1249	1105	1191	1.7428	2.36237e-08	1.90705	1.84535e-45
FBgn0051674	1360	2617	2630	3801	3935	3038	1305	1125	1238	2235	1726	1898	0.809012	0.0132365	0.630106	0.000154762
FBgn0051676	158	133	172	112	129	94	30	33	59	26	42	52	-0.29224	0.494608	-0.00794045	0.998126
FBgn0032895	9	11	13	105	216	560	2	2	6	46	39	92	3.88469	2.59077e-19	2.14795	1.30211e-13
FBgn0032897	339	252	325	220	229	479	100	101	120	113	107	131	0.134012	0.815634	0.114732	0.874862
FBgn0032899	97	56	88	562	986	656	27	35	36	170	157	262	3.07562	2.16319e-24	2.13494	9.46568e-24
FBgn0051675	17	14	9	18	28	25	3	2	5	10	0	7	0.798687	0.177934	0.171966	0.855205
FBgn0032900	110	76	121	133	119	96	10	9	6	17	13	8	0.305403	0.519367	0.283503	0.752142
FBgn0032906	88	121	158	150	103	98	40	59	24	48	35	51	0.0761557	0.902603	0.0552704	0.981957
FBgn0032891	149	251	295	95	170	219	60	83	66	34	51	45	-0.33975	0.531347	-0.534803	0.155949
FBgn0032883	529	595	482	551	464	612	135	115	162	128	140	151	0.160639	0.609606	0.0287835	0.987135
FBgn0032881	575	956	944	1149	862	899	214	147	199	171	138	184	0.363902	0.308228	-0.167257	0.762975
FBgn0010395	3420	3189	2860	2358	2040	2726	725	683	893	625	552	766	-0.259649	0.299696	-0.235107	0.258867
FBgn0032911	33	51	52	32	14	24	7	3	6	4	2	1	-0.70328	0.181524	-0.293643	0.658643
FBgn0032913	13	1	16	18	0	5	2	0	1	5	5	3	-0.131914	0.907875	0.37637	0.415464
FBgn0032919	1081	643	701	600	807	663	155	181	194	175	199	162	-0.0679456	0.899073	0.0251303	0.988653
FBgn0032923	2604	3247	3486	6378	5898	7006	934	856	977	1148	1081	1253	1.15774	1.72773e-09	0.317721	0.0317442
FBgn0032925	779	429	479	450	545	560	112	87	90	103	108	103	0.0292883	0.962332	0.103147	0.910304
FBgn0010100	19920	35485	30173	23784	20400	24429	5306	5661	5824	5049	5123	5648	-0.16124	0.690148	-0.0851935	0.847722
FBgn0026577	946	754	518	871	434	947	186	198	220	190	177	248	0.143588	0.798109	0.016239	0.991691
FBgn0032938	3430	3280	2306	2234	1426	3159	237	253	350	243	244	398	-0.253287	0.567254	0.0605524	0.954964
FBgn0032935	2742	2366	2506	953	1665	1549	103	142	196	105	99	171	-0.676249	0.0255034	-0.200193	0.773531
FBgn0032934	87	109	76	119	111	622	26	18	16	32	30	63	1.12912	0.1034	0.678577	0.0853843
FBgn0011829	46	25	31	26	27	37	2	0	2	2	2	1	-0.0342858	0.969564	0.0468261	0.974617
FBgn0000239	2040	2065	1720	1846	1449	1925	217	206	237	194	192	236	-0.0125351	0.976482	-0.0825955	0.900247
FBgn0032922	332	350	325	517	600	556	23	47	41	42	54	51	0.859408	4.7623e-05	0.296736	0.658884
FBgn0023388	1768	2098	1776	1649	1170	1901	155	183	194	179	178	236	-0.113229	0.765544	0.135771	0.819841
FBgn0032910	132	138	133	37	83	68	10	14	23	4	14	7	-0.855679	0.0264204	-0.396004	0.550432
FBgn0032943	8	31	15	328	254	321	3	3	3	50	32	44	3.78601	2.72771e-31	1.99171	9.94439e-12
FBgn0032945	3519	4618	3968	4090	4370	4225	830	894	1214	1640	1670	2110	0.217158	0.442166	0.838541	1.39854e-09
FBgn0032946	243	286	236	1018	890	583	50	68	65	149	153	157	1.75921	2.8381e-11	1.14796	4.03678e-08
FBgn0032940	3844	5571	2798	2482	1636	2821	440	554	549	510	442	510	-0.628854	0.0603	-0.0756604	0.911257
FBgn0032956	1331	1281	1232	973	1005	1354	96	92	115	112	89	123	-0.0606019	0.87191	0.0835887	0.927028
FBgn0032961	1194	1399	1547	1488	1350	1357	109	107	78	120	97	89	0.163644	0.614277	0.0406668	0.984211
FBgn0003866	355	274	357	138	146	246	98	90	103	43	32	55	-0.714931	0.0280652	-0.982106	4.06524e-05
FBgn0051612	124	138	101	63	58	93	18	20	30	22	18	23	-0.577254	0.111903	-0.0685219	0.973065
FBgn0000559	1055	1486	2106	985	1700	1148	13	13	24	42	34	77	-0.106773	0.858948	1.06849	0.00082148
FBgn0032981	1239	1524	1760	1175	1138	1012	252	229	332	314	316	433	-0.280029	0.385067	0.359107	0.110184
FBgn0032986	1637	1979	2159	1542	1449	1506	207	181	263	202	172	200	-0.205252	0.496364	-0.158832	0.741911
FBgn0032988	1478	1084	1189	1172	1113	1077	128	108	109	82	99	131	-0.00773223	0.988142	-0.137204	0.863226
FBgn0039972	38	7	15	11	11	7	1	0	6	1	0	0	-0.625984	0.426036	-0.175446	0.678172
FBgn0032979	1375	1597	1416	1225	1083	1479	166	154	202	164	211	188	-0.0660953	0.847115	0.110131	0.885351
FBgn0003386	282	279	199	143	144	194	72	66	98	81	61	78	-0.487319	0.123367	-0.0805003	0.939171
FBgn0010453	32	15	21	45	38	38	1	5	3	6	7	1	0.8422	0.0893117	0.152751	0.884647
FBgn0003141	389	494	605	595	590	604	214	182	243	245	197	242	0.396506	0.200613	0.0936222	0.887257
FBgn0005278	3610	2529	2322	2426	2000	2658	203	271	296	267	271	287	-0.108714	0.79706	0.0942812	0.899417
FBgn0032388	1395	1296	1029	989	723	1127	448	442	540	389	352	438	-0.23931	0.474889	-0.26532	0.177597
FBgn0032699	1476	1222	1103	793	821	1325	325	329	574	329	268	545	-0.221343	0.574447	-0.0933954	0.927365
FBgn0031883	4147	4435	3733	3374	3468	5648	1046	1077	1359	1179	1135	1371	0.153772	0.695407	0.0812837	0.849964
FBgn0031835	27	16	5	20	10	17	0	1	0	1	0	1	0.0832954	0.935163	0.0389126	NA
FBgn0000286	983	1315	1057	785	755	1565	402	331	497	342	292	376	0.0211903	0.974561	-0.260483	0.305251
FBgn0028425	388	343	333	204	181	266	84	82	78	114	77	86	-0.545241	0.0409404	0.150432	0.855205
FBgn0027780	292	386	301	284	252	390	114	80	122	119	126	132	0.0606965	0.895461	0.232455	0.619548
FBgn0032202	1658	1179	1329	716	1191	1028	338	296	571	334	346	578	-0.329357	0.396998	0.0575409	0.968472
FBgn0031450	2676	2652	2559	1695	1743	2199	552	580	822	562	559	738	-0.330541	0.155496	-0.063181	0.930855
FBgn0051720	1959	1707	1808	1119	1058	1422	424	350	693	360	308	606	-0.449884	0.0509845	-0.173396	0.81854
FBgn0032120	3465	2446	1806	3508	2416	4637	1292	1164	1665	1609	1417	1988	0.548622	0.136867	0.270197	0.162174
FBgn0003016	358	312	183	256	124	234	89	86	78	122	92	114	-0.306733	0.542082	0.314666	0.444504
FBgn0026379	542	523	516	496	524	525	81	72	81	78	72	85	0.115125	0.727638	0.00321867	0.998314
FBgn0032455	743	633	641	348	351	525	241	262	335	234	176	282	-0.557231	0.0393382	-0.257605	0.44293
FBgn0032001	485	643	738	802	825	677	237	197	222	297	252	327	0.438126	0.167553	0.380695	0.0773188
FBgn0031548	656	472	535	546	617	682	213	223	278	247	241	302	0.285055	0.3794	0.136316	0.769878
FBgn0032907	47	40	46	47	54	54	22	15	25	29	18	41	0.338385	0.500574	0.326738	0.640982
FBgn0031813	27780	35115	40875	53245	42476	54061	21240	19641	22887	23767	21993	25889	0.647786	0.00732527	0.162709	0.351275
FBgn0020445	252	228	170	267	143	219	50	54	55	43	44	56	0.0889157	0.867266	-0.130231	0.896659
FBgn0001991	223	163	129	133	81	123	41	39	64	52	36	54	-0.436693	0.288329	-0.0111649	0.996656
FBgn0032456	21006	22792	20592	12919	10380	13210	5806	4639	5366	5071	4189	4915	-0.658837	0.000162215	-0.151107	0.65776
FBgn0031645	5858	10338	7126	15525	13641	17344	5249	4061	3278	7305	5866	5504	1.09802	5.07838e-06	0.481875	0.106699
FBgn0031650	12	20	6	5	6	5	0	0	1	0	0	2	-0.723033	0.345509	0.0300785	NA
FBgn0032859	4915	5117	5219	4273	4352	4235	1279	1252	1327	1387	1264	1434	-0.0917516	0.765731	0.0762869	0.873801
FBgn0032858	296	359	305	218	159	203	51	39	83	39	43	65	-0.558096	0.0314529	-0.172556	0.855242
FBgn0031688	27	37	27	7	15	22	5	5	4	3	7	8	-0.731317	0.225104	0.117155	0.933559
FBgn0031692	1091	927	1202	1099	1345	824	435	323	374	346	355	393	0.172554	0.705723	-0.047253	0.9638
FBgn0031690	42	30	35	22	32	37	4	2	4	10	11	16	-0.0761467	0.9202	0.74238	0.0650619
FBgn0053196	24	20	22	23	8	21	4	2	0	0	1	0	-0.171713	0.841444	-0.174937	0.688886
FBgn0032949	18364	16906	16349	14730	15794	14978	2624	2564	3510	2475	2424	3366	-0.027717	0.937637	-0.0709575	0.899417
FBgn0029174	1012	1246	1332	1195	1170	999	601	490	579	577	502	580	0.0588655	0.888767	-0.00943438	0.995773
FBgn0032153	61	45	47	61	72	79	21	20	23	30	27	33	0.569498	0.162271	0.347296	0.576266
FBgn0010520	300	166	214	228	274	204	109	89	108	123	112	114	0.194977	0.69914	0.17158	0.77778
FBgn0024285	875	812	979	962	909	1031	398	353	473	463	457	623	0.26005	0.332722	0.312611	0.123232
FBgn0040064	7386	11178	10106	10655	10156	9864	4088	3990	4786	4551	4325	5285	0.243233	0.449237	0.134053	0.511019
FBgn0032160	1560	2453	2596	2322	2319	1879	849	776	1015	822	687	799	0.130535	0.777434	-0.179182	0.496516
FBgn0032161	332	599	479	512	587	404	238	215	298	273	258	274	0.242585	0.593836	0.102547	0.861208
FBgn0032162	205	276	296	453	454	343	128	146	178	163	144	195	0.799763	0.00546542	0.135529	0.824869
FBgn0025700	3021	7705	8360	6340	5284	4720	3142	3122	2734	3091	3044	2697	-0.0634823	0.923383	-0.0249551	0.987135
FBgn0032156	2328	1703	1566	1467	1249	1560	457	445	546	480	444	543	-0.234446	0.484552	0.0182795	0.987135
FBgn0004867	58118	76926	75118	53257	59123	45507	24653	22510	26350	30523	27095	32472	-0.24248	0.477499	0.283699	0.0251534
FBgn0032154	273	127	135	110	145	106	96	83	117	58	61	128	-0.369256	0.482241	-0.22575	0.753696
FBgn0041150	83	63	51	22	53	35	32	29	36	20	30	16	-0.585881	0.274309	-0.356878	0.58009
FBgn0015000	1320	1412	1591	1642	1610	1594	436	454	462	559	561	647	0.306241	0.225579	0.360563	0.0426854
FBgn0031655	53	69	89	127	155	137	32	32	31	26	30	40	1.06029	0.00102011	0.00256474	0.999513
FBgn0031657	296	181	160	226	245	219	130	126	125	134	130	119	0.251729	0.588153	0.00904439	0.996656
FBgn0031662	522	716	655	755	571	495	255	249	256	233	198	208	0.0944372	0.838899	-0.229505	0.516901
FBgn0031651	578	807	877	634	676	581	316	314	352	243	224	243	-0.0985309	0.826652	-0.436349	0.0181086
FBgn0031654	113655	115382	205110	407260	517843	509792	94922	119205	96048	100240	122036	99995	1.75033	3.56717e-10	0.0494261	0.969221
FBgn0031653	409909	502059	642510	222186	308355	253805	206433	219152	214360	166022	166705	168041	-0.788653	0.00556342	-0.335761	0.0691471
FBgn0031652	310	638	392	274	228	253	211	181	298	191	177	234	-0.628163	0.0672399	-0.171148	0.725436
FBgn0015834	5323	6008	5721	3939	4297	3620	1694	1466	1816	1631	1407	1761	-0.356177	0.154094	-0.0514858	0.920889
FBgn0031661	1112	1322	1383	1422	1345	1253	436	417	469	510	428	515	0.22056	0.462938	0.127232	0.748948
FBgn0031663	373	365	456	314	365	253	133	120	146	137	151	154	-0.188873	0.660729	0.137719	0.825449
FBgn0031664	384	352	347	355	324	357	99	87	129	115	92	112	0.081892	0.821944	0.0226472	0.989319
FBgn0031659	489	537	528	628	490	578	220	218	300	279	211	311	0.265007	0.3236	0.108283	0.861942
FBgn0031660	2286	2900	2937	2446	2746	2457	948	938	1148	881	924	1042	0.0666518	0.86545	-0.0848465	0.847397
FBgn0051961	265	237	291	182	251	246	78	74	118	86	75	154	-0.0698521	0.883951	0.17225	0.836906
FBgn0053510	359	694	1011	454	412	394	471	355	186	142	160	88	-0.513814	0.255532	-0.691951	0.106699
FBgn0053511	52	90	121	32	27	11	60	62	15	17	14	3	-1.46441	0.00154662	-0.860857	0.0222543
FBgn0053531	18	27	18	11	9	9	1	1	1	0	0	1	-0.762301	0.224783	-0.0929331	NA
FBgn0053532	6003	3950	5625	115	141	147	597	577	672	50	45	69	-4.87073	1.02977e-97	-3.18654	4.38964e-92
FBgn0053526	3625	4618	4002	2588	2801	4969	805	878	913	811	857	1006	-0.0982402	0.841231	0.0353881	0.969074
FBgn0010263	344	243	205	145	197	230	36	36	54	63	55	94	-0.299354	0.49572	0.596566	0.0685915
FBgn0001301	585	709	430	363	208	558	178	198	260	188	176	310	-0.440008	0.319783	0.0629258	0.956013
FBgn0031689	18820	24304	20076	3494	4261	2932	7431	4580	5941	6586	3992	5449	-2.29415	9.2384e-25	-0.147439	0.833782
FBgn0003231	33194	29385	28399	15470	19269	20643	2550	2497	3384	3410	3220	4875	-0.547873	0.0174416	0.417197	0.0163636
FBgn0028572	1659	1282	1298	1593	1534	2045	664	573	854	630	566	911	0.414966	0.116635	0.00538461	0.998126
FBgn0000053	735	665	470	394	309	440	328	272	359	319	288	396	-0.540027	0.0611529	0.0574995	0.935117
FBgn0010382	26	27	30	19	20	24	2	5	5	3	1	3	-0.216467	0.764304	-0.181826	0.847333
FBgn0015546	182	122	85	63	78	59	34	22	51	26	42	59	-0.723276	0.0848628	0.178142	0.869867
FBgn0032117	87	89	85	115	137	141	61	51	57	43	67	83	0.703106	0.0183504	0.14464	0.885786
FBgn0005677	81	84	57	61	28	70	14	6	19	7	12	12	-0.309512	0.592794	-0.14898	0.909253
FBgn0000721	4162	4983	3099	3696	2474	3987	1262	1156	1543	1663	1517	2028	-0.119704	0.78287	0.379446	0.00515739
FBgn0031649	121	53	80	29	63	68	47	31	42	47	38	55	-0.449201	0.451563	0.169459	0.855205
FBgn0032668	36	69	118	48	29	20	32	32	35	40	30	21	-0.867584	0.120583	-0.0745736	0.969074
FBgn0031474	3063	3777	3030	1522	1275	2206	594	754	1041	571	597	922	-0.807168	0.000981526	-0.174428	0.761153
FBgn0051721	1994	2804	1874	2052	1675	2427	669	679	793	768	775	933	0.0296094	0.948219	0.199685	0.3544
FBgn0032666	212	226	163	196	153	192	48	68	43	75	54	80	-0.00275899	0.996105	0.287611	0.635886
FBgn0031530	1532	1539	2031	1578	1117	1675	778	771	811	787	772	834	-0.0843126	0.845554	0.0178354	0.987333
FBgn0032957	174	157	142	138	146	186	38	12	12	16	23	18	0.130813	0.765544	-0.064773	0.978047
FBgn0031294	7212	6232	4343	3000	1665	2695	1589	1482	1745	1304	1194	1459	-1.06893	0.000131254	-0.276376	0.0473687
FBgn0031536	662	700	747	782	608	912	231	246	247	310	309	320	0.256905	0.385826	0.347058	0.132627
FBgn0015777	146	171	116	55	74	79	35	31	35	33	36	30	-0.842969	0.00942089	-0.0156946	0.996289
FBgn0043002	116	108	97	91	110	119	15	25	18	21	22	21	0.13832	0.771946	0.0864088	0.96176
FBgn0002887	147	138	109	178	154	182	67	42	77	66	44	97	0.508385	0.0891958	0.11197	0.925476
FBgn0000153	22	32	19	4	10	5	0	1	3	0	1	0	-1.32606	0.0216269	-0.103363	NA
FBgn0002524	4896	6054	4859	3778	3311	2944	951	1027	927	989	984	911	-0.482866	0.0462853	-0.0100557	0.996113
FBgn0031403	80	76	110	96	121	128	24	26	31	46	35	45	0.485651	0.212523	0.480298	0.264351
FBgn0040233	1839	2524	1463	2095	1586	1677	438	376	494	486	404	485	0.0344839	0.944127	0.0715132	0.903748
FBgn0052831	272	175	189	126	184	191	14	11	18	21	13	25	-0.181308	0.718168	0.273094	0.758816
FBgn0260439	7492	7916	6325	5877	4861	6116	1763	1632	2211	1489	1443	1860	-0.213999	0.404744	-0.215934	0.261592
FBgn0014857	4894	5867	6209	2792	3316	2939	559	559	738	454	415	514	-0.727018	0.00120128	-0.399952	0.0119855
FBgn0005672	1224	1084	1183	436	690	1048	74	69	121	124	112	165	-0.507047	0.187649	0.523544	0.0650619
FBgn0032077	137	109	120	300	265	317	52	42	39	125	107	144	1.35665	1.94071e-09	1.25435	1.24839e-08
FBgn0032076	6190	7402	7693	2256	2369	2123	991	847	1129	614	587	874	-1.45763	2.56028e-14	-0.492692	0.0026741
FBgn0004507	4173	6084	4449	3020	2247	2687	1641	1341	1796	1577	1323	1835	-0.709701	0.00239599	-0.0152999	0.989319
FBgn0032763	53	27	47	58	66	83	22	21	19	23	15	24	0.756242	0.0844715	-0.00977985	0.998126
FBgn0020880	9	0	3	5	0	0	0	0	0	0	0	0	-0.306376	0.737814	NA	NA
FBgn0032812	328	346	335	271	255	297	74	55	50	80	45	66	-0.141854	0.666729	0.0603321	0.973065
FBgn0031930	6289	9501	8976	6816	4910	4407	3621	3168	3852	3612	3117	3960	-0.440925	0.185693	0.00364422	0.998126
FBgn0032515	521	560	508	530	523	522	77	59	70	84	62	72	0.13625	0.660273	0.0683412	0.959405
FBgn0027094	2903	3362	3095	3501	3035	3584	1646	1466	1441	1663	1589	1485	0.255109	0.258561	0.0540621	0.951843
FBgn0031322	1613	1846	1630	1023	943	1017	384	384	409	350	342	392	-0.605914	0.000930025	-0.115119	0.802427
FBgn0031575	41	56	33	11	18	9	0	0	7	2	1	0	-1.33388	0.005602	-0.0856887	0.904514
FBgn0031995	2151	2017	1695	1329	1021	1319	707	571	836	683	554	940	-0.515524	0.0208413	0.0311391	0.983456
FBgn0011272	45136	56673	56895	32914	40100	29428	19237	16582	20416	18763	16254	20105	-0.450577	0.121178	-0.0288937	0.967779
FBgn0032157	600	608	489	553	515	631	114	89	110	88	90	96	0.145945	0.651198	-0.166327	0.799509
FBgn0043841	344	220	237	247	240	212	39	58	76	72	75	74	-0.0420883	0.935718	0.296837	0.586212
FBgn0010265	34496	46046	48697	28016	36269	25763	5558	5066	6201	5592	5051	6422	-0.34152	0.324904	0.0176074	0.984109
FBgn0022893	1350	1432	1511	1196	1162	1084	184	180	204	198	175	194	-0.161833	0.593685	-0.00115708	0.999513
FBgn0031285	28413	24017	22685	18637	17563	19739	2526	2172	3689	2316	2131	3592	-0.270218	0.271266	-0.0563775	0.957003
FBgn0028540	3701	3292	2915	793	778	952	823	708	1412	816	694	1333	-1.77635	4.41445e-23	-0.041246	0.982715
FBgn0010607	215	184	199	130	159	178	68	45	90	64	70	87	-0.199134	0.61812	0.110416	0.915271
FBgn0025683	24055	28595	25506	27473	20379	22681	3864	3612	4286	4071	3903	4591	0.00113718	0.997789	0.0925453	0.752142
FBgn0004363	13137	20851	20653	21342	19969	16252	7899	7884	7991	6563	6416	6889	0.22143	0.581895	-0.250172	0.194539
FBgn0014396	9329	6053	2978	5372	2718	12315	2720	2617	4503	2861	2657	4506	0.19128	0.845872	0.0248356	0.988381
FBgn0031270	43	39	34	74	67	62	8	24	21	31	18	23	0.880585	0.0164474	0.25526	0.791383
FBgn0016977	2233	1766	998	2014	1039	1584	150	161	195	152	141	152	0.033078	0.962248	-0.163722	0.74964
FBgn0016930	1967	2167	1079	985	883	1341	473	454	595	484	448	649	-0.5181	0.145379	0.0472733	0.951843
FBgn0031971	213	243	260	287	322	253	120	126	138	133	136	152	0.405895	0.200613	0.119469	0.857367
FBgn0000406	494	858	604	50	58	47	316	317	211	63	50	51	-3.27129	6.44635e-35	-1.93337	1.07617e-17
FBgn0032130	727	587	689	485	684	727	186	199	314	280	228	377	0.066448	0.885835	0.302344	0.406231
FBgn0001125	4422	5991	7745	6035	5445	4568	3748	2722	2816	3353	2389	2478	-0.0247507	0.966978	-0.156774	0.812783
FBgn0032023	5	3	3	6	5	5	0	0	0	0	0	0	0.391733	0.687407	NA	NA
FBgn0032259	170	198	237	171	183	156	97	84	145	75	51	76	-0.0884671	0.854976	-0.572305	0.0506191
FBgn0032815	1571	1205	1025	502	575	798	285	276	518	218	249	423	-0.832229	0.00252868	-0.2298	0.700934
FBgn0041789	4528	4822	4839	4167	6732	11036	826	773	994	1547	1591	2352	0.709907	0.0504847	1.00684	1.74634e-12
FBgn0020906	160567	155443	281853	469118	573426	506080	27860	33543	29858	24826	29776	26513	1.42425	5.6654e-07	-0.154555	0.764519
FBgn0045842	426	476	351	294	300	353	146	145	180	115	129	151	-0.24393	0.436775	-0.228759	0.56397
FBgn0031515	2295	2947	2556	500	308	445	669	548	816	596	532	655	-2.39823	3.74597e-30	-0.172206	0.577029
FBgn0053301	3487	3758	4761	9625	10947	9116	1136	1168	1421	3531	2703	3503	1.40255	2.85696e-10	1.32081	9.79718e-28
FBgn0032955	1807	1956	1351	2099	1995	2317	746	562	669	589	501	571	0.463715	0.053234	-0.234291	0.434382
FBgn0032405	7	8	5	18	11	2	1	2	0	0	3	3	0.497824	0.581405	0.0993689	0.901508
FBgn0031637	4136	3641	3120	2772	2706	3477	1185	1317	1720	1278	1315	1863	-0.133108	0.689071	0.0694945	0.920889
FBgn0031945	1123	855	871	489	408	594	248	245	263	105	100	119	-0.764098	0.00149094	-1.12328	1.05981e-11
FBgn0015664	1060	949	772	620	538	637	283	286	499	242	225	395	-0.467934	0.0539686	-0.265919	0.569949
FBgn0053679	5	2	0	2	4	0	0	0	0	0	0	0	-0.00664584	0.995967	NA	NA
FBgn0054010	35	33	63	124	126	106	32	32	42	47	27	52	1.44091	3.93591e-05	0.181125	0.851208
FBgn0054011	111	154	72	5	6	6	12	11	12	0	2	0	-3.43144	2.84498e-17	-1.00967	0.00207974
FBgn0053635	155	189	226	132	159	140	31	27	31	23	19	34	-0.236218	0.579367	-0.171946	0.874301
FBgn0065110	29	41	55	21	20	31	9	8	17	7	5	12	-0.566218	0.307641	-0.230567	0.825663
FBgn0041004	1168	1215	1247	1365	1341	1359	360	323	398	443	404	499	0.306758	0.177402	0.299932	0.106699
FBgn0040011	984	957	864	1134	965	1145	109	118	178	129	137	152	0.348862	0.114134	0.0519173	0.969074
FBgn0058006	16	8	14	11	23	7	1	2	0	1	0	3	0.202917	0.835289	0.0256251	0.987135
FBgn0000384	665	682	629	581	528	766	105	91	86	109	101	111	0.0645562	0.865733	0.156892	0.825663
FBgn0083961	183	213	242	163	225	207	64	44	52	55	42	67	0.0502267	0.921261	0.0183682	0.994635
FBgn0083962	1981	2043	1584	1640	1094	1649	534	497	648	492	441	532	-0.205337	0.542762	-0.18444	0.471051
FBgn0083968	364	487	665	595	657	485	136	118	109	126	109	96	0.329543	0.434235	-0.112183	0.903983
FBgn0083970	71	46	95	45	55	55	8	13	24	29	14	14	-0.276266	0.640458	0.197688	0.863226
FBgn0064225	72055	84372	76351	47989	53987	40447	22680	17653	22531	22555	17288	22233	-0.52773	0.0364178	-0.0185127	0.987821
FBgn0040010	1246	1570	1346	1093	1246	1285	211	170	196	261	235	266	-0.0442708	0.907592	0.368508	0.117136
FBgn0085188	885	885	864	774	904	885	193	166	229	243	252	380	0.110531	0.743133	0.513784	0.0182444
FBgn0085192	234	223	264	131	137	127	71	68	75	52	41	50	-0.686099	0.0108852	-0.485825	0.147609
FBgn0085201	11	7	12	60	62	36	3	5	5	12	18	8	2.12251	1.0367e-06	0.626564	0.160673
FBgn0085203	40	36	44	62	89	58	15	12	40	35	37	32	0.866116	0.0330948	0.42795	0.468808
FBgn0085205	12944	14139	16185	8225	9865	9604	3522	3374	4506	3338	3242	4218	-0.4765	0.0506973	-0.0746317	0.863864
FBgn0085212	105	112	106	81	97	69	44	43	87	42	26	41	-0.212537	0.656354	-0.487372	0.267795
FBgn0085370	6022	4729	3074	3509	2718	4353	1322	1287	1774	1488	1447	2041	-0.230008	0.601243	0.171965	0.575591
FBgn0085409	128	153	109	106	69	96	39	33	62	26	45	48	-0.355352	0.367062	-0.11274	0.931208
FBgn0085410	56	48	41	25	31	31	11	6	6	3	4	9	-0.522528	0.288068	-0.202134	0.850477
FBgn0085423	8725	9042	9482	7168	4645	5853	2285	2417	2269	2147	2286	2116	-0.466486	0.0625661	-0.0828883	0.900247
FBgn0085424	7685	6639	7285	5172	4097	6710	1266	1276	1789	1090	1304	1646	-0.289526	0.333749	-0.0894367	0.891996
FBgn0085427	81	93	85	70	78	50	24	25	26	18	22	26	-0.208156	0.692427	-0.130298	0.919173
FBgn0085450	915	1386	888	1118	662	1029	310	235	314	307	270	317	-0.0352525	0.94669	0.0562798	0.94393
FBgn0086130	240	235	266	251	215	205	70	80	83	67	58	80	0.00637736	0.990387	-0.164371	0.825663
FBgn0086251	84	39	39	120	159	271	8	19	10	15	16	15	1.66967	1.67849e-05	0.158367	0.90234
FBgn0086347	11719	15235	12385	14240	9029	15199	4678	4834	6129	5177	5461	7010	0.103289	0.803288	0.165591	0.544185
FBgn0086357	13272	27565	28811	19938	15674	17224	9108	9103	8947	9779	9407	9086	-0.23293	0.626224	0.0555015	0.936952
FBgn0086442	1807	1683	1432	1257	1156	1318	98	134	119	109	94	130	-0.244015	0.339647	-0.0781081	0.936952
FBgn0086443	2908	3738	3264	2998	2898	2863	1238	1223	1144	1131	1052	1074	-0.0232274	0.95015	-0.140213	0.759113
FBgn0086444	303	287	212	328	266	315	88	90	116	81	83	139	0.316872	0.319783	0.0275009	0.988659
FBgn0086445	115	130	111	99	67	87	42	37	45	42	45	36	-0.326704	0.403014	0.000112944	0.999881
FBgn0086446	484	454	527	647	787	652	176	185	192	209	182	248	0.63996	0.0110196	0.183484	0.650109
FBgn0086451	758	419	352	475	439	519	271	288	273	283	291	273	0.0492003	0.933727	0.024202	0.98723
FBgn0086657	631	580	486	600	570	717	196	182	257	208	182	267	0.290874	0.293939	0.0437477	0.969074
FBgn0086683	1019	1044	1076	812	967	977	202	205	239	201	179	224	-0.034982	0.9267	-0.0919004	0.885351
FBgn0086691	1323	2603	3064	2597	3234	1663	1305	1084	1339	1464	1259	1573	0.243243	0.67197	0.194534	0.377382
FBgn0086698	390	389	361	269	160	350	95	111	134	112	110	129	-0.393454	0.294283	0.0430781	0.9759
FBgn0086707	874	916	802	1321	895	1200	430	346	393	426	420	467	0.525477	0.0251454	0.155266	0.690546
FBgn0086710	30344	37036	36463	20733	25482	17677	93	78	97	101	84	110	-0.514292	0.0727251	0.119574	0.882522
FBgn0086711	42	48	32	31	40	20	5	8	8	10	7	10	-0.218875	0.757972	0.156908	0.903663
FBgn0086779	5123	7304	5224	905	729	1135	492	532	753	154	147	185	-2.42925	1.24471e-30	-1.712	3.16865e-28
FBgn0086855	243	164	212	182	163	227	50	35	38	45	25	48	0.0235463	0.967527	-0.058063	0.97794
FBgn0086856	219	196	201	220	192	207	63	75	70	65	65	68	0.149463	0.686936	-0.0621092	0.966042
FBgn0086909	2569	2437	2540	1023	1013	940	636	585	862	520	500	888	-1.15926	1.29592e-10	-0.123664	0.855205
FBgn0086912	389	201	192	200	238	258	57	56	48	52	56	67	-0.0180541	0.979465	0.0880785	0.939171
FBgn0243513	28	35	43	39	72	47	10	7	15	24	9	32	0.646374	0.20154	0.526403	0.30986
FBgn0250785	218	211	185	238	236	258	94	80	73	95	82	89	0.389858	0.157177	0.0848956	0.935819
FBgn0250786	2320	1930	1616	2477	1420	2440	718	755	828	764	690	850	0.236332	0.549822	-0.00209498	0.998314
FBgn0250843	2940	3622	3930	2591	2525	1946	830	690	814	765	688	857	-0.39666	0.192779	-0.0181262	0.98715
FBgn0250867	79	42	57	43	55	135	30	14	13	18	21	26	0.434791	0.489555	0.10173	0.950339
FBgn0250906	5233	6911	6773	5621	5386	4112	2593	2145	2498	2464	1983	2319	-0.157387	0.688843	-0.0925132	0.855205
FBgn0259111	7432	7272	6468	8811	4042	9169	2764	2875	3810	2278	2594	3380	0.175449	0.715954	-0.183131	0.582062
FBgn0259176	20032	24861	15843	16539	12287	21979	8692	7738	10604	8017	6771	9738	-0.110771	0.806426	-0.137076	0.643735
FBgn0259229	32	71	56	114	165	104	11	12	7	69	46	31	1.28807	0.000693709	1.33826	2.17209e-05
FBgn0259482	111	116	116	117	161	159	49	40	53	61	40	59	0.475071	0.163847	0.136172	0.893449
FBgn0259735	1492	1897	1230	1433	666	1529	583	594	542	573	524	560	-0.19841	0.690417	-0.0552442	0.947239
FBgn0259749	3568	2777	2649	3906	4014	4634	1235	1064	1922	1691	1534	2637	0.608838	0.00739045	0.423047	0.120559
FBgn0259822	81	78	63	53	32	99	4	5	2	4	6	4	-0.12745	0.856425	0.096729	0.947239
FBgn0259896	4	15	6	5	11	3	1	0	1	0	0	0	-0.122185	0.912671	-0.0539767	NA
FBgn0259964	27	18	21	4	0	4	0	0	1	4	0	2	-1.92783	0.000867	0.172609	0.68569
FBgn0259984	357	408	234	305	195	362	70	55	68	97	93	105	-0.066597	0.905035	0.529161	0.0555371
FBgn0259998	80230	87408	92534	90158	158855	137898	27101	23896	29570	42338	36333	45026	0.693067	0.0196107	0.599853	5.7457e-09
FBgn0260000	168	92	94	186	354	211	25	13	23	39	15	19	1.12517	0.00364026	0.158267	0.900247
FBgn0260407	244	292	348	422	442	342	139	143	184	188	131	185	0.574	0.0599281	0.101502	0.894731
FBgn0260486	224	172	120	166	81	124	55	30	56	74	50	60	-0.305198	0.549822	0.306649	0.601786
FBgn0260632	3081	4019	2922	2090	1738	3155	855	947	1058	728	776	968	-0.364059	0.275472	-0.204009	0.442007
FBgn0260639	103	101	100	90	93	109	29	29	27	29	20	29	0.0848397	0.862367	-0.0961404	0.948422
FBgn0260749	693	525	587	410	382	623	104	97	152	118	113	140	-0.205305	0.606898	0.0712092	0.939429
FBgn0260750	385	546	550	403	376	318	118	106	129	115	87	128	-0.264418	0.475809	-0.0917388	0.911878
FBgn0260817	140	126	117	134	132	188	32	27	33	37	34	56	0.368776	0.293939	0.342529	0.547267
FBgn0260861	302	390	321	297	362	294	114	102	142	108	107	156	0.0697353	0.876323	0.0426897	0.977561
FBgn0261020	1735	2489	2823	2011	1934	1896	1011	927	1054	1035	912	970	-0.114863	0.787967	-0.0319017	0.973065
FBgn0261064	715	782	743	611	528	641	217	208	281	244	230	264	-0.18044	0.513584	0.0655509	0.928195
FBgn0261068	298	366	383	251	273	190	137	141	163	132	107	137	-0.37168	0.295662	-0.210042	0.618489
FBgn0261089	224	240	166	189	137	215	55	64	75	34	48	78	-0.0719091	0.883326	-0.227287	0.767926
FBgn0261239	864	833	525	614	440	921	53	53	61	41	37	70	-0.0317262	0.95999	-0.152467	0.874301
FBgn0261268	1831	2078	2013	2021	1555	2199	274	261	332	252	234	313	0.102884	0.760286	-0.112522	0.825449
FBgn0261278	655	646	640	524	515	587	188	177	222	218	192	243	-0.104845	0.742332	0.142659	0.760429
FBgn0261396	2742	3345	3336	2385	2398	2403	539	452	554	530	463	647	-0.232718	0.382864	0.0746844	0.897852
FBgn0261458	11047	10834	10796	9402	11253	10883	2277	2349	2537	2517	2550	3028	0.0996324	0.764304	0.165527	0.472075
FBgn0261535	373	168	182	284	259	298	95	125	110	167	147	148	0.332389	0.497462	0.421336	0.168416
FBgn0261560	23861	28223	24070	10361	16345	23945	3870	3664	7851	3947	3711	8220	-0.416238	0.282415	0.0348677	0.987135
FBgn0261563	186	146	95	104	46	85	36	40	50	30	30	31	-0.650258	0.14436	-0.353094	0.514568
FBgn0261597	54001	71684	73348	37610	48720	36919	14997	13738	16195	14347	12932	16020	-0.506993	0.0832161	-0.054747	0.893449
FBgn0261608	29820	38543	40077	24237	32030	20605	13505	10970	13575	14610	11597	14660	-0.313807	0.40126	0.0966244	0.825663
FBgn0261647	749	721	671	499	383	566	252	276	345	168	173	276	-0.409677	0.105622	-0.459397	0.060509
FBgn0261671	3742	2702	1613	3560	1578	2538	912	849	914	893	878	1011	0.0649192	0.921261	0.0502953	0.933559
FBgn0261787	1606	1644	1314	1575	942	1507	463	439	469	480	422	519	-0.0394549	0.929885	0.0434653	0.955534
FBgn0261800	801	554	534	429	345	454	157	169	190	192	173	239	-0.457146	0.136118	0.202542	0.595408
FBgn0261802	7690	8417	5357	5292	3417	5515	1272	1275	1575	1089	1121	1489	-0.429555	0.173903	-0.152948	0.603162
FBgn0261822	21547	24934	19779	23819	18145	21990	6719	6122	7600	6196	5664	7297	0.095142	0.772861	-0.0934378	0.746368
FBgn0261836	2648	2169	1755	4923	2047	2505	880	798	883	1038	956	967	0.617833	0.122535	0.201093	0.478417
FBgn0261938	1351	1079	899	591	587	724	447	441	485	384	376	455	-0.635076	0.0121579	-0.171577	0.561173
FBgn0261976	46	66	64	59	49	48	34	22	37	28	27	32	-0.020608	0.977259	-0.06504	0.973065
FBgn0261983	1215	1126	974	932	894	1195	260	293	454	343	335	546	0.0106975	0.980937	0.247135	0.578719
FBgn0261999	130	132	104	108	58	92	34	37	48	26	16	47	-0.337184	0.440474	-0.307793	0.659214
FBgn0262001	18	14	10	4	7	5	5	4	3	1	1	0	-0.860929	0.223185	-0.391833	0.342388
FBgn0262036	2	1	4	0	0	0	0	0	0	0	0	0	-0.660728	0.304067	NA	NA
FBgn0262126	2217	4449	3536	4248	2325	4059	1402	1265	1155	1405	1297	1216	0.186508	0.711994	0.0308993	0.984109
FBgn0262160	580	729	299	519	233	518	172	156	186	153	217	200	-0.179577	0.772889	0.139394	0.83842
FBgn0262353	2071	2406	3222	1933	2664	2028	1117	834	1010	975	775	964	-0.0563661	0.91319	-0.120372	0.817216
FBgn0262357	25681	22762	35586	299	324	183	5204	3581	3719	4715	2836	3224	-6.08555	2.5071e-111	-0.187919	0.774857
FBgn0262467	466	724	739	741	741	638	147	120	163	124	123	141	0.278032	0.457963	-0.130538	0.836906
FBgn0262475	4527	5260	4118	4320	2236	4747	1279	1273	1752	1412	1344	1705	-0.155782	0.739454	0.0537784	0.927365
FBgn0262599	12	11	11	11	19	8	3	2	2	1	0	0	0.245255	0.789896	-0.251503	0.548493
FBgn0262601	478	553	735	675	660	497	332	289	185	326	258	241	0.1961	0.656354	0.0146538	0.996113
FBgn0262647	357	319	260	347	237	324	123	105	98	118	98	124	0.0961556	0.827268	0.0427354	0.978556
FBgn0262743	899	813	751	1068	828	1215	350	271	316	313	268	305	0.463117	0.0563745	-0.0753468	0.919173
FBgn0262782	17724	26122	25953	24172	24365	18147	12117	10594	13437	12719	10784	13580	0.0898798	0.846303	0.0357826	0.950376
FBgn0262872	9178	8382	6737	10360	7480	11927	3824	3925	4863	3998	3889	5028	0.417131	0.135548	0.0313992	0.965897
FBgn0263027	40	39	49	80	85	78	25	24	36	49	24	49	0.992448	0.00368646	0.368574	0.527606
FBgn0263080	8184	4840	6450	2146	3991	4231	777	707	1402	544	514	1005	-0.704676	0.054535	-0.406666	0.270231
FBgn0263081	69599	55750	67891	34382	39619	43828	8135	7751	12960	11067	11098	19052	-0.549238	0.0201932	0.455931	0.0798941
FBgn0263133	433	470	415	790	519	647	295	316	331	312	343	322	0.689681	0.00383712	0.0529917	0.954389
FBgn0263198	1139	1339	1227	1164	941	1589	346	320	340	300	292	366	0.128892	0.739577	-0.0735177	0.904755
FBgn0263200	2490	3543	3381	2019	2183	1764	1049	818	1043	942	793	879	-0.478623	0.0915387	-0.14107	0.720461
FBgn0263234	8020	10820	11124	10356	11510	10496	6224	4574	6747	6105	4572	5660	0.256757	0.412116	-0.0891291	0.885351
FBgn0263235	12512	16830	17659	10785	12935	11129	6041	5179	7183	7163	5859	7602	-0.263965	0.427189	0.161137	0.516901
FBgn0263256	293	140	158	182	70	72	31	47	41	40	40	76	-0.628028	0.236659	0.26875	0.70612
FBgn0263278	651	706	714	1264	1129	1265	280	264	230	336	347	285	0.946113	6.54695e-08	0.285482	0.477185
FBgn0263321	8	2	1	4	2	1	0	0	1	0	0	3	-0.204861	0.847431	0.0581773	NA
FBgn0263598	55746	78700	64632	84613	67872	70313	26249	24788	29097	27700	26270	30724	0.305477	0.276591	0.0776855	0.809624
FBgn0263773	8259	5252	9181	6915	8153	11116	2253	2512	3421	2110	2446	3265	0.320704	0.434235	-0.0596272	0.941515
FBgn0263846	6	14	14	19	18	20	0	0	3	4	3	1	0.702497	0.283379	0.180908	0.767707
FBgn0263852	428	913	1019	646	741	548	341	331	310	358	286	297	-0.115772	0.846711	-0.0587801	0.951843
FBgn0263873	2828	2728	1906	1773	970	2089	736	666	903	749	766	1067	-0.46251	0.210065	0.151416	0.668907
FBgn0263933	2174	1719	1698	1260	1164	1507	171	176	264	182	136	203	-0.353291	0.179604	-0.202404	0.664409
FBgn0264087	39	46	37	58	109	69	5	10	9	8	10	10	1.00088	0.0144213	0.100369	0.951843
FBgn0264295	781	721	683	593	1535	981	78	82	137	127	220	205	0.621092	0.137421	0.747166	0.00814379
FBgn0264296	13703	13639	13263	11749	19695	10597	4179	4007	4942	6780	5967	7580	0.20854	0.660494	0.612641	4.30069e-10
FBgn0264494	228	197	159	146	107	148	50	41	71	109	72	131	-0.37744	0.282415	0.773624	0.00447046
FBgn0264546	1	3	0	1	0	0	0	0	0	0	0	0	-0.256131	0.727004	NA	NA
FBgn0264672	102	123	138	136	124	209	38	37	63	39	41	56	0.474657	0.201657	-0.0107219	0.996656
FBgn0264695	13703	10183	7767	8425	7605	11175	1681	1763	2166	1774	1873	2244	-0.0722224	0.880505	0.0688612	0.892834
FBgn0264744	24	24	14	15	18	16	5	5	9	3	7	2	-0.148529	0.860444	-0.19039	0.855205
FBgn0264750	41499	38973	41176	34831	44191	32141	13102	12515	16569	14761	13547	16732	0.0296105	0.948541	0.0954626	0.756254
FBgn0264815	1179	951	725	622	635	736	281	250	296	273	261	364	-0.353033	0.266906	0.103213	0.855205
FBgn0264855	1335	1265	1143	1182	843	1398	93	130	106	85	92	112	0.00878871	0.986625	-0.171315	0.819351
FBgn0264894	1229	847	770	455	332	615	213	214	307	205	240	303	-0.835162	0.00622656	0.0287406	0.987013
FBgn0264895	856	799	746	898	484	917	159	175	122	193	192	185	0.0678968	0.890458	0.265281	0.582062
FBgn0264922	1986	2492	2823	2486	2404	1989	781	637	726	703	671	690	0.066133	0.880261	-0.0490583	0.951843
FBgn0264953	103	106	73	155	96	120	8	12	19	50	47	54	0.507652	0.180328	1.35867	2.43764e-06
FBgn0264978	1056	1376	1340	1479	1080	1309	463	476	447	459	395	475	0.176263	0.602226	-0.0656567	0.927197
FBgn0264979	571	614	512	294	364	228	79	74	110	94	80	96	-0.73071	0.0129138	0.0399726	0.98201
FBgn0265262	290	225	199	160	175	204	70	72	75	78	83	64	-0.244793	0.530756	0.0519965	0.975483
FBgn0265298	826	907	1126	1084	1032	1135	131	132	135	160	121	131	0.320131	0.260414	0.0437833	0.976091
FBgn0265778	476	376	468	325	246	565	144	159	193	154	119	195	-0.0853621	0.879469	-0.0832524	0.923476
FBgn0266369	162	195	196	269	213	236	70	66	65	78	75	92	0.50368	0.0704171	0.237535	0.655321
FBgn0266449	4614	6838	6863	7339	6800	6335	1091	976	993	1129	1064	1031	0.302145	0.344033	0.0714175	0.919173
FBgn0266521	17	19	23	16	27	10	2	12	0	3	0	0	0.0125431	0.990858	-0.230736	0.61561
FBgn0266557	3492	2691	1511	4128	1591	2844	476	503	476	501	455	489	0.265242	0.643596	-0.0135507	0.992244
FBgn0266666	1415	1769	1855	1104	1364	983	673	569	668	622	441	559	-0.367479	0.261376	-0.221417	0.488491
FBgn0266670	881	832	765	716	666	785	327	302	430	335	334	399	-0.0446909	0.898684	0.0177296	0.989319
FBgn0267330	1334	2041	2318	1896	1919	1596	242	211	212	171	148	162	0.0778209	0.875005	-0.426397	0.0832645
FBgn0267347	23	24	21	22	18	23	5	4	5	10	1	10	0.0312984	0.974001	0.170618	0.880458
FBgn0267365	541	581	566	551	531	542	310	249	270	276	180	251	0.0928864	0.77881	-0.21423	0.635141
FBgn0267486	263	205	161	200	222	229	66	89	76	50	51	60	0.191856	0.656354	-0.436782	0.243039
FBgn0267488	200	228	207	244	181	299	93	81	105	129	105	130	0.314298	0.351053	0.34207	0.288066
FBgn0267727	125	64	98	42	42	42	13	21	19	29	20	13	-0.940882	0.0173466	0.14013	0.918573
FBgn0267821	2055	2145	1645	2099	1465	2186	191	187	262	236	255	239	0.115432	0.760266	0.187898	0.666073
FBgn0267828	6592	10863	12252	9139	7144	7309	6314	4529	5459	6137	4784	5441	-0.173598	0.701331	0.00535732	0.998126
FBgn0267972	482	867	973	918	791	772	318	308	256	323	307	263	0.230872	0.614708	0.0144521	0.994766
FBgn0267976	1842	2640	2679	2532	2531	2374	378	319	421	434	393	452	0.200622	0.568152	0.187801	0.516901
FBgn0270924	506	481	471	489	469	531	77	58	93	65	67	93	0.173817	0.549334	-0.014861	0.995773
FBgn0283427	5748	6211	3051	4703	3173	4075	1910	1316	1574	1605	954	1217	-0.16594	0.733446	-0.30674	0.421679
FBgn0283467	200	180	191	200	191	219	95	79	115	83	71	100	0.233161	0.484239	-0.162027	0.817216
FBgn0283478	4890	4036	4216	3319	3625	3767	466	427	572	462	458	608	-0.141317	0.65572	0.0567152	0.931633
FBgn0283525	152	157	165	170	117	133	44	51	53	45	36	52	-0.0269579	0.96176	-0.130118	0.900247
FBgn0283658	3740	5224	4616	5114	4568	5004	2114	2116	2526	2301	2258	2689	0.256643	0.34601	0.0985193	0.750933
FBgn0283659	97	89	75	91	76	86	42	33	53	44	31	54	0.0979959	0.847931	0.00668761	0.998126
FBgn0283682	1048	1145	883	1045	663	1119	380	376	428	438	359	458	0.0175236	0.974001	0.07623	0.894546
FBgn0284220	652	631	450	658	429	568	94	75	97	98	71	105	0.0765798	0.865917	0.0328678	0.987135
FBgn0284244	124	122	91	144	105	96	35	34	26	74	39	64	0.175983	0.724607	0.647423	0.0739877
FBgn0284248	5489	11024	11301	12905	11804	9252	4728	4957	4368	4343	4183	3612	0.414978	0.315527	-0.190507	0.665508
FBgn0284251	668	334	344	413	407	535	177	189	183	213	172	179	0.140142	0.799894	0.034001	0.984109
FBgn0284253	1512	1505	1330	1231	1030	1435	769	830	697	865	792	814	-0.0881897	0.793625	0.0896006	0.900247
FBgn0284256	1560	1782	1473	2147	1401	1731	615	617	612	538	587	612	0.270207	0.369138	-0.0836829	0.891996
FBgn0285948	71240	86749	84871	50007	58078	42273	11898	10630	13040	11646	10198	12659	-0.509185	0.0610516	-0.0435535	0.927028
FBgn0285971	120	97	126	114	111	145	50	40	45	56	32	54	0.236819	0.577346	0.0476424	0.984109
FBgn0286027	177	143	193	165	153	190	33	12	33	20	29	25	0.121496	0.786753	-0.0313358	0.991071
FBgn0286198	466	510	575	390	370	729	144	147	170	146	150	180	0.0675955	0.900893	0.0407541	0.973065
FBgn0286781	1596	1796	1637	1491	965	1879	678	641	837	531	446	737	-0.0765792	0.866161	-0.318408	0.164648
FBgn0286786	1039	448	844	863	853	807	416	483	317	462	507	353	0.238651	0.636716	0.0981456	0.92856
FBgn0286898	3992	4370	3721	3789	2732	4847	1010	1135	1232	1103	1129	1198	0.0474268	0.91292	0.0234602	0.984109
FBgn0287204	406	553	566	500	537	579	230	232	260	226	248	346	0.225014	0.511482	0.15845	0.748948
FBgn0031628	79	103	93	86	90	127	40	34	53	38	44	51	0.26697	0.545716	0.0580143	0.974617
FBgn0031630	166	129	140	42	49	56	47	52	60	32	20	39	-1.32528	6.15691e-06	-0.626032	0.0723264
FBgn0031632	93	101	110	59	74	66	29	19	18	14	16	14	-0.428176	0.274855	-0.357018	0.60306
FBgn0031636	2877	3095	2190	4064	4420	2292	1166	1159	1208	1272	1229	1287	0.534639	0.156245	0.0955546	0.836906
FBgn0031638	269	247	272	209	231	238	86	99	118	113	90	118	-0.0649509	0.87643	0.0728135	0.939429
FBgn0031640	554	711	578	720	640	643	309	244	395	378	306	389	0.265903	0.341783	0.173724	0.675379
FBgn0031643	863	881	873	1024	1194	1053	356	323	441	384	390	489	0.463529	0.0487391	0.165623	0.618197
FBgn0031639	302	478	510	380	390	380	200	164	218	158	154	209	-0.0127245	0.982691	-0.149195	0.774482
FBgn0031635	2659	2433	2275	2012	1767	2053	915	815	1218	996	801	1289	-0.185388	0.477715	0.0585147	0.938003
FBgn0031634	142	169	89	89	100	132	33	19	41	38	32	47	-0.152743	0.780271	0.247649	0.758421
FBgn0031633	2943	2859	2940	2061	2101	2041	1056	909	1206	919	854	1074	-0.335242	0.130332	-0.148408	0.571171
FBgn0031631	17	12	15	50	46	53	4	1	7	7	7	5	1.66376	2.7269e-05	0.220865	0.821903
FBgn0028482	7	5	10	21	30	20	1	0	0	3	3	3	1.41957	0.00961413	0.32835	0.400525
FBgn0020762	1873	1676	1737	1580	1004	1232	717	951	692	725	878	678	-0.314821	0.294933	-0.043414	0.978556
FBgn0026319	225	210	258	383	361	252	146	69	61	177	92	77	0.641932	0.0425338	0.213346	0.833235
FBgn0027560	124	90	67	125	80	40	69	23	12	78	27	31	-0.0305942	0.974001	0.102064	0.939171
FBgn0022153	1821	1995	1682	2118	1426	2157	594	568	617	641	604	711	0.187747	0.562943	0.127102	0.706987
FBgn0031601	316	289	357	346	359	270	88	95	92	96	94	109	0.166507	0.690076	0.10088	0.904514
FBgn0031603	158	209	167	183	190	135	68	81	124	66	60	94	0.0855603	0.866161	-0.255519	0.655321
FBgn0031604	484	364	342	362	342	399	139	84	118	91	101	109	0.0360115	0.935563	-0.150891	0.847722
FBgn0031608	47	40	49	47	58	94	16	14	22	17	20	11	0.61705	0.175566	-0.04971	0.986362
FBgn0031610	31	27	25	17	11	13	1	8	2	3	1	1	-0.725582	0.203652	-0.199554	0.787436
FBgn0031611	250	306	258	255	248	408	95	70	92	96	93	118	0.288431	0.436775	0.222056	0.659214
FBgn0011603	1000	1023	977	1160	708	1324	444	435	635	579	661	887	0.214037	0.571404	0.453277	0.0309403
FBgn0031609	253	223	220	81	91	91	86	78	113	35	33	63	-1.19551	1.11676e-06	-0.882858	0.000968692
FBgn0053002	213	426	420	351	296	221	146	151	190	172	171	158	-0.117747	0.842309	0.0481353	0.969074
FBgn0019982	2259	3333	3684	3359	3943	2794	1535	1265	1699	1784	1450	1921	0.267713	0.514407	0.18771	0.442007
FBgn0031607	514	514	509	338	405	431	238	177	264	194	174	202	-0.230395	0.451326	-0.224246	0.540736
FBgn0031606	408	330	334	297	201	312	122	111	162	124	112	182	-0.254082	0.481931	0.0676302	0.948573
FBgn0025684	393	465	446	460	411	474	266	221	241	241	222	227	0.187443	0.532628	-0.0697726	0.933559
FBgn0027609	237	199	183	174	186	213	82	95	112	80	120	99	0.0356	0.939361	0.0528783	0.973785
FBgn0031602	1375	1587	1583	56	60	110	199	166	182	189	142	119	-3.96009	1.03154e-58	-0.230764	0.6759
FBgn0031600	564	678	767	684	811	647	166	143	196	148	127	204	0.238884	0.51182	-0.0751362	0.931978
FBgn0031598	317	303	333	331	260	391	74	89	135	114	78	102	0.175488	0.627006	-0.00616436	0.998126
FBgn0031597	49	61	38	52	56	91	21	13	21	16	15	30	0.517165	0.269415	0.0840246	0.964576
FBgn0000547	291	233	141	229	166	281	82	62	65	102	76	95	0.153003	0.779326	0.31856	0.478417
FBgn0003941	43033	52385	50440	30171	38884	25683	3718	3000	4083	3476	2956	3897	-0.436136	0.165351	-0.0617583	0.903983
FBgn0031590	3738	5711	5545	5792	3946	5132	2460	2003	2214	2502	2179	2337	0.126712	0.765579	0.0674729	0.919005
FBgn0031589	918	1218	1067	923	692	934	586	447	550	481	379	441	-0.178448	0.586561	-0.261274	0.357302
FBgn0004893	1924	1883	1627	1129	841	1563	628	772	1026	509	572	783	-0.464775	0.116419	-0.344333	0.220127
FBgn0031571	4388	4713	2564	3303	1577	2561	836	760	991	1027	805	1096	-0.468358	0.242416	0.169389	0.540736
FBgn0021800	353	365	283	394	300	411	107	82	120	95	102	85	0.277901	0.366759	-0.0978016	0.920321
FBgn0031574	7	10	8	15	20	27	0	2	0	2	4	0	1.13206	0.0493561	0.128347	0.832078
FBgn0031579	9719	10153	9965	5891	8342	5525	3099	2788	3429	2935	2499	3268	-0.409439	0.20154	-0.098202	0.75793
FBgn0031580	13542	12147	10558	7096	12059	5529	3251	3031	3518	3078	3075	3686	-0.34737	0.453886	0.00297291	0.998126
FBgn0000256	5333	4034	5464	1325	1737	3403	1026	1488	2120	765	1275	1598	-0.984855	0.0049539	-0.280531	0.602984
FBgn0051957	161	132	103	117	134	116	48	66	52	64	48	83	0.0445123	0.935347	0.165385	0.855205
FBgn0031573	95	79	128	94	102	141	55	51	75	68	59	49	0.273498	0.573975	-0.0161865	0.995773
FBgn0031533	28	53	492	6797	6211	5360	875	767	1091	2212	1729	2714	1.9237	NA	1.20261	2.71374e-18
FBgn0031534	1666	1548	1446	1651	1427	1454	331	286	336	370	352	484	0.107793	0.737596	0.31074	0.15175
FBgn0031535	409	501	628	305	327	292	155	125	163	153	106	139	-0.555542	0.0637113	-0.137198	0.840149
FBgn0021967	3544	4897	4880	4457	5154	3712	1370	1305	1474	1788	1602	1744	0.154836	0.710838	0.296421	0.0735696
FBgn0051956	18	102	27	97	41	41	5	148	25	2	53	31	0.348742	0.671869	-0.11919	0.874301
FBgn0031544	2116	3257	3352	3633	3305	3002	1297	1288	1355	1509	1376	1564	0.326713	0.333757	0.164931	0.521953
FBgn0024244	567	372	489	1675	890	1106	203	184	218	224	212	263	1.40585	8.20047e-07	0.191581	0.582062
FBgn0031564	7	9	2	2	7	1	0	0	1	1	0	1	-0.319857	0.758722	0.0399032	NA
FBgn0031566	1375	1530	1385	1453	1186	1714	326	312	341	429	325	432	0.15911	0.601431	0.252469	0.336313
FBgn0040104	1357	1164	799	584	1441	598	522	493	624	235	220	283	-0.136366	0.841757	-1.09076	6.27517e-17
FBgn0051955	34	28	58	74	113	100	4	8	6	13	14	12	1.25017	0.00153087	0.513301	0.33149
FBgn0015376	27	36	36	48	35	51	4	7	13	12	12	10	0.519319	0.287221	0.243595	0.812783
FBgn0051777	8	1	2	21	25	20	4	7	3	1	6	3	1.86525	0.00117043	-0.124174	0.918447
FBgn0031561	297	180	235	634	522	644	94	53	62	101	94	122	1.40713	1.39032e-08	0.485208	0.162996
FBgn0002985	1335	1603	1973	2872	2047	1778	985	736	619	1154	966	711	0.565228	0.0798619	0.229463	0.715852
FBgn0004892	83	85	101	306	257	312	51	39	74	74	86	100	1.76606	8.15766e-15	0.558652	0.076928
FBgn0031549	22	19	17	17	11	16	1	2	6	0	0	5	-0.207814	0.80148	-0.113533	0.894523
FBgn0031547	3	8	0	23	29	35	0	0	1	2	0	0	2.19451	5.36314e-05	0.0356704	NA
FBgn0031540	40	32	44	64	60	70	17	13	17	27	12	21	0.810273	0.0335532	0.208451	0.847722
FBgn0005616	263	288	279	249	212	387	91	95	97	94	86	99	0.158304	0.719732	-0.0210817	0.991071
FBgn0031538	13	21	12	9	12	17	4	0	0	2	4	5	-0.0964405	0.920016	0.209794	0.744754
FBgn0014906	5237	5197	4836	3645	3187	3702	901	882	1093	1091	845	1098	-0.380334	0.0470069	0.0734473	0.891907
FBgn0031517	34	49	40	40	45	53	18	31	26	13	13	12	0.286356	0.605186	-0.597583	0.18694
FBgn0053281	7	7	6	4	6	5	2	0	0	2	5	0	-0.162494	0.879449	0.156745	0.774749
FBgn0016698	147	216	210	326	264	287	89	111	91	130	122	159	0.728107	0.00803333	0.421319	0.164687
FBgn0031529	26	33	51	33	63	51	13	15	24	16	23	39	0.494613	0.391404	0.356171	0.60306
FBgn0031528	49	22	23	21	23	14	5	6	10	3	15	12	-0.438698	0.533778	0.207302	0.847722
FBgn0031516	4511	5715	5558	4726	3205	4090	2227	2410	2207	2010	2248	2187	-0.240128	0.440474	-0.083316	0.900247
FBgn0031514	7902	9508	5745	9148	8112	7449	2336	2329	3150	3150	2840	3772	0.243484	0.489695	0.309772	0.049079
FBgn0011648	2886	2852	2616	2167	2052	2817	551	610	754	529	553	678	-0.101383	0.760286	-0.113766	0.810442
FBgn0031505	1964	2840	2971	3151	2990	2258	763	691	733	798	679	928	0.256314	0.513339	0.118733	0.775137
FBgn0015521	26547	31374	32486	18475	22548	15445	35	39	26	22	25	33	-0.493563	0.0937584	-0.241795	0.782952
FBgn0031476	10	24	21	10	9	27	3	5	6	2	10	5	-0.0962307	0.922359	0.0939076	0.951527
FBgn0031478	2548	3915	3822	7171	5240	5211	1348	1088	1352	1699	1356	1599	0.884395	0.000799257	0.282563	0.174166
FBgn0051950	159	162	273	164	239	139	102	73	113	63	92	95	0.0255464	0.974001	-0.162969	0.837603
FBgn0028970	1332	1506	1629	1180	1242	1110	529	508	597	425	449	480	-0.179219	0.577346	-0.254455	0.234039
FBgn0041111	1928	2164	1087	2176	846	2160	619	538	647	669	696	769	0.123381	0.845872	0.232563	0.281577
FBgn0031484	438	432	402	1550	1755	1689	70	57	99	171	174	228	2.06859	5.23077e-31	1.18495	1.80702e-09
FBgn0025681	2650	2428	2181	1761	1419	1971	567	569	680	562	525	648	-0.342364	0.162858	-0.0639749	0.901578
FBgn0031488	96	54	56	39	35	44	4	4	7	4	12	13	-0.591409	0.207579	0.361384	0.594956
FBgn0031490	481	187	234	239	219	269	39	40	62	55	73	78	-0.154481	0.803276	0.449078	0.2543
FBgn0031492	542	534	415	460	394	418	21	17	12	32	30	23	-0.0745891	0.847035	0.482711	0.355863
FBgn0031494	167	113	124	97	104	99	27	30	30	22	28	28	-0.261909	0.549386	-0.113062	0.933518
FBgn0031495	492	532	582	523	556	556	137	119	188	177	163	199	0.171114	0.59476	0.261521	0.461002
FBgn0031498	209	192	209	189	266	191	44	52	96	58	58	78	0.229751	0.588153	0.0239637	0.991691
FBgn0031500	358	437	397	384	410	439	183	171	174	142	154	151	0.19426	0.535673	-0.216664	0.607781
FBgn0015600	843	952	627	563	486	522	312	335	322	340	292	371	-0.452894	0.0936272	0.0368794	0.973065
FBgn0031497	3392	4416	4309	3874	4386	3871	477	546	457	497	477	419	0.153183	0.658359	-0.0789751	0.929493
FBgn0031496	22	27	20	8	20	9	1	4	10	2	1	0	-0.567348	0.419292	-0.354176	0.435962
FBgn0031493	968	890	786	883	794	905	248	298	342	299	276	342	0.111601	0.728054	0.0423108	0.968472
FBgn0031491	79	84	92	78	71	81	26	31	33	35	30	28	-0.00184615	0.997736	0.0387803	0.987135
FBgn0031489	3974	3027	3395	3927	4219	3856	1597	1529	1699	1503	1461	1702	0.347533	0.204266	-0.0492791	0.925919
FBgn0031485	330	365	331	444	535	418	131	96	153	168	142	161	0.581735	0.0267906	0.285565	0.441859
FBgn0031483	84	55	70	162	139	136	12	13	6	14	18	17	1.13376	0.000149852	0.338984	0.651603
FBgn0004584	72	115	132	46	37	50	3	3	3	2	4	5	-1.01875	0.00582051	0.0702348	0.969074
FBgn0024920	30	55	65	35	57	26	8	2	7	8	12	5	-0.149289	0.847431	0.216743	0.833235
FBgn0024947	9574	11500	10904	9704	9413	9306	2310	2058	2213	2252	1973	2158	-0.0166939	0.966978	-0.0430378	0.954965
FBgn0031479	218	353	405	441	497	303	269	154	197	305	228	240	0.470699	0.264746	0.273447	0.576114
FBgn0051694	5576	4794	3995	3709	3939	3413	846	898	1057	892	869	1033	-0.211967	0.521251	-0.00309993	0.998126
FBgn0031473	94	134	123	329	262	201	116	130	103	93	89	55	1.24618	2.1415e-05	-0.431973	0.310047
FBgn0031435	13	11	13	22	19	19	0	0	1	1	2	1	0.686407	0.268024	0.135056	NA
FBgn0031437	1649	2016	2230	1762	2029	1687	226	230	217	210	212	251	0.0485801	0.910986	-0.0085868	0.996328
FBgn0031449	1201	1504	1142	931	1007	1048	602	526	624	651	472	673	-0.204258	0.491487	0.0268058	0.984109
FBgn0031452	351	263	287	299	365	445	91	116	136	141	116	162	0.423899	0.18737	0.252677	0.553315
FBgn0031453	8126	7194	7143	5752	6989	5912	1071	839	1324	1041	891	1317	-0.107561	0.769451	0.0073705	0.996656
FBgn0031456	316	256	280	263	255	323	87	66	115	92	103	114	0.120212	0.761186	0.188105	0.769878
FBgn0031458	330	379	453	314	337	282	87	80	92	84	77	104	-0.155465	0.703524	0.0236228	0.989319
FBgn0028398	558	721	777	526	588	495	211	228	297	239	194	276	-0.18944	0.615877	-0.0505695	0.959258
FBgn0031459	3148	4881	5466	3580	3899	2806	1162	1098	1217	1167	1036	1181	-0.218478	0.623824	-0.0385756	0.95677
FBgn0031461	338	273	315	1161	1310	1297	326	554	336	388	584	341	2.10225	1.33254e-26	0.0885302	0.948573
FBgn0004242	83	83	55	90	57	88	22	16	22	18	31	18	0.214933	0.68237	0.114134	0.935819
FBgn0019830	5313	9233	9968	8572	8545	7405	2502	2255	2418	3129	2861	3074	0.147072	0.760286	0.320454	0.0656342
FBgn0031457	330	341	364	226	244	310	21	20	26	31	25	30	-0.253631	0.434249	0.256403	0.756254
FBgn0026479	3007	3803	3546	3251	2532	3292	1383	1326	1500	1551	1637	1701	-0.0441966	0.905469	0.20982	0.32911
FBgn0031436	1154	1575	1628	1437	1683	1184	48	48	55	96	85	80	0.137285	0.760286	0.664943	0.0167054
FBgn0031434	19	14	24	31	18	32	8	1	6	8	12	1	0.53424	0.391404	0.14677	0.896522
FBgn0031432	4118	4451	4150	1743	3228	2281	976	803	1050	1560	986	1429	-0.607042	0.0625586	0.448892	0.0327538
FBgn0031412	778	636	693	83	119	51	127	221	211	48	88	89	-2.65404	1.43469e-18	-1.0307	0.000146744
FBgn0031420	589	721	681	639	514	708	94	80	114	71	65	64	0.0448012	0.908646	-0.441072	0.166956
FBgn0031422	30	41	56	56	63	31	15	24	29	33	38	25	0.348277	0.585407	0.347181	0.601786
FBgn0031428	276	358	437	475	368	504	163	175	191	147	158	156	0.44849	0.160913	-0.176769	0.708352
FBgn0000490	508	387	283	317	246	360	119	101	156	101	128	139	-0.197014	0.658173	-0.0179004	0.992244
FBgn0011818	626	558	473	412	339	449	86	107	106	98	88	133	-0.309619	0.282415	0.0692258	0.950376
FBgn0031418	17020	19009	28877	19604	23638	14263	9671	6261	8318	14593	9201	11945	-0.0137345	0.983832	0.498133	0.0426854
FBgn0031417	133	134	223	47	48	48	88	84	94	38	44	42	-1.49559	5.07716e-06	-0.915314	0.000207721
FBgn0014010	12409	11253	10009	11240	12234	12078	1247	1147	1548	1391	1456	1972	0.226003	0.397767	0.272857	0.183045
FBgn0031413	44	74	45	28	22	9	10	7	9	4	3	3	-1.08156	0.0320785	-0.489909	0.342717
FBgn0031374	3108	2696	2010	2864	1774	2900	568	620	699	579	639	649	0.0839174	0.857929	-0.00963336	0.995773
FBgn0031378	109	206	168	181	154	158	102	80	138	80	54	72	0.172038	0.729071	-0.524757	0.086802
FBgn0031379	664	869	812	716	550	637	435	369	464	334	331	309	-0.148199	0.66872	-0.342909	0.135471
FBgn0031381	631	733	983	489	690	417	239	220	251	215	163	232	-0.366651	0.383378	-0.20898	0.56397
FBgn0031384	209	195	162	260	236	347	76	64	81	110	121	83	0.686629	0.010298	0.4348	0.247137
FBgn0003557	10044	11172	8683	9632	7250	8992	1235	1291	1379	1113	1191	1191	-0.0587921	0.86783	-0.148681	0.659214
FBgn0028952	18	22	21	7	13	5	2	0	2	0	3	2	-0.84729	0.192779	0.0405037	0.978047
FBgn0027509	597	548	495	537	465	493	219	188	227	181	155	224	0.0160674	0.971219	-0.171913	0.687943
FBgn0031392	880	948	1054	1292	968	1044	618	569	550	561	542	485	0.332481	0.230243	-0.115424	0.857689
FBgn0031399	841	634	851	446	468	745	66	62	107	69	75	107	-0.334889	0.364185	0.0839359	0.939429
FBgn0031401	1042	1054	928	1576	1275	1281	342	350	389	330	276	365	0.585139	0.00654397	-0.151274	0.675379
FBgn0031398	55	57	81	147	220	212	10	21	20	58	56	77	1.60683	1.26194e-07	1.37667	5.79324e-07
FBgn0010288	1726	1965	2177	1411	1573	1140	216	204	198	181	225	228	-0.334698	0.299687	0.029783	0.987013
FBgn0031397	84	149	125	87	58	76	32	26	30	25	12	34	-0.506231	0.21826	-0.223018	0.822395
FBgn0031395	452	402	399	527	595	597	132	92	151	235	234	292	0.588957	0.00961568	0.927283	4.569e-07
FBgn0000097	1639	1980	1189	2096	1035	1910	922	628	835	905	593	843	0.196254	0.67858	-0.0282574	0.987135
FBgn0031391	223	266	264	353	307	347	73	64	126	99	69	129	0.548724	0.0225783	0.146138	0.875405
FBgn0031390	1213	1297	861	1188	976	1428	238	250	281	244	209	259	0.228212	0.512628	-0.105889	0.84847
FBgn0040718	108	85	119	34	24	21	9	15	33	22	25	40	-1.65664	1.82021e-06	0.37132	0.582062
FBgn0031377	326	276	287	359	209	456	118	126	153	122	129	151	0.312897	0.451585	0.0175677	0.991691
FBgn0031351	23	19	27	32	41	32	11	14	15	11	9	17	0.658031	0.207658	-0.0697757	0.974617
FBgn0011570	2603	2858	3106	2442	2737	2577	901	825	1017	835	724	911	0.00911498	0.983627	-0.146389	0.573229
FBgn0031357	308	499	437	586	617	448	206	186	208	251	219	236	0.539669	0.103823	0.217357	0.540736
FBgn0031360	1635	2132	2348	2326	2180	1844	1032	878	1064	1079	966	1142	0.200384	0.588763	0.0956856	0.818911
FBgn0051663	817	553	375	753	697	409	262	314	279	212	244	225	0.234378	0.67255	-0.295442	0.387119
FBgn0027597	306	292	292	222	252	218	119	107	119	101	82	133	-0.200085	0.570078	-0.123616	0.873801
FBgn0031361	114	82	98	73	123	92	27	20	40	27	25	35	0.118097	0.842607	0.00657922	0.998314
FBgn0000579	13035	18856	19870	19028	17671	15620	2637	2193	2699	3014	2424	2947	0.162706	0.67858	0.148367	0.623529
FBgn0031359	5084	4512	4801	2889	2716	3671	1306	1473	1987	1239	1303	1743	-0.479303	0.0281503	-0.141481	0.75793
FBgn0031356	3550	3290	3206	3720	3948	4625	1055	1034	1523	1137	1138	1526	0.428175	0.0429738	0.0734404	0.904514
FBgn0021906	7190	10180	10261	9022	10415	7977	3622	3797	4119	3735	3720	4145	0.142458	0.733814	0.00666562	0.996289
FBgn0051935	703	720	547	500	473	604	267	231	410	241	236	312	-0.167255	0.614826	-0.171361	0.748948
FBgn0031327	50	22	21	31	20	25	6	0	4	6	15	12	-0.122723	0.883895	0.552003	0.225116
FBgn0031344	418	372	366	238	252	246	174	164	237	130	124	155	-0.48277	0.0548868	-0.441869	0.0555371
FBgn0002543	174	119	78	380	206	357	33	35	39	83	84	101	1.35633	6.45379e-05	1.09747	3.5079e-06
FBgn0053126	5433	8698	9934	51200	59637	46743	8685	7954	9130	24593	21395	24839	2.70487	2.4122e-26	1.40885	2.22281e-43
FBgn0051659	13	38	9	28	55	46	4	19	9	12	12	16	1.01349	0.0809578	0.131924	0.927028
FBgn0015905	363	222	196	219	300	381	126	123	135	145	102	187	0.32386	0.488717	0.138971	0.847722
FBgn0031298	1958	2254	2055	1714	1961	1977	631	623	831	647	577	876	0.00453624	0.991358	0.00448831	0.998126
FBgn0031301	18	12	2	8	10	11	0	1	0	5	1	3	0.0106732	0.994072	0.299226	0.452326
FBgn0031304	1998	2342	2034	1931	1518	2097	827	719	886	782	747	835	-0.0549952	0.876323	-0.0362857	0.961282
FBgn0031306	1123	1109	1058	1035	771	887	467	452	526	454	427	524	-0.137976	0.664628	-0.0408844	0.955098
FBgn0031307	16	10	13	25	10	7	2	3	2	0	5	0	0.185119	0.847431	-0.051655	0.969403
FBgn0031310	456	589	647	619	687	479	255	171	225	233	223	259	0.225294	0.586128	0.122998	0.849483
FBgn0031312	1053	1545	1602	2520	2108	2097	505	463	518	675	573	591	0.795538	0.00156592	0.291086	0.221154
FBgn0031314	161	151	176	325	353	291	86	77	96	146	112	144	1.09397	6.66451e-06	0.561623	0.0184466
FBgn0031315	85	82	83	112	150	123	56	35	65	42	46	54	0.732711	0.0223459	-0.0991119	0.934076
FBgn0051922	31	31	33	26	25	19	3	5	6	9	5	5	-0.248501	0.71403	0.155505	0.900247
FBgn0031318	1198	1323	1060	1101	803	1541	513	437	627	452	385	572	0.0766142	0.867266	-0.154479	0.6835
FBgn0031319	443	507	399	377	347	717	168	117	172	121	153	176	0.215257	0.644952	-0.016307	0.993226
FBgn0031321	391	271	309	432	352	408	156	142	163	210	223	234	0.421544	0.162271	0.491224	0.0167054
FBgn0040723	10335	12063	13086	10596	12711	12500	882	870	1207	475	495	612	0.160138	0.632177	-0.848833	6.11697e-10
FBgn0031320	586	1299	1180	1127	1012	938	688	383	493	669	462	570	0.150751	0.77672	0.101591	0.911878
FBgn0031317	849	691	703	686	721	849	232	214	381	309	317	383	0.149927	0.657955	0.273621	0.447471
FBgn0024314	943	1099	998	1070	846	1041	489	457	569	497	472	544	0.104114	0.747886	0.000903251	0.999513
FBgn0031313	994	746	737	566	698	485	272	262	320	372	311	399	-0.323218	0.37899	0.320694	0.10961
FBgn0031309	57	84	94	82	93	97	33	25	31	36	26	42	0.334474	0.462938	0.159138	0.884647
FBgn0031305	5	7	2	12	5	11	3	0	1	1	2	4	0.719398	0.367704	0.106128	0.904514
FBgn0016926	5320	8102	5362	5838	4975	5640	3153	1859	2155	3162	1761	2128	-0.0351989	0.934805	-0.0227097	0.991459
FBgn0031299	252	300	212	1079	829	1153	86	91	67	223	252	180	2.07218	2.53249e-24	1.17167	1.02958e-06
FBgn0003310	944	763	478	518	294	648	242	265	335	206	260	283	-0.412369	0.348746	-0.14832	0.788994
FBgn0051658	37	44	26	17	21	23	9	4	15	3	7	8	-0.564445	0.31128	-0.232957	0.819841
FBgn0015621	228	206	178	142	183	159	110	93	120	104	74	81	-0.172523	0.682933	-0.268689	0.567236
FBgn0010583	1608	2499	1486	903	802	1710	316	323	498	312	283	438	-0.532033	0.173069	-0.124205	0.847722
FBgn0020545	10099	10535	10225	6451	7389	6856	2698	2917	3961	2739	2876	3940	-0.410954	0.0598292	-0.00290698	0.998314
FBgn0031289	391	864	982	190	179	218	177	152	133	124	111	79	-1.63501	4.29526e-07	-0.449281	0.234413
FBgn0033050	1887	2038	1840	1911	1879	1873	110	80	127	70	88	106	0.124505	0.660273	-0.221217	0.693366
FBgn0033055	1282	1214	1029	981	954	1170	75	86	106	79	70	85	-0.0343229	0.925946	-0.162485	0.821903
FBgn0033060	145	104	145	88	93	112	29	32	31	22	28	40	-0.267298	0.540445	-0.0331636	0.989319
FBgn0033063	6	11	12	4	5	16	0	4	6	2	1	0	-0.0583392	0.962164	-0.205568	0.713967
FBgn0033065	150	263	159	153	187	85	33	30	25	41	15	32	-0.224279	0.707701	-0.0154819	0.996328
FBgn0021847	1187	1303	1052	1262	1109	1305	297	257	356	326	265	367	0.19841	0.450583	0.0693114	0.919173
FBgn0000546	449	447	325	337	223	409	43	42	70	51	59	61	-0.184643	0.669364	0.126749	0.901508
FBgn0033062	1755	1873	1458	2162	1606	2321	579	543	600	613	594	663	0.391316	0.122401	0.112373	0.77974
FBgn0033061	59	65	47	34	31	54	15	5	8	15	4	4	-0.342959	0.524552	-0.0983011	0.9512
FBgn0033054	34	29	17	19	30	28	4	5	13	11	8	3	0.0869983	0.917052	0.0226848	0.99437
FBgn0033052	1805	1681	1247	1233	871	1344	278	320	334	350	325	372	-0.302033	0.34846	0.155019	0.693366
FBgn0033051	2348	2664	1942	960	784	1077	229	261	268	199	218	176	-1.11968	1.63203e-08	-0.306187	0.376496
FBgn0000043	2691	3343	7035	4357	3747	4379	348	314	195	371	317	236	0.0630616	0.922704	0.0797913	0.955534
FBgn0033048	1638	942	924	2996	1908	2651	246	293	361	194	239	303	1.17047	5.93349e-05	-0.262118	0.478417
FBgn0027507	931	1055	947	807	750	886	120	94	134	116	110	122	-0.112583	0.703524	0.00596014	0.998126
FBgn0022288	783	515	623	824	866	807	125	123	129	154	162	142	0.505762	0.0810991	0.254681	0.5437
FBgn0025693	3870	4643	4349	3379	2994	3701	1056	982	1252	1087	929	1113	-0.201179	0.429869	-0.0662851	0.892834
FBgn0033038	518	591	520	576	539	532	81	79	88	74	98	115	0.164504	0.588567	0.176804	0.80092
FBgn0033029	2225	2273	1954	2123	1536	2261	220	225	266	229	212	259	0.017369	0.968462	-0.0216382	0.987135
FBgn0039970	5436	5255	5318	2864	3981	3560	1164	919	1426	954	831	1289	-0.448934	0.0895483	-0.179687	0.629142
FBgn0033028	1866	2118	1970	1935	1666	2112	100	78	103	93	83	112	0.0843084	0.784187	0.0286394	0.987135
FBgn0039969	1744	1727	2100	1029	1483	1090	131	124	126	93	74	101	-0.447269	0.162246	-0.4566	0.0932985
FBgn0042085	333	298	243	261	188	313	74	70	89	76	71	126	-0.0553539	0.909026	0.180724	0.806811
FBgn0029131	150	155	184	184	183	123	45	38	59	36	29	50	0.150727	0.765579	-0.238834	0.748948
FBgn0050443	248	234	240	254	332	291	47	52	80	46	54	77	0.417855	0.166739	-0.0108384	0.996656
FBgn0013732	37	21	26	14	20	39	3	1	0	0	2	3	-0.0575454	0.948649	0.0274506	0.987135
FBgn0033086	364	639	580	707	688	560	150	137	131	161	165	167	0.437962	0.216019	0.210047	0.650109
FBgn0033088	214	252	285	306	335	266	92	72	87	87	76	73	0.408363	0.209903	-0.0703244	0.954964
FBgn0033092	241	221	207	282	241	273	50	36	50	38	46	61	0.385143	0.158735	0.0698415	0.96562
FBgn0033093	1088	1334	1525	962	1033	799	134	107	158	201	179	257	-0.326459	0.324904	0.610894	0.00255741
FBgn0014009	4198	3863	4133	2271	2910	2857	672	588	1040	272	241	305	-0.43492	0.0809578	-1.34118	1.28712e-15
FBgn0028579	824	814	794	625	542	751	92	90	133	81	95	136	-0.194455	0.505133	-0.0123128	0.996289
FBgn0042083	483	680	614	944	759	843	90	80	84	75	52	82	0.645581	0.00658402	-0.249209	0.639116
FBgn0027066	2251	2512	2283	1636	1882	2063	263	266	296	247	245	278	-0.180229	0.531642	-0.0940061	0.870472
FBgn0000473	2666	3680	3621	3567	3228	2506	748	515	857	891	600	1099	0.0558251	0.905873	0.251955	0.53339
FBgn0033101	3103	4448	4711	3462	4299	3574	196	193	198	204	179	215	0.0425822	0.928385	0.01962	0.989319
FBgn0033100	425	728	667	673	596	511	289	260	272	221	199	250	0.118328	0.806426	-0.279355	0.294127
FBgn0010482	708	566	473	442	435	613	70	71	76	93	81	89	-0.0822689	0.855234	0.2394	0.635886
FBgn0033097	255	325	205	440	832	231	198	188	231	184	216	224	0.984452	0.0311983	0.0196612	0.989319
FBgn0033096	496	644	540	537	1058	599	62	68	104	75	63	87	0.518478	0.197438	-0.0421761	0.983659
FBgn0033089	56	85	138	60	92	47	8	6	12	8	10	7	-0.280879	0.671216	-0.0128023	0.996656
FBgn0033087	652	584	706	591	511	676	122	90	133	111	102	85	0.0130748	0.977259	-0.16402	0.825663
FBgn0033079	2063	5389	3049	3121	4375	1994	785	869	630	878	920	583	0.0356296	0.96449	0.054929	0.973065
FBgn0026761	1781	1843	1650	1717	1358	1592	517	525	553	472	494	557	-0.0279947	0.935563	-0.0663298	0.910941
FBgn0014028	5537	7642	7522	6842	7759	6439	12	11	7	732	653	784	0.174932	0.63455	5.01326	6.51304e-141
FBgn0033113	1434	1716	1642	793	723	697	384	329	335	295	257	321	-0.935103	1.23291e-06	-0.252914	0.395071
FBgn0028988	100	148	70	19	23	36	17	12	26	10	11	18	-1.65554	1.50815e-05	-0.28071	0.752142
FBgn0033117	221	314	277	221	312	231	75	79	90	82	57	105	0.0715924	0.890032	-0.0122969	0.996309
FBgn0033122	303	324	327	252	246	315	55	54	63	37	58	68	-0.0827997	0.83147	-0.0644965	0.969074
FBgn0029508	700	604	777	416	484	422	123	93	121	125	106	140	-0.482638	0.0841743	0.121127	0.868975
FBgn0033124	18615	18238	14451	11450	17560	10083	3457	3449	4006	3954	4134	4792	-0.206416	0.653254	0.230836	0.156156
FBgn0029506	631	550	578	363	375	363	32	25	45	20	20	23	-0.50864	0.0299957	-0.480127	0.310941
FBgn0029507	11869	14516	15686	10666	13193	12185	1135	1104	1274	1247	1171	1450	-0.0662403	0.870609	0.131084	0.60417
FBgn0033121	1404	1682	2050	1943	1819	1699	359	328	371	349	275	352	0.229674	0.506305	-0.113199	0.825449
FBgn0050157	59	58	88	73	84	82	24	25	18	23	19	16	0.339511	0.475809	-0.135067	0.919173
FBgn0050154	144	150	101	172	170	184	25	14	21	62	46	69	0.538919	0.0809879	1.15108	4.81123e-05
FBgn0034512	423	439	346	180	172	284	71	76	102	111	95	128	-0.746316	0.00756082	0.372372	0.2543
FBgn0034527	917	760	803	588	710	816	85	123	144	102	96	144	-0.080146	0.842607	-0.0410664	0.983415
FBgn0034529	334	300	338	288	227	371	88	97	115	102	92	112	0.00263675	0.996105	0.0256972	0.988381
FBgn0034532	9	16	9	3	14	8	7	3	2	4	2	9	-0.17958	0.861458	0.0706002	0.969221
FBgn0034534	1916	1707	1728	1248	1597	1446	672	657	918	675	572	925	-0.157978	0.647121	-0.0510944	0.953165
FBgn0034535	182	233	234	299	327	262	88	71	81	92	84	94	0.581931	0.0450226	0.146332	0.847397
FBgn0034537	448	428	505	482	392	458	141	111	146	111	97	132	0.0892047	0.812588	-0.206074	0.656589
FBgn0034541	37	29	28	12	18	27	3	5	7	8	5	17	-0.486923	0.439802	0.367677	0.582062
FBgn0034543	2155	2078	1928	1526	1467	1214	375	380	548	301	283	397	-0.381101	0.143345	-0.377145	0.0841964
FBgn0000615	250	314	290	228	237	224	60	53	45	61	38	46	-0.149698	0.68744	-0.10339	0.933559
FBgn0034542	1939	1141	1297	659	673	999	49	64	92	43	41	60	-0.727157	0.0196848	-0.402807	0.35869
FBgn0034538	696	510	764	1066	934	964	232	234	261	333	327	341	0.702106	0.00762706	0.43378	0.0209289
FBgn0034530	45	32	29	21	32	33	4	4	5	3	5	0	-0.130306	0.860544	-0.143172	0.893449
FBgn0034528	526	299	242	361	367	416	125	141	135	128	176	183	0.231166	0.641656	0.241831	0.602984
FBgn0050147	38	44	59	23	11	33	4	8	13	6	4	6	-0.803829	0.128476	-0.238157	0.812557
FBgn0034523	12	11	8	18	10	11	1	2	3	4	2	5	0.361154	0.667355	0.185316	0.833348
FBgn0028622	83	89	80	30	23	15	1	0	6	4	1	3	-1.55164	2.11786e-05	0.040246	0.984109
FBgn0034521	100	73	102	89	75	125	35	29	54	22	26	37	0.190856	0.714897	-0.337495	0.582165
FBgn0050148	29	35	43	77	52	99	8	8	5	25	12	33	1.10327	0.00398248	0.870521	0.0210086
FBgn0034491	1214	934	1156	552	456	951	353	334	395	261	245	401	-0.588877	0.0858679	-0.247793	0.454011
FBgn0010411	51303	62157	59618	53918	65620	44435	24911	21594	26915	32885	28118	35681	0.0826711	0.85309	0.383488	0.00121541
FBgn0034493	121	97	57	307	329	461	23	30	43	118	152	224	1.98805	1.21727e-11	1.86746	2.13948e-15
FBgn0034504	1297	1604	1930	1161	982	1757	315	250	305	324	271	258	-0.16704	0.705723	-0.0174876	0.991691
FBgn0034507	139	127	135	47	77	28	32	19	31	27	27	24	-1.08653	0.0086234	-0.0405969	0.987135
FBgn0034503	293	279	316	325	314	296	120	90	163	143	121	151	0.217274	0.511482	0.146467	0.834465
FBgn0034501	15977	24992	8412	12686	9200	16099	5487	4441	6023	6097	4603	6839	-0.20755	0.716737	0.12503	0.759264
FBgn0034500	2931	2646	2630	968	822	1253	681	777	938	507	547	730	-1.25186	2.83346e-10	-0.400821	0.0424531
FBgn0034498	559	550	444	382	295	395	210	207	245	165	183	229	-0.376074	0.164361	-0.185689	0.64573
FBgn0034497	187	172	190	227	345	201	58	59	81	93	104	124	0.615018	0.0897847	0.604473	0.0197383
FBgn0034496	749	345	323	523	574	665	216	224	229	316	310	338	0.421391	0.357659	0.488727	0.00780919
FBgn0034494	749	866	537	460	301	322	239	228	287	177	147	203	-0.792557	0.00622656	-0.48141	0.0118226
FBgn0005655	60	99	148	91	75	59	46	42	30	32	34	33	-0.264856	0.664947	-0.193103	0.84289
FBgn0004364	103	101	64	115	71	86	10	24	22	30	39	48	0.157698	0.778609	0.69914	0.0723264
FBgn0025720	935	1102	938	846	980	1008	418	405	488	391	392	440	0.0816548	0.818551	-0.0928631	0.847722
FBgn0034490	5065	5000	6716	8843	9491	9731	3262	3527	2436	3600	3442	2409	0.857902	0.000122194	0.0292021	0.988653
FBgn0034489	14	27	29	30	53	48	12	6	7	15	19	18	0.902787	0.0733915	0.554267	0.268755
FBgn0034488	9459	16937	18001	22014	15060	15247	5750	4699	4820	5686	4497	4476	0.361606	0.373375	-0.0529101	0.959388
FBgn0034480	10429	9050	9528	9465	11315	7997	2028	1448	2006	3045	2439	3751	0.143287	0.718184	0.693025	2.00631e-05
FBgn0034476	23	20	45	42	20	33	2	1	0	2	4	5	0.199191	0.803276	0.293562	0.571171
FBgn0026378	980	996	981	659	728	815	226	237	335	218	194	301	-0.269015	0.292269	-0.149795	0.790037
FBgn0034455	270	357	339	310	252	229	37	37	50	46	41	72	-0.128662	0.765579	0.274218	0.659214
FBgn0034460	35	55	25	22	22	24	9	6	9	10	8	16	-0.513717	0.378171	0.233216	0.825449
FBgn0028372	212	227	251	156	143	221	26	22	35	22	25	24	-0.256224	0.498002	-0.14813	0.900247
FBgn0034470	21	1	5	10	7	0	0	0	0	0	0	0	-0.227154	0.833563	NA	NA
FBgn0015949	2056	1991	1704	1818	1218	1817	166	178	189	236	227	254	-0.100071	0.79184	0.394491	0.0694217
FBgn0040732	45	25	11	17	17	9	18	9	5	27	13	13	-0.565756	0.445294	0.330948	0.662795
FBgn0034452	37	39	22	33	14	27	7	12	17	7	4	14	-0.221443	0.770415	-0.243205	0.812783
FBgn0034451	407	410	540	315	441	350	165	108	158	150	121	162	-0.132036	0.776777	0.00575366	0.998126
FBgn0034422	96	67	69	103	74	109	7	11	2	17	15	15	0.410866	0.322453	0.532389	0.298366
FBgn0010434	10914	7902	5611	5616	4273	7576	1858	1905	2457	1849	1968	2581	-0.324838	0.434559	0.0374343	0.96562
FBgn0034432	8250	10967	10924	15379	12786	16589	3948	3698	4763	5774	5581	7144	0.693128	0.00124024	0.557967	1.79458e-07
FBgn0034436	22638	25299	24610	22687	17671	21646	9114	8774	10610	9002	9334	10019	-0.0791231	0.803276	-0.00174463	0.998314
FBgn0034437	188	246	310	1496	530	686	219	207	166	406	400	327	1.79521	4.74635e-07	0.808071	0.000484928
FBgn0034439	1112	2475	2738	7879	3704	3428	1737	1602	1383	2478	2389	1929	1.23868	0.00186769	0.467367	0.076928
FBgn0034440	41	52	33	57	46	50	15	19	23	21	19	42	0.393226	0.429482	0.322944	0.656589
FBgn0034442	129	106	99	132	151	138	45	41	45	39	26	70	0.461988	0.173202	0.00770114	0.998126
FBgn0012051	568	557	436	337	279	362	177	153	199	143	115	179	-0.509772	0.0400914	-0.256011	0.473991
FBgn0040273	1267	1257	1218	1222	806	1222	602	588	705	594	596	688	-0.0617097	0.87643	-0.0112281	0.992203
FBgn0013325	42783	53525	53843	30271	37345	27139	15574	13600	16634	15568	13633	16377	-0.481225	0.0942533	-0.00676371	0.995773
FBgn0034447	279	178	221	231	137	232	111	76	94	74	70	75	-0.0401643	0.945053	-0.304441	0.496527
FBgn0020440	773	882	654	770	554	997	292	251	358	302	281	414	0.140137	0.739577	0.132498	0.796822
FBgn0034443	237	223	305	158	239	201	58	50	94	61	61	85	-0.189391	0.685053	0.0368776	0.987135
FBgn0034438	534	673	1027	2751	992	2115	573	582	515	721	863	727	1.36702	0.000162215	0.423173	0.0973756
FBgn0034433	123	135	115	74	65	131	38	41	54	34	44	56	-0.305573	0.518054	0.00836649	0.998126
FBgn0034425	329	281	290	225	167	238	97	83	129	84	83	123	-0.358737	0.237651	-0.0793345	0.936483
FBgn0034408	150	121	87	157	70	133	24	33	32	40	32	35	0.132406	0.83147	0.195545	0.836906
FBgn0027535	1002	1037	1043	1192	910	1261	529	475	649	610	510	605	0.260536	0.319783	0.0646049	0.913606
FBgn0034419	1846	1838	1943	1743	1943	1786	582	539	716	660	582	737	0.110242	0.739454	0.104879	0.795248
FBgn0034418	2667	2447	2341	2086	1909	2393	1032	971	1291	993	926	1221	-0.0757818	0.812588	-0.0661202	0.895369
FBgn0041702	112	103	108	71	74	68	35	41	65	40	28	45	-0.422676	0.250559	-0.237947	0.761168
FBgn0014269	567	576	540	411	465	463	86	108	114	97	74	102	-0.171935	0.580442	-0.156203	0.825818
FBgn0034379	74	107	107	80	92	138	22	22	48	35	28	48	0.229694	0.653847	0.196693	0.847397
FBgn0053147	49	39	44	50	38	98	10	11	7	11	9	16	0.545935	0.29473	0.165836	0.898242
FBgn0034387	634	581	559	77	127	90	141	162	209	31	49	51	-2.29558	1.50776e-19	-1.64073	2.69079e-14
FBgn0010551	4082	5705	5533	6509	6090	5273	2410	2358	2544	2140	2177	2185	0.36418	0.214799	-0.158363	0.593491
FBgn0034399	194	193	225	62	90	61	32	40	39	38	52	44	-1.27358	1.72318e-05	0.210773	0.809269
FBgn0004240	36	89	71	118	35	24	6	9	12	2	0	5	0.00554814	0.996105	-0.570777	0.182391
FBgn0034406	14584	27722	29271	21115	19731	17185	13324	11386	11565	11996	10210	10138	-0.138046	0.786712	-0.152691	0.743526
FBgn0010053	7000	10227	10531	12013	9788	8742	1498	1371	1467	1773	1743	1796	0.27824	0.43847	0.279138	0.156666
FBgn0034401	1241	1303	1140	1186	1154	1444	245	265	292	307	245	310	0.181377	0.5085	0.0939212	0.878971
FBgn0034400	4131	3736	2808	3132	2246	3611	813	753	933	752	718	1021	-0.102832	0.809076	-0.0115631	0.992244
FBgn0034398	31436	28847	30832	23099	25726	23287	7639	6706	9352	7291	6717	9499	-0.178817	0.540445	-0.0129818	0.991071
FBgn0034396	54	74	38	17	29	67	10	16	6	12	15	22	-0.345187	0.632536	0.291641	0.738083
FBgn0034394	11942	16806	15336	40647	35895	41485	12430	10851	8324	11716	9988	7531	1.5244	4.36128e-16	-0.0944163	0.929042
FBgn0010651	8058	6162	5432	6119	6513	6561	2111	1696	2259	2306	1772	2371	0.114031	0.76876	0.0832232	0.873771
FBgn0034392	1131	1217	1215	1108	1018	1050	374	355	450	360	404	553	-0.0151698	0.969564	0.142816	0.763657
FBgn0034390	1486	5104	4497	7917	7302	5440	4004	3517	3138	4111	3563	3099	0.943098	0.0264204	0.0142216	0.994698
FBgn0034380	193	249	222	223	187	280	78	72	94	72	82	93	0.18979	0.622137	0.0179289	0.992606
FBgn0023214	471	574	324	155	225	246	5	11	19	10	11	16	-0.909466	0.00334361	0.0453274	0.987135
FBgn0034371	537	471	385	382	448	422	50	68	85	71	56	84	0.00168451	0.997686	0.0443227	0.983032
FBgn0050122	3420	2948	2532	2908	2426	3594	605	689	648	618	639	813	0.141053	0.691624	0.0733392	0.910304
FBgn0034368	2079	2601	2686	2388	2277	2255	652	562	805	587	488	625	0.0596825	0.872796	-0.230276	0.328123
FBgn0034329	12	0	0	7	9	3	0	0	0	3	3	3	0.325365	0.746943	0.358727	0.261592
FBgn0025583	28	10	10	3	18	12	4	3	1	4	1	2	-0.252294	0.800826	-0.0425608	0.984109
FBgn0040736	39	17	2	15	14	12	6	1	3	7	0	6	-0.223053	0.829	0.0701609	0.964116
FBgn0040735	5	1	2	3	2	0	0	1	0	1	0	0	-0.176745	0.865917	-9.46962e-06	NA
FBgn0034335	1248	2000	2000	876	1385	659	1	4	2	4	7	12	-0.613698	0.136867	0.469117	0.332433
FBgn0063498	10	8	4	12	7	4	1	0	1	3	2	1	0.144524	0.893872	0.174517	0.767879
FBgn0063497	13795	36724	31946	33472	36137	22736	3094	3646	4086	4290	5003	5845	0.300648	0.579989	0.452878	0.00924523
FBgn0063496	26	38	28	15	13	16	7	8	15	7	3	4	-0.770769	0.155934	-0.416779	0.49397
FBgn0063494	1697	3133	3482	10539	13178	8267	791	735	769	3781	3290	3714	1.94769	1.29371e-10	2.12109	1.07425e-69
FBgn0063493	3649	5999	4983	4789	5629	3919	1155	1264	1471	2134	2028	2551	0.129858	0.781777	0.75418	7.71814e-11
FBgn0063492	1925	3725	3655	2012	2245	1554	1420	1248	1797	1176	1127	1522	-0.479681	0.222522	-0.210734	0.374294
FBgn0063491	4521	7269	8340	5581	6736	4406	2046	1642	2179	2022	1637	2169	-0.0976036	0.858762	-0.0101326	0.993838
FBgn0027835	11210	16865	14527	21948	11060	18678	3944	3882	3474	4277	4007	3691	0.394606	0.282415	0.0755785	0.924096
FBgn0034345	2715	3225	3531	2119	2376	2212	110	111	127	76	64	102	-0.333566	0.220356	-0.46775	0.0947245
FBgn0034346	395	485	466	511	367	557	150	140	184	155	125	148	0.224441	0.5085	-0.129337	0.836301
FBgn0034351	267	292	248	389	365	411	61	62	93	78	72	91	0.659969	0.00197013	0.140358	0.863748
FBgn0034354	439	579	605	560	779	433	116	105	123	112	80	147	0.27588	0.543844	-0.0323529	0.987135
FBgn0034356	253	484	355	2233	389	1780	39	31	82	889	716	1214	1.48742	0.0143162	3.5062	1.1423e-64
FBgn0034360	40	25	34	34	39	38	8	9	3	9	6	9	0.276763	0.656354	0.0890047	0.961209
FBgn0034362	284	420	420	372	378	287	116	134	104	103	113	95	0.0405733	0.937637	-0.159737	0.840207
FBgn0034365	3261	2982	3463	2906	3180	2628	114	146	150	173	154	189	-0.000695745	0.998646	0.295119	0.373781
FBgn0000566	485	661	778	914	806	873	8	9	6	0	1	1	0.552778	0.0497048	-0.732067	0.0332537
FBgn0034366	207	246	192	171	192	185	44	51	92	41	55	100	-0.0759523	0.861458	0.0479391	0.984109
FBgn0034361	281	363	375	343	372	265	115	87	91	120	122	126	0.0985866	0.838145	0.283717	0.505708
FBgn0050115	7943	7264	4656	5419	3354	5792	484	521	625	620	545	677	-0.290166	0.467899	0.168173	0.5604
FBgn0028496	247	206	157	274	138	277	86	108	125	102	113	142	0.288457	0.540229	0.140313	0.847722
FBgn0013983	535	497	596	524	679	655	224	218	289	212	204	332	0.328633	0.285991	0.0211713	0.989319
FBgn0034331	16	10	5	8	16	3	2	0	1	3	0	1	-0.00738258	0.995734	0.0369848	0.97794
FBgn0034328	4	0	0	2	1	6	0	0	0	0	0	0	0.371645	0.676998	NA	NA
FBgn0034300	486	797	550	261	217	348	86	94	92	59	67	97	-0.951989	0.000570244	-0.255511	0.625285
FBgn0028983	6158	9624	11247	7628	7115	7542	2011	1912	1594	1670	1720	1383	-0.123804	0.785091	-0.184036	0.745701
FBgn0003044	291	236	294	317	246	412	60	65	69	59	73	89	0.363784	0.287183	0.152667	0.855205
FBgn0000057	439	693	720	702	599	631	163	150	175	160	82	131	0.200809	0.61812	-0.33714	0.404644
FBgn0034307	198	235	188	191	182	227	57	62	71	96	95	111	0.0954003	0.815634	0.579297	0.0256682
FBgn0034308	675	663	605	563	450	831	183	238	270	219	198	298	0.0572229	0.903724	0.0360653	0.981335
FBgn0034312	379	504	520	291	471	346	79	109	125	78	80	91	-0.166978	0.728011	-0.280183	0.545131
FBgn0034318	17515	17295	16927	7540	16547	7631	7117	7801	7437	5552	5469	5897	-0.481485	0.280572	-0.38612	0.021405
FBgn0034313	701	614	565	586	431	713	191	193	217	228	203	269	0.0172394	0.974001	0.199224	0.565846
FBgn0027836	1238	1377	1244	1444	1589	1620	188	177	229	152	167	218	0.412829	0.0538327	-0.134851	0.819351
FBgn0034310	380	451	350	249	185	230	117	112	146	92	82	80	-0.65717	0.00714434	-0.484333	0.0731456
FBgn0022238	2413	2484	2225	2120	2063	2245	550	571	710	779	760	894	0.00263691	0.995071	0.395087	0.00772629
FBgn0034304	317	347	334	672	381	613	99	97	84	130	110	122	0.837441	0.00144366	0.31452	0.431359
FBgn0001222	1447	1919	1517	1518	1198	1788	598	695	637	645	629	765	0.0265071	0.949136	0.0631328	0.929083
FBgn0003520	947	839	700	841	598	859	189	174	171	151	150	182	0.0280953	0.948649	-0.139814	0.819351
FBgn0034299	212	232	230	331	309	227	99	101	93	155	110	146	0.495837	0.117949	0.416957	0.170714
FBgn0041585	821	876	786	488	501	603	277	249	315	225	178	235	-0.48015	0.0258725	-0.371931	0.076928
FBgn0015522	331	255	256	104	123	88	62	69	60	65	49	80	-1.1876	1.97525e-05	0.00232265	0.999513
FBgn0011589	200	111	79	31	19	31	12	7	4	1	3	1	-1.85369	2.26406e-06	-0.547939	0.18838
FBgn0034288	63	40	57	28	33	39	4	5	4	1	1	5	-0.477105	0.346209	-0.216963	0.795248
FBgn0034296	50834	49138	56443	47887	66569	62454	2585	3445	3106	2972	3644	3742	0.318677	0.290789	0.160521	0.752142
FBgn0034294	1236	1194	1129	1248	1269	1601	303	272	333	408	379	489	0.347111	0.13959	0.461775	0.00350706
FBgn0034293	2256	1870	2312	2819	2906	3018	266	264	274	335	248	447	0.571691	0.00948525	0.302357	0.332433
FBgn0034291	2567	3815	2535	7566	12537	5451	697	858	824	2237	2184	2398	1.55678	2.44441e-06	1.42394	1.5746e-25
FBgn0034290	1004	1391	1231	1749	2327	1072	333	422	418	356	362	418	0.629367	0.101616	-0.0473375	0.961282
FBgn0034282	1432	1364	1208	1278	980	1293	292	281	313	241	226	274	-0.0279491	0.941158	-0.245309	0.33769
FBgn0016701	1223	1235	1282	804	1142	1166	154	143	199	167	156	245	-0.108618	0.789212	0.17074	0.750933
FBgn0029079	45	56	68	64	67	49	31	33	41	37	33	36	0.224122	0.692688	0.0142967	0.996328
FBgn0029006	3192	3032	2307	3248	2025	3055	448	472	541	462	469	554	0.103092	0.807682	0.0213643	0.987135
FBgn0034251	16	37	28	12	9	7	1	2	4	2	1	1	-1.07332	0.0637113	-0.117031	0.900247
FBgn0034258	9906	9294	8254	7458	5631	7533	2703	2556	3159	2458	2519	3302	-0.261972	0.306922	-0.0271763	0.974617
FBgn0050108	242	293	337	264	281	251	54	52	49	61	45	60	0.0203826	0.970053	0.0722893	0.959405
FBgn0050109	190	250	282	237	289	236	17	19	19	18	31	24	0.221871	0.597795	0.266698	0.761059
FBgn0034271	233	266	225	232	178	309	51	70	100	75	59	103	0.12319	0.780271	0.0792781	0.951843
FBgn0034270	81	90	94	104	90	158	11	11	20	22	9	18	0.510197	0.175566	0.126287	0.931208
FBgn0034269	368	391	318	407	291	454	139	98	130	131	103	144	0.22978	0.503655	0.0337844	0.984211
FBgn0034265	426	408	469	471	475	544	198	154	216	221	187	290	0.329236	0.211204	0.264796	0.431158
FBgn0027872	296	362	301	362	303	380	162	185	200	150	196	196	0.263128	0.364445	-0.00931428	0.996328
FBgn0016059	781	588	595	580	521	780	217	170	253	198	165	253	0.0737152	0.866161	-0.0527815	0.959533
FBgn0034259	1379	1370	1764	1625	1746	1312	557	550	461	426	443	398	0.199874	0.604723	-0.278905	0.442712
FBgn0050106	53	65	46	24	18	20	21	17	14	3	7	5	-1.10967	0.00691466	-0.832502	0.0312989
FBgn0050105	34	27	41	32	52	27	7	9	2	4	4	2	0.244528	0.729798	-0.239967	0.776705
FBgn0034249	145	163	185	126	181	237	63	58	122	123	102	166	0.267295	0.552807	0.570339	0.0733688
FBgn0034247	48534	47441	62484	33979	42717	46142	17946	15321	26682	18446	16149	27553	-0.21215	0.549386	0.0470691	0.969074
FBgn0034246	1446	1551	1343	1708	1210	2086	477	426	577	494	440	665	0.330677	0.267388	0.0992259	0.855205
FBgn0034245	196	279	301	461	469	361	2	5	5	5	5	10	0.843854	0.0035165	0.236255	0.802453
FBgn0034243	2024	1495	1344	1233	1424	1373	403	421	504	366	389	418	-0.112667	0.786707	-0.164454	0.623541
FBgn0010620	778	1039	883	731	473	701	281	320	376	182	201	247	-0.346122	0.258331	-0.58478	0.00163235
FBgn0022029	715	526	460	481	569	552	58	62	81	97	75	111	0.0641265	0.892285	0.420969	0.203184
FBgn0034215	1950	2057	2019	1785	1735	1595	500	421	471	555	529	633	-0.0805587	0.809611	0.281729	0.178179
FBgn0034217	9	4	10	8	9	16	4	0	0	0	2	0	0.451702	0.602226	-0.0505657	NA
FBgn0024196	790	823	944	868	878	602	68	53	66	53	51	71	0.0341833	0.946224	-0.0848074	0.939171
FBgn0028953	1800	1803	1485	1482	1372	1795	510	480	551	444	423	495	0.0157641	0.970053	-0.171143	0.530545
FBgn0022987	361	327	297	279	237	423	69	60	76	74	65	87	0.0642041	0.89679	0.118342	0.894546
FBgn0050104	853	834	934	257	263	252	569	400	476	132	111	203	-1.563	5.82753e-16	-1.50929	2.97984e-15
FBgn0034230	630	496	504	435	397	462	135	157	159	124	107	158	-0.180699	0.587209	-0.202089	0.665508
FBgn0034232	160	146	179	245	188	195	39	43	33	53	56	56	0.494814	0.107889	0.40181	0.3824
FBgn0034237	12146	13724	10968	9969	8818	10937	1971	1878	2351	2392	2247	2675	-0.157485	0.559231	0.233729	0.106699
FBgn0028382	294	335	280	347	370	315	108	73	122	115	97	106	0.328733	0.269415	0.0711408	0.950339
FBgn0034240	1013	778	588	762	499	791	131	124	164	126	136	156	-0.0690027	0.893251	0.000562994	0.999674
FBgn0034231	124	139	127	122	164	124	27	19	16	19	27	22	0.219556	0.616575	0.0829634	0.964692
FBgn0034224	20	19	14	0	10	13	2	0	3	4	5	8	-0.676425	0.401817	0.405188	0.417212
FBgn0034223	235	224	227	238	213	284	120	79	117	85	84	80	0.234503	0.470148	-0.283548	0.5437
FBgn0028956	840	1086	761	699	546	903	154	138	162	161	149	204	-0.172604	0.657888	0.157531	0.756254
FBgn0027506	3591	2462	2448	1023	1042	1701	299	346	558	254	349	541	-0.981738	0.000461138	-0.0597938	0.969074
FBgn0025716	336	457	434	411	445	386	99	77	95	97	75	112	0.167409	0.660244	0.0519004	0.969403
FBgn0034214	531	315	332	238	288	260	98	93	100	52	73	87	-0.404736	0.288329	-0.391942	0.289294
FBgn0050295	165	256	185	114	124	164	80	76	87	61	60	88	-0.416991	0.250648	-0.193828	0.76473
FBgn0034564	174	312	331	258	251	151	106	141	162	123	70	101	-0.132161	0.828719	-0.400495	0.283792
FBgn0034570	800	580	540	871	403	961	243	208	300	230	248	328	0.320763	0.493657	0.0946255	0.891131
FBgn0034572	545	491	457	421	393	518	201	178	235	182	156	217	-0.0194647	0.965852	-0.136564	0.795248
FBgn0050296	134	89	114	66	101	101	27	45	43	42	21	63	-0.167233	0.764304	0.0662392	0.974617
FBgn0034576	3504	4420	5041	3734	4164	3115	1314	1185	1511	1140	994	1233	-0.0734585	0.872796	-0.242144	0.139121
FBgn0034577	5020	5261	4774	4121	3742	4097	1118	1122	1308	1146	1076	1279	-0.178543	0.451517	-0.0190072	0.984211
FBgn0034579	278	451	491	520	440	433	191	169	185	203	198	198	0.32309	0.402516	0.126543	0.835553
FBgn0034580	26	31	29	25	27	33	21	33	10	7	9	5	0.114941	0.874675	-0.730542	0.0772828
FBgn0003748	31071	29420	36036	22002	19427	24931	11198	10029	15015	14247	11619	17781	-0.388534	0.100796	0.252201	0.291873
FBgn0022700	603	396	725	908	1558	793	135	155	151	299	318	237	0.984421	0.0090779	0.838668	0.000190055
FBgn0050293	0	17	3	9	7	9	1	0	2	2	0	0	0.258029	0.809133	-0.0309699	NA
FBgn0034578	111	131	147	130	107	83	56	59	81	66	31	43	-0.119089	0.826823	-0.364224	0.492998
FBgn0003391	1462	1348	1025	1493	794	1361	621	557	628	544	506	585	0.0631889	0.900967	-0.138573	0.673556
FBgn0034573	2708	2142	2184	1479	1802	1844	626	655	1133	644	649	1143	-0.295318	0.315702	0.010889	0.996328
FBgn0001133	441	431	443	280	213	296	250	222	318	127	118	195	-0.575306	0.0152597	-0.7645	0.000120009
FBgn0050291	1279	2224	2011	1530	1454	1398	742	632	729	658	641	704	-0.167952	0.686783	-0.0664041	0.905206
FBgn0034569	13	6	15	19	19	24	0	0	0	0	0	3	0.789488	0.210071	0.0693695	NA
FBgn0008636	12	19	12	6	21	16	11	1	4	3	9	3	0.125452	0.899071	-0.0135316	0.996328
FBgn0016984	3783	3554	3364	2886	2339	2840	1128	1108	1394	1048	1016	1181	-0.256235	0.277621	-0.15226	0.527296
FBgn0034588	13208	13701	14613	8339	10165	10738	11389	11435	8710	8300	8376	6258	-0.345398	0.17016	-0.396176	0.236135
FBgn0002736	464	464	485	610	542	503	278	234	257	227	207	263	0.367925	0.162056	-0.138117	0.784177
FBgn0021872	20995	23374	21868	18433	17250	17172	8385	7957	9311	7861	7548	8916	-0.169467	0.511482	-0.0755432	0.822395
FBgn0026582	166	167	168	96	94	135	48	32	38	31	33	44	-0.457978	0.158922	-0.10302	0.934456
FBgn0034599	128	111	134	155	136	146	101	61	87	61	56	63	0.357165	0.294283	-0.384113	0.343918
FBgn0003162	12	16	3	15	14	8	0	2	0	0	0	0	0.297941	0.754973	-0.0429911	NA
FBgn0003891	5312	5369	2920	5982	3201	4952	2259	1918	2314	2153	1922	2310	0.187741	0.702569	-0.0239028	0.978556
FBgn0034602	1334	1522	1556	1650	2137	1842	388	471	474	771	946	994	0.490843	0.055708	0.942842	7.83013e-09
FBgn0034611	2310	2220	2602	2046	1991	2363	955	912	1251	994	889	1289	-0.0115198	0.977605	0.0212244	0.987135
FBgn0016726	24431	28377	29402	24887	28787	19678	10680	9450	12175	12642	11242	14459	-0.00199801	0.99759	0.239685	0.0835859
FBgn0020306	7119	4907	3494	4935	2637	5742	1818	1908	2320	2084	2040	2420	-0.0822422	0.892727	0.112096	0.712074
FBgn0034628	11762	22238	24825	11891	8228	7876	9022	6826	8215	7278	5196	5788	-0.854706	0.0124409	-0.361598	0.146565
FBgn0034629	14063	16570	17554	15033	10690	10738	7462	8727	8074	5023	6113	5824	-0.243861	0.462938	-0.477963	0.0163391
FBgn0034627	111	172	148	94	90	73	90	90	82	29	33	51	-0.549141	0.13514	-0.991137	0.000154762
FBgn0034626	117	141	128	245	309	266	81	52	66	104	93	145	1.18714	1.57889e-06	0.646155	0.0183553
FBgn0000395	378	647	439	274	233	296	97	76	103	65	62	57	-0.679782	0.018114	-0.486431	0.121611
FBgn0050394	1490	1297	1102	964	924	1090	302	330	400	296	304	352	-0.229642	0.429482	-0.106649	0.83842
FBgn0034617	80	76	104	107	125	127	49	41	38	68	36	76	0.575049	0.100582	0.352837	0.519669
FBgn0034614	17	18	20	21	24	17	7	7	5	2	5	7	0.274034	0.715337	-0.157416	0.898021
FBgn0050390	125	105	110	75	129	104	25	45	57	39	39	49	0.0144822	0.983243	0.00412504	0.998314
FBgn0050392	1989	2105	2162	1618	1851	1791	739	655	954	755	697	900	-0.0947241	0.776777	0.00700688	0.996328
FBgn0034612	2598	2412	2213	2634	1113	1868	932	876	1005	972	804	951	-0.212211	0.653278	-0.0433906	0.949142
FBgn0034606	384	523	279	596	292	725	151	168	256	184	191	281	0.531262	0.212157	0.169566	0.787436
FBgn0034605	144	222	223	59	88	88	47	37	47	27	13	23	-1.08703	0.000745779	-0.757908	0.0291684
FBgn0027073	9164	13968	16686	9569	9549	8098	5381	4341	5650	3802	3233	4125	-0.373651	0.302323	-0.444271	0.000791258
FBgn0034598	2138	1910	1600	1923	1326	2096	778	774	910	797	749	906	0.0580489	0.89301	-0.00658621	0.996289
FBgn0050389	978	1094	956	937	633	1254	403	393	337	410	428	558	0.0320832	0.948649	0.255914	0.458043
FBgn0034595	20	17	15	10	12	11	1	3	4	1	1	3	-0.397049	0.604723	-0.117682	0.903983
FBgn0034590	250	284	180	234	140	218	92	79	123	94	77	109	-0.11807	0.813028	-0.058269	0.964371
FBgn0020312	337	343	437	496	367	473	233	225	179	247	238	234	0.382859	0.203743	0.146105	0.833235
FBgn0011824	945	653	752	558	705	737	373	413	432	304	380	362	-0.0802489	0.859514	-0.198084	0.614743
FBgn0034585	816	635	606	550	549	744	172	190	224	218	197	233	-0.0148845	0.976664	0.135454	0.795248
FBgn0026369	2997	2320	1891	1990	1374	2112	837	835	1209	877	847	1132	-0.244481	0.514845	-0.00767124	0.996328
FBgn0003731	595	564	509	544	345	546	204	234	193	216	200	237	-0.0745084	0.862304	0.032403	0.984109
FBgn0034641	1553	1053	949	971	830	1254	390	384	416	364	400	434	-0.0751283	0.876932	0.00810357	0.996309
FBgn0034643	1112	1149	1018	1135	834	1235	377	418	463	404	376	442	0.105108	0.765731	-0.0405893	0.963128
FBgn0034645	2785	4022	4158	4309	4808	3430	1603	1489	1767	1562	1491	1603	0.338086	0.343802	-0.055178	0.91375
FBgn0034650	254	243	316	227	296	258	70	62	89	67	61	62	0.0901508	0.847115	-0.17467	0.819351
FBgn0034654	2708	2752	2717	2264	2836	2165	804	740	960	954	866	1132	-0.00980614	0.984149	0.227653	0.215875
FBgn0034655	37	41	34	9	16	29	6	10	11	5	13	7	-0.758505	0.180295	-0.0366078	0.989319
FBgn0010228	2841	3132	2677	3029	2855	2820	899	796	1081	1003	891	1072	0.15918	0.558369	0.096634	0.812557
FBgn0050285	10	32	21	15	8	15	4	13	4	9	9	6	-0.446288	0.568152	0.0636257	0.97794
FBgn0034647	3935	5695	5993	7750	8735	5109	766	988	563	959	1243	703	0.592852	0.0908354	0.255836	0.703754
FBgn0034646	355	423	372	381	400	319	172	150	204	183	167	221	0.0913749	0.827335	0.109023	0.858601
FBgn0016641	285	283	301	274	226	376	148	171	156	165	140	173	0.142083	0.732052	-0.000439068	0.99976
FBgn0000326	776	1199	1111	1266	1421	1345	538	544	667	564	562	645	0.519495	0.0621476	0.0201278	0.987135
FBgn0042180	104	75	107	57	69	80	44	41	43	25	38	37	-0.305006	0.521249	-0.269491	0.695249
FBgn0034639	682	698	1020	357	617	418	95	127	119	72	65	84	-0.580973	0.124997	-0.545554	0.049079
FBgn0034638	338	319	281	339	386	355	115	109	118	138	97	143	0.346069	0.22604	0.119579	0.874862
FBgn0034636	21	16	17	13	12	6	1	0	1	2	0	1	-0.494302	0.512935	0.0420625	NA
FBgn0260477	23	17	28	39	47	48	6	5	9	24	24	20	0.986101	0.0261963	0.966779	0.00682025
FBgn0050287	5	4	3	0	0	8	0	0	0	0	0	0	-0.177409	0.866161	NA	NA
FBgn0034631	293	237	224	264	208	249	113	83	136	96	115	120	0.078107	0.85621	0.00730748	0.997907
FBgn0010470	6275	9130	10510	7930	8036	7538	2789	2732	2777	2592	2446	2677	0.0106908	0.984775	-0.103718	0.805465
FBgn0010415	2217	2353	1806	1978	1544	2176	388	404	478	473	471	569	-0.0167177	0.970053	0.239474	0.274526
FBgn0004362	876	699	643	394	427	433	110	112	138	78	112	126	-0.646921	0.00770194	-0.16147	0.822395
FBgn0034657	101	67	97	42	53	87	45	36	51	27	26	30	-0.367399	0.486015	-0.506373	0.212011
FBgn0034670	214	244	219	83	101	86	83	38	50	67	35	37	-1.11337	1.23826e-05	-0.201777	0.844898
FBgn0034674	688	868	879	871	767	848	339	276	353	300	295	404	0.173192	0.584503	0.0370758	0.972135
FBgn0034664	17881	22447	28776	11478	16082	9369	7351	5424	8462	7778	5593	8739	-0.689319	0.0465425	0.052877	0.951843
FBgn0034663	58833	75362	91158	50037	74377	40836	8645	5831	7900	11597	8763	11641	-0.259902	0.583084	0.475904	0.0144541
FBgn0034662	39652	45129	35694	61309	40476	47877	19104	20175	22968	19979	20562	23348	0.446002	0.0856311	0.0368204	0.951843
FBgn0050404	1514	1763	1502	1297	1400	1316	563	501	650	487	421	544	-0.0933974	0.778811	-0.228277	0.287439
FBgn0050403	20	19	25	13	21	23	2	7	2	6	10	15	-0.0163092	0.988051	0.491372	0.331626
FBgn0067102	1692	1951	1514	1655	1351	1508	290	303	299	317	295	332	-0.0396702	0.913662	0.0718576	0.916992
FBgn0034691	789	951	732	793	556	946	323	266	370	292	246	393	0.031908	0.945317	-0.0462242	0.964964
FBgn0034694	570	591	549	508	389	551	233	221	317	258	186	313	-0.0943912	0.792089	-0.0279363	0.987135
FBgn0050281	8	14	7	3	7	5	1	1	0	1	0	1	-0.505702	0.565116	-0.00489497	NA
FBgn0029147	8	17	11	11	14	10	10	6	4	6	3	9	0.0925885	0.925679	-0.0694831	0.973065
FBgn0034706	459	546	325	496	788	329	158	161	166	113	81	136	0.418852	0.394352	-0.506608	0.0429735
FBgn0034707	161	157	146	117	146	123	53	41	57	56	42	37	-0.103353	0.827158	-0.114205	0.923476
FBgn0034708	2731	3668	2553	2818	2131	2656	1464	1266	1598	1317	1187	1541	-0.0820718	0.832798	-0.0964653	0.788994
FBgn0025186	551	527	460	424	358	546	113	129	136	120	120	136	-0.0679075	0.867437	-0.00840308	0.996656
FBgn0020307	3705	3969	2619	2735	1748	3183	1407	1589	1796	1307	1369	1497	-0.271296	0.477715	-0.187425	0.474626
FBgn0050277	826	1246	1188	1029	1052	1288	501	490	542	557	500	481	0.187584	0.609606	0.0106387	0.995603
FBgn0034709	2780	2478	2794	1716	2270	2161	607	521	725	700	674	734	-0.228697	0.478702	0.185988	0.492998
FBgn0034705	48	90	81	153	182	97	36	37	42	58	44	67	1.03428	0.00845811	0.438255	0.278215
FBgn0034703	101	92	111	83	87	128	23	15	16	29	13	26	0.103837	0.845872	0.192935	0.863226
FBgn0034697	1152	1518	1387	1545	1085	1400	744	710	722	756	685	753	0.131178	0.716737	0.00794576	0.996289
FBgn0034689	371	366	402	386	436	457	165	126	173	153	139	193	0.306485	0.275472	0.0549918	0.95884
FBgn0034688	663	860	800	697	672	672	386	390	499	393	353	437	-0.0328317	0.933727	-0.100116	0.833782
FBgn0034687	23	29	16	9	16	16	4	0	1	5	0	1	-0.459113	0.521265	0.0281274	0.987135
FBgn0034717	14395	11261	9727	7388	6476	7832	2669	2444	3858	2718	2602	4008	-0.540181	0.0262483	0.0523302	0.954964
FBgn0034210	400	336	377	400	403	488	103	98	137	92	120	134	0.346748	0.207658	0.0351268	0.984109
FBgn0034179	221	201	133	229	215	414	47	56	65	78	103	130	0.709501	0.0512643	0.734602	0.00623255
FBgn0023172	5300	4280	3174	3686	2127	3981	811	716	1045	744	759	989	-0.230546	0.600724	-0.0396629	0.964116
FBgn0034182	135	226	222	66	73	122	28	52	65	35	33	52	-0.935969	0.0090779	-0.201085	0.832078
FBgn0034184	524	492	482	565	558	640	145	147	211	130	121	166	0.372852	0.107806	-0.241024	0.541094
FBgn0034191	223	298	320	268	364	279	130	116	125	129	107	148	0.25999	0.530491	0.0363549	0.981957
FBgn0050456	8173	6884	5877	5505	5714	5686	1271	1293	1705	1321	1380	1811	-0.15037	0.652216	0.0757228	0.892834
FBgn0034194	1566	1855	1936	1837	1551	1832	575	578	798	718	633	834	0.105844	0.748853	0.158192	0.622237
FBgn0034197	42	60	90	6	13	5	25	26	28	8	11	8	-2.27302	7.78185e-07	-0.920414	0.00991841
FBgn0034198	111	154	229	366	143	151	134	156	119	93	77	122	0.488497	0.371123	-0.436894	0.186729
FBgn0034199	14	10	23	14	18	17	7	4	7	2	4	10	0.160562	0.858762	-0.0639315	0.97641
FBgn0034200	52	38	50	26	39	39	13	15	11	17	14	19	-0.249023	0.686747	0.199775	0.857813
FBgn0010591	8558	10506	10389	10944	9715	9026	2851	2594	2823	3215	2979	3007	0.159824	0.620022	0.149196	0.65776
FBgn0050460	353	315	217	281	109	263	42	35	42	45	48	57	-0.278338	0.604941	0.264931	0.665508
FBgn0034186	557	202	178	175	168	304	43	37	44	40	45	60	-0.348722	0.579989	0.173709	0.847397
FBgn0034181	2289	2641	2359	1817	1601	2147	371	442	505	359	380	481	-0.23848	0.340337	-0.106931	0.850339
FBgn0034180	2473	2491	1863	1900	1475	2390	765	786	1049	804	707	1001	-0.0987967	0.808962	-0.0482658	0.946231
FBgn0034158	430	780	502	275	259	334	125	157	124	122	111	98	-0.783091	0.00747869	-0.251842	0.635141
FBgn0034160	7187	8432	8780	9239	15729	12177	742	1424	1253	1233	1925	1810	0.728586	0.0129954	0.445354	0.222038
FBgn0025830	380	344	370	301	255	381	109	123	170	134	125	153	-0.0809213	0.844161	0.0375297	0.981335
FBgn0028737	16382	18183	18649	13288	16614	11852	4570	3539	4778	5160	4491	5703	-0.18035	0.629267	0.24255	0.206508
FBgn0034162	72	44	53	14	13	15	5	2	3	3	6	2	-1.60735	0.000111496	0.0414849	0.987135
FBgn0003091	97	135	52	113	91	92	14	21	21	22	26	16	0.199872	0.74137	0.130162	0.926171
FBgn0034172	562	685	707	834	822	868	209	180	289	253	235	315	0.504094	0.0267512	0.229556	0.514739
FBgn0004580	1837	1437	1545	1171	1434	1204	285	249	282	274	281	305	-0.176591	0.627486	0.0706417	0.919173
FBgn0034177	87	102	103	171	138	152	32	29	31	37	16	27	0.767503	0.00609613	-0.143864	0.904514
FBgn0026402	75	84	99	76	95	91	10	19	20	23	10	12	0.16197	0.752724	-0.0626451	0.978556
FBgn0034176	1732	2263	2430	2022	1920	1764	820	769	970	862	834	1064	-0.0175624	0.972041	0.103718	0.773462
FBgn0034175	29	51	21	23	23	23	9	7	11	7	4	8	-0.327664	0.637196	-0.218044	0.83842
FBgn0014870	835	1111	742	1029	514	1189	250	238	208	290	216	242	0.147574	0.778315	0.0843075	0.926342
FBgn0025832	117	42	68	59	58	87	13	16	14	24	22	12	-0.0174369	0.984149	0.255457	0.792556
FBgn0010213	2761	4924	4987	2685	2718	2090	1283	1171	1330	958	876	998	-0.56235	0.1034	-0.402028	0.0036547
FBgn0011260	559	623	630	125	108	182	128	137	168	134	133	128	-1.90044	7.97322e-17	-0.109994	0.884867
FBgn0034135	37	49	25	12	14	24	6	4	5	2	0	1	-0.837274	0.12485	-0.443118	0.294809
FBgn0034137	74	58	36	39	32	48	17	14	16	21	26	17	-0.312863	0.595929	0.283784	0.737989
FBgn0016131	193	382	269	307	295	391	127	91	157	108	97	141	0.362232	0.351814	-0.098312	0.910941
FBgn0003274	64450	79091	80438	49613	59592	39892	14394	11256	13943	13243	10758	12554	-0.404099	0.207735	-0.107641	0.819351
FBgn0034145	297	229	182	196	86	139	53	68	64	47	27	47	-0.560154	0.178033	-0.490897	0.211627
FBgn0013763	48	18	37	87	26	44	19	11	9	17	5	8	0.599252	0.345604	-0.176358	0.887257
FBgn0050463	6744	7025	6022	7705	4019	7570	1889	1793	2274	2044	1774	2376	0.0938671	0.841321	0.0525684	0.913537
FBgn0024315	11554	12984	14880	15942	12398	19563	13096	10028	8138	11098	7651	7174	0.402643	0.146497	-0.232342	0.690919
FBgn0024319	10	8	8	20	42	33	6	9	10	9	12	13	1.61258	0.0013358	0.216352	0.845164
FBgn0020506	47	840	908	9565	10765	5718	1954	1034	880	8983	5583	5592	1.83424	0.00427742	1.31774	4.17161e-05
FBgn0040505	55	19	11	27	16	23	2	1	1	0	3	4	-0.169963	0.855358	0.105873	0.904514
FBgn0034143	13	13	14	19	3	12	2	6	0	2	0	0	-0.0755148	0.943835	-0.179209	0.71797
FBgn0034142	727	923	1115	358	300	286	362	305	338	349	255	323	-1.3359	4.42e-08	-0.111979	0.855205
FBgn0034141	3645	5120	5433	3358	2797	3016	1272	1336	1361	1489	1242	1612	-0.463977	0.0890932	0.114617	0.766403
FBgn0034140	32	29	21	35	45	103	7	3	6	8	18	24	1.09158	0.0247281	0.716068	0.0854364
FBgn0034138	38939	47137	49779	28338	35364	23829	854	765	915	993	912	1147	-0.449129	0.152868	0.255406	0.121333
FBgn0034094	15	11	17	11	8	14	0	1	0	0	2	1	-0.188943	0.838145	0.0778198	NA
FBgn0034095	9	22	14	30	14	38	6	6	8	8	4	12	0.795777	0.197426	0.0988378	0.951843
FBgn0034110	3045	2054	2351	1336	1809	1925	515	543	1032	570	588	1002	-0.387347	0.245983	0.0457841	0.978556
FBgn0034114	151	194	160	189	217	258	29	36	53	43	38	49	0.521124	0.0751534	0.113248	0.925577
FBgn0010611	1671	2544	2189	2718	2122	2011	951	860	776	894	719	647	0.241348	0.503655	-0.172438	0.771788
FBgn0034118	352	289	276	280	335	293	32	34	41	44	49	39	0.135409	0.742413	0.242227	0.750293
FBgn0034117	175	175	171	166	134	204	29	30	43	23	26	45	0.0889664	0.842102	-0.090304	0.951843
FBgn0050096	42	28	36	73	131	101	11	20	31	35	33	50	1.50874	3.59534e-05	0.630215	0.123232
FBgn0034113	212	253	206	501	385	657	115	65	98	191	204	256	1.28209	6.85893e-08	1.06403	4.27072e-07
FBgn0034109	241	191	192	173	197	208	87	91	143	86	83	99	0.0375103	0.936742	-0.214286	0.700934
FBgn0001308	6501	6074	4836	6211	4627	6003	1392	1398	1505	1512	1359	1478	0.0949255	0.79394	0.0175525	0.987246
FBgn0025519	310	363	302	274	217	295	125	119	117	96	83	126	-0.159444	0.651585	-0.227722	0.635886
FBgn0034093	2386	2840	2528	2209	1693	2135	860	746	1155	900	759	1082	-0.209418	0.436775	-0.00612842	0.996656
FBgn0034091	2859	2910	2537	1580	1618	1964	645	689	1026	756	795	1089	-0.525235	0.00845797	0.15302	0.757467
FBgn0034059	613	1076	1139	466	533	427	356	287	362	213	194	248	-0.777625	0.0153234	-0.578427	0.000648688
FBgn0034060	721	765	708	788	639	803	361	296	384	322	312	324	0.165137	0.561604	-0.105322	0.847722
FBgn0034063	404	362	447	192	295	323	104	119	196	128	121	199	-0.410985	0.250559	0.0835608	0.937187
FBgn0034065	140	130	170	76	78	72	84	61	44	48	44	30	-0.763949	0.0146315	-0.446871	0.376771
FBgn0034067	1281	1740	2255	2816	2135	1816	825	700	637	1086	921	927	0.478304	0.189706	0.39304	0.132907
FBgn0014020	17766	17086	15947	16595	16795	18853	1808	2067	2406	1207	1322	1607	0.185777	0.447573	-0.571496	0.000129641
FBgn0034075	351	233	254	650	600	681	92	97	109	253	229	355	1.29289	2.77927e-08	1.33074	3.1378e-14
FBgn0001124	7670	10638	12827	12478	10304	8290	7119	5023	6067	7186	4875	5956	0.142154	0.765731	-0.0154294	0.992606
FBgn0050094	69	90	119	99	115	90	52	28	68	46	29	54	0.261256	0.60557	-0.13992	0.903748
FBgn0027091	1632	1959	1677	1173	998	1115	847	744	782	662	615	660	-0.517854	0.00963725	-0.277558	0.22172
FBgn0034083	4008	2907	3282	3357	2186	4719	1668	1647	2126	1526	1502	1954	0.128179	0.796177	-0.122602	0.692205
FBgn0015754	3947	3681	3087	2751	2610	2846	576	474	630	533	524	706	-0.228026	0.376934	0.0626154	0.921787
FBgn0034087	1441	1829	1383	2788	1279	2118	747	818	710	694	769	660	0.518941	0.137834	-0.0894578	0.905206
FBgn0015295	765	693	646	690	476	766	283	266	353	280	241	427	0.0148688	0.976586	0.0528414	0.961282
FBgn0034086	174	217	162	192	164	148	100	70	101	75	59	58	0.0216853	0.969235	-0.404752	0.288295
FBgn0034085	8321	7855	6862	6722	5759	8022	2925	2868	3608	2938	2741	3569	-0.0241847	0.948649	-0.02432	0.974903
FBgn0034084	188	167	180	218	220	229	70	58	108	93	92	135	0.449648	0.103681	0.375249	0.331626
FBgn0034073	893	971	567	465	403	704	172	222	268	196	232	262	-0.45788	0.202909	0.0576134	0.958151
FBgn0034068	3002	2704	2360	1746	1668	2258	773	751	1132	710	701	1051	-0.352837	0.167838	-0.100978	0.874301
FBgn0034066	1609	2036	2389	2581	2539	2094	682	651	813	954	840	971	0.394402	0.207579	0.354442	0.0172953
FBgn0010590	2469	3459	3614	2028	2350	1685	1039	902	1176	846	810	1084	-0.468684	0.145054	-0.180826	0.461002
FBgn0034062	182	138	188	134	173	190	59	68	90	67	62	86	0.107575	0.830608	-0.0111959	0.996328
FBgn0034061	943	1306	1347	1254	1513	1036	195	217	269	225	224	219	0.231168	0.572704	-0.0153375	0.992244
FBgn0020236	8852	11475	8944	9538	8809	14519	2576	3085	5023	2410	2815	4841	0.296078	0.360651	-0.0748432	0.950014
FBgn0034058	780	1320	1554	1804	1700	1386	608	555	671	773	595	644	0.538396	0.138476	0.130346	0.791383
FBgn0034057	1955	1913	2134	1552	1907	1567	762	642	865	776	648	873	-0.0961181	0.804919	0.0162407	0.988659
FBgn0050090	145	47	78	2	8	9	4	4	5	6	1	8	-2.84214	1.52475e-09	0.0503119	0.984109
FBgn0050089	116	92	69	95	78	79	24	28	38	21	27	38	0.0143771	0.983243	-0.0477672	0.984211
FBgn0034046	226	269	191	123	80	151	73	59	101	48	54	55	-0.76562	0.0147674	-0.45614	0.206134
FBgn0034047	15	13	14	29	16	20	0	1	0	2	2	2	0.630207	0.315419	0.212657	0.631609
FBgn0034050	373	422	454	355	410	369	143	148	199	152	141	205	0.0141722	0.977259	0.0189738	0.991071
FBgn0034052	12643	16768	12483	56797	52324	44280	10562	9649	12270	9585	8901	11406	1.96087	6.14756e-22	-0.117597	0.608039
FBgn0034051	1633	1763	1722	1489	1342	1740	580	629	745	534	573	690	-0.0180729	0.962914	-0.114874	0.796027
FBgn0015247	1480	1531	1416	1356	1129	1389	549	502	651	559	502	679	-0.0451846	0.890875	0.0282657	0.977561
FBgn0034049	858	772	580	206	182	281	212	180	301	117	100	163	-1.50813	2.95576e-10	-0.763812	0.000399105
FBgn0050085	78	96	92	82	37	65	28	42	20	40	27	35	-0.358231	0.473684	0.101088	0.946231
FBgn0022160	4524	4288	2796	1625	1525	1629	1290	1450	981	807	636	945	-1.08143	2.44441e-06	-0.592715	0.0149349
FBgn0034045	794	1080	1059	428	316	357	485	279	426	335	229	275	-1.21623	6.07061e-08	-0.431734	0.160341
FBgn0003130	11	16	14	15	13	22	0	5	7	4	0	0	0.34144	0.661586	-0.174022	0.77733
FBgn0050083	32	14	10	25	30	17	4	4	6	9	13	17	0.411826	0.593836	0.639878	0.153863
FBgn0034025	259	241	257	223	206	286	116	92	122	148	104	161	0.0573292	0.894281	0.280653	0.478109
FBgn0050467	113	108	142	119	118	150	62	48	81	48	56	54	0.221659	0.604723	-0.209417	0.774749
FBgn0022097	14549	18254	17248	18450	19875	13922	4130	3987	4644	4159	3848	4530	0.215184	0.558369	-0.0251898	0.969403
FBgn0034029	599	662	612	516	652	610	242	236	324	238	205	259	0.0779622	0.841321	-0.174555	0.647865
FBgn0034031	11008	11998	14259	7861	10153	9320	4223	4209	6181	4010	4030	5741	-0.283006	0.366255	-0.0776377	0.903748
FBgn0050466	65	62	34	23	33	40	15	11	10	11	5	5	-0.518925	0.333749	-0.348828	0.634557
FBgn0034035	1008	1433	1256	1056	1133	1079	377	363	504	411	364	525	-0.0211706	0.963499	0.0583784	0.934405
FBgn0023441	1233	1340	1203	1407	826	1599	609	505	553	690	576	641	0.148447	0.727638	0.179507	0.618489
FBgn0034033	154	122	124	95	147	103	57	42	68	43	48	75	-0.0483403	0.934801	-0.00990003	0.996811
FBgn0013762	950	1000	1058	763	866	778	130	110	187	170	128	219	-0.162256	0.615877	0.24118	0.607781
FBgn0024754	662	702	546	675	550	709	185	178	219	212	156	232	0.160507	0.615547	0.0352408	0.978556
FBgn0034032	357	354	346	228	248	296	91	94	114	52	69	117	-0.295652	0.307631	-0.281622	0.612124
FBgn0034030	47	48	61	5	25	20	16	9	17	10	4	4	-1.20397	0.0211594	-0.532273	0.298366
FBgn0019968	4885	4485	2745	3742	2283	4323	1079	1132	1367	1045	1069	1261	-0.0833353	0.876323	-0.0794006	0.86043
FBgn0034021	31	6	10	9	12	10	3	0	0	5	1	7	-0.311109	0.743335	0.285308	0.558807
FBgn0033996	226	228	262	227	231	250	69	73	104	89	70	95	0.126619	0.743189	0.0432493	0.979688
FBgn0050081	29	79	36	16	27	68	14	14	21	12	16	27	-0.186296	0.832798	0.0950246	0.95677
FBgn0034000	154	161	242	162	165	153	85	66	94	59	38	91	-0.0627869	0.908541	-0.320167	0.547548
FBgn0034002	572	678	461	578	415	575	279	261	302	229	233	293	0.02055	0.967527	-0.151403	0.704117
FBgn0034005	94	180	71	29	43	71	10	26	23	25	31	14	-0.967175	0.0389147	0.152926	0.904514
FBgn0004698	1765	1278	948	489	474	584	218	242	433	210	211	352	-1.15571	1.29306e-05	-0.171235	0.822395
FBgn0013750	2069	2353	2370	2575	2447	2424	556	457	545	585	492	566	0.277413	0.250559	0.0726589	0.904514
FBgn0000996	189	208	188	169	122	190	49	53	49	30	48	32	-0.134643	0.75267	-0.333452	0.576114
FBgn0011660	38	60	42	25	14	12	4	3	5	4	3	2	-1.10509	0.0208898	-0.102232	0.936483
FBgn0034008	86	81	113	105	104	97	25	27	41	34	29	36	0.258999	0.565116	0.0727429	0.968472
FBgn0001187	634	1003	804	2416	1955	1423	358	342	371	460	555	485	1.32705	1.40852e-06	0.453272	0.035368
FBgn0034001	201	266	281	372	412	328	53	41	49	48	49	47	0.694594	0.0141967	0.01159	0.996656
FBgn0033999	16104	37288	52277	23508	25176	15722	22763	17926	21245	22847	17374	20964	-0.493491	0.332722	-0.0180292	0.989319
FBgn0033998	1157	1172	825	886	573	1184	305	311	410	349	300	387	-0.112813	0.820051	0.0154247	0.991071
FBgn0033995	270	354	318	349	342	332	115	88	101	106	83	118	0.263358	0.395723	0.00448097	0.998314
FBgn0033984	152	157	144	161	153	205	54	41	64	54	62	80	0.326977	0.312485	0.2491	0.675379
FBgn0033987	1177	1313	1115	1179	915	1272	570	524	567	662	575	596	0.0441139	0.905035	0.135001	0.762975
FBgn0033988	913	1390	1054	694	585	845	370	318	397	296	251	349	-0.493785	0.0750417	-0.264198	0.269022
FBgn0015371	117	131	84	78	68	80	13	9	29	15	14	14	-0.377165	0.344033	-0.113058	0.939171
FBgn0033994	57	50	47	30	22	36	10	6	16	7	10	12	-0.597363	0.199643	-0.0588998	0.982261
FBgn0033993	33	25	33	36	36	41	9	10	5	5	6	7	0.406528	0.457835	-0.174034	0.88653
FBgn0033990	22	33	34	16	11	7	6	4	6	8	3	9	-0.993153	0.0771977	0.110127	0.938452
FBgn0033989	607	764	767	1017	784	874	392	447	424	398	399	430	0.455557	0.0725726	-0.0430906	0.966042
FBgn0033983	43	17	34	17	13	9	4	18	4	3	4	3	-0.890568	0.137116	-0.399044	0.475636
FBgn0027596	1195	1787	1326	2218	1416	1837	550	563	602	661	736	794	0.471737	0.112366	0.333171	0.0773188
FBgn0033951	182	183	163	178	218	193	65	55	122	75	71	117	0.300461	0.376934	0.104078	0.929493
FBgn0010388	31	65	36	20	59	35	0	7	2	3	10	14	-0.0259353	0.978928	0.376811	0.490797
FBgn0041581	16	10	15	8	16	14	0	0	5	5	3	5	0.0318942	0.977259	0.244764	0.680419
FBgn0050476	124	148	174	140	169	130	37	30	35	25	19	33	0.125869	0.803276	-0.302931	0.652153
FBgn0033961	1557	2370	2574	2521	2704	1959	996	992	1107	968	938	1127	0.287332	0.475881	-0.0314042	0.967779
FBgn0015602	657	596	543	466	542	537	97	83	115	99	68	130	-0.0619263	0.873497	-0.00122471	0.99957
FBgn0028434	28	24	24	25	27	22	10	6	10	13	6	7	0.0998938	0.898684	0.00477072	0.998314
FBgn0033973	239	173	212	226	231	226	80	91	118	95	85	153	0.266468	0.462938	0.163324	0.83066
FBgn0013773	26	14	23	7	25	10	2	1	3	0	2	1	-0.30832	0.727535	-0.115722	0.890091
FBgn0015714	2158	2082	1563	590	760	497	228	207	322	150	147	254	-1.40754	3.77441e-08	-0.407878	0.173504
FBgn0033978	3393	4263	3545	1532	1870	1148	366	376	440	397	369	491	-1.07371	4.87932e-05	0.0794536	0.886921
FBgn0033979	294	448	238	101	156	96	10	20	11	10	13	19	-1.19106	0.000441571	0.00181182	0.99957
FBgn0033980	578	717	532	2715	3168	2774	190	151	238	810	709	978	2.32365	5.17362e-32	1.9679	5.06364e-44
FBgn0013772	47	39	42	481	187	151	44	23	30	61	34	42	2.44503	2.88196e-10	0.349247	0.577029
FBgn0033981	11144	11075	12530	19120	10101	10873	6077	4084	5588	6722	4697	6042	0.330717	0.395583	0.136885	0.812783
FBgn0033972	1669	1951	1910	2131	2180	1947	886	830	999	1179	1072	1173	0.324349	0.199817	0.325219	0.0358575
FBgn0027783	61	58	37	104	45	74	7	7	22	24	14	29	0.585678	0.226242	0.488179	0.378761
FBgn0033971	321	294	311	259	202	274	126	125	124	79	98	124	-0.184369	0.593677	-0.286302	0.49397
FBgn0016684	65	69	80	37	34	72	19	27	41	35	23	35	-0.40369	0.439236	0.0720085	0.969403
FBgn0020767	1027	1047	919	982	781	961	297	265	303	276	277	356	0.0106509	0.978928	0.0609617	0.933559
FBgn0028689	4337	4829	4746	3949	4106	4104	1523	1305	1760	1386	1137	1515	-0.0410913	0.903123	-0.176106	0.472983
FBgn0020269	39	31	24	26	18	10	0	1	1	0	0	0	-0.526217	0.420102	-0.0548108	NA
FBgn0033935	148	152	150	146	184	195	64	60	76	76	41	86	0.356147	0.28741	0.00627553	0.998126
FBgn0050197	41	55	46	74	29	28	6	23	8	3	14	5	0.0283958	0.976322	-0.255277	0.774749
FBgn0050077	324	334	354	357	436	318	59	50	83	63	50	59	0.281236	0.427388	-0.120468	0.903748
FBgn0010638	3690	8735	9365	8195	6781	5647	3308	3360	2813	3616	3464	3119	0.0695804	0.913771	0.0925061	0.903748
FBgn0033949	2	5	1	1	10	5	0	0	3	1	0	0	0.546885	0.547645	-0.0556605	NA
FBgn0033948	74	53	60	93	84	99	19	27	41	56	25	42	0.659317	0.0602093	0.3439	0.601786
FBgn0026427	444	376	304	437	277	467	142	159	139	168	143	206	0.199452	0.635528	0.191859	0.700934
FBgn0053468	151	72	123	64	156	68	10	10	12	12	19	19	-0.0800141	0.9202	0.360938	0.607781
FBgn0053469	171	144	169	92	162	112	21	19	24	17	16	37	-0.22404	0.658189	0.0675517	0.974617
FBgn0033945	838	790	871	709	1126	759	213	170	228	199	150	227	0.206044	0.632829	-0.0823083	0.913606
FBgn0019938	1056	547	428	739	589	758	233	256	236	266	273	294	0.167708	0.76876	0.178717	0.67175
FBgn0010397	3081	3142	3065	2712	2660	3304	667	716	843	835	815	891	0.0464577	0.887	0.186393	0.466837
FBgn0033942	8	9	26	13	7	4	0	18	7	1	6	4	-0.465595	0.599008	-0.24865	0.711023
FBgn0033934	735	720	721	839	814	794	204	216	270	220	202	315	0.312943	0.191714	0.0789474	0.919173
FBgn0033899	193	242	271	181	143	212	66	73	90	67	71	57	-0.244798	0.532628	-0.179447	0.821801
FBgn0033901	90	96	111	86	125	105	14	2	5	11	8	19	0.228607	0.632829	0.319141	0.671319
FBgn0033903	451	988	831	1000	831	778	185	171	175	201	162	166	0.333378	0.442166	-0.00449647	0.998314
FBgn0033904	242	427	229	907	644	681	55	90	91	233	293	326	1.38094	1.01072e-06	1.58694	8.51604e-15
FBgn0033906	3079	4484	5084	3511	3882	2869	1862	1667	1861	1476	1420	1445	-0.134788	0.773861	-0.293589	0.121611
FBgn0000289	1625	1533	1254	1763	1161	2204	351	260	332	339	308	390	0.336109	0.323466	0.124861	0.812783
FBgn0033913	830	3835	3133	4989	933	1601	2052	1716	1274	1701	1362	889	0.0529001	0.967527	-0.276022	0.647865
FBgn0033916	533	530	483	753	608	864	135	86	128	173	135	157	0.648422	0.00234877	0.366861	0.273659
FBgn0033917	162	152	151	113	173	168	25	26	26	26	25	35	0.112419	0.82291	0.106874	0.935819
FBgn0033918	1535	2015	1872	1980	1701	1694	378	386	422	390	452	413	0.135682	0.68744	0.0823202	0.903983
FBgn0027538	1306	1816	1381	3332	2699	2717	865	601	293	1262	1002	595	1.07532	3.5733e-07	0.313619	0.692179
FBgn0033924	554	469	528	338	308	466	168	174	327	198	148	292	-0.328396	0.28971	-0.0549953	0.973065
FBgn0033928	624	615	612	541	673	429	32	32	45	26	24	26	-0.00735024	0.990387	-0.376487	0.49397
FBgn0033929	1141	970	1008	810	771	899	299	311	373	291	283	346	-0.179703	0.536379	-0.0903178	0.869867
FBgn0033926	24968	25009	23846	18479	22427	19440	6838	7641	8082	4521	5041	5042	-0.129679	0.692307	-0.590403	6.24056e-05
FBgn0033925	167	172	146	95	141	196	14	12	12	9	9	12	-0.0197588	0.976664	-0.185083	0.87878
FBgn0033919	654	561	501	436	459	503	166	181	254	208	164	279	-0.140861	0.685793	0.0979895	0.903748
FBgn0001220	4572	5397	4993	5276	3907	4463	2133	2094	1904	1938	2037	1719	0.014798	0.973417	-0.0941248	0.900247
FBgn0033915	486	592	487	595	465	711	101	100	126	107	95	137	0.309912	0.289747	0.0423297	0.977561
FBgn0033912	50854	62308	60178	40335	45925	34374	18722	15549	19438	19565	15822	20292	-0.348323	0.237597	0.0480777	0.933559
FBgn0033907	154	255	314	377	416	301	144	119	172	157	162	193	0.699206	0.0571355	0.218171	0.58009
FBgn0033902	5564	5855	5517	3688	4983	4275	695	639	784	693	665	869	-0.22128	0.487433	0.0657374	0.899417
FBgn0033900	201	245	276	237	281	249	42	41	37	26	22	35	0.230106	0.549137	-0.407654	0.426126
FBgn0040751	87	125	163	181	162	118	78	78	56	53	49	62	0.41553	0.356592	-0.313352	0.558294
FBgn0033897	1256	1042	1061	936	792	1414	163	192	274	225	223	280	0.036077	0.940511	0.197221	0.662659
FBgn0013770	24727	19197	17702	9575	12856	13353	2788	2743	5392	3825	3699	6756	-0.605624	0.0247281	0.332124	0.42993
FBgn0033891	107	176	188	166	195	169	20	13	22	17	12	18	0.304592	0.488717	-0.137642	0.919005
FBgn0002643	301	228	185	277	127	310	56	52	82	43	46	72	0.118582	0.845555	-0.193181	0.81413
FBgn0040752	959	983	474	1896	862	1611	360	502	265	400	562	317	0.912024	0.0134236	0.137771	0.900247
FBgn0020620	1415	1641	1330	965	845	1394	137	118	206	121	103	171	-0.300671	0.332722	-0.191266	0.756254
FBgn0033890	39	29	37	31	17	19	2	2	2	10	5	7	-0.432659	0.482912	0.530754	0.237607
FBgn0033889	7925	9303	5728	5177	3382	4692	1002	986	1142	809	785	980	-0.616419	0.0258725	-0.275194	0.0798941
FBgn0033888	25	46	26	12	15	18	6	4	17	2	2	9	-0.791082	0.159183	-0.321696	0.635995
FBgn0033887	14	21	17	18	10	16	3	0	0	2	1	4	-0.0776013	0.932698	0.1282	0.86043
FBgn0033886	4482	5025	4867	3089	4033	3435	1126	997	1249	1112	969	1288	-0.277374	0.343406	-0.00439012	0.997304
FBgn0033885	6	7	7	6	6	8	2	5	5	0	1	2	0.0962713	0.928697	-0.334926	0.486066
FBgn0013733	10898	7884	4745	16792	5375	10946	3561	3224	4165	4448	3910	4907	0.559763	0.257417	0.269847	0.0430394
FBgn0033883	1225	1873	1687	1493	1521	1209	636	614	709	579	563	632	-0.019144	0.972661	-0.136065	0.658643
FBgn0033859	485	512	430	460	471	501	213	212	260	201	198	296	0.15286	0.623824	0.0110711	0.995773
FBgn0000633	41	26	31	20	17	22	4	1	2	2	3	2	-0.504876	0.390444	0.00247768	0.999513
FBgn0033872	119	69	84	56	57	38	16	9	14	7	10	11	-0.624991	0.163161	-0.242049	0.817654
FBgn0033875	5025	4911	4063	2988	2485	1927	789	757	1093	498	426	697	-0.728354	0.00540784	-0.654566	0.000187437
FBgn0033879	5295	8620	9003	8602	9723	7401	5034	4260	4850	4738	4190	4378	0.309015	0.427714	-0.080483	0.885351
FBgn0033873	326	8	164	28	37	3	1	25	23	4	27	20	-0.880921	0.236717	0.024615	0.992606
FBgn0000662	1345	1540	1417	1419	1089	1617	217	215	245	203	199	254	0.0785395	0.829017	-0.0466361	0.960665
FBgn0041579	18	1	1	1	3	2	0	0	0	0	0	0	-0.617363	0.475259	NA	NA
FBgn0019928	4328	3812	7114	1867	2388	1858	2443	1364	2396	1832	934	1722	-1.08995	0.000424189	-0.396075	0.286848
FBgn0033845	178	184	113	100	76	165	22	14	19	14	18	30	-0.312771	0.532608	0.0976035	0.951843
FBgn0033846	225	196	180	249	131	363	96	115	146	132	92	108	0.395441	0.393804	-0.0833941	0.934076
FBgn0024556	2557	3058	3095	3444	3112	3051	1517	1539	1695	1429	1507	1533	0.285157	0.26919	-0.0807005	0.872043
FBgn0014877	742	913	1020	1240	1306	1139	399	469	449	433	450	402	0.593366	0.0194255	-0.0283656	0.98664
FBgn0053156	82	45	97	101	115	109	30	43	38	27	31	48	0.618094	0.153251	-0.0626612	0.974617
FBgn0033853	3816	3423	2859	3297	4325	4578	1526	1552	2304	1887	1984	3156	0.410165	0.146758	0.345062	0.212011
FBgn0004638	1903	1900	1862	1123	1266	1380	304	248	310	307	293	435	-0.426989	0.0489389	0.234354	0.466697
FBgn0033844	6237	5753	4572	4388	3723	5333	1473	1400	1870	1466	1371	1884	-0.152221	0.656424	-0.00794322	0.995773
FBgn0033842	265	280	290	292	291	286	116	124	173	116	91	172	0.201977	0.532608	-0.115312	0.896831
FBgn0000119	1191	1144	875	1585	1235	2616	406	424	459	491	559	602	0.841046	0.00549829	0.336151	0.095991
FBgn0033792	5811	5468	5294	2908	3996	10814	484	974	874	554	1035	903	0.1935	0.768667	0.0793723	0.955841
FBgn0020391	67	95	64	63	46	82	21	43	31	19	29	25	-0.0913678	0.881304	-0.251372	0.782553
FBgn0053138	901	1329	1195	843	611	555	590	424	593	596	401	600	-0.585004	0.0524132	-0.011659	0.995773
FBgn0027079	3021	2863	2440	1790	1578	2497	1268	1358	1478	1084	1014	1173	-0.352093	0.215126	-0.315796	0.041265
FBgn0033806	70	44	41	64	47	115	27	13	27	21	34	17	0.591736	0.242698	0.0865799	0.963445
FBgn0033808	71	133	92	159	124	80	36	41	54	58	55	59	0.415072	0.407642	0.324089	0.520111
FBgn0040754	347	487	520	423	394	354	147	124	168	133	133	137	-0.0534924	0.910619	-0.104059	0.888689
FBgn0011763	2089	1548	1565	1640	1458	2080	433	366	475	427	394	489	0.128568	0.740927	0.0385365	0.964
FBgn0033813	272	243	254	370	389	314	85	62	106	117	86	135	0.610788	0.0208413	0.359275	0.333996
FBgn0033815	8	3	8	1	9	7	0	2	0	2	0	0	-0.00391715	0.997736	-0.00280846	NA
FBgn0033820	14	8	4	18	44	5	1	3	0	13	6	6	1.00825	0.159731	0.613868	0.109477
FBgn0033821	2159	2921	2459	2656	5056	3721	1	1	2	8	5	12	0.721214	0.0266119	0.682745	0.0694581
FBgn0033827	251	307	298	63	112	110	42	56	81	12	27	35	-1.33838	4.63406e-06	-0.868516	0.0106167
FBgn0033826	9053	9124	10415	15103	31549	21612	8845	8609	10373	11012	10361	12371	1.32462	9.50771e-06	0.271798	0.0216915
FBgn0033816	557	804	651	800	713	895	321	363	318	301	314	322	0.39457	0.137944	-0.0940902	0.895995
FBgn0033814	4414	4942	4259	2741	2796	3296	1176	1032	1465	1020	957	1387	-0.464277	0.0179691	-0.122204	0.773312
FBgn0033812	3052	4439	4438	6255	5567	5568	1702	1472	1600	1641	1622	1563	0.669903	0.00618041	0.0185948	0.988659
FBgn0043010	288	260	306	147	190	240	21	26	28	27	22	32	-0.400527	0.242009	0.0736671	0.969074
FBgn0033799	669	995	901	234	232	252	178	180	246	122	120	134	-1.61914	1.18281e-13	-0.613942	0.00220826
FBgn0033798	70	111	95	42	65	47	23	27	25	31	38	36	-0.61693	0.150277	0.351248	0.558807
FBgn0020370	3573	4043	3185	3925	2465	4161	1485	1494	1848	1589	1495	1904	0.101792	0.805158	0.0448546	0.933559
FBgn0000181	12046	12605	13560	9813	10010	8715	3609	3529	3816	3939	3606	4048	-0.259216	0.336476	0.0773654	0.855205
FBgn0002069	5055	6095	5938	7570	8489	7956	1392	1225	1492	1850	1567	1821	0.628101	0.00244534	0.337919	0.0254881
FBgn0033782	5571	8539	7131	3746	3441	3904	1704	1775	1982	1499	1483	1638	-0.759771	0.000635878	-0.231103	0.199752
FBgn0033785	57	74	47	102	85	139	11	18	26	36	60	83	0.941408	0.00562028	1.13479	0.000287067
FBgn0033787	42378	51469	53667	26281	41641	27562	13091	13913	13206	11829	12618	12005	-0.436481	0.208726	-0.132359	0.773257
FBgn0033789	11025	10108	12511	5741	5523	7975	2701	2922	5043	594	761	1185	-0.645391	0.00654397	-1.75999	1.41785e-17
FBgn0033788	80895	77739	95998	71654	92040	106367	10190	10629	15013	10554	11021	16003	0.22151	0.523925	0.0624068	0.934076
FBgn0005624	273	245	193	200	114	210	99	78	111	89	102	97	-0.284154	0.506896	0.00982333	0.996656
FBgn0004512	15125	17692	16121	20538	16510	17825	6805	6200	9899	10092	9299	13125	0.307646	0.186069	0.47959	0.00577587
FBgn0050487	5	1	3	1	7	24	0	1	2	3	2	6	0.947035	0.220277	0.294731	0.564347
FBgn0033784	296	312	348	285	247	329	104	109	180	109	109	178	-0.00828364	0.98743	0.010137	0.996656
FBgn0033783	2401	2413	2146	2015	2029	2247	650	595	739	702	611	741	0.00441106	0.990858	0.0489957	0.933559
FBgn0033777	16918	19223	20393	12812	15435	14290	5061	4883	7661	5111	5022	7277	-0.248344	0.388022	-0.0111375	0.995251
FBgn0050486	166	218	100	2	4	14	38	40	59	0	8	10	-3.62666	4.2995e-18	-1.59301	1.83602e-07
FBgn0050488	273	324	198	6	11	17	44	55	81	4	4	7	-3.90708	1.69803e-31	-2.14608	2.0883e-14
FBgn0033775	1128	1280	1379	1092	1149	895	546	459	553	481	490	644	-0.110397	0.782208	0.042639	0.959405
FBgn0011592	1704	1566	1164	1386	1043	1857	514	584	623	522	509	637	0.0850771	0.854976	-0.0483302	0.946231
FBgn0033753	22	21	15	29	16	11	1	3	8	5	7	5	0.0842299	0.9267	0.160305	0.887361
FBgn0033755	817	799	893	759	700	801	158	147	202	159	123	202	-0.00468432	0.990931	-0.0655326	0.944286
FBgn0027356	593	1520	1058	2240	1727	1138	528	481	397	527	506	475	0.77267	0.0612991	0.0842468	0.925476
FBgn0028683	84	135	120	144	145	122	24	15	19	18	13	9	0.408156	0.294283	-0.298501	0.714339
FBgn0011604	693	612	480	523	510	565	181	167	197	203	160	179	-0.00827371	0.98743	-0.00468344	0.998126
FBgn0033762	1419	1504	1387	1509	1292	1493	534	504	610	560	503	679	0.139771	0.604955	0.0718117	0.891996
FBgn0026741	310	467	436	436	436	366	69	46	51	40	43	58	0.178397	0.663321	-0.194681	0.82193
FBgn0020930	232	191	227	163	165	194	61	79	117	85	80	96	-0.164345	0.674073	0.0286025	0.988659
FBgn0033774	1223819	1164151	1139658	2128538	2481888	2723013	264236	325110	313460	345200	413868	404116	1.17484	6.14887e-11	0.339141	0.14684
FBgn0026619	846	979	992	2251	1907	2097	433	387	504	842	695	1009	1.26624	9.51725e-13	0.889342	1.86352e-11
FBgn0033773	14	12	13	8	10	10	3	6	1	2	3	0	-0.247713	0.783205	-0.161687	0.845744
[truncated: 5,475 more rows]

## Sheet: ASE SU58xZI197
FBgn	par_SU58_1	par_SU58_2	par_SU58_3	par_ZI197_1	par_ZI197_2	par_ZI197_3	hyb_SU58_1	hyb_SU58_2	hyb_SU58_3	hyb_ZI197_1	hyb_ZI197_2	hyb_ZI197_3	par_log2(SU58/ZI197)	par_padj	hyb_log2(SU58/ZI197)	hyb_padj
FBgn0046113	147	145	104	113	151	103	56	78	69	64	105	61	0.0458892	0.903491	-0.769516	0.055924
FBgn0020305	833	727	540	405	546	588	21	22	26	21	35	22	-0.286302	0.156962	-0.237365	0.841118
FBgn0029095	223	282	219	240	289	275	37	36	40	47	43	53	0.292779	0.176524	0.0110931	0.999798
FBgn0031287	233	228	185	166	161	178	23	10	21	15	39	27	-0.186599	0.479028	0.0849857	0.967864
FBgn0020304	1629	1909	1418	1832	2488	1946	285	378	359	403	490	590	0.480253	0.00106186	-0.0554992	0.96749
FBgn0031286	396	350	323	322	351	356	14	7	21	33	20	19	0.0971748	0.679514	-0.219333	0.832758
FBgn0031284	446	390	332	345	384	358	141	131	120	168	178	166	0.0538645	0.828889	0.010992	0.999798
FBgn0031281	179	165	124	87	147	124	38	50	35	33	43	51	-0.228802	0.452239	0.305303	0.745326
FBgn0004611	532	753	521	362	555	443	20	22	13	14	25	14	-0.256003	0.283693	-0.112662	0.951963
FBgn0053127	20219	21612	15728	20689	19153	16783	520	322	467	351	304	407	0.148779	0.536667	0.527562	0.00151427
FBgn0031256	2636	2557	2319	2505	2808	2943	346	165	190	391	202	197	0.284042	0.0262074	-0.0190032	0.984014
FBgn0027592	686	647	533	392	502	520	93	85	87	81	86	83	-0.245172	0.142136	-0.160471	0.839839
FBgn0003963	1364	1237	1320	65	168	152	297	225	446	49	39	39	-3.04089	7.69996e-41	-0.125217	0.947749
FBgn0031266	1402	1606	1172	808	994	980	179	159	130	162	152	180	-0.42621	0.00137139	-1.78126	1.91667e-15
FBgn0031268	113	124	109	106	93	84	30	53	73	28	65	57	-0.118067	0.758813	-0.312572	0.572731
FBgn0013323	2	2	6	7	1	6	0	0	1	1	0	0	0.256272	0.738066	0.131148	0.953817
FBgn0031267	650	998	542	224	284	253	84	59	96	42	73	76	-1.30172	1.89609e-10	0.127997	0.953817
FBgn0031260	4797	4469	4520	4957	5716	5206	1682	755	1004	1688	1133	1176	0.345536	0.0151176	-0.0570052	0.967864
FBgn0010602	2776	2870	2552	1838	2195	2151	675	457	518	573	551	524	-0.255404	0.0395927	0.056821	0.953817
FBgn0043364	1506	1544	1442	851	1833	1480	13	6	6	13	7	4	0.00761503	0.983063	0.157488	0.933758
FBgn0031258	354	340	378	257	424	388	2	3	9	6	5	10	0.115011	0.696669	0.0137812	0.999798
FBgn0015924	3696	3617	2893	4591	4435	3464	885	539	639	992	791	815	0.449972	0.0237062	0.0967885	0.925333
FBgn0031253	242	297	143	159	141	161	12	7	24	13	13	24	-0.354459	0.269615	0.104382	0.967864
FBgn0031251	64	68	53	27	50	53	0	2	1	1	3	1	-0.334004	0.421637	0.100738	0.933764
FBgn0031249	147159	182326	152523	212989	194883	168903	18249	13464	27973	18760	19737	33325	0.411128	0.0494331	0.117159	0.953817
FBgn0031248	23519	28100	23443	1157	1154	1227	1868	1570	4234	2	4	7	-4.16574	3.7705e-223	0.361019	0.38113
FBgn0067779	871	1003	808	710	1157	992	28	49	36	33	39	39	0.223251	0.259827	-0.151268	0.929147
FBgn0031213	353	356	381	318	450	419	3	9	10	5	10	15	0.247376	0.268383	0.236445	0.863577
FBgn0031217	1460	1429	1273	1069	1267	1086	115	64	72	100	81	69	-0.128105	0.455653	2.49204	6.96928e-24
FBgn0031233	1207	1391	1180	865	1088	1041	33	54	38	25	53	57	-0.186665	0.248883	0.0766367	0.955476
FBgn0003444	230	204	197	119	198	186	12	18	11	13	26	10	-0.184403	0.524764	-0.124444	0.953817
FBgn0020622	1871	1601	1479	1289	2185	1985	71	51	90	79	71	108	0.267495	0.181136	0.0533988	0.958976
FBgn0031245	8544	8088	6065	11689	10478	9141	883	741	656	989	937	875	0.623876	0.000966516	0.0642351	0.978513
FBgn0031244	940	1024	721	1222	1173	930	257	340	286	294	455	416	0.467779	0.0273105	-0.0387813	0.967864
FBgn0031238	462	479	343	259	294	414	55	56	56	61	88	68	-0.243669	0.342279	0.380609	0.0369581
FBgn0031232	18	12	21	9	14	17	1	0	0	2	5	1	-0.171799	0.806353	-0.0532997	0.983913
FBgn0051974	9184	7140	5497	11223	13090	11718	41	31	54	28	46	29	0.868636	2.96548e-08	0.132947	0.855325
FBgn0026787	2787	2511	2109	2127	2362	2012	450	358	449	412	406	407	-0.0258302	0.90792	0.205944	0.631449
FBgn0002931	46	39	82	61	54	55	3	1	2	2	1	5	0.126709	0.827763	0.0780871	0.947767
FBgn0002121	10834	10323	9802	9509	12485	10646	296	261	297	348	327	365	0.217051	0.114647	0.231812	0.468815
FBgn0031670	2273	2220	1723	2188	1991	1852	755	749	747	800	832	836	0.127616	0.600327	0.36206	0.693841
FBgn0000299	240	120	42	184	247	157	13	44	17	22	36	36	0.621937	0.189844	-0.0368395	0.970773
FBgn0031682	1170	1370	1024	753	857	793	275	394	394	369	485	436	-0.403444	0.00569076	-0.322498	0.747549
FBgn0031683	1413	1265	1157	765	935	841	177	163	169	160	196	191	-0.436326	0.000850944	0.276744	0.824062
FBgn0031684	1914	1827	1396	1907	1944	1593	629	549	674	730	688	761	0.248405	0.226582	-0.50613	0.000513246
FBgn0031681	1527	1470	1416	830	1270	1341	350	288	265	371	269	319	-0.221652	0.280178	-0.145114	0.713943
FBgn0028694	2767	3059	2158	2831	2629	2642	414	338	340	428	358	370	0.19028	0.35649	0.3546	0.507176
FBgn0031678	99	152	111	120	145	198	9	9	4	15	16	25	0.465545	0.131126	0.152862	0.893573
FBgn0022023	6197	6387	5253	5361	6707	6206	1366	1195	1234	1367	1491	1446	0.184294	0.104243	-0.333891	0.442595
FBgn0031673	486	454	344	307	409	417	36	31	38	62	58	40	-0.0271429	0.915941	-0.11517	0.953817
FBgn0016075	122	86	29	114	128	95	11	23	10	15	39	27	0.605615	0.172087	-0.152434	0.898389
FBgn0053113	9591	10899	9537	11646	13198	10376	1611	1151	1221	1524	1389	1426	0.375322	0.0268314	0.766514	2.52822e-07
FBgn0031693	3381	3369	2701	3621	4065	3894	1093	896	874	1336	1306	1172	0.446829	6.32591e-05	0.0408662	0.967864
FBgn0031694	125	192	121	149	207	237	51	39	32	79	79	75	0.551005	0.0409736	0.280733	0.690921
FBgn0031695	398	497	373	397	348	321	74	173	131	99	283	230	-0.0759114	0.811569	-0.111477	0.90264
FBgn0031696	834	760	701	452	674	566	110	94	117	119	85	129	-0.292755	0.0857977	-0.27792	0.353129
FBgn0016076	6778	5922	5516	3006	4081	4323	1203	1267	1254	1065	993	1081	-0.523985	0.000113694	0.0039486	0.999798
FBgn0031701	13	56	13	13	9	16	0	2	2	4	10	6	-0.60539	0.334	0.487478	0.408324
FBgn0031703	1890	1881	1064	1675	1861	1729	834	761	553	740	575	464	0.290606	0.197165	-0.0997697	0.893165
FBgn0031700	10	9	6	9	13	17	0	0	0	0	1	0	0.546963	0.38151	-0.0560258	0.971511
FBgn0031698	1367	1087	1099	698	1149	972	268	204	244	230	174	230	-0.194556	0.381207	0.0780155	0.972183
FBgn0000228	1295	1270	1241	725	1123	1045	173	191	169	173	208	225	-0.25811	0.162255	-0.00389286	0.999798
FBgn0003716	5867	6730	4780	4024	5412	6181	1206	1556	1422	1340	1719	1510	-0.00534866	0.983357	-0.116558	0.956822
FBgn0031707	10	10	5	36	40	36	3	0	2	4	9	11	1.85109	7.05782e-06	0.135068	0.896408
FBgn0000318	6262	6384	4448	8816	8103	7033	1793	1734	1808	2820	2767	2525	0.646577	0.0004901	-0.402727	0.10601
FBgn0031711	1534	1699	1399	1134	1444	1380	159	157	141	162	150	179	-0.0780922	0.647251	-0.0749167	0.977366
FBgn0051989	141	161	134	95	77	127	30	30	39	26	47	61	-0.35941	0.274335	0.00757104	0.999687
FBgn0051648	444	387	296	353	380	318	118	134	124	184	144	163	0.0649858	0.821446	NA	NA
FBgn0051915	70	66	58	45	35	50	13	20	17	26	18	28	-0.373591	0.34662	0.172181	0.743561
FBgn0002525	819	737	765	612	751	960	128	109	77	133	109	105	0.134657	0.602886	-0.156014	0.846807
FBgn0031717	1798	2082	1453	904	1028	1021	159	166	174	96	113	98	-0.680121	2.70296e-07	-0.105134	0.866178
FBgn0004620	58	79	49	38	41	20	23	43	15	15	23	13	-0.635173	0.136322	-0.0693214	0.97293
FBgn0014189	2443	2540	2077	1571	1943	2110	316	258	250	299	271	285	-0.176593	0.233001	0.085087	0.9432
FBgn0031713	1239	1142	978	1344	1234	1200	267	253	246	389	283	286	0.330042	0.0821642	0.0313948	0.986938
FBgn0031710	651	739	500	723	774	734	202	211	219	342	305	306	0.396393	0.0199842	0.818286	1.31478e-06
FBgn0031708	1175	1150	893	913	1063	970	68	87	77	80	84	111	0.0312996	0.878175	0.171968	0.821805
FBgn0024191	213	279	204	111	142	184	48	36	53	42	34	42	-0.49943	0.0509297	-0.141033	0.720372
FBgn0031736	1063	997	748	467	603	672	181	185	163	195	195	208	-0.523217	0.00104196	0.112604	0.842497
FBgn0031740	394	402	342	229	298	245	70	71	77	60	70	83	-0.400383	0.0235212	0.0302905	0.989751
FBgn0031741	14034	13660	12692	29240	34010	31191	3523	5201	4761	12769	10920	12619	1.35954	9.48879e-40	-0.0829223	0.967864
FBgn0043362	1005	991	799	594	774	852	137	242	199	167	202	204	-0.180465	0.311715	0.121765	0.929863
FBgn0001128	11706	10015	8593	9591	10588	9721	3121	1985	2288	3529	2031	2067	0.139452	0.419145	0.35975	0.193175
FBgn0031752	1968	2285	1900	1265	2051	2047	282	335	331	324	360	417	-0.0642842	0.800457	-0.562683	0.3169
FBgn0031745	223	225	246	55	97	99	32	44	28	23	8	10	-1.2638	1.56554e-07	0.069697	0.977066
FBgn0031739	234	317	251	201	248	212	48	68	103	83	92	89	-0.125381	0.663858	-0.214488	0.495879
FBgn0031738	1661	1662	1536	1986	2444	2654	595	414	529	642	503	597	0.677227	4.09103e-08	-1.16397	0.00123466
FBgn0031737	58	84	53	54	34	28	8	15	10	4	3	9	-0.476534	0.302919	0.0317474	0.97293
FBgn0031734	158	130	82	102	81	70	20	48	44	17	40	29	-0.323623	0.410075	0.0401799	0.972183
FBgn0031732	5038	4886	4203	2931	2984	2586	617	633	801	615	648	646	-0.557263	0.00020755	-0.0409081	0.986938
FBgn0031731	56	125	66	20	15	24	25	14	10	4	6	6	-1.58299	3.9278e-05	0.20162	0.824077
FBgn0001942	43150	42361	33977	45596	49645	44969	2284	2243	2367	2764	2459	2752	0.387876	0.00223291	-0.515385	0.28762
FBgn0001941	11869	13066	10637	14278	13439	11567	3376	3276	3614	3963	3931	4356	0.303738	0.127244	-0.00583576	0.999798
FBgn0031760	184	202	212	79	89	85	12	5	8	6	9	6	-1.042	5.43912e-06	0.559659	0.0663062
FBgn0051643	649	591	500	366	472	438	96	151	134	130	158	138	-0.290832	0.0699029	0.345687	0.693841
FBgn0031769	257	296	255	238	305	277	53	54	47	58	91	103	0.162396	0.485665	0.0706939	0.953817
FBgn0031774	259	240	195	308	311	307	96	92	79	155	133	147	0.562056	0.00262575	-0.140316	0.92786
FBgn0031776	308	357	299	274	275	311	1	1	2	0	0	0	-0.0091826	0.976147	-0.120736	0.925778
FBgn0031782	161	197	158	124	147	109	32	29	29	45	27	42	-0.273569	0.340125	0.0658832	0.97293
[truncated: 7,131 more rows]

## Sheet: ASE SU58xZI418
FBgn	par_SU58_1	par_SU58_2	par_SU58_3	par_ZI418_1	par_ZI418_2	par_ZI418_3	hyb_SU58_1	hyb_SU58_2	hyb_SU58_3	hyb_ZI418_1	hyb_ZI418_2	hyb_ZI418_3	par_log2(SU58/ZI418)	par_padj	hyb_log2(SU58/ZI418)	hyb_padj
[truncated: 7,229 more rows]

[truncated: 5 more sheets: ASE SU26 x ZI197 (sub-sampled), ASE SU26 x ZI418 (sub-sampled) , ASE SU58 xZI197 (sub-sampled), ASE SU58 x ZI418 (sub-sampled), Norm Counts & h]
