# Supplementary material for: Pervasive tissue-, genetic background-, and allele-specific gene expression effects in Drosophila melanogaster
Source: PLoS Genet. 2024 Aug 23;20(8):e1011257. doi: 10.1371/journal.pgen.1011257 (PMC11376557; doi:10.1371/journal.pgen.1011257)
Supplement: S4 Data — (XLSX) [file pgen.1011257.s031.xlsx]

## Sheet: ASE SU26xZI197
FBgn	par_SU26_1	par_SU26_2	par_SU26_3	par_ZI197_1	par_ZI197_2	par_ZI197_3	hyb_SU26_1	hyb_SU26_2	hyb_SU26_3	hyb_ZI197_1	hyb_ZI197_2	hyb_ZI197_3	par_log2(SU26/ZI197)	par_padj	hyb_log2(SU26/ZI197)	hyb_padj
FBgn0046113	906	720	591	351	599	536	267	305	268	191	262	196	-0.436501	0.0579822	-0.451998	0.0781894
FBgn0020305	471	420	427	325	470	400	209	177	158	187	124	180	-0.0217826	0.943638	-0.295425	0.270461
FBgn0029095	9690	7996	8067	5307	5424	6585	2869	2220	2026	2674	2042	2780	-0.44631	1.8218e-06	-0.10288	0.529679
FBgn0031287	284	259	204	165	196	147	55	71	53	65	80	89	-0.398182	0.131808	0.140722	0.850012
FBgn0020304	7842	7001	6634	8388	8812	10103	2718	2177	1971	3578	3266	3892	0.467845	6.1936e-13	0.45752	1.50649e-07
FBgn0031286	515	436	405	362	437	449	117	104	86	114	108	137	0.00465133	0.985037	0.0388447	0.961559
FBgn0031284	247	251	195	212	294	251	120	114	86	110	131	142	0.244222	0.325724	0.0733982	0.925806
FBgn0031281	273	295	299	228	285	278	175	126	103	128	119	144	-0.0180638	0.957498	-0.176403	0.685629
FBgn0026438	62	72	51	38	50	44	11	16	14	3	10	13	-0.324237	0.45787	-0.264316	0.602437
FBgn0004611	5005	5143	4079	4002	3859	4202	414	360	337	352	359	430	-0.105617	0.46457	-0.130124	0.700538
FBgn0053127	227	2671	60	24	51	32	26	18	22	20	13	35	-1.24031	0.0265553	-0.079124	0.938552
FBgn0000061	92	69	64	101	76	55	15	16	10	14	11	20	0.178392	0.746713	-0.0229792	0.984108
FBgn0003278	392	356	226	275	379	408	12	9	7	12	13	18	0.2421	0.396338	0.161745	0.829282
FBgn0002593	45421	43281	39688	28039	34804	38178	9244	6615	6716	9164	6925	9134	-0.228138	0.00680146	-0.0198355	0.951075
FBgn0031256	1900	1941	1486	1845	2016	2023	236	146	183	264	154	196	0.270713	0.024307	-0.0567763	0.938552
FBgn0027592	941	943	846	692	824	821	217	172	151	168	161	173	-0.101588	0.484219	-0.239771	0.433347
FBgn0003963	378	296	310	196	204	243	114	97	107	93	73	84	-0.477284	0.0102647	-0.431317	0.136142
FBgn0031265	386	400	333	370	459	459	20	24	13	28	22	25	0.318564	0.0459301	0.106341	0.915365
FBgn0031266	2196	2206	2032	1354	1433	1637	637	462	422	589	451	543	-0.417195	4.29496e-06	-0.10784	0.706831
FBgn0031268	1995	1699	1759	1217	1524	1435	903	771	719	818	798	888	-0.26024	0.0355986	-0.106225	0.695634
FBgn0013323	99	72	51	53	58	53	35	13	24	23	18	36	-0.260152	0.572812	-0.0378644	0.97484
FBgn0031267	524	525	507	347	407	372	124	98	86	115	90	99	-0.337489	0.0425639	-0.157758	0.767602
FBgn0021874	686	537	531	428	584	594	71	54	27	69	55	68	-0.006296	0.982636	0.129266	0.871751
FBgn0031264	361	430	274	156	223	237	96	81	90	103	98	91	-0.640667	0.00724881	-0.0414212	0.961614
FBgn0031260	2735	3069	1750	2435	2616	2240	806	638	544	909	621	867	0.09052	0.763804	0.0831536	0.790277
FBgn0010602	3008	2572	2186	2005	2390	2522	1127	870	846	1249	1019	1347	-0.0395536	0.793751	0.158715	0.320584
FBgn0043364	4674	4626	4461	3769	4537	4655	992	798	699	934	726	967	0.0306736	0.827396	-0.0983627	0.674843
FBgn0031258	886	1067	848	598	629	774	175	183	138	150	150	138	-0.361099	0.0292563	-0.299427	0.332852
FBgn0015924	9165	8745	8052	9361	10814	11715	2236	1870	1584	2308	1962	2282	0.415531	8.48297e-13	0.0274146	0.938368
FBgn0031253	188	138	181	143	196	195	47	27	26	30	29	46	0.178334	0.590612	-0.0532667	0.958767
FBgn0031252	61	38	23	21	12	18	3	1	4	2	0	0	-0.82654	0.123024	-0.133795	NA
FBgn0031251	701	501	636	516	720	844	103	91	76	118	122	110	0.275683	0.25809	0.167013	0.756191
FBgn0031250	1340	1319	1103	999	1147	1190	144	123	144	174	147	186	-0.0483642	0.735404	0.0899319	0.892196
FBgn0031249	3	273	0	10	25	29	0	0	0	0	0	9	-0.304312	NA	0.0997915	NA
FBgn0067779	1549	1486	1300	1177	1424	1468	121	133	134	168	141	155	0.0305674	0.831575	0.0451438	0.955555
FBgn0031213	480	428	456	463	493	466	20	18	13	35	28	21	0.181731	0.35915	0.274235	0.62431
FBgn0031214	29	30	53	42	25	36	1	6	0	5	6	3	-0.00863506	0.9911	0.0960852	0.856681
FBgn0031216	1814	2052	2288	2099	2357	3225	399	302	274	438	324	452	0.403911	0.0496768	0.126714	0.681314
FBgn0031217	852	1051	786	710	751	696	312	221	198	364	280	312	-0.184497	0.397613	0.199848	0.468615
FBgn0001142	4638	4078	2797	2928	3312	2596	631	527	536	834	764	930	-0.226257	0.332399	0.370551	0.00713028
FBgn0031224	728	612	567	484	563	471	211	179	171	196	171	215	-0.191269	0.338594	-0.116158	0.801605
FBgn0031228	5775	5166	5212	3177	3782	3438	718	467	482	548	425	574	-0.506473	6.93763e-07	-0.263185	0.123176
FBgn0031233	1493	1451	1439	1165	1436	1521	173	135	115	216	151	158	0.0262153	0.887053	0.118046	0.83226
FBgn0003444	615	536	574	403	505	590	118	97	89	98	63	83	-0.0896429	0.685102	-0.40321	0.179734
FBgn0024352	3056	3429	2673	3070	3522	3474	330	178	171	302	194	303	0.258331	0.0360533	0.0642139	0.923997
FBgn0020622	2128	2172	2203	1672	2055	2473	375	246	219	328	224	324	0.0372432	0.867841	-0.0988433	0.831482
FBgn0031245	1362	1884	1032	1645	1932	1940	439	343	379	639	523	661	0.477434	0.0316447	0.432167	0.00281995
FBgn0031244	2312	1990	1942	1947	2357	2559	1141	805	795	1028	809	1001	0.254396	0.00795833	-0.118822	0.566776
FBgn0031238	662	584	564	398	524	532	161	106	108	117	91	127	-0.193872	0.23474	-0.280634	0.404217
FBgn0031232	99	103	91	78	136	137	6	3	9	5	10	9	0.340908	0.339178	0.054144	0.951872
FBgn0031227	169	194	148	106	195	185	17	20	19	25	9	12	0.033997	0.943557	-0.21265	0.745199
FBgn0051974	166	413	76	42	85	36	16	12	11	19	14	19	-1.35481	0.00773451	0.0994697	0.919225
FBgn0026787	3276	3348	2784	2868	3429	3512	751	537	480	813	609	764	0.18144	0.0597448	0.128157	0.584202
FBgn0002931	519	495	777	561	997	973	119	107	48	164	91	83	0.540757	0.0856343	0.102284	0.909043
FBgn0051973	285	222	253	169	112	194	15	15	14	16	7	8	-0.517068	0.0886482	-0.258415	0.635612
FBgn0002121	7226	7839	7164	6021	6467	9127	374	341	295	463	358	486	0.065726	0.760498	0.168902	0.512934
FBgn0031670	2049	1952	1829	1330	1612	1711	1012	753	668	996	813	1072	-0.205249	0.033897	0.0678142	0.825516
FBgn0000299	3124	2000	1494	2377	1511	1600	354	259	406	368	252	515	-0.0880991	0.844464	-0.0613175	0.93744
FBgn0031682	351	447	321	280	322	311	140	129	124	190	147	187	-0.163947	0.530099	0.190641	0.623518
FBgn0031683	1582	1626	1319	1106	1288	1284	696	514	472	609	446	643	-0.172846	0.154735	-0.15663	0.483008
FBgn0031684	3517	3179	3585	2374	3149	3261	1861	1264	1221	2032	1403	1901	-0.115808	0.517858	0.115828	0.577095
FBgn0031681	2853	2690	2410	3380	3256	3756	1348	1041	921	1760	1366	1738	0.50941	1.3987e-08	0.36688	0.000161912
FBgn0028694	2349	2122	2137	2295	2599	3157	314	254	248	344	282	358	0.396192	0.000151645	0.0793979	0.86134
FBgn0031678	51	52	35	41	42	39	3	1	2	7	1	6	-0.0356248	0.955238	0.12237	0.797013
FBgn0022023	7956	6741	5264	5922	7068	6258	1607	1349	1266	1729	1458	1880	0.084205	0.660137	0.0752588	0.763502
FBgn0031673	665	553	454	428	556	507	224	182	130	215	182	216	-0.0335182	0.903119	0.0245208	0.974957
FBgn0016075	2222	1518	1109	1708	1099	1193	482	392	536	567	306	789	-0.0991036	0.814781	-0.00474385	0.995121
FBgn0053113	30019	27426	25099	28165	32347	36065	12390	10306	8637	15103	12813	14623	0.346559	8.66971e-10	0.261693	0.00272932
FBgn0031693	25	702	18	9	7	4	6	6	13	9	2	9	-1.08745	NA	-0.143934	0.828742
FBgn0031694	158	53	6	15	5	13	0	4	2	1	0	2	-1.243	0.0365355	-0.0775531	NA
FBgn0031695	909	693	467	367	486	469	230	321	219	239	265	244	-0.48556	0.0433889	-0.193118	0.648811
FBgn0031696	957	957	975	862	895	947	417	326	265	345	291	325	0.0243404	0.912021	-0.217633	0.348208
FBgn0016076	11095	5999	9733	4802	7199	8857	2943	3263	2790	2859	3335	4038	-0.247351	0.431659	-0.00702656	0.992754
FBgn0015031	16323	14413	14858	11229	13027	12164	7037	4776	4934	6143	4367	6240	-0.198298	0.0725744	-0.174577	0.195535
FBgn0031701	17	6	8	5	14	1	5	4	13	7	11	24	-0.207297	0.804891	0.18291	0.767239
FBgn0016920	25	34	43	23	18	19	1	1	2	5	0	0	-0.51019	0.371666	0.000704997	NA
FBgn0016660	89	52	68	39	29	57	5	4	2	10	7	7	-0.532543	0.249369	0.203158	0.676538
FBgn0031703	1562	1446	1358	958	1228	931	768	759	517	542	566	504	-0.34906	0.0449557	-0.458903	0.00800022
FBgn0031702	2163	2653	2284	958	847	960	876	607	646	977	683	850	-1.20803	4.12923e-15	0.0538298	0.900334
FBgn0031700	108	68	61	65	72	90	35	24	28	33	30	42	0.0636506	0.906719	0.0537764	0.958767
FBgn0031698	2690	2897	2984	2775	2638	3374	1139	942	795	988	939	961	0.146044	0.435955	-0.153028	0.453828
FBgn0031697	24	15	6	14	23	21	2	2	2	0	1	2	0.352565	0.619405	-0.0789521	NA
FBgn0000228	2681	2613	2839	1856	1888	2269	850	772	669	826	679	698	-0.317286	0.0222466	-0.223944	0.210488
FBgn0003716	4518	4840	3764	3332	3653	3855	2279	1798	1897	2077	1628	2110	-0.148504	0.211982	-0.220788	0.080013
FBgn0031707	29	17	20	11	12	12	6	6	3	5	2	9	-0.581976	0.326128	-0.0215491	0.983131
FBgn0000318	3487	3390	3076	2603	3284	3455	1483	1067	989	1415	1105	1456	0.0259754	0.859161	-0.00564937	0.990947
FBgn0031711	1370	1259	963	917	999	993	551	447	385	583	465	543	-0.167596	0.29373	0.0247972	0.958767
FBgn0051989	300	256	256	293	331	297	101	95	90	116	92	169	0.302231	0.132321	0.153892	0.790277
FBgn0051648	389	343	322	342	442	345	188	143	158	236	204	269	0.221876	0.33862	0.309242	0.210852
FBgn0051915	143	124	92	128	108	142	70	69	34	59	42	69	0.1979	0.578562	-0.138079	0.855734
FBgn0002525	1185	1247	1020	953	964	1179	235	213	196	221	218	298	-0.0344027	0.859605	0.00644265	0.992754
FBgn0031717	342	462	310	182	212	189	157	77	114	141	105	155	-0.77078	0.000894012	0.0238011	0.981423
FBgn0004620	1304	1011	1140	671	777	914	334	354	287	360	362	400	-0.424603	0.00352376	0.0153942	0.983315
FBgn0014189	3002	2903	2680	2226	2645	2935	1141	876	804	940	784	904	-0.0194755	0.890843	-0.264678	0.0325846
FBgn0031713	1992	1810	1628	1521	1806	1883	883	684	637	899	686	836	0.0632897	0.57422	-0.0414477	0.919225
FBgn0031710	1039	907	1085	897	1054	1173	576	379	400	640	553	657	0.151804	0.431746	0.263662	0.119869
FBgn0031708	1550	1143	1119	967	1161	1112	147	130	107	142	121	126	-0.102132	0.588224	-0.132287	0.801605
FBgn0024191	459	462	463	322	382	433	166	145	107	172	142	138	-0.166954	0.396654	-0.0469191	0.950323
FBgn0031736	824	743	562	584	726	638	223	173	170	236	218	215	0.0059426	0.984465	0.0621206	0.923079
FBgn0031735	9	7	15	6	9	7	0	1	1	0	1	0	-0.236195	0.768578	-0.0250835	NA
FBgn0051913	1	6	4	12	6	11	0	0	0	1	1	1	0.718348	0.283222	0.0537449	NA
FBgn0031740	508	460	478	390	492	507	238	179	127	233	180	211	0.0574571	0.793062	0.0320168	0.963881
FBgn0031741	1194	4695	419	133	258	192	279	247	203	195	160	257	-1.62233	0.0042548	-0.388821	0.0730368
FBgn0043362	1518	2210	2127	1669	1724	2504	831	621	515	806	682	730	0.10119	0.76134	0.0101759	0.984683
FBgn0001128	15647	15234	12696	7588	8148	8066	4617	3339	3367	3719	2835	3890	-0.737355	1.11746e-19	-0.290003	0.00242111
FBgn0031752	2822	2677	2663	2315	2342	2800	1050	846	727	1082	861	1101	-0.0110387	0.950126	0.0356425	0.926342
FBgn0031745	905	595	534	458	546	478	227	192	173	215	177	183	-0.302909	0.214406	-0.193975	0.567186
FBgn0031739	200	178	221	256	307	290	87	99	77	140	133	193	0.601272	0.00628606	0.506277	0.0506139
FBgn0031738	988	1095	1278	2805	2722	3173	784	608	500	1059	870	1296	1.44124	3.65247e-18	0.560707	4.43602e-06
FBgn0031737	363	164	208	2128	2650	2996	104	84	66	731	472	699	3.34829	1.44969e-51	2.42838	9.7648e-62
FBgn0031734	7412	5498	5119	4591	5140	6491	2585	2173	1885	2781	2604	3108	-0.0272643	0.906442	0.173512	0.199065
FBgn0031732	133	691	24	1	23	11	9	6	13	13	10	14	-1.08321	0.0513455	0.060575	0.95082
FBgn0003980	72	1222	2	56	6	0	1	4	12	0	5	34	-0.388937	0.42037	0.122344	0.825516
FBgn0001942	57035	48259	47970	40964	49820	58684	10171	7659	7196	10297	8197	10508	0.0788487	0.560542	0.0347092	0.89044
FBgn0001941	5263	6869	4594	4123	4669	5045	2237	1672	1583	2289	1753	2365	-0.148311	0.464451	0.0413262	0.894124
FBgn0031760	643	566	577	331	426	434	244	185	177	187	163	187	-0.458789	0.00146685	-0.309094	0.195535
FBgn0051643	564	620	642	442	533	588	242	204	170	289	204	202	-0.113118	0.631227	-0.00216734	0.9967
FBgn0031769	728	660	556	496	575	674	269	251	201	279	270	326	-0.0328639	0.877822	0.0906173	0.852577
FBgn0031772	581	554	540	400	538	579	225	183	194	237	198	204	-0.0294316	0.908559	-0.0854669	0.882047
FBgn0031774	388	377	402	494	500	565	243	175	135	268	219	264	0.52529	0.000889496	0.24876	0.363971
FBgn0031776	305	303	294	219	306	248	4	1	0	2	1	3	-0.0992801	0.735456	0.0137265	NA
FBgn0031782	409	348	287	236	277	202	150	112	124	114	140	132	-0.387001	0.129794	-0.135806	0.815112
FBgn0031779	825	795	857	731	799	973	451	354	325	489	394	470	0.124493	0.513943	0.0776495	0.842955
FBgn0031777	237	217	179	188	241	201	121	88	91	115	79	112	0.119153	0.682593	-0.12758	0.835269
FBgn0031775	38	22	14	42	52	53	5	10	5	14	14	16	0.932436	0.0412781	0.295606	0.536306
FBgn0031773	374	351	327	336	432	412	119	122	116	172	139	170	0.281392	0.0950926	0.195175	0.637026
FBgn0031771	16751	14259	15290	12722	15919	16825	2604	1905	1946	2935	2211	2971	0.0885045	0.514697	0.142834	0.320584
FBgn0000052	825	671	430	499	439	519	248	212	242	283	220	283	-0.243044	0.397613	-0.0319992	0.961338
FBgn0031766	86	95	103	114	116	100	36	36	27	57	60	53	0.314393	0.391183	0.400717	0.311865
FBgn0025742	2279	2051	1954	1776	1934	1969	1184	930	877	1196	935	1225	-0.0200322	0.889837	-0.0154414	0.969941
FBgn0031764	323	306	286	261	281	275	72	42	49	53	49	74	-0.0363482	0.893833	-0.0421789	0.965121
FBgn0001170	130	170	167	34	33	27	52	24	34	19	18	12	-1.9654	4.20642e-10	-0.673919	0.0351443
FBgn0001089	1100	1345	764	2010	2409	2484	574	534	443	1159	937	1129	1.19748	1.06549e-11	0.828298	2.40241e-14
FBgn0031759	5067	5062	5240	4502	4532	5637	1551	1232	1058	1459	1280	1381	0.0462395	0.801243	-0.0647284	0.825897
FBgn0000308	19865	17544	12392	13604	16099	16427	4390	3379	2635	1883	1598	1597	0.0241593	0.918147	-1.13816	2.11501e-29
FBgn0031756	39	35	2	6	9	9	0	3	1	0	0	1	-0.739477	0.266802	-0.0691373	NA
FBgn0003979	134	2493	2	98	35	7	0	13	46	3	9	154	-0.573724	0.277002	0.0467511	0.911156
FBgn0026755	22	65	5	4	17	2	0	0	0	1	3	5	-0.801486	0.217611	0.15947	NA
FBgn0031791	65	70	43	12	13	8	22	8	8	14	9	15	-1.83517	1.46294e-05	-0.0480264	0.961911
FBgn0015623	9730	11654	8791	14125	16576	16781	3767	3070	2872	4756	3992	5285	0.765927	3.05355e-11	0.338343	0.000140375
FBgn0031805	34	33	10	15	16	7	9	7	8	5	8	9	-0.545056	0.417275	-0.080218	0.929419
FBgn0031808	19	17	12	20	15	8	2	2	2	1	5	10	0.0064547	0.993248	0.155622	0.716264
FBgn0031811	68	40	35	7	4	16	0	2	0	1	1	1	-1.62051	0.00127046	0.0128652	NA
FBgn0031815	2399	2504	1891	2078	2235	2187	1046	826	853	1253	1027	1295	0.0670435	0.699356	0.19743	0.18862
FBgn0031820	2040	1998	1935	2045	2182	2466	679	573	446	736	598	712	0.28135	0.00322325	0.0903668	0.772921
FBgn0027496	1909	1693	1544	1311	1430	1595	998	763	725	984	668	985	-0.121796	0.226288	-0.0973948	0.719767
FBgn0051638	830	883	883	650	768	793	430	340	289	402	326	433	-0.115392	0.536638	-0.0404872	0.938552
FBgn0031824	1911	1731	1768	1109	1255	1421	776	583	531	803	606	655	-0.394479	8.22664e-05	-0.0424674	0.928129
FBgn0031822	253	247	297	150	208	193	165	118	141	130	114	135	-0.40497	0.124035	-0.290105	0.358578
FBgn0031821	103	51	64	21	15	33	11	15	6	11	9	8	-1.25069	0.00437542	-0.114979	0.893846
FBgn0031818	1306	1255	1206	907	1072	1237	674	538	436	616	491	695	-0.111661	0.428559	-0.0449301	0.923628
FBgn0031817	346	383	309	300	355	308	132	104	105	144	116	145	0.0182504	0.954468	0.0548086	0.940582
FBgn0031816	838	728	708	1578	2293	2298	604	496	433	578	475	563	1.52875	1.1279e-32	-0.0955881	0.75482
FBgn0031814	4064	3714	3784	2438	2659	2907	1716	1506	1356	1567	1363	1665	-0.40809	1.56482e-06	-0.172378	0.234162
FBgn0011722	4961	3811	3279	9702	11220	20211	2248	2099	1374	2156	2783	3399	1.79635	1.12053e-17	0.30205	0.424422
FBgn0031801	15230	14470	12312	21476	26640	21041	9896	7338	6592	13230	9932	12008	0.838815	3.95471e-11	0.380045	2.11711e-06
FBgn0031800	235	111	85	52	46	52	36	25	31	17	8	10	-1.15828	0.0039295	-0.751256	0.0142565
FBgn0031799	1528	1555	1518	1346	1438	1981	787	657	578	787	600	738	0.156537	0.400355	-0.105081	0.675038
FBgn0031826	8	5	6	5	11	8	1	0	0	3	3	2	0.259242	0.749738	0.139747	NA
FBgn0051637	2792	2569	2592	2370	2593	2935	1274	1010	914	1219	1063	1284	0.107885	0.330064	-0.0173665	0.965121
FBgn0031830	21938	18688	20625	13861	16637	17449	8857	6029	6272	8515	6306	8402	-0.234826	0.0349953	-0.0425127	0.89044
FBgn0031836	6525	4730	4844	3489	4278	4286	2371	2048	1682	1983	1802	2138	-0.286597	0.031554	-0.210199	0.0938376
FBgn0028467	1886	1895	1798	1700	1936	2069	643	505	509	636	562	696	0.149631	0.169812	0.0111963	0.983488
FBgn0031851	393	319	297	288	336	387	150	94	87	137	125	146	0.123288	0.568051	0.120672	0.837703
FBgn0046704	1757	2105	1947	1696	1689	2080	883	611	474	825	663	694	0.0244734	0.923945	-0.00295909	0.994825
FBgn0031853	14	8	10	22	5	11	1	1	0	0	1	1	0.243659	0.763804	-0.00236529	NA
FBgn0031855	1362	1208	874	888	1212	1422	281	264	244	319	319	351	0.150157	0.520547	0.128973	0.742811
FBgn0025777	2098	2076	2099	1688	1969	2317	658	573	470	702	643	703	0.0404394	0.825675	0.0895628	0.783321
FBgn0025595	133	71	38	119	54	83	31	36	63	38	31	109	0.213906	0.751182	0.0880195	0.930909
FBgn0031850	186	119	144	44	45	44	52	35	21	31	24	12	-1.49083	2.41632e-07	-0.415255	0.32392
FBgn0028703	11236	10152	10425	5826	6512	7797	5731	4534	3734	4320	3488	4094	-0.540801	2.99774e-09	-0.393824	3.22854e-06
FBgn0000351	54	22	14	19	7	4	0	8	13	1	9	8	-0.767525	0.238906	-0.0773608	0.915365
FBgn0028990	10743	8241	8090	7317	8860	11398	2787	2031	2071	2745	2165	2939	0.140896	0.42776	0.00623918	0.98845
FBgn0051633	442	463	480	313	337	412	170	175	147	157	110	113	-0.265049	0.191498	-0.472725	0.052136
FBgn0051635	3270	3169	3147	2963	2904	3718	1012	831	726	1102	911	1079	0.115486	0.432135	0.0869157	0.722332
FBgn0031858	58	61	48	24	17	20	13	4	15	12	10	14	-1.11938	0.00580139	-0.00879764	0.992754
FBgn0031860	60	84	14	55	49	37	31	24	41	47	54	101	0.00950437	0.9911	0.510764	0.153778
FBgn0051632	135	397	97	90	73	101	23	27	15	26	19	46	-0.881511	0.0765968	0.141936	0.867611
FBgn0017551	156	142	129	128	160	161	67	54	40	58	55	82	0.187514	0.497332	0.0753073	0.936359
FBgn0031866	227	291	262	36	35	51	69	54	41	15	14	13	-2.38302	6.5033e-20	-1.23773	2.19767e-06
FBgn0031868	1274	1241	1069	1134	1424	1323	508	462	430	688	498	575	0.236741	0.0521351	0.129564	0.658654
FBgn0004838	24794	23136	22405	20483	23003	25442	1841	1471	1255	1751	1484	1891	0.0897555	0.260793	-0.00785849	0.984683
FBgn0020616	942	964	968	891	962	1168	332	248	230	301	268	329	0.18216	0.256141	-0.0212863	0.974734
FBgn0031875	116	132	80	85	94	78	35	31	42	45	50	66	-0.195854	0.637785	0.239081	0.674843
FBgn0031877	395	398	405	377	416	337	242	163	151	256	200	265	0.0412015	0.902699	0.183333	0.578908
FBgn0021944	1743	1917	1357	1703	1811	1486	745	654	554	775	668	824	0.131252	0.584998	0.0327508	0.940289
FBgn0031879	10367	9730	10357	7323	7670	10683	3964	3340	2372	3970	3637	3704	-0.135903	0.450647	0.0643186	0.852577
FBgn0016978	1488	1665	1355	1211	1431	1448	591	434	421	708	487	602	-0.0191573	0.924307	0.125277	0.648811
FBgn0031878	49	30	13	23	12	11	0	5	1	1	3	5	-0.53642	0.418222	0.0298345	0.959906
FBgn0031876	114	106	103	66	89	77	30	22	13	13	12	29	-0.333884	0.305573	-0.19263	0.784052
FBgn0031874	84	53	65	79	62	77	21	35	26	32	24	42	0.220817	0.629999	0.0157892	0.990911
FBgn0031873	203	177	175	136	188	190	92	77	70	118	97	126	0.00639172	0.985574	0.267564	0.480961
FBgn0031872	242	213	223	156	212	198	106	62	54	74	60	71	-0.137653	0.617937	-0.199488	0.713078
FBgn0031871	537	518	466	511	535	533	99	82	54	75	92	91	0.178961	0.269072	-0.0106202	0.992754
FBgn0031869	1731	1666	1472	1150	1421	1653	471	531	392	450	507	439	-0.0879728	0.555567	-0.152647	0.689812
FBgn0028554	1082	793	745	805	826	770	391	357	272	505	404	524	0.0141786	0.962099	0.287092	0.114018
FBgn0026196	1588	1249	1056	874	1325	1586	126	70	76	126	70	117	0.0727002	0.80676	0.0207455	0.983488
FBgn0011737	546	485	493	407	513	562	186	130	142	167	187	164	0.0742576	0.719528	0.0151179	0.986357
FBgn0042092	251	189	182	149	206	236	128	62	92	112	84	143	0.0429866	0.909843	0.0677255	0.938457
FBgn0031865	123891	126302	121387	88151	101468	113183	70465	52327	45611	62062	47509	54566	-0.179589	0.0667409	-0.200266	0.0490888
FBgn0015776	74487	73916	72135	33229	34438	38579	22899	15774	14829	17132	12133	14806	-0.928052	1.84231e-31	-0.43687	1.56821e-06
FBgn0031857	3755	3439	3873	1774	2267	2992	1212	1200	976	934	1007	1014	-0.540491	0.00155719	-0.347755	0.0285632
FBgn0003046	27	5	7	19	10	14	1	2	7	4	4	12	0.189569	0.823691	0.109864	0.855734
FBgn0031881	395	386	332	576	681	700	171	154	135	242	217	261	0.924772	3.15726e-15	0.410841	0.0491658
FBgn0031885	2375	2204	2133	2349	2376	2934	771	691	529	895	801	932	0.307736	0.00236297	0.214704	0.20546
FBgn0031893	1946	1691	1693	1360	1669	1809	614	553	482	652	596	715	-0.0214814	0.900443	0.0656128	0.869464
FBgn0031897	3136	3063	2434	2600	2990	3385	1399	998	942	1738	1329	1700	0.17813	0.0981541	0.328176	0.00160211
FBgn0031896	1622	1506	1126	1478	1526	1427	615	565	462	714	711	826	0.195106	0.27674	0.261052	0.136916
FBgn0031895	252	248	200	205	231	249	105	83	58	102	93	98	0.0914008	0.718954	0.0741716	0.928781
FBgn0031894	44	48	49	29	32	42	19	10	7	9	12	16	-0.300593	0.537574	-0.0307155	0.980065
FBgn0031888	182	153	133	262	293	294	82	65	64	136	104	132	0.960655	4.83116e-08	0.512487	0.0450845
FBgn0031886	20	17	7	9	6	3	1	5	8	7	1	18	-0.622574	0.36289	0.0902095	0.900325
FBgn0051907	13	16	13	8	13	14	2	0	2	1	0	2	-0.109444	0.897496	-0.0312374	NA
FBgn0031882	427	489	393	369	420	467	206	167	136	239	191	243	0.0581936	0.80676	0.202423	0.521205
FBgn0051908	2348	2293	2163	2372	2605	2767	1071	754	802	1261	1018	1329	0.306452	0.000192327	0.266804	0.0389215
FBgn0031902	169	127	111	69	78	78	31	8	23	26	17	20	-0.677798	0.0141701	-0.0624113	0.953179
FBgn0002938	40	61	14	141	88	83	3	4	12	23	31	30	1.23741	0.0113667	0.663611	0.0304731
FBgn0031907	1524	1197	1317	1259	1539	1249	690	475	530	565	487	682	0.129346	0.544537	-0.138137	0.616406
FBgn0031908	11621	9135	7039	5040	7700	6858	1951	2016	1599	1739	1837	1905	-0.363933	0.0543801	-0.188926	0.374391
FBgn0031910	493	157	198	82	302	218	230	115	91	467	279	194	-0.290854	0.637205	0.522463	0.151509
FBgn0028387	493	441	394	293	328	355	218	148	137	162	122	180	-0.314281	0.0343532	-0.250551	0.425219
FBgn0031914	5464	5415	3671	17047	22347	25099	5870	4632	3962	8614	6766	9660	2.2295	1.41107e-62	0.595421	4.26664e-13
FBgn0031918	758	311	426	720	1567	1768	301	358	300	310	429	426	1.39068	2.40233e-05	0.0823285	0.905839
FBgn0031913	1211	2246	391	400	248	211	216	163	318	262	187	503	-1.28483	0.0211409	0.0869596	0.93174
FBgn0031909	714	669	553	272	381	337	341	308	252	258	187	232	-0.824269	8.66756e-08	-0.541555	0.00117409
FBgn0031906	22	21	21	24	29	33	10	4	5	6	1	1	0.447894	0.398227	-0.217942	0.576162
FBgn0031904	3675	4005	5337	3111	3940	4812	2196	1597	1312	2171	1691	1937	-0.0427236	0.908117	0.0202308	0.95904
FBgn0031926	28	15	13	29	37	15	1	0	0	1	5	6	0.500673	0.432135	0.199334	0.419811
FBgn0040299	217	799	295	216	248	236	125	98	59	81	68	95	-0.655083	0.169812	-0.283637	0.488389
FBgn0041181	6341	6412	6368	7838	8633	10345	3432	2482	2175	4254	3354	4168	0.594952	2.91137e-09	0.363601	3.06713e-05
FBgn0003961	25	12	16	51	46	27	7	14	18	10	10	17	1.05648	0.0366949	-0.113773	0.900203
FBgn0031947	763	765	692	541	702	739	87	66	68	101	68	61	-0.0468304	0.812948	-0.0904475	0.9172
FBgn0031951	1049	1079	730	910	1131	1079	355	317	248	410	346	413	0.251932	0.164869	0.155377	0.586486
FBgn0031952	4127	4029	3844	3828	3902	4588	1294	885	669	1203	825	1043	0.156802	0.125162	-0.0470296	0.923997
FBgn0031950	4345	4292	3463	3074	3366	3748	897	702	692	950	749	985	-0.122115	0.229491	0.0422787	0.917177
FBgn0031948	373	362	244	236	228	254	40	20	22	35	17	37	-0.29954	0.214551	-0.0313359	0.980671
FBgn0031942	107	12	11	10	4	6	0	4	4	2	0	2	-1.1789	0.049135	-0.0993042	0.794387
FBgn0031940	139	12	10	9	10	37	0	1	4	3	1	2	-0.643945	0.347899	-0.00677637	NA
FBgn0031937	183	109	135	151	206	227	39	33	47	57	47	78	0.536679	0.0621881	0.262428	0.617432
FBgn0031936	706	696	725	902	1130	1245	676	418	456	704	423	652	0.722271	5.10973e-08	0.0154663	0.983049
FBgn0031935	3991	4175	4408	3986	4426	6085	2350	1375	1582	1950	1256	1801	0.301069	0.0876621	-0.245123	0.158508
FBgn0053296	37	19	55	22	22	27	5	3	7	18	3	6	-0.411025	0.514997	0.124365	0.852357
FBgn0041182	5914	5844	6884	3239	3302	4206	2534	1828	1664	2417	1879	2235	-0.673595	1.00487e-05	-0.0520832	0.852357
FBgn0027515	2135	1925	1785	1664	1881	2096	703	567	525	619	501	700	0.0704005	0.501421	-0.155327	0.47185
FBgn0004177	16485	14868	14844	12845	14098	16551	766	719	514	907	787	734	0.0306699	0.805359	0.103998	0.779013
FBgn0031968	383	1740	359	225	294	315	124	103	117	99	81	130	-0.91893	0.128243	-0.282444	0.448865
FBgn0031975	8235	8456	7770	5220	5611	5958	4069	2218	2343	4005	2344	3203	-0.419001	2.72317e-07	-0.017032	0.979126
FBgn0031977	2208	1864	1729	1699	2147	1880	841	617	566	839	654	950	0.108721	0.498884	0.088886	0.768035
FBgn0044323	6797	6571	6686	5214	5505	6658	2424	1788	1682	1880	1573	1789	-0.091031	0.504607	-0.329331	0.000646413
FBgn0031979	210	211	204	195	224	176	150	90	84	169	104	143	0.0546527	0.884316	0.15833	0.765669
FBgn0031981	2041	2184	2296	2022	2102	2407	1095	825	580	1105	868	966	0.11319	0.541514	0.0722568	0.856373
FBgn0010287	136	128	99	89	114	130	63	35	41	77	52	72	-0.00274021	0.994181	0.254462	0.611521
FBgn0013531	224	234	222	94	167	168	88	71	56	87	60	69	-0.528591	0.0600356	-0.127364	0.855734
FBgn0011230	16353	17818	22592	20152	19325	31977	8103	6548	5190	8314	7276	8123	0.404389	0.107972	0.0894092	0.638454
FBgn0031976	4	4	4	2	2	0	0	0	0	0	0	0	-0.418028	0.536638	NA	NA
FBgn0031974	396	411	418	392	552	603	227	128	120	232	141	214	0.429648	0.0288609	0.119331	0.834109
FBgn0031973	1981	1197	1551	3150	4022	6234	866	719	643	993	889	1433	1.53115	2.88995e-12	0.358387	0.0269221
FBgn0031972	684	690	681	431	483	414	338	266	246	272	275	340	-0.492947	0.00395935	-0.101151	0.819228
FBgn0031969	2802	4212	2733	2018	2239	2445	869	706	624	936	729	868	-0.408263	0.0491681	0.0243683	0.955555
FBgn0031959	1396	974	952	2018	2528	2728	574	453	422	623	604	736	1.23415	1.21748e-19	0.248267	0.152862
FBgn0020618	44419	41197	37174	27484	33809	37999	18458	12732	12285	15948	11695	15822	-0.187772	0.0344563	-0.170707	0.132377
FBgn0031988	1697	1804	1703	1193	1280	1390	986	929	698	672	636	643	-0.308087	0.00955678	-0.555298	2.84826e-05
FBgn0051606	86	79	79	10	3	5	13	11	4	3	3	1	-2.79426	3.47099e-11	-0.392679	0.199614
FBgn0031996	294	309	234	330	339	321	190	128	131	205	194	215	0.364784	0.0732423	0.250209	0.404878
FBgn0031997	361	344	288	264	292	290	77	74	68	90	86	101	-0.100798	0.645871	0.118786	0.864933
FBgn0031999	33	23	13	17	11	10	2	0	5	1	2	0	-0.48074	0.46457	-0.0855155	NA
FBgn0015299	593	517	465	474	585	553	232	143	162	258	196	310	0.157636	0.347543	0.288914	0.278499
FBgn0032002	177	223	156	213	225	198	65	46	34	53	45	83	0.309946	0.283354	0.102301	0.91271
FBgn0032008	49	4	7	3	3	3	2	8	1	0	2	1	-1.04068	0.0872343	-0.162619	0.605877
FBgn0032013	45	48	28	63	96	75	28	23	29	22	31	30	0.957414	0.00917635	-0.0676593	0.948682
FBgn0032014	374	312	201	291	295	258	147	99	95	95	123	178	0.0754633	0.848935	0.0420059	0.961338
FBgn0032016	439	447	477	466	627	685	294	216	189	326	274	307	0.476686	0.0094523	0.190217	0.49708
FBgn0032018	4576	5420	4839	6026	6390	8264	2779	2003	1691	4096	2939	3712	0.579114	2.44825e-05	0.543047	7.65385e-09
FBgn0032020	425	379	378	364	430	442	180	164	102	301	178	215	0.182595	0.280599	0.386848	0.144877
FBgn0032022	23192	20796	27019	14326	19730	22649	14473	12487	11074	10296	9523	11007	-0.221294	0.317104	-0.468062	4.22685e-08
FBgn0032024	8	2	8	4	2	8	0	3	0	3	0	1	-0.11588	0.900855	0.00370194	NA
FBgn0032025	84175	72642	83805	48385	56078	72442	45137	31280	28691	35719	25661	33809	-0.331849	0.0263073	-0.306237	0.000720054
FBgn0051901	4377	2281	1405	263	647	487	351	197	144	364	211	189	-1.85492	3.46448e-05	0.00508386	0.994544
FBgn0032026	3151	2861	2380	2370	2665	2809	1086	877	704	993	944	1041	0.0305194	0.821474	-0.00493883	0.992754
FBgn0032021	18401	16536	15783	16045	18961	19540	6427	4986	4792	5831	4404	6207	0.226083	0.000508602	-0.161196	0.172501
FBgn0032017	791	831	742	246	267	266	418	288	293	276	210	252	-1.45278	1.51848e-28	-0.558279	0.000386207
FBgn0032015	2387	2802	1982	1734	1808	2260	1199	770	762	1110	746	1012	-0.180916	0.311608	-0.0964844	0.747533
FBgn0003502	2780	2486	2403	1652	2029	2270	1102	923	654	982	745	881	-0.246937	0.0155811	-0.196233	0.30098
FBgn0032010	15633	17199	16335	3668	3220	4771	9317	5764	5237	4120	2535	2745	-1.92313	7.19134e-42	-1.1802	1.29663e-20
FBgn0032006	7565	7639	7092	7412	7578	9248	3894	2699	2465	3985	2954	4011	0.236888	0.0173913	0.0990559	0.590743
FBgn0032005	2626	2255	2316	1877	1915	2172	596	419	483	603	502	632	-0.146515	0.210366	0.0293833	0.955555
FBgn0032004	19	19	5	11	9	4	4	6	2	7	5	4	-0.364479	0.632223	0.0430641	0.958746
FBgn0032000	952	845	787	861	902	897	185	179	173	208	189	225	0.169422	0.22002	0.017321	0.983315
FBgn0031998	1424	1287	1045	1597	1719	1671	352	210	232	597	423	575	0.536746	2.86737e-06	0.764467	1.17329e-07
FBgn0031992	1359	1146	1353	885	1095	1185	790	537	514	792	567	721	-0.170672	0.346785	0.00353942	0.993743
FBgn0031990	5146	5750	5817	5406	5408	7348	2758	2135	1922	2785	2330	2752	0.22241	0.221181	0.0331675	0.916047
FBgn0031987	2556	2418	2390	1886	2402	2426	1408	1018	903	1157	831	1153	-0.0168061	0.923445	-0.248391	0.0591426
FBgn0031985	5170	5658	5363	4644	4673	6138	2462	1831	1588	2302	1801	2285	0.0440043	0.830038	-0.0505623	0.852577
FBgn0032029	1699	1395	1540	1021	1233	1504	358	248	261	441	332	428	-0.187209	0.268943	0.269174	0.175903
FBgn0032030	486	457	554	454	503	688	284	207	235	305	249	325	0.229746	0.365077	0.0821074	0.870276
FBgn0032032	252	242	265	149	175	220	91	66	45	86	69	86	-0.358014	0.138001	0.0727865	0.935229
FBgn0032034	155	106	106	92	87	87	39	24	17	22	25	34	-0.303207	0.385329	-0.0667373	0.949162
FBgn0032036	2659	2580	2352	2101	2134	2229	1131	823	805	1218	856	1229	-0.104101	0.387535	0.0728688	0.811021
FBgn0051898	40	43	59	40	14	34	16	14	13	6	16	5	-0.433515	0.480924	-0.251096	0.635039
FBgn0020497	5307	5339	5254	4399	5181	5613	1561	1203	1126	1710	1279	1593	0.0485162	0.734716	0.0543901	0.852357
FBgn0027932	2452	1626	1236	1614	1626	1867	491	455	495	744	670	889	0.085601	0.77923	0.437459	0.00668929
FBgn0032047	171	168	179	100	146	152	95	88	57	93	71	81	-0.258926	0.395817	-0.110391	0.883881
FBgn0032052	923	865	816	662	686	755	343	268	201	361	247	329	-0.182579	0.14305	0.0302682	0.959906
FBgn0032054	515	485	380	444	510	528	232	190	210	194	185	267	0.227248	0.159911	-0.140116	0.760934
FBgn0028394	7058	6360	6486	8971	10896	11708	3898	2999	2662	4259	3620	4128	0.776789	1.42772e-21	0.155197	0.183126
FBgn0011259	307	351	351	881	753	759	143	109	76	197	198	199	1.32243	1.34637e-11	0.59464	0.00622765
FBgn0032053	511	494	577	368	377	508	159	92	79	179	116	123	-0.222257	0.358673	0.151401	0.790277
FBgn0032051	537	480	404	384	445	471	105	79	73	114	89	105	-0.00194444	0.992693	0.0698255	0.930909
FBgn0032050	721	621	551	527	755	781	257	163	152	260	164	272	0.237807	0.191297	0.0939787	0.869573
FBgn0032049	486	230	2	224	74	27	17	38	79	31	44	171	-0.225074	0.757441	0.0994241	0.89044
FBgn0026718	623	737	401	769	842	916	394	291	304	375	329	431	0.629935	0.00348361	0.017336	0.979771
FBgn0027490	176	133	145	122	167	160	75	50	43	70	38	76	0.0998799	0.770789	-0.0355595	0.974455
FBgn0001137	1989	1687	1606	995	1429	1601	476	442	418	451	484	507	-0.273894	0.0999742	-0.0644266	0.905809
FBgn0032042	410	416	354	284	292	363	90	92	63	96	98	100	-0.204382	0.278554	0.0714301	0.932372
FBgn0014417	748	499	559	208	194	235	238	185	161	153	141	179	-1.32585	1.22026e-12	-0.417956	0.0515503
FBgn0001084	136	115	97	98	128	99	45	49	34	70	46	60	0.0330014	0.943557	0.182158	0.781061
FBgn0040959	21	214	7	1	4	4	28	13	13	14	2	6	-1.70807	0.00222399	-0.462735	0.190283
FBgn0032033	282	318	298	199	244	264	83	69	54	84	59	78	-0.22553	0.334144	-0.0591293	0.946772
FBgn0032031	345	304	285	272	347	289	74	54	41	78	63	85	0.0845942	0.752423	0.188169	0.745738
FBgn0001114	1087	523	364	564	293	280	303	364	552	265	389	582	-0.50281	0.297743	-0.104084	0.917177
FBgn0032061	31	27	20	23	28	19	8	7	5	13	7	11	-0.0112509	0.987504	0.126843	0.870276
FBgn0032069	2	18865	6	10	10	11	1	0	0	0	0	0	-0.457476	NA	-0.0148836	NA
FBgn0003209	7518	7359	6109	5858	5970	7678	2586	1662	1441	2318	1486	1888	0.0161012	0.927972	-0.153105	0.50235
FBgn0004914	8700	7876	7504	12180	12616	14370	3493	2414	2142	4604	3337	4385	0.822011	5.79203e-38	0.431377	5.11078e-06
FBgn0032074	2269	4694	1829	1871	2306	2113	1177	838	858	1091	878	1170	-0.300972	0.574233	-0.0487092	0.895445
FBgn0032075	16994	18873	12924	10995	12784	12574	4276	3204	3036	4302	3386	4277	-0.290623	0.039393	0.00875151	0.98191
FBgn0032085	91	380	36	12	32	14	13	7	14	6	8	17	-1.79001	0.000965639	-0.105375	0.907478
FBgn0040964	65	28	44	70	68	107	21	19	12	22	11	31	0.823227	0.0496635	0.0448673	0.965442
FBgn0015316	22	82	5	5	10	1	1	0	2	3	1	10	-1.08088	0.0735842	0.165876	0.609621
FBgn0032087	2092	5889	522	129	304	223	545	281	308	596	297	350	-1.80789	0.00115464	-0.0270227	0.974957
FBgn0052982	2173	1800	1561	1764	1980	2366	917	652	598	1081	765	1000	0.265082	0.0310325	0.208229	0.191435
FBgn0032101	788	720	687	626	778	817	414	304	239	435	348	464	0.134648	0.349028	0.19834	0.417487
FBgn0013746	1358	1284	1300	1046	1322	1514	621	479	403	661	502	616	0.0876866	0.618896	0.0661724	0.861811
FBgn0011705	506	462	282	1629	1878	1820	225	207	180	514	468	625	2.16531	3.00068e-37	1.10383	2.68126e-15
FBgn0032084	267	185	184	275	325	344	108	92	68	129	90	107	0.675644	0.000582791	0.0858085	0.913489
FBgn0032079	7137	7289	8974	7337	9229	10752	4156	3674	2887	3262	3043	3201	0.312713	0.115095	-0.329047	0.0034617
FBgn0032078	485	644	340	221	282	248	87	42	48	106	50	94	-0.788837	0.00228073	0.228365	0.673037
FBgn0041092	4602	4645	4543	4094	3565	4823	2003	1440	1252	2115	1586	1853	-0.0242726	0.918147	0.0723922	0.789284
FBgn0010314	54	27	3	15	14	9	1	7	4	2	0	6	-0.490618	0.49877	-0.102649	0.837703
FBgn0026439	8779	8314	6106	6640	6503	6276	3060	1924	1843	2828	1916	2703	-0.112799	0.552856	-0.0416136	0.919876
FBgn0012036	10244	10402	10342	6357	6695	7145	5256	4087	3897	4256	3499	4476	-0.494029	4.06442e-07	-0.288026	0.000576897
FBgn0032116	802	518	418	140	184	167	187	209	144	104	138	104	-1.59297	4.64404e-12	-0.64223	0.0075479
FBgn0011232	1878	1842	1725	1239	1303	1385	750	603	523	668	523	615	-0.345601	0.000289867	-0.219476	0.179009
FBgn0032105	108	73	45	38	16	30	10	22	19	9	13	32	-0.996465	0.038844	-0.0641076	0.949259
FBgn0002973	4626	4371	4097	5093	5523	6305	2149	1648	1400	2277	1791	2335	0.488453	1.08849e-13	0.123732	0.425219
FBgn0032123	3068	2723	2511	2520	2148	2386	900	823	667	1150	1029	1177	-0.0974367	0.610751	0.297026	0.0255146
FBgn0032124	54	215	27	12	25	14	7	5	6	14	11	26	-1.48187	0.00753769	0.414337	0.275283
FBgn0032127	16	15	0	55	17	0	0	22	7	0	26	84	0.382538	0.558385	0.0514619	0.870276
FBgn0040070	5299	5101	3577	5900	7489	7227	43	28	29	74	66	71	0.68111	1.31413e-07	0.631115	0.0312925
FBgn0032135	748	596	496	356	321	380	228	208	187	146	127	146	-0.644616	0.000249264	-0.661934	0.000365958
FBgn0032136	1348	738	631	1101	501	833	539	703	845	553	650	965	0.014784	0.980707	-0.106979	0.913489
FBgn0011207	1187	1090	1097	1004	1249	1223	437	229	273	451	309	398	0.16043	0.231258	0.12323	0.7735
FBgn0032138	4736	3668	3739	3858	4882	5326	1780	1350	1260	2137	1692	2278	0.32825	0.00620323	0.288166	0.00409188
FBgn0051710	370	203	265	283	370	504	122	115	81	120	106	111	0.542363	0.0655426	-0.0720263	0.92635
FBgn0000273	13559	13353	13374	13525	14599	17298	4451	3666	3348	3594	2994	3649	0.285437	0.00437329	-0.336135	5.17735e-05
FBgn0028479	14665	13531	11569	12194	13919	14581	7470	5902	5351	7756	6447	7837	0.159032	0.0238109	0.0577505	0.759421
FBgn0032129	9272	8234	7838	6948	8582	9339	2401	2529	1838	2606	2841	2904	0.0905878	0.385685	0.120688	0.687408
FBgn0004868	15459	13992	13754	12580	14336	16089	6890	5265	5078	6581	5405	7018	0.111385	0.186921	-0.0380174	0.887306
FBgn0032139	484	367	260	349	365	341	198	104	127	136	96	169	0.0702391	0.84523	-0.221443	0.6005
FBgn0032140	908	678	539	499	541	613	257	146	154	181	114	167	-0.220376	0.313296	-0.374358	0.147048
FBgn0032144	29	14532	17	6	39	32	4	3	10	4	2	2	-0.58073	NA	-0.208878	0.604577
FBgn0032149	314	222	251	167	230	198	57	36	27	53	32	49	-0.266984	0.326128	-0.00280628	0.9967
FBgn0032169	313	246	228	318	324	291	71	37	43	47	54	59	0.371331	0.0938045	-0.0434161	0.965121
FBgn0032170	8164	7111	7836	5378	6069	6453	3176	2216	1976	2952	2287	2719	-0.248559	0.0238232	-0.0523757	0.854656
FBgn0032172	2183	2154	2200	2026	2177	2241	816	623	536	949	752	884	0.0982665	0.506358	0.207374	0.18337
FBgn0032171	1131	852	1118	653	725	903	298	224	262	359	293	392	-0.323354	0.110966	0.2023	0.465816
FBgn0032168	436	391	312	304	346	346	154	102	96	125	97	124	-0.0615534	0.79735	-0.160742	0.745545
FBgn0011291	272	217	223	217	290	274	8	7	4	11	4	9	0.247901	0.275339	0.0356495	0.969941
FBgn0028704	191	115	133	249	176	237	26	12	16	22	20	20	0.681839	0.0252463	0.0230478	0.98464
FBgn0043456	4153	4366	4136	3923	4221	4950	1673	1165	1096	1382	1055	1324	0.162982	0.175476	-0.227315	0.0685046
FBgn0011584	14534	13055	11756	11692	13499	13858	5987	4747	4146	5019	3746	4709	0.114281	0.104175	-0.31447	0.000164009
FBgn0027600	104	93	46	33	12	26	34	15	17	13	15	24	-1.25171	0.00844444	-0.221496	0.72961
FBgn0032178	838	563	515	460	771	784	236	254	242	274	319	410	0.185595	0.542618	0.221143	0.529273
FBgn0032187	212	680	168	40	41	62	37	22	21	12	30	15	-2.17089	5.70254e-07	-0.268482	0.633346
FBgn0005593	50062	46785	36198	32371	39820	38708	7412	5727	5979	7822	6122	8295	-0.131943	0.300769	0.0277206	0.93702
FBgn0032194	679	663	567	921	1105	1114	189	157	161	313	224	280	0.83305	1.33513e-16	0.442673	0.0244384
FBgn0032195	671	626	653	319	377	375	331	227	185	234	185	231	-0.732824	1.05051e-07	-0.316989	0.162312
FBgn0032198	3137	3159	2133	1860	2302	1964	1107	803	810	989	795	1055	-0.316948	0.0740955	-0.112468	0.606129
FBgn0032197	652	612	728	523	611	747	192	137	101	190	137	190	0.0219942	0.943602	0.085903	0.896408
FBgn0032196	769	748	751	548	758	917	232	146	147	246	183	195	0.0736704	0.776151	0.0742919	0.911156
FBgn0024320	21794	21776	20210	25246	24463	27799	9732	7847	7030	10897	8918	11919	0.402458	9.6213e-06	0.181547	0.0597853
FBgn0032193	191	145	176	153	163	265	53	49	40	54	51	67	0.269545	0.433085	0.0665964	0.944847
FBgn0032192	7	8	8	6	3	6	0	0	1	0	1	0	-0.267675	0.742394	-0.00289312	NA
FBgn0032191	1250	1234	1038	1093	1191	1125	419	353	331	485	414	578	0.0819906	0.615283	0.218002	0.303423
FBgn0032189	293	217	226	166	172	185	11	13	13	12	10	19	-0.351437	0.120108	-0.0267592	0.983131
FBgn0028675	988	861	851	1006	1197	1577	307	338	233	403	423	442	0.58619	5.38728e-05	0.315436	0.171965
FBgn0051874	22	9	8	22	26	29	1	2	4	1	4	10	0.818756	0.146089	0.103744	0.85047
FBgn0032184	9	20	11	31	32	10	3	6	0	10	7	9	0.65177	0.317024	0.240884	0.552811
FBgn0032181	36	16	24	2	15	6	9	1	2	8	3	13	-0.942388	0.125768	0.156998	0.768207
FBgn0051755	1032	991	1098	347	410	459	580	453	401	326	314	314	-1.22409	9.28843e-18	-0.697239	4.84495e-07
FBgn0051875	151	139	129	53	58	61	57	45	69	29	44	49	-1.0952	8.8577e-06	-0.42812	0.270461
FBgn0051717	896	754	615	582	686	754	183	129	108	188	128	194	-0.0352393	0.876705	0.0907329	0.887306
FBgn0032204	834	758	827	650	815	862	440	352	329	474	404	537	0.0563451	0.78782	0.144873	0.585932
FBgn0032205	359	310	367	183	226	270	190	152	159	171	134	136	-0.483687	0.0247745	-0.314275	0.260536
FBgn0032214	705	647	618	519	572	603	284	211	199	274	173	283	-0.0934063	0.543751	-0.102468	0.835134
FBgn0032217	1656	2053	1583	1350	1646	1876	782	572	494	787	699	857	-0.00589874	0.983124	0.167717	0.385996
FBgn0032219	19	24	12	11	8	6	0	2	1	2	1	2	-0.650644	0.308498	0.0263757	NA
FBgn0032222	3866	3632	3334	2680	3256	3361	1367	1061	862	1319	979	1378	-0.0992297	0.288173	-0.0152278	0.974772
FBgn0032223	1694	1654	1599	1375	1689	2062	309	198	223	311	210	306	0.159108	0.312065	-0.00182864	0.9967
FBgn0019932	968	870	783	697	780	779	251	225	158	282	213	317	-0.088161	0.542009	0.156436	0.67361
FBgn0051715	954	881	837	652	802	883	522	384	284	487	383	469	-0.0748119	0.636095	0.00821636	0.990947
FBgn0032224	1288	1245	916	828	1030	939	296	248	217	322	239	335	-0.167728	0.350877	0.0456834	0.938368
FBgn0032229	1989	1887	1983	1387	1651	1707	962	731	654	888	744	998	-0.186524	0.151874	-0.0104509	0.983488
FBgn0003087	27	5	7	9	14	4	0	7	1	1	4	4	-0.170926	0.844894	-0.00543888	0.992754
FBgn0032230	3700	3292	3627	2372	2907	3286	1335	980	871	1281	1027	1357	-0.196668	0.162025	0.0285022	0.940465
FBgn0032231	521	520	539	444	629	668	213	172	133	243	185	262	0.240592	0.247068	0.210008	0.503636
FBgn0032234	213	248	207	241	297	243	69	79	55	102	73	98	0.336627	0.172433	0.176515	0.762653
FBgn0032235	1000	3081	344	155	253	185	382	314	228	363	250	292	-1.55061	0.00598722	-0.182205	0.556145
FBgn0032236	1497	1450	1444	1180	1468	1497	363	309	270	407	317	366	0.0325246	0.855366	0.0276511	0.959429
FBgn0051716	4496	4746	5040	3707	3959	5116	1932	1424	1308	1976	1520	1725	-0.0529329	0.812948	-0.00827558	0.984683
FBgn0025366	5157	3762	4173	2742	3640	3913	1960	1683	1501	1700	1551	2041	-0.225678	0.164351	-0.136351	0.463178
FBgn0032243	1388	1392	1535	880	915	1206	598	449	432	521	431	478	-0.40745	0.0161955	-0.208845	0.273991
FBgn0032244	77	82	48	59	52	50	12	31	14	24	28	34	-0.192562	0.700106	0.175282	0.816458
FBgn0032246	5489	4587	4561	3686	4783	4785	1998	1681	1362	1894	1681	2312	-0.0227207	0.893675	0.0445386	0.909199
FBgn0032247	334	335	249	180	245	182	50	35	55	45	43	76	-0.443961	0.0722961	0.013539	0.991151
FBgn0004915	865	796	719	597	777	921	322	235	218	311	273	316	0.0607535	0.775473	0.0427104	0.940081
FBgn0032250	313	257	296	203	260	239	99	59	75	91	85	80	-0.177734	0.486947	-0.0215494	0.983488
FBgn0027052	850	773	836	707	857	915	379	337	288	427	357	406	0.124476	0.469017	0.0600044	0.906526
FBgn0032251	168	165	163	118	131	162	71	62	70	69	103	99	-0.150243	0.617102	0.176788	0.777398
FBgn0032252	486	425	383	199	219	258	128	79	81	187	105	133	-0.79689	7.28229e-08	0.310216	0.374391
FBgn0027611	2015	11858	1344	610	643	611	899	829	768	460	466	582	-1.47536	0.0102901	-0.851059	4.08254e-11
FBgn0032256	184	179	166	189	226	239	111	94	72	111	86	98	0.413504	0.0373017	-0.0667022	0.935835
FBgn0026431	450	374	330	270	341	347	147	129	110	197	161	189	-0.139879	0.506793	0.279434	0.333685
FBgn0032258	1446	1377	1241	832	979	1047	667	525	470	468	405	522	-0.383916	2.29495e-05	-0.404626	0.00260309
FBgn0051719	6476	6145	6002	3371	3691	3797	2141	1850	1704	2276	2182	2241	-0.652148	1.3966e-17	0.056285	0.870276
FBgn0032253	68	1639	40	12	4	1	5	4	2	0	3	4	-0.971158	NA	-0.0876324	0.87391
FBgn0032248	255	288	255	168	239	229	108	79	99	75	79	101	-0.206599	0.431012	-0.272532	0.508602
FBgn0005683	71	41	32	34	22	27	10	13	12	11	15	19	-0.511052	0.343041	0.0610134	0.953059
FBgn0032242	4687	4612	3698	3484	4082	3929	1875	1372	1226	1650	1304	1612	-0.0482997	0.736507	-0.136659	0.373817
FBgn0004106	91	45	8	22	17	10	0	0	3	1	1	7	-0.779142	0.227929	0.0751888	NA
FBgn0053303	1954	2308	1869	2074	2078	2489	696	502	471	811	574	731	0.231628	0.120108	0.156894	0.463974
FBgn0027568	2580	2597	2606	2102	2293	2555	724	556	533	730	609	654	-0.0467314	0.767263	-0.0352594	0.938811
FBgn0011703	472	338	210	336	211	258	55	32	52	41	53	92	-0.155793	0.74247	0.144835	0.853523
FBgn0032218	7853	7022	6591	7409	8024	8783	1511	1176	1045	1975	1579	1930	0.297264	5.38656e-07	0.368716	7.9152e-05
FBgn0032216	2488	2470	2215	1982	2480	2615	1254	895	834	1092	930	1245	0.0974502	0.417275	-0.03873	0.923079
FBgn0027491	64	30	43	18	17	33	10	12	6	7	4	6	-0.707637	0.172234	-0.237729	0.633345
FBgn0032213	8987	6434	6828	4058	4478	5194	19	17	16	42	29	51	-0.564026	2.91648e-06	0.569455	0.0985115
FBgn0005322	2575	2458	2117	2288	2565	2400	630	484	441	566	560	652	0.149072	0.217833	0.0233208	0.963507
FBgn0032211	28	16	15	382	409	485	4	17	2	168	117	175	4.26272	1.55709e-70	0.925534	0.000258707
FBgn0032210	1425	1442	1287	1263	1510	1734	477	401	351	525	459	580	0.231302	0.0461887	0.158208	0.503636
FBgn0032209	42	48	73	37	74	60	18	9	13	18	7	6	0.128445	0.843873	-0.181324	0.785766
FBgn0032208	10317	10695	11410	10006	10116	13237	3882	3085	2588	3928	3365	3831	0.147165	0.412043	0.0490881	0.852357
FBgn0003751	41	22	27	18	9	12	2	6	5	2	1	3	-0.769675	0.173011	-0.176803	0.651629
FBgn0011305	1510	1308	1099	1270	1338	1199	598	440	384	560	455	580	0.0959292	0.631227	-0.00475572	0.992754
FBgn0000229	1606	1508	1421	1032	1369	1531	651	466	444	635	532	688	-0.0915458	0.587675	0.0720099	0.841831
FBgn0024248	1955	1832	1989	1432	1652	2110	752	601	539	710	574	848	-0.0451283	0.842528	-0.0104233	0.984683
FBgn0032261	500	524	478	402	486	459	254	209	160	288	206	250	-0.0356753	0.884454	0.0725352	0.902478
FBgn0010398	100	94	99	69	115	91	33	10	14	18	20	23	0.0206404	0.969164	-0.00829363	0.993683
FBgn0032264	4022	3879	3381	6405	8250	8346	3069	1645	1769	4321	2575	3779	1.13985	1.54594e-44	0.514011	0.000365958
FBgn0051871	549	1177	574	439	395	343	278	115	129	208	103	172	-0.749887	0.0311752	-0.207558	0.669254
FBgn0032281	50	34	17	18	29	30	9	4	5	13	10	19	-0.194295	0.778554	0.318064	0.475324
FBgn0032287	110	89	49	25	29	15	53	67	138	20	19	51	-1.36802	0.00164246	-0.943061	0.00089542
FBgn0032290	479	425	479	366	456	517	146	132	94	208	132	164	0.062633	0.806237	0.215185	0.581645
FBgn0032291	7	3	7	0	1	0	0	0	0	0	0	0	-0.845552	0.135248	NA	NA
FBgn0032293	459	436	354	366	418	424	66	42	33	53	40	54	0.0780511	0.702062	-0.0667723	0.945217
FBgn0032295	410	352	328	238	193	153	70	78	56	59	60	59	-0.703771	0.01123	-0.273302	0.557478
FBgn0027550	121	126	79	90	44	80	60	61	79	70	49	68	-0.398693	0.398483	-0.225974	0.675955
FBgn0015320	1195	1243	1205	1032	1104	1265	188	172	164	234	185	214	0.0170325	0.934943	0.072895	0.909043
FBgn0032297	2758	2189	2091	1702	1913	2071	664	517	471	652	487	647	-0.179231	0.119482	-0.0647211	0.859777
FBgn0032296	950	925	854	799	878	950	469	372	337	423	372	453	0.0662933	0.637785	-0.0861629	0.818799
FBgn0027868	953	955	793	738	875	885	361	282	267	438	300	388	0.0111033	0.954468	0.113053	0.756652
FBgn0032292	1803	1868	1594	1340	1661	1702	660	462	412	610	362	546	-0.0429462	0.779315	-0.180024	0.486766
FBgn0032286	1427	47	40	40	17	29	4	50	8	6	49	6	-1.00778	NA	-0.0127852	0.985335
FBgn0032285	92514	57166	26978	61434	69634	48604	27102	20673	16080	16847	15052	20595	0.174848	0.759791	-0.430342	3.52598e-05
FBgn0032284	907	593	433	298	731	640	36	17	28	24	14	66	-0.080031	0.880218	0.0672037	0.948843
FBgn0032283	24505	14488	8389	13340	27328	18743	4459	2909	3520	4872	3427	7627	0.393055	0.473823	0.248401	0.616568
FBgn0032262	137	99	37	62	48	47	23	14	28	19	24	37	-0.496388	0.367025	0.0471936	0.965121
FBgn0027363	3457	3684	3160	3100	3206	4003	1488	1197	914	1574	1261	1654	0.11791	0.38982	0.141575	0.43967
FBgn0032311	17	16	20	0	7	11	5	1	5	2	8	1	-0.724983	0.277715	-0.0100362	0.991151
FBgn0032321	890	785	773	623	754	751	302	235	195	312	214	282	-0.0792296	0.618093	-0.0317451	0.958767
FBgn0032322	135	56	44	133	63	61	74	81	115	55	59	113	0.257012	0.702062	-0.32904	0.462922
FBgn0041781	3926	3491	3762	3337	3435	4546	1335	1068	887	1502	1096	1458	0.12903	0.430217	0.118657	0.543934
FBgn0026148	99	78	112	86	124	104	53	33	23	42	33	38	0.211437	0.615964	-0.0582694	0.955555
FBgn0026147	727	626	506	554	692	770	37	25	40	29	43	47	0.237217	0.16001	0.0244502	0.983488
FBgn0040096	36	15	45	74	48	70	15	13	14	73	32	68	0.872128	0.0853385	1.00306	0.000301365
FBgn0032330	3164	2911	2405	1927	1776	1892	887	749	610	763	717	757	-0.457013	0.000296659	-0.164749	0.425219
FBgn0015756	36156	34316	28894	23354	29537	28940	2465	1823	1872	2277	1612	2369	-0.155182	0.108498	-0.160108	0.314297
FBgn0004872	120	57	2	28	10	19	1	3	4	1	1	16	-0.670531	0.323436	0.0999965	0.852357
FBgn0010612	19684	17444	13090	14929	17144	14762	10916	6670	6671	10924	7130	9935	0.0394488	0.86537	0.0351743	0.934531
FBgn0000018	339	298	278	309	301	331	126	91	83	134	146	153	0.165481	0.419553	0.306294	0.346064
FBgn0053129	5446	4979	4822	5877	6789	7439	2965	2088	1965	2980	2233	2929	0.516199	5.41608e-15	0.0394519	0.901614
FBgn0024227	98	101	105	19	18	15	34	18	28	10	14	17	-2.12339	3.5351e-10	-0.522666	0.15128
FBgn0027453	950	919	764	737	885	908	317	231	227	247	218	313	0.0658431	0.671121	-0.155158	0.652051
FBgn0069354	24	6	11	46	16	39	3	2	0	4	4	7	0.948795	0.109054	0.17281	0.648811
FBgn0032305	4330	5013	4192	5252	4597	5891	1706	1174	944	1771	1223	1638	0.334592	0.02873	0.106172	0.687003
FBgn0051869	527	382	371	616	581	836	108	105	88	117	109	145	0.769403	2.83576e-05	0.0937189	0.896434
FBgn0032298	366	388	285	361	467	491	186	134	118	279	165	257	0.454522	0.00980782	0.429498	0.0547812
FBgn0032339	644	701	543	547	662	677	240	235	173	271	251	287	0.118986	0.514672	0.12731	0.765669
FBgn0032348	1170	1240	1218	1215	1261	1434	186	134	146	251	177	279	0.221753	0.121284	0.359659	0.13009
FBgn0032354	152	140	130	115	135	160	68	62	54	61	49	84	0.073548	0.82808	-0.0859521	0.923628
FBgn0032358	765	700	763	535	706	804	166	179	165	176	195	215	-0.0153547	0.956361	0.00814452	0.992754
FBgn0020270	375	272	250	193	213	186	73	79	72	77	77	92	-0.44159	0.0621635	-0.0450004	0.95887
FBgn0040232	72	53	34	35	22	18	1	0	0	0	0	3	-0.718334	0.166039	0.0287296	NA
FBgn0014076	16	119	0	9	13	1	0	6	10	0	3	17	-0.6665	0.278636	-0.00606556	0.992754
FBgn0032350	7025	6573	6247	2384	2343	2534	987	682	649	526	388	609	-1.3143	1.92037e-55	-0.735656	2.7511e-09
FBgn0028700	260	203	145	150	134	157	65	72	42	39	42	65	-0.301294	0.34186	-0.319689	0.483019
FBgn0032346	278	231	179	224	323	297	20	17	12	31	13	27	0.406903	0.0851746	0.156541	0.847795
FBgn0032345	272	240	225	140	211	215	94	54	58	93	50	89	-0.255659	0.316898	-0.00626592	0.994434
FBgn0027582	3856	4530	3813	4572	4730	5480	1308	934	874	1399	1037	1369	0.390524	0.0014607	0.108709	0.597977
FBgn0032343	98	97	63	52	37	53	9	20	16	15	14	14	-0.644434	0.0897639	-0.1127	0.905809
FBgn0032341	1842	1874	1875	1746	1728	2277	651	523	464	711	608	785	0.151577	0.36881	0.174388	0.356772
FBgn0000287	116	71	108	147	250	215	32	34	24	51	71	62	1.06714	0.000446776	0.553129	0.0964423
FBgn0032362	103	60	73	88	112	101	6	18	10	17	22	22	0.441679	0.219944	0.237502	0.684344
FBgn0051706	6	6	24	44	65	85	4	2	0	27	10	15	1.67977	0.00116	0.642366	0.0177988
FBgn0028490	4337	2878	3042	3298	3518	4729	405	331	387	524	454	627	0.28746	0.124586	0.290687	0.155381
FBgn0032363	4554	4949	4719	4773	4462	6046	1754	1323	1032	1840	1468	1760	0.213986	0.188186	0.133146	0.480838
FBgn0032373	930	2034	375	78	247	121	187	192	121	215	261	185	-1.68329	0.00205192	0.206362	0.640213
FBgn0032378	1996	1845	1663	1230	1366	1582	698	598	454	567	456	541	-0.274417	0.00200368	-0.315944	0.0364582
FBgn0020309	11894	13437	12806	12119	12056	13921	4398	3275	2681	4330	3645	3900	0.113374	0.491035	0.0369159	0.919225
FBgn0032377	57	58	39	52	49	52	10	9	9	33	15	21	0.113482	0.830239	0.439973	0.264431
FBgn0032381	506	384	379	84	97	106	177	113	77	124	69	95	-1.95117	2.05413e-27	-0.393863	0.220622
FBgn0032382	1259	902	1099	945	861	1191	508	451	404	576	530	684	-0.0010441	0.996989	0.195451	0.360361
FBgn0005664	25	1641	32	12	16	23	8	2	4	3	1	2	-0.949461	NA	-0.177098	0.65203
FBgn0032387	5	815	8	5	7	6	0	1	1	0	0	0	-0.784752	NA	-0.0330419	NA
FBgn0032390	269	221	211	137	202	198	41	35	29	49	39	60	-0.255307	0.321902	0.203764	0.747103
FBgn0014019	24	18	14	28	23	15	4	3	4	2	2	3	0.297739	0.659659	-0.111216	0.835269
FBgn0010497	7011	8815	5659	1307	2218	1247	1885	1255	1283	1440	974	1280	-1.92814	7.22348e-17	-0.416861	0.000348213
FBgn0042126	33	22	23	14	7	13	2	1	0	0	0	3	-0.774481	0.169812	-0.00516224	NA
FBgn0027505	995	967	895	784	743	877	456	303	300	412	341	429	-0.123036	0.430482	-0.00940389	0.98845
FBgn0032401	125	202	127	102	121	135	38	30	29	42	49	45	-0.21022	0.602314	0.205008	0.750671
FBgn0032400	37127	32337	30376	18649	19744	20310	5649	5049	3449	5500	5315	4933	-0.63413	1.61146e-19	-0.000815412	0.997515
FBgn0032399	88	73	50	34	38	45	0	11	5	4	12	4	-0.638902	0.0973933	0.0185528	0.983488
FBgn0032398	1989	2156	1750	1865	2168	2174	578	412	390	623	464	593	0.195779	0.100347	0.102634	0.734618
FBgn0032397	1654	1681	1615	1700	1767	1953	546	390	364	694	495	661	0.248727	0.0270873	0.312815	0.0386151
FBgn0032395	1128	1160	1202	1000	943	1177	578	346	325	498	382	461	-0.0448582	0.848941	-0.0500614	0.927086
FBgn0032394	5777	5302	3703	8044	9075	7707	1132	792	853	1159	943	1368	0.872091	1.02076e-08	0.131684	0.567883
FBgn0000588	114	79	72	66	60	66	34	30	27	36	36	53	-0.297481	0.453529	0.167936	0.822432
FBgn0032407	8402	7644	6206	5321	6429	5834	3721	2676	2615	3322	2391	3464	-0.205492	0.0951848	-0.151251	0.294195
FBgn0028707	52	47	60	62	106	84	18	5	12	10	9	15	0.688763	0.0663425	-0.0664648	0.945638
FBgn0032409	634	567	566	426	517	592	222	194	175	192	183	248	-0.0855832	0.652324	-0.0948349	0.860559
FBgn0027081	3245	3217	3056	3063	3515	3720	1273	838	804	1280	921	1196	0.231123	0.00815815	0.0485811	0.905246
FBgn0032421	1095	943	1007	722	889	994	512	390	369	531	419	529	-0.108975	0.523334	0.037985	0.938368
FBgn0000114	8679	7708	7479	9959	10635	13858	2578	1995	1864	3043	2453	3499	0.64004	1.08061e-10	0.290614	0.00516528
FBgn0051759	161	178	163	184	260	243	74	72	67	107	95	115	0.544249	0.0161213	0.302556	0.416877
FBgn0032422	16241	13132	16396	12238	14169	18921	5382	3947	3762	5782	4564	5543	0.0882031	0.706358	0.102812	0.465554
FBgn0032420	848	766	806	807	1003	1023	397	289	266	456	330	404	0.339556	0.0089612	0.136177	0.652494
FBgn0015797	3508	3395	3318	3240	3524	3890	1157	759	721	1145	831	1131	0.17801	0.0548273	0.063365	0.855734
FBgn0032408	396	299	332	258	382	373	133	55	63	112	68	121	0.0930474	0.752423	0.0800695	0.928642
FBgn0041195	60	44	30	30	34	26	23	7	10	20	11	15	-0.355439	0.50712	0.0230732	0.983675
FBgn0032428	17	16	10	19	24	12	4	3	4	1	3	9	0.361116	0.597559	0.00470454	0.994452
FBgn0020443	7904	7780	7154	7771	8760	9677	3020	2073	1896	3196	2378	2967	0.316642	2.23556e-06	0.117337	0.49708
FBgn0032435	297	786	84	48	93	68	101	73	83	110	92	105	-1.66224	0.000962224	0.0613273	0.940081
FBgn0032433	358	1856	114	25	80	50	47	47	102	80	57	118	-1.49179	0.00890389	0.0667266	0.947451
FBgn0032429	720	610	644	675	753	736	377	284	252	430	321	442	0.253558	0.0817184	0.192849	0.419811
FBgn0004394	175	142	53	39	24	30	15	11	3	17	23	13	-1.45342	0.00106158	0.265238	0.612783
FBgn0032445	311	278	233	477	553	527	139	141	97	222	227	262	1.03116	2.9341e-13	0.635152	0.00159318
FBgn0032447	60	41	54	56	58	50	15	14	18	22	15	19	0.188179	0.709241	0.0184899	0.987708
FBgn0032451	1751	1569	1217	1389	1564	1739	590	465	388	626	486	638	0.175458	0.208554	0.0968953	0.75104
FBgn0032453	3200	3235	3417	3596	4286	4505	1962	1274	1236	2557	1977	2550	0.437036	0.000271972	0.478753	1.45972e-06
FBgn0015399	53	33	27	30	14	31	0	1	0	0	0	0	-0.342091	0.585304	-0.0148836	NA
FBgn0032454	1764	1775	1653	1650	1667	1758	661	497	406	730	597	753	0.0909802	0.521326	0.23006	0.165977
FBgn0032450	232	225	172	187	230	247	122	78	88	88	112	112	0.196122	0.419025	-0.0315326	0.974734
FBgn0032449	67	172	39	35	32	35	25	25	20	13	29	18	-0.973259	0.0641611	-0.169342	0.828098
FBgn0032446	30	18	13	23	38	26	13	12	14	15	14	12	0.507189	0.385685	-0.0452481	0.965121
FBgn0032444	6176	6480	4965	4113	4731	5118	2866	1783	1864	2596	1656	2242	-0.209987	0.0516353	-0.169649	0.385996
FBgn0032464	73	23	10	15	19	24	2	2	0	0	1	2	-0.441849	0.531251	-0.0250563	NA
FBgn0021796	4767	5437	6366	4745	4718	5505	2388	1955	1441	2568	2171	2085	-0.0389238	0.898197	0.0756678	0.832366
FBgn0032470	212	394	443	27	36	40	118	64	31	8	9	11	-2.83933	6.62872e-17	-1.5332	2.36478e-09
FBgn0028965	756	621	574	494	584	498	233	171	181	225	166	233	-0.171091	0.391191	-0.082226	0.886578
FBgn0032467	2507	2435	2450	1940	2013	2340	663	696	547	692	652	660	-0.113304	0.391884	-0.102111	0.784052
FBgn0032465	1624	1516	1214	1146	1246	1271	402	306	311	266	197	239	-0.117126	0.399963	-0.658161	1.52085e-05
FBgn0032476	768	732	794	549	680	949	326	269	236	336	231	300	0.024668	0.942631	-0.112519	0.777398
FBgn0032477	1017	1251	776	657	635	667	451	343	343	333	268	384	-0.485122	0.0169611	-0.361308	0.0334194
FBgn0032480	2631	3165	2328	2599	2759	2929	465	357	314	507	408	492	0.151457	0.36748	0.126896	0.646517
FBgn0032482	6243	5460	5715	4907	5716	5838	538	350	325	436	422	451	0.0383898	0.777801	-0.0403598	0.940716
FBgn0032486	290	323	290	274	345	309	115	73	80	169	99	134	0.154606	0.524291	0.325351	0.331103
FBgn0032488	588	622	636	528	635	687	303	248	182	316	285	311	0.112226	0.590352	0.137282	0.708384
FBgn0027586	14244	12588	14245	6116	8820	8511	4206	3246	2462	4281	3409	3274	-0.687839	5.47053e-07	-0.0105734	0.984108
FBgn0032494	1336	164	184	285	299	353	101	113	49	152	167	115	-0.350103	0.64802	0.424786	0.210268
FBgn0032495	4312	5665	4537	4567	5064	4504	2303	1702	1340	2161	1555	1844	0.0836787	0.73033	-0.103386	0.671956
FBgn0032499	1096	1031	1019	1097	1229	1354	434	332	300	455	390	441	0.342382	0.000703101	0.0929291	0.795292
FBgn0051729	13253	13090	13091	12548	13898	16809	5017	4100	3698	4779	4027	5062	0.243703	0.027237	-0.0645072	0.743168
FBgn0032505	18	100	20	85	15	42	4	9	19	7	11	22	0.123071	0.892994	0.00965925	0.992754
FBgn0051855	495	351	419	256	295	339	113	107	74	72	59	93	-0.376339	0.0682408	-0.447504	0.136416
FBgn0032513	1229	1270	1411	724	842	836	315	230	217	174	141	184	-0.577959	0.000238305	-0.703435	2.35768e-05
FBgn0025724	4479	4373	3933	3673	3949	4357	351	271	272	324	288	342	0.0286432	0.786799	-0.077435	0.867611
FBgn0032514	687	732	622	606	642	776	70	70	54	47	38	56	0.105518	0.544702	-0.463841	0.165977
FBgn0032512	913	791	663	694	883	909	286	193	185	264	206	238	0.193283	0.204705	-0.0673824	0.911156
FBgn0022069	919	785	550	639	929	873	108	72	80	127	85	110	0.237829	0.312725	0.102015	0.89044
FBgn0032493	4	15	10	5	3	8	1	0	1	0	1	1	-0.389217	0.609022	-0.00395741	NA
FBgn0032487	205	168	167	141	202	176	72	47	54	85	50	87	0.0626265	0.859698	0.122995	0.872151
FBgn0032485	1732	1611	1696	1704	2052	2325	444	425	325	555	401	539	0.379085	0.00140092	0.125611	0.6867
FBgn0032481	774	924	841	636	729	819	122	83	57	112	100	117	-0.103289	0.632223	0.142117	0.81792
FBgn0051849	157	131	139	202	201	235	46	23	22	50	45	57	0.678113	0.000905248	0.373999	0.38209
FBgn0032475	1490	1450	1508	1492	1597	1737	449	413	346	599	451	604	0.232992	0.0648299	0.24711	0.177389
FBgn0032474	1611	1498	1356	1191	1471	1414	616	466	399	677	510	593	-0.00781152	0.964845	0.0885239	0.790277
FBgn0040972	36	3	3	3	4	4	0	1	2	0	1	1	-0.665273	0.31648	-0.0325489	NA
FBgn0032472	279	92	63	89	63	39	4	0	5	1	1	4	-0.716708	0.20986	-0.0737931	0.89044
FBgn0032517	419	451	393	470	470	584	97	78	67	129	116	127	0.382827	0.016292	0.366892	0.221006
FBgn0032521	354	294	291	179	220	166	81	109	74	102	74	100	-0.577007	0.00993505	-0.109076	0.889843
FBgn0026760	52	441	14	8	21	15	7	3	1	7	6	4	-1.62351	0.00425122	0.0920369	0.896062
FBgn0028546	2177	2001	1955	1741	2188	2957	647	469	448	720	574	668	0.267681	0.131893	0.146584	0.50383
FBgn0023407	8013	8807	8291	8313	7958	9283	2512	1717	1610	2673	1896	2194	0.142845	0.34652	0.0415744	0.917177
FBgn0032524	443	444	417	364	460	412	257	194	171	222	189	229	0.0431749	0.865413	-0.116411	0.790262
FBgn0032518	42819	35020	34221	27426	31759	34814	10324	7324	7427	10253	7595	9849	-0.129728	0.169532	-0.0351147	0.909043
FBgn0028527	12251	10510	9985	10526	11663	12732	3372	2500	2141	3231	2528	3131	0.216499	0.00137228	-0.0189992	0.955888
FBgn0028541	2137	2091	2062	1719	1879	2128	892	686	611	876	621	838	-0.0180478	0.914435	-0.0831794	0.778707
FBgn0028539	3066	3679	3016	3117	3191	3374	1287	952	904	1473	1196	1461	0.109526	0.529685	0.212216	0.0840501
FBgn0028931	119	107	85	81	119	108	23	35	16	33	34	40	0.103969	0.795331	0.189411	0.790277
FBgn0028538	4676	5214	4813	4305	4387	5038	1309	979	894	1236	1056	1224	0.0184523	0.926434	-0.0251193	0.948843
FBgn0028919	281	245	266	144	158	201	115	69	66	112	82	78	-0.522235	0.012865	-0.0260795	0.980779
FBgn0001965	1904	1971	1906	1771	1740	1877	602	484	452	577	477	580	0.0207641	0.919671	-0.0873767	0.784052
FBgn0015271	103	67	49	41	61	72	24	26	22	42	32	42	-0.17691	0.742876	0.287851	0.586419
FBgn0026373	549	399	405	250	317	326	78	39	39	61	53	63	-0.461992	0.0120959	0.0258556	0.983049
FBgn0028509	1691	1524	1385	1211	1385	1672	230	163	142	199	198	216	0.0110234	0.951155	0.0331506	0.961614
FBgn0028534	17	15116	20	17	28	13	5	18	9	2	2	8	-0.587679	NA	-0.354171	0.303423
FBgn0028533	20	22054	16	11	23	22	0	1	4	0	1	2	-0.557358	NA	-0.0561721	NA
FBgn0012037	829	4888	756	775	978	1189	420	215	266	596	389	681	-0.574396	0.410531	0.629711	0.000439817
FBgn0019890	5030	5052	4975	3730	3898	4960	1198	976	860	1146	898	1089	-0.143691	0.306522	-0.127786	0.484458
FBgn0028920	26	32609	52	29	52	39	7	25	20	3	10	16	-0.587755	NA	-0.325552	0.455517
FBgn0053307	76	35	28	51	29	37	19	18	37	42	56	68	-0.0553738	0.944063	0.518182	0.1538
FBgn0001961	3632	3421	2905	3074	3486	3935	339	212	206	317	246	309	0.197764	0.0173913	0.0358507	0.955097
FBgn0004406	281	208	190	180	166	186	97	65	62	69	74	90	-0.206118	0.467243	-0.0795434	0.92581
FBgn0027929	86	33	12	12	14	12	4	11	16	5	3	4	-1.01263	0.0856182	-0.366302	0.291506
FBgn0028936	89	46	21	43	28	37	14	11	11	9	15	47	-0.261726	0.702639	0.276922	0.593962
FBgn0028940	609	906	273	78	96	111	143	159	145	100	88	135	-2.19694	1.4795e-10	-0.550095	0.0251416
FBgn0027348	1353	1204	624	461	377	312	351	280	532	392	316	676	-1.19705	3.39161e-05	-0.00210165	0.997436
FBgn0051769	559	267	203	629	813	873	236	176	168	277	241	377	1.20675	7.38311e-05	0.394218	0.0609478
FBgn0028526	867	295	266	514	206	384	206	248	449	303	311	684	-0.144523	0.827834	0.0962723	0.922846
FBgn0003255	52	43	29	24	3	10	0	0	0	0	0	0	-0.961388	0.109484	NA	NA
FBgn0028542	36	15	10	13	18	10	4	4	3	0	2	7	-0.262324	0.734138	-0.0585169	0.929419
FBgn0028543	4193	3320	2798	1351	1268	1395	1435	1245	1130	978	885	1166	-1.20098	2.0143e-20	-0.492803	1.04709e-05
FBgn0028916	434	604	293	359	364	396	137	148	113	162	153	163	-0.10805	0.782443	0.0677841	0.926342
FBgn0015791	3610	2823	2917	2543	2905	3387	1434	1173	984	1420	1194	1356	0.0385864	0.821864	-0.0267468	0.945217
FBgn0004858	7121	6116	5156	5282	5348	5942	2365	1775	1653	2036	1741	2196	-0.0175489	0.918147	-0.126065	0.399479
FBgn0020258	73	42	33	25	33	45	12	12	7	19	11	14	-0.325369	0.558395	0.117802	0.896368
FBgn0028530	634	634	734	423	554	515	186	185	132	169	171	155	-0.305224	0.150614	-0.162493	0.72044
FBgn0005771	3862	3525	3579	3493	3961	4562	1783	1424	1440	1766	1494	2071	0.246428	0.0101841	0.00947583	0.983675
FBgn0028886	2441	2883	2337	862	905	798	688	508	462	805	540	653	-1.41818	3.2336e-22	0.0864778	0.807672
FBgn0040228	676	567	605	402	496	566	376	300	254	312	274	350	-0.216845	0.213549	-0.151285	0.613548
FBgn0028926	321	280	283	205	295	325	54	42	36	66	57	39	0.0115635	0.973984	0.0908421	0.923997
FBgn0004837	304	269	225	239	264	266	124	62	64	136	107	121	0.0748656	0.767421	0.311172	0.394476
FBgn0001978	1777	1584	1529	1554	1666	1987	636	424	371	595	495	556	0.209513	0.0398571	0.0410131	0.93702
FBgn0024183	6620	6861	6068	5657	6938	6984	1923	1364	1283	1899	1428	1695	0.120362	0.263319	-0.0340595	0.926713
FBgn0010422	814	789	711	624	633	687	379	237	249	318	252	288	-0.124259	0.399963	-0.160891	0.616169
FBgn0000317	3980	4582	5177	3724	3845	5053	2002	1508	1318	1916	1523	1806	-0.0207742	0.948218	-0.0494899	0.864847
FBgn0001981	14	77	4	11	18	18	3	2	0	4	4	1	-0.441679	0.549463	0.0701771	0.896434
FBgn0028945	0	54	0	2	2	1	0	0	0	0	0	1	-0.533949	0.328169	0.0100768	NA
FBgn0028518	170	520	60	32	55	45	57	34	27	55	23	37	-1.6467	0.00130438	-0.123919	0.891309
FBgn0001986	792	868	670	594	789	898	355	301	274	393	296	426	0.0820797	0.719528	0.0669785	0.892204
FBgn0028507	977	887	842	749	895	887	488	363	401	405	308	408	0.0262697	0.882446	-0.321699	0.0636492
FBgn0051826	1579	1363	1601	868	1072	1282	578	323	329	558	289	504	-0.380651	0.0217484	-0.0349791	0.958767
FBgn0041627	398	328	318	297	312	354	184	142	125	170	152	176	0.00892088	0.974736	-0.0237733	0.977411
FBgn0001990	300	272	219	240	249	302	143	104	70	113	95	129	0.123466	0.610104	-0.0565635	0.945217
FBgn0001987	2669	2970	2495	2752	2931	3811	1540	956	882	1439	971	1474	0.33255	0.0131699	0.0315658	0.948843
FBgn0001989	6557	5733	6352	4186	5052	5486	2683	1835	1791	2659	1979	2539	-0.224423	0.0675138	0.0126723	0.976689
FBgn0028863	121	170	164	70	160	124	21	22	19	36	30	27	-0.239496	0.618896	0.215015	0.745335
FBgn0028949	1	87	0	0	7	1	0	0	6	1	0	45	-0.545091	NA	0.0361806	0.875738
FBgn0028950	122	4590	22	5	27	18	8	9	36	16	11	99	-0.850724	NA	0.120303	0.821635
FBgn0051821	396	404	242	737	1394	1117	121	152	90	144	142	202	1.66645	1.71984e-12	0.189562	0.695317
FBgn0051823	587	417	398	480	832	685	201	211	197	214	207	272	0.607371	0.00888677	-0.0105513	0.990911
FBgn0028515	4592	4168	3655	2927	3609	3908	1275	973	833	1264	938	1215	-0.127344	0.212496	-0.0248413	0.95021
FBgn0028897	118	121	75	111	120	103	58	34	36	39	43	76	0.213813	0.582042	0.0874312	0.928642
FBgn0040079	1790	1495	1468	1485	1688	1872	889	692	562	871	737	883	0.207004	0.0429765	0.0466568	0.911156
FBgn0028895	116	114	123	82	129	152	35	37	26	40	35	46	0.130135	0.758593	0.0739758	0.940081
FBgn0011708	2931	2967	2349	2422	2611	2683	1193	822	763	1093	905	1085	0.0326455	0.833554	-0.0148965	0.974957
FBgn0001086	97	51	8	28	18	22	3	7	15	2	7	9	-0.606808	0.368081	-0.15486	0.790277
FBgn0014092	783	689	615	429	554	489	390	270	249	303	236	316	-0.369909	0.0141692	-0.237683	0.298772
FBgn0028506	320	260	238	323	344	359	158	111	112	186	123	190	0.446949	0.008283	0.174287	0.68151
FBgn0025678	2372	2722	1919	2177	2278	2175	1008	750	764	1007	763	1055	0.0512662	0.824306	-0.0200249	0.963507
FBgn0001995	1719	1501	1471	1311	1491	1331	785	574	587	747	653	866	-0.0529901	0.771607	0.0390756	0.930909
FBgn0000250	11928	9915	8720	8512	9794	10279	1937	1486	1301	1871	1758	2081	0.0321321	0.812948	0.102575	0.614122
FBgn0000339	1844	1736	1686	1466	1724	2042	775	638	542	1005	744	969	0.104164	0.450647	0.280961	0.0330623
FBgn0015338	1153	1155	966	889	1084	1075	429	254	255	460	295	451	0.0199333	0.914012	0.172907	0.584312
FBgn0028894	338	406	213	277	317	324	48	39	28	44	34	67	0.0705862	0.858389	0.0974902	0.919225
FBgn0032582	10	9	3	9	4	6	3	1	2	7	6	4	-0.0188076	0.984928	0.195315	0.628998
FBgn0001994	3455	3434	3389	2942	3186	3346	585	493	460	615	515	543	0.00239735	0.988118	-0.054261	0.908679
FBgn0002673	116	86	57	67	84	91	2	5	2	4	8	9	0.0351423	0.950058	0.182399	0.700503
FBgn0020416	13298	11492	8935	14659	17893	21697	7799	4659	5224	8884	6376	9578	0.797431	1.57436e-10	0.300277	0.0230341
FBgn0020415	17070	13005	11912	12675	17789	18586	8144	6595	5995	7965	6983	9261	0.341027	0.0205354	0.0420415	0.88468
FBgn0020414	26228	20953	20513	19517	24671	30177	8026	6437	5967	8981	7776	10114	0.247649	0.0771198	0.20977	0.0312925
FBgn0032586	4788	4573	3769	3016	3750	4190	1821	1443	1433	1738	1339	1822	-0.13988	0.240912	-0.122967	0.486627
FBgn0032587	4658	4104	3758	3754	3879	5126	1870	1432	1234	1624	1298	1759	0.145888	0.273067	-0.125374	0.46158
FBgn0028523	197	138	147	157	167	185	47	57	45	59	59	70	0.198236	0.495226	0.0988518	0.913678
FBgn0001185	1026	1010	1021	819	952	1121	133	88	83	155	124	152	0.031766	0.881946	0.282206	0.390056
FBgn0051812	267	234	218	142	192	225	46	18	32	15	17	24	-0.239419	0.342917	-0.470029	0.226163
FBgn0032597	927	853	805	653	811	880	378	266	258	356	281	378	-0.022784	0.906719	-0.00448435	0.993683
FBgn0032598	25	9	20	21	6	25	1	2	1	7	9	3	0.0460604	0.961385	0.267045	0.400421
FBgn0032600	2723	3242	3337	2949	3152	3897	1391	878	772	1197	923	1105	0.204453	0.309057	-0.0672637	0.854656
FBgn0032601	3929	3244	2782	7981	8648	11018	4782	3214	3003	6467	4808	6047	1.57933	5.12584e-49	0.473053	1.21751e-07
FBgn0032603	179	115	82	85	99	119	56	47	47	44	39	57	-0.15648	0.736932	-0.198253	0.747539
FBgn0040262	25	84	12	2	5	3	3	3	0	0	1	0	-1.76833	0.0015008	-0.0942613	NA
FBgn0040260	1043	2007	664	630	738	830	425	332	317	466	333	514	-0.565638	0.130749	0.0935397	0.811168
FBgn0004797	1216	1149	1170	664	792	847	291	229	180	279	217	243	-0.496291	1.24764e-05	-0.0811415	0.878343
FBgn0051739	2201	2205	2001	1691	1808	2003	405	285	254	343	282	322	-0.0975241	0.372116	-0.147614	0.631436
FBgn0032615	44	100	42	26	12	27	18	16	15	4	9	26	-1.03407	0.0465681	-0.180427	0.790277
FBgn0032614	16871	15563	15255	3784	4815	4971	1112	682	697	3193	2421	3152	-1.68547	6.94768e-99	1.57877	2.19053e-60
FBgn0032613	34	15	21	6	14	6	5	6	7	1	2	3	-0.849346	0.158552	-0.273961	0.4204
FBgn0032612	109	75	91	60	45	64	21	15	14	15	11	9	-0.518646	0.167263	-0.271762	0.616505
FBgn0022213	1293	1418	1105	968	1017	1205	252	202	192	220	172	250	-0.134572	0.393878	-0.174352	0.606129
FBgn0032602	61	46	23	47	38	66	15	21	10	17	17	23	0.296177	0.609414	0.0529207	0.958767
FBgn0015391	281	244	200	238	191	230	102	119	82	99	109	125	0.00116101	0.996989	-0.0369482	0.965442
FBgn0032596	2543	2091	1954	1990	2223	2429	1291	1016	994	1247	1025	1347	0.137101	0.208556	-0.0488286	0.887812
FBgn0032595	793	643	540	573	635	577	0	0	0	0	0	0	-0.00863465	0.976835	NA	NA
FBgn0027779	54002	55536	57427	39422	43967	55337	16933	11380	10692	13979	10204	12920	-0.157906	0.312065	-0.233595	0.0259873
FBgn0062978	8945	8931	10029	6068	7242	9224	3482	2691	2409	3147	2505	3229	-0.202993	0.27759	-0.124359	0.333692
FBgn0026150	1449	1859	1227	1129	1264	1301	473	348	324	452	352	540	-0.166207	0.440707	0.0469689	0.929715
FBgn0032620	152	138	58	75	95	101	79	22	34	73	16	36	-0.189973	0.718954	-0.135404	0.875901
FBgn0040985	4799	4001	4469	2889	3625	3573	1902	1332	1265	2332	1575	2097	-0.274933	0.0294703	0.229565	0.0827875
FBgn0032633	372	370	275	616	642	752	88	63	74	251	230	260	1.08975	2.22473e-15	1.31072	2.52468e-13
FBgn0032629	135	111	130	76	129	150	44	30	26	50	44	43	0.0161387	0.976447	0.190331	0.777398
FBgn0020503	29477	27798	28050	26387	29409	33347	13338	9782	8616	12117	9315	12079	0.178423	0.0500489	-0.0912595	0.543881
FBgn0032635	348	304	243	283	313	338	134	95	99	132	126	187	0.18688	0.370833	0.216611	0.598606
FBgn0032636	12	6	10	2	4	5	1	0	0	0	0	0	-0.645385	0.346623	-0.0148836	NA
FBgn0032640	3326	3099	2649	2313	2731	2713	384	240	259	456	300	397	-0.099293	0.340924	0.190018	0.500572
FBgn0032642	759	716	737	474	613	702	423	307	316	359	302	395	-0.192436	0.292729	-0.152562	0.590559
FBgn0032644	671	620	645	296	408	323	315	207	223	246	177	245	-0.771824	1.24993e-05	-0.300979	0.191346
FBgn0032652	30	18	9	50	16	17	5	10	13	3	20	19	0.478036	0.494838	0.102239	0.906878
FBgn0032646	2092	2182	2140	1933	2246	2492	1229	810	735	1480	1052	1382	0.168104	0.209049	0.31378	0.0166907
FBgn0003187	1311	1221	927	197	177	137	248	181	162	252	158	184	-2.49475	2.41337e-34	-0.14695	0.738471
FBgn0032643	2774	3201	2395	2813	2827	2816	941	673	618	1000	731	884	0.143461	0.417495	0.0535334	0.891309
FBgn0024689	1310	1378	1319	1142	1300	1465	484	368	317	529	369	535	0.0771421	0.635909	0.106126	0.755211
FBgn0000183	4037	3965	3853	4516	4944	6062	1383	1070	1047	1497	1267	1630	0.498587	3.22235e-07	0.142509	0.380221
FBgn0032639	25	17	8	10	4	9	0	0	2	2	1	5	-0.577376	0.398483	0.0923593	NA
FBgn0011274	7008	6108	6563	3275	4107	4636	2687	2447	1918	1919	1792	2081	-0.592993	7.30115e-08	-0.441029	3.48123e-05
FBgn0032634	286	226	276	253	327	262	147	115	104	166	141	198	0.209095	0.465071	0.244442	0.465769
FBgn0032656	989	978	855	884	804	755	288	216	169	300	231	235	-0.0693413	0.781133	0.0218767	0.977411
FBgn0000120	131	126	4	139	34	19	22	37	26	22	33	13	-0.0811477	0.932513	-0.228784	0.713921
FBgn0032665	952	1201	682	694	669	660	94	47	52	282	165	242	-0.332926	0.189425	1.34829	1.13778e-11
FBgn0041184	9212	3134	3090	4072	4818	5801	2460	1674	1569	2254	1583	2437	0.0701183	0.921316	-0.0375488	0.927086
FBgn0023096	43	61	51	41	39	46	7	4	3	7	5	1	-0.160068	0.765733	-0.0375588	0.961614
FBgn0032669	49	37	19	21	34	28	38	2	16	15	1	25	-0.155865	0.821864	-0.14822	0.821024
FBgn0032670	192	130	121	109	154	152	58	61	49	91	65	84	0.0318263	0.943602	0.237814	0.627653
FBgn0000636	9103	8357	7384	7956	9005	10978	3272	2383	2136	2870	2210	2840	0.286683	0.0016932	-0.144581	0.261233
FBgn0032671	182	218	197	123	160	150	109	75	60	66	76	77	-0.333113	0.219929	-0.229396	0.637026
FBgn0032682	1773	1662	1593	1559	2115	2294	977	743	640	862	683	855	0.355206	0.00529888	-0.142017	0.458261
FBgn0032684	2348	2405	2705	939	1238	1591	1028	987	725	861	881	840	-0.862816	1.52528e-06	-0.234736	0.242896
FBgn0032685	1243	743	730	1117	1304	2085	352	294	232	549	436	557	0.805475	0.00113589	0.592553	1.51257e-05
FBgn0032688	772	827	678	661	735	709	174	169	135	169	154	218	0.0128894	0.955924	-0.00774893	0.992754
FBgn0032690	1397	1324	1195	1033	1123	1116	627	470	457	652	509	600	-0.131231	0.280292	0.00317393	0.994434
FBgn0032694	18530	15398	16499	14599	16386	20095	7632	5326	4998	7813	5864	7896	0.132362	0.323498	0.0891662	0.605942
FBgn0032693	29	22	23	52	29	55	0	0	0	3	6	1	0.827589	0.0779173	0.180043	NA
FBgn0032691	158	187	179	132	184	146	75	51	47	59	43	67	-0.0625113	0.881946	-0.150107	0.832425
FBgn0032689	4480	4444	4319	4401	4477	5344	2195	1679	1503	2297	1886	2496	0.219307	0.0389552	0.1331	0.356772
FBgn0032683	992	991	1151	997	1100	1387	375	419	287	365	334	339	0.251118	0.212245	-0.214586	0.463974
FBgn0032681	473	417	365	424	544	587	132	119	101	149	126	138	0.422805	0.00444962	0.0429425	0.955555
FBgn0032698	70	35	15	33	18	14	1	0	1	4	5	3	-0.448516	0.514672	0.195776	0.499117
FBgn0032700	698	577	648	556	667	590	135	77	73	126	94	127	0.0378969	0.887053	0.100499	0.89044
FBgn0032701	526	560	418	288	389	384	52	33	34	44	13	27	-0.372547	0.0414504	-0.388603	0.374318
FBgn0032703	496	419	401	260	365	426	31	18	19	31	25	27	-0.20511	0.370833	0.0687895	0.947143
FBgn0032705	205	140	88	100	74	68	38	43	52	45	48	55	-0.584342	0.165867	-0.035784	0.974957
FBgn0032713	3946	3347	2681	1300	1714	1552	987	845	755	886	596	934	-0.98011	1.1552e-14	-0.278048	0.0680967
FBgn0027070	1325	1142	1059	1672	2014	2143	501	454	411	656	612	755	0.841612	1.6853e-22	0.357813	0.0176248
FBgn0015808	6190	5634	4320	4943	5523	5029	1739	1305	1258	1815	1445	1942	0.0774554	0.668798	0.0910686	0.65039
FBgn0003896	626	500	456	193	172	113	151	94	85	115	79	83	-1.46211	4.24915e-08	-0.327283	0.345971
FBgn0053120	136	204	60	123	44	71	28	38	54	21	27	64	-0.433765	0.477447	-0.182021	0.801605
FBgn0032717	3019	3051	2740	3500	2854	3508	1152	913	643	1124	991	1103	0.287714	0.0710366	0.0863803	0.795146
FBgn0032715	2068	4445	1329	1271	1781	1486	672	436	468	658	507	714	-0.519888	0.350854	0.0727001	0.852577
FBgn0032706	40	50	37	28	43	38	8	7	3	16	9	24	-0.0897166	0.887096	0.386406	0.323773
FBgn0025608	3492	3178	3141	2717	3050	3504	913	726	640	833	640	955	0.0362341	0.776151	-0.0875178	0.7735
FBgn0032704	3285	3582	2652	2420	2802	3046	1754	1220	1222	1766	1279	1636	-0.0789176	0.620379	-0.0183758	0.963507
FBgn0032702	1354	1277	1381	1034	1268	1527	601	484	380	573	419	551	0.0393067	0.867715	-0.0946744	0.779588
FBgn0005617	1069	1158	977	999	1067	1115	320	258	207	313	304	320	0.112151	0.458131	0.0833665	0.864682
FBgn0015553	156	153	177	133	138	186	88	56	41	63	68	72	0.0178548	0.968031	-0.00393318	0.995237
FBgn0032724	315	310	302	276	269	359	62	60	68	113	86	80	0.0782573	0.767094	0.264371	0.566424
FBgn0032728	249	255	253	176	232	228	66	70	54	61	61	68	-0.132609	0.618941	-0.134003	0.852577
FBgn0032730	152	145	189	188	284	362	24	13	15	23	24	29	0.808168	0.0053058	0.192675	0.785766
FBgn0032732	587	566	554	471	595	666	78	44	53	81	57	45	0.132163	0.471705	-0.0660906	0.945446
FBgn0051793	1957	1812	1837	1020	1153	1273	630	485	450	598	425	588	-0.579231	9.53543e-10	-0.133376	0.593748
FBgn0002022	2089	2214	1892	1659	1973	1955	592	424	370	528	429	510	-0.0272246	0.870411	-0.0794577	0.833123
FBgn0032748	1383	1451	1178	1086	1205	1325	447	318	262	390	332	368	-0.0268677	0.876084	-0.0680317	0.892196
FBgn0032750	163	184	138	109	174	156	77	62	54	87	80	69	-0.0253261	0.954468	0.0942839	0.913489
FBgn0000075	1396	1134	988	940	997	1093	469	382	310	458	351	498	-0.0830668	0.61937	-0.00779018	0.991045
FBgn0002036	1020	1001	918	595	668	731	364	294	230	291	228	277	-0.435012	2.57474e-05	-0.300997	0.141938
FBgn0010300	938	674	570	407	471	449	126	123	104	106	111	146	-0.561958	0.00277793	-0.118939	0.851426
FBgn0002031	7032	6534	5154	3888	4251	4100	1182	916	820	1102	840	1085	-0.473931	7.56006e-06	-0.120664	0.527534
FBgn0000422	1577	1164	1330	1317	1428	1571	724	506	430	797	501	757	0.204686	0.194264	0.122991	0.6867
FBgn0032753	12	6	11	47	27	72	5	6	0	41	23	24	1.77758	0.000238708	0.901065	0.000993828
FBgn0002021	1241	1151	986	1086	1296	1280	423	342	307	398	340	431	0.240454	0.0254024	-0.0496111	0.923079
FBgn0032744	702	643	697	549	642	695	302	244	228	289	253	350	0.000686952	0.996994	0.0204577	0.977281
FBgn0051800	729	651	588	458	626	635	156	111	113	161	131	160	-0.0744359	0.712999	0.0641186	0.928642
FBgn0001202	2096	1742	1745	1551	1815	1818	379	329	324	447	350	487	0.0174419	0.918147	0.112377	0.75054
FBgn0046302	749	4410	288	77	187	142	147	117	147	159	105	183	-1.4682	0.0103467	-0.0740829	0.923079
FBgn0032733	1	122	0	1	2	0	0	0	0	0	0	0	-0.748414	NA	NA	NA
FBgn0032731	1715	1294	1239	1888	2671	2627	405	279	252	430	294	433	0.865438	3.5351e-10	0.119647	0.741895
FBgn0032729	5634	4915	4018	4510	5250	4345	2575	1918	1702	2112	1563	2067	0.090679	0.644553	-0.276762	0.00627742
FBgn0015772	4336	4618	4426	4078	4214	4889	1119	938	720	1161	955	1090	0.0939649	0.518827	0.0352521	0.934531
FBgn0032727	2522	2740	1944	1703	2218	2161	969	878	713	1004	919	1173	-0.118265	0.519197	0.0890952	0.766128
FBgn0032726	612	2296	224	215	93	76	131	173	313	102	103	270	-1.31572	0.0254272	-0.230348	0.68705
FBgn0032725	1328	1201	1216	833	1054	1009	467	351	389	507	400	497	-0.248467	0.0518217	0.0298622	0.955615
FBgn0032723	866	1083	1060	791	752	990	227	189	144	234	193	255	-0.135568	0.602222	0.0979239	0.849916
FBgn0010309	312	272	308	281	286	336	105	84	67	106	86	123	0.132264	0.585876	0.0990446	0.892238
FBgn0015380	227	268	178	188	191	164	58	88	63	72	51	70	-0.162671	0.633673	-0.235555	0.653285
FBgn0032770	85	156	32	12	30	15	36	28	26	39	30	37	-1.47605	0.00449108	0.0348603	0.977019
FBgn0032772	73	39	43	76	66	83	7	4	9	1	6	3	0.600292	0.133478	-0.200111	0.651714
FBgn0051798	63	62	84	82	64	100	45	30	20	24	16	37	0.305413	0.49877	-0.25352	0.664448
FBgn0032779	875	937	666	688	745	864	350	231	248	518	338	478	0.016068	0.949657	0.460937	0.00556382
FBgn0032781	1257	1176	871	981	1116	984	275	218	209	256	214	290	0.0361178	0.888717	-0.0614596	0.917177
FBgn0032782	3578	3298	3064	2393	2709	2844	1347	1044	945	1453	1124	1328	-0.198965	0.00527186	0.0494314	0.878343
FBgn0032783	15406	11666	10625	18102	20716	20861	5843	5096	4267	6067	5208	7269	0.787441	1.23426e-13	0.0985464	0.623262
FBgn0032775	6736	4068	3816	6300	6623	6105	2065	1439	1146	2172	1550	2029	0.512428	0.0120046	0.136449	0.51289
FBgn0032774	12532	8197	7093	2460	2460	2159	3218	2560	2299	2595	2013	2335	-1.76109	1.80352e-22	-0.384392	1.67081e-05
FBgn0032773	1158	627	394	927	488	536	142	143	256	143	185	360	0.0320063	0.961328	0.0382932	0.974455
FBgn0024245	243	192	207	272	319	341	69	89	82	119	90	129	0.642035	0.000232414	0.212162	0.668372
FBgn0010097	65	25	1	36	8	8	0	6	7	1	6	20	-0.216114	0.792678	0.107746	0.853523
FBgn0003346	1255	1168	948	1265	1319	1216	279	221	197	322	268	324	0.304532	0.0399426	0.196806	0.462781
FBgn0032785	4055	4033	3734	4175	5429	5250	657	599	488	686	663	729	0.443348	5.47063e-06	0.0732056	0.852357
FBgn0000964	101	96	9	57	11	16	1	2	1	0	2	7	-0.559144	0.427964	0.0728395	0.87884
FBgn0032791	322	278	256	386	430	499	84	71	58	143	80	136	0.728706	2.20669e-07	0.438698	0.140417
FBgn0002044	4343	4771	4569	3864	4200	4669	628	478	403	688	481	617	0.0109319	0.957366	0.063584	0.876878
FBgn0040268	440	450	346	343	352	392	61	58	38	58	54	59	-0.0562488	0.811729	-0.0325262	0.977019
FBgn0032798	754	566	532	517	651	709	90	99	86	96	122	117	0.141164	0.486478	0.080919	0.923079
FBgn0032800	806	743	710	892	862	964	163	119	132	205	148	191	0.388601	0.00142063	0.17953	0.646517
FBgn0053116	440	521	399	316	347	344	116	95	75	131	99	109	-0.300845	0.124596	0.0594023	0.940081
FBgn0051697	6	8	9	3	9	10	3	0	4	4	1	2	0.00776155	0.992753	-0.0211804	0.975888
FBgn0041180	51890	52834	47998	38219	44387	55218	7323	4843	4868	7009	5069	6974	-0.0358711	0.82854	-0.0125906	0.976836
FBgn0027949	50	27	18	15	4	4	1	7	3	3	1	6	-1.08554	0.0673011	-0.0563658	0.936327
FBgn0032814	434	409	406	326	364	434	120	76	76	148	121	144	-0.0350082	0.888131	0.361508	0.212985
FBgn0032813	232	209	194	73	89	70	48	39	35	22	22	23	-1.25754	3.31749e-08	-0.615563	0.0573815
FBgn0032811	380	296	272	284	362	335	142	110	74	132	131	137	0.173876	0.446435	0.117453	0.852357
FBgn0032805	447	444	305	403	607	746	150	112	156	170	140	248	0.639014	0.00580139	0.168387	0.743771
FBgn0032801	1279	1231	787	1023	1822	1438	793	588	646	713	590	875	0.483127	0.0492597	-0.0801905	0.835134
FBgn0032799	783	798	664	630	732	790	227	130	115	208	141	187	0.0601514	0.719437	0.0226824	0.980671
FBgn0032797	50	42	38	61	47	37	3	5	2	8	3	5	0.264122	0.626637	0.0767713	0.91821
FBgn0032796	709	668	666	603	558	638	242	192	191	236	165	230	-0.0574909	0.78869	-0.156436	0.67151
FBgn0032793	274	222	243	195	218	262	63	69	48	67	62	64	-0.0125655	0.971299	-0.0578029	0.950397
FBgn0032790	452	440	466	437	460	487	229	149	173	221	176	202	0.143713	0.476132	-0.0476779	0.944847
FBgn0032787	540	600	386	481	561	518	26	34	18	47	32	54	0.160308	0.517349	0.334324	0.484476
FBgn0024230	666	641	763	767	808	948	209	176	140	207	140	182	0.386467	0.0331888	-0.148894	0.726002
FBgn0032819	240	230	213	152	190	174	60	24	36	46	30	46	-0.272816	0.230992	-0.0853836	0.930909
FBgn0032822	133	149	129	68	121	113	67	55	45	66	54	49	-0.313103	0.380051	-0.107076	0.901614
FBgn0032833	14966	12321	14487	9258	11149	13251	7	7	10	10	6	15	-0.199134	0.206069	0.0381221	0.96957
FBgn0032835	1005	140	108	161	177	161	244	318	321	213	258	323	-0.584642	0.40461	-0.303168	0.361823
FBgn0032836	933	358	213	648	405	392	220	223	331	475	592	1044	0.12346	0.854327	0.619342	0.0618542
FBgn0014000	209	65	73	107	58	60	42	48	103	38	69	103	-0.332551	0.597214	-0.0722095	0.944847
FBgn0042129	40	4	1	8	1	1	0	0	0	1	0	1	-0.532242	0.410388	0.022557	NA
FBgn0032834	19	9	6	8	18	7	1	2	2	1	4	1	0.0689854	0.943169	0.00931408	NA
FBgn0004811	411	337	272	335	322	363	89	80	53	104	68	78	0.132442	0.589789	-0.00340835	0.996093
FBgn0032821	2339	2139	2062	1936	2138	2440	279	251	192	315	268	289	0.113669	0.252497	0.0890211	0.852577
FBgn0032820	1415	1228	989	723	713	579	450	434	532	289	275	466	-0.681247	0.000354336	-0.58186	0.00553942
FBgn0032818	516	520	425	301	359	377	148	136	106	124	115	128	-0.365422	0.0141692	-0.220997	0.56766
FBgn0032817	2054	2159	2527	1758	1652	2232	457	413	308	479	372	410	-0.146161	0.545574	-0.071748	0.878343
FBgn0019686	682	463	426	490	569	520	99	89	90	139	102	134	0.14213	0.586459	0.193203	0.67151
FBgn0045064	325	290	234	203	290	293	110	76	77	127	91	130	0.0104557	0.976728	0.182417	0.704415
FBgn0004374	348	258	333	344	393	418	58	32	22	55	48	35	0.403339	0.0544898	0.109031	0.910793
FBgn0032848	65	30	30	35	27	33	5	3	0	7	1	5	-0.194155	0.763804	0.0647471	0.919225
FBgn0032850	72	511	38	23	42	47	11	5	7	7	7	7	-1.3874	0.014801	-0.0734777	0.936359
FBgn0032849	466	542	417	315	442	497	119	94	102	132	95	138	-0.0710131	0.806301	0.0155727	0.986472
FBgn0032845	2096	1644	1877	1156	1390	1664	311	216	185	250	235	309	-0.297727	0.0534762	-0.00470981	0.994026
FBgn0032843	43	48	47	23	23	38	16	13	9	13	9	10	-0.519879	0.27462	-0.149573	0.849916
FBgn0003978	291	271	243	516	502	591	95	80	84	221	159	250	1.10473	5.1442e-16	0.911953	2.86062e-06
FBgn0014127	312	246	290	305	323	333	99	106	81	127	109	119	0.295164	0.163018	0.10193	0.886565
FBgn0003475	2718	3153	2751	2737	2509	2880	778	625	482	716	623	754	0.037256	0.870888	-0.0156208	0.977411
FBgn0015803	2940	2597	2466	2346	2408	2913	637	563	461	692	660	736	0.0603414	0.632841	0.1475	0.539999
FBgn0032857	568	530	468	446	560	446	76	96	67	74	88	101	0.0206877	0.943638	-0.0367208	0.96957
FBgn0011638	2445	2450	1814	1828	2138	2427	318	194	182	300	171	270	0.0540808	0.760757	-0.068646	0.918124
FBgn0032871	89	105	74	40	55	72	32	17	26	44	29	36	-0.517438	0.165462	0.20401	0.765669
FBgn0032873	602	602	544	469	615	552	17	14	13	30	18	30	0.0253086	0.918147	0.302794	0.565897
FBgn0032877	72	77	48	44	52	57	14	20	29	22	10	25	-0.213146	0.641623	-0.178647	0.80627
FBgn0032880	6073	5833	5532	4250	4699	5024	455	374	304	713	550	674	-0.197558	0.00775334	0.562699	8.228e-06
FBgn0032879	55	50	40	24	19	24	4	7	4	4	0	0	-0.836423	0.0473516	-0.216312	0.478905
FBgn0014859	511	610	463	377	539	741	195	81	86	149	71	149	0.158711	0.617417	-0.0957064	0.912736
FBgn0032876	1452	1285	1339	1452	1693	1700	360	289	281	390	298	419	0.366754	0.000509881	0.0589765	0.911156
FBgn0051678	1336	1261	1273	1103	1111	1119	261	192	220	258	202	231	-0.0886505	0.607954	-0.130137	0.759642
FBgn0016054	134	98	90	81	110	83	17	26	5	19	27	19	-0.0902213	0.843512	0.117865	0.899085
FBgn0032882	1603	1388	1183	1238	1389	1346	201	148	136	187	126	212	0.060263	0.712999	-0.0609412	0.930909
FBgn0011202	10507	11687	10741	16945	17009	21562	1935	1067	980	2192	1357	1840	0.856676	3.2194e-14	0.260114	0.197098
FBgn0000251	839	1031	606	431	565	460	207	106	105	189	125	158	-0.606763	0.00776653	0.0185464	0.983488
FBgn0032886	1758	1407	1304	1178	1468	1225	301	258	195	251	259	305	-0.0726008	0.735569	-0.04897	0.938552
FBgn0032889	2247	2474	1702	1153	1284	1322	897	703	727	712	488	687	-0.632702	2.91648e-06	-0.468023	0.000245689
FBgn0051673	415	336	238	1381	1526	1398	97	72	59	487	354	430	2.20069	4.63955e-40	2.03087	3.36633e-39
FBgn0051674	618	640	488	407	422	496	268	167	205	279	230	285	-0.267601	0.100345	0.120608	0.784052
FBgn0051676	8009	6371	7712	2207	2427	3584	1888	1889	1566	1804	1693	2060	-1.28774	3.05845e-15	-0.125268	0.593153
FBgn0032895	47	58	26	103	128	121	23	25	15	52	45	34	1.39424	2.7867e-05	0.501312	0.175393
FBgn0032897	85352	56932	44240	58672	73290	59859	27943	25482	21770	29136	27110	33194	0.183298	0.483165	0.0652752	0.79528
FBgn0032899	5031	4004	4453	4222	5476	6384	2494	2107	1859	2415	2314	2865	0.359239	0.0118228	0.0540253	0.865312
FBgn0051675	336	232	182	263	372	348	65	67	41	73	94	103	0.499514	0.0554397	0.347583	0.37665
FBgn0032900	1886	1674	1282	1229	1564	1377	340	310	236	330	286	328	-0.0802702	0.700606	-0.0770812	0.87391
FBgn0032906	321	269	236	221	250	264	8	10	11	12	15	15	-0.0394046	0.889569	0.117993	0.89418
FBgn0032891	144	121	144	50	30	39	22	14	19	10	8	5	-1.47289	7.53689e-06	-0.518486	0.137978
FBgn0032883	656	707	583	624	650	610	253	170	180	225	185	273	0.0814698	0.708931	0.00154274	0.997118
FBgn0032881	2030	1749	1580	1808	2054	1955	219	147	137	185	145	184	0.246482	0.025418	-0.119667	0.80627
FBgn0010395	529	810	602	390	457	566	51	50	51	46	40	59	-0.336414	0.2063	-0.1845	0.777398
FBgn0032911	530	361	407	405	532	550	60	35	52	52	38	70	0.308694	0.142822	-0.0486564	0.960403
FBgn0032913	35	75	32	43	24	27	5	0	4	32	0	4	-0.337399	0.601142	0.213558	0.53867
FBgn0032919	1565	1375	1206	1061	1409	1591	562	297	333	473	295	437	0.0867143	0.632223	-0.135668	0.731104
FBgn0032925	1036	1019	833	739	1001	1016	236	153	132	226	131	180	0.0515553	0.795021	-0.107834	0.852357
FBgn0010100	60962	64147	51700	43591	48737	46971	5427	3534	3571	5525	3644	4833	-0.214249	0.0425393	-0.0144764	0.975915
FBgn0026255	290	293	220	178	218	206	32	16	16	41	26	37	-0.278848	0.215516	0.296215	0.575251
FBgn0026577	2424	2824	3027	2555	2293	3111	328	267	195	321	293	331	0.0506113	0.864749	0.0863747	0.855734
FBgn0032938	1981	2322	1862	1693	1863	2151	278	244	202	287	211	319	0.00626839	0.978637	-0.01279	0.985489
FBgn0051626	102	110	80	32	32	29	16	8	9	5	3	12	-1.368	1.83301e-05	-0.24674	0.619168
FBgn0032935	2570	2544	2765	1707	1880	2252	138	106	80	199	161	170	-0.317665	0.0261467	0.462928	0.0496552
FBgn0000239	3607	3364	3118	3084	3435	3914	618	437	378	571	441	544	0.168118	0.0307671	-0.0455237	0.923997
FBgn0032924	1307	1126	1177	1014	1185	1191	161	133	95	125	122	146	0.0305082	0.86537	-0.124839	0.828959
FBgn0023388	2049	2155	1891	1581	1667	1714	514	410	368	519	408	471	-0.170622	0.159097	-0.0591938	0.89418
FBgn0032910	18658	17327	18687	19124	20821	21705	7353	5040	4220	7789	5712	6487	0.289343	0.00711066	0.103437	0.646517
FBgn0032943	341	284	268	418	469	545	90	67	74	114	98	159	0.789499	1.56853e-08	0.39096	0.207784
FBgn0032945	346	1298	286	275	172	219	73	123	136	118	198	242	-0.894342	0.137189	0.234997	0.700503
FBgn0032946	50959	43928	44147	41338	50650	44551	4698	3949	3461	4718	3868	5155	0.0990127	0.486006	-0.000909012	0.9967
FBgn0032940	2240	2291	2105	2152	1896	2530	172	128	105	158	147	132	0.106992	0.55446	-0.0387441	0.958815
FBgn0032956	2268	2346	2246	2056	2322	2452	109	68	77	78	64	101	0.110484	0.390949	-0.186611	0.72961
FBgn0051619	166	152	230	149	230	316	46	23	25	36	34	41	0.383546	0.33287	0.0547255	0.958746
FBgn0032961	2931	2820	2510	2409	3019	2823	252	173	156	111	95	103	0.120752	0.311236	-0.918985	7.04921e-07
FBgn0003866	122	182	82	71	96	104	7	6	10	7	12	2	-0.345193	0.430653	-0.0646047	0.940081
FBgn0051612	200	222	219	78	63	73	12	24	16	24	23	19	-1.3709	4.52033e-08	0.0612171	0.955022
FBgn0000559	166616	150675	119601	121873	151113	145198	15570	12823	11618	15761	13473	17007	0.0662083	0.646617	0.0273886	0.923997
FBgn0032973	22	8	13	115	104	188	1	5	6	3	13	14	2.80368	9.50007e-14	0.211761	0.644341
FBgn0032986	1874	1830	1820	1501	1714	1905	649	531	495	726	557	681	0.00638294	0.973031	0.0441624	0.919225
FBgn0032988	1258	1157	1146	900	1210	1590	205	119	105	180	127	173	0.155558	0.492273	0.0037236	0.995121
FBgn0032979	2126	2418	2490	1953	2287	2640	470	374	306	438	381	451	0.0723166	0.749701	-0.0247895	0.962886
FBgn0003386	1052	1078	915	652	876	949	329	336	253	247	261	298	-0.180116	0.269072	-0.326801	0.15019
FBgn0010453	70	63	35	70	114	95	17	26	8	21	17	12	0.768484	0.0412382	-0.0781344	0.938552
FBgn0003141	534	439	497	337	439	449	245	172	180	198	171	243	-0.144236	0.507284	-0.126092	0.781061
FBgn0005278	1465	1309	1053	1018	1171	1230	187	139	101	90	96	114	-0.0333088	0.853431	-0.543217	0.0249399
FBgn0032388	2080	2095	1890	1454	1617	1682	283	263	223	333	275	278	-0.227861	0.0156235	0.0212901	0.977081
FBgn0020429	163	141	117	25	49	45	18	27	33	16	16	22	-1.55015	3.13556e-07	-0.360166	0.439457
FBgn0032699	3363	2673	2527	3066	3230	3689	1084	944	826	1142	1000	1343	0.346765	0.000636206	0.0991839	0.691903
FBgn0031883	5987	5461	4737	3865	4128	4539	1620	1170	1135	1425	983	1340	-0.240979	0.000883826	-0.238096	0.0673298
FBgn0031835	4455	4579	4060	2989	3595	4127	1271	1324	1099	1057	1249	1328	-0.173592	0.120176	-0.187621	0.471362
FBgn0000286	2591	2408	2368	2184	1990	2338	811	705	556	829	686	769	-0.0514575	0.76849	-0.0320843	0.944847
FBgn0028425	622	560	388	336	438	520	185	165	131	203	186	212	-0.149361	0.578562	0.128696	0.781061
FBgn0027780	457	479	436	379	396	433	243	201	166	189	169	244	-0.0611122	0.776747	-0.173907	0.634839
FBgn0032202	1733	1193	1474	996	1315	1355	749	610	473	850	665	762	-0.142722	0.521326	0.135673	0.569474
FBgn0031450	2053	2049	1964	1591	1586	2003	749	613	583	749	616	776	-0.109338	0.4665	-0.0427156	0.919225
FBgn0051720	891	1173	1018	194	184	348	363	266	198	276	226	216	-1.87388	4.75269e-15	-0.316096	0.191113
FBgn0032120	1340	1471	1312	1153	1045	1323	426	346	370	599	437	553	-0.105059	0.586831	0.263874	0.162146
FBgn0041723	40	39	22	32	20	30	1	1	6	8	4	12	-0.12351	0.860562	0.206044	0.625131
FBgn0003016	2362	2027	2242	1905	1675	1966	833	748	593	738	739	778	-0.129652	0.493516	-0.109862	0.712483
FBgn0026379	910	876	859	738	833	1061	199	152	140	247	171	229	0.103642	0.573396	0.191145	0.57456
FBgn0032455	1707	1745	1731	1423	1670	1896	728	496	471	600	485	573	0.0565918	0.74622	-0.187632	0.338365
FBgn0032001	2080	1673	1505	1219	1504	1536	855	539	590	720	521	732	-0.174903	0.199681	-0.173154	0.43536
FBgn0031548	923	713	570	512	864	856	289	268	282	331	360	406	0.1333	0.660302	0.176668	0.606129
FBgn0031813	2050	5479	1651	1614	1717	1794	886	703	681	817	678	945	-0.548409	0.339237	-0.0767944	0.809939
FBgn0020445	3507	3613	2641	3121	2915	3199	1131	779	736	1131	769	1062	0.0548272	0.786898	-0.0128415	0.981423
FBgn0001991	2357	2445	2338	1731	2315	2475	740	692	595	754	847	858	-0.0207339	0.924307	0.0981679	0.79322
FBgn0032456	7146	8258	5954	9644	9934	12762	2523	1775	1683	2424	1949	2627	0.708079	4.45152e-08	0.0523526	0.852577
FBgn0031644	6	11	12	29	28	27	3	0	7	7	5	3	1.2059	0.0191023	0.0486026	0.945847
FBgn0031645	36429	32785	34020	40305	46932	56597	16958	14370	11709	13771	11952	14973	0.585489	2.42589e-09	-0.25008	0.00702356
FBgn0031650	50	21	30	42	43	30	13	20	15	3	9	17	0.27284	0.660302	-0.303143	0.520345
FBgn0032859	2109	2385	1667	1549	1847	2261	716	535	483	736	559	731	-0.00489191	0.985376	0.046018	0.915365
FBgn0032864	2624	2280	2175	1383	1490	1667	255	188	197	223	202	207	-0.513781	7.84012e-11	-0.169334	0.634581
FBgn0032858	314	322	299	211	269	246	91	80	66	56	68	89	-0.238481	0.263319	-0.244798	0.608121
FBgn0031688	233	157	129	50	57	68	74	26	40	33	20	38	-1.32322	3.14176e-06	-0.452472	0.24419
FBgn0031692	805	526	453	335	537	569	298	272	248	301	302	342	-0.173529	0.598469	0.0245952	0.96957
FBgn0053196	21654	24103	31420	25119	19437	39181	11941	8737	6497	11029	8817	8788	0.194815	0.581313	-0.071055	0.84177
FBgn0032949	16388	14346	15304	11332	14290	15644	228	158	159	387	300	348	-0.0446431	0.780996	0.681193	1.76409e-05
FBgn0029174	2592	2312	2283	1903	2168	2514	728	508	545	792	580	779	-0.00813651	0.960367	0.0850988	0.792854
FBgn0032153	90	80	66	67	85	67	54	31	46	60	31	79	0.0231899	0.964845	0.106182	0.912135
FBgn0010520	290	229	216	204	275	274	138	87	95	135	109	120	0.153441	0.54384	0.0150297	0.986892
FBgn0024285	1559	1469	1372	1549	1603	1678	699	665	572	870	756	933	0.258688	0.00964212	0.203119	0.25943
FBgn0040064	8013	7057	6659	6323	7187	8202	4425	3377	3277	4260	3576	4749	0.119178	0.155856	0.00342764	0.992754
FBgn0032160	1880	1815	1591	1477	1812	2278	794	621	607	798	557	770	0.185228	0.227819	-0.110625	0.671046
FBgn0032161	473	397	378	450	489	529	258	155	178	241	175	232	0.354873	0.0107724	-0.0360154	0.958767
FBgn0032162	1628	1572	1480	1335	1639	1719	1068	723	667	1026	688	953	0.121014	0.305644	-0.0529928	0.900946
FBgn0051713	330	295	310	210	228	211	156	122	98	168	113	142	-0.389731	0.0522211	-0.00496199	0.994434
FBgn0025700	2166	2658	2246	1858	2169	2749	658	493	476	573	382	540	0.0451229	0.857	-0.288568	0.0757374
FBgn0032156	20114	17499	17005	15873	18833	20094	5897	5034	4415	5465	4893	5697	0.125157	0.119174	-0.109579	0.480838
FBgn0004867	17856	17791	11378	13609	16256	14505	18	12	10	12	7	4	0.0539592	0.829232	-0.30008	0.522128
FBgn0032154	254	220	220	58	83	66	91	83	96	40	41	44	-1.53969	1.06476e-11	-0.944699	0.000126564
FBgn0041150	3213	2539	2257	2724	3540	3266	1744	1081	989	1921	1267	1526	0.375768	0.004343	0.135769	0.603708
FBgn0031646	20	19	16	35	31	44	9	7	6	4	6	15	0.93155	0.037284	-0.000371254	0.99958
FBgn0015000	997	913	777	938	1060	1055	356	292	241	441	370	464	0.309734	0.00515307	0.320345	0.0613443
FBgn0031655	234	196	181	110	157	163	56	51	68	56	52	65	-0.372028	0.13119	-0.155594	0.828568
FBgn0031657	332	274	207	242	341	301	135	84	83	136	92	146	0.242996	0.361308	0.109407	0.86934
FBgn0031662	1485	1298	1172	1403	1508	1487	893	631	614	866	711	853	0.281273	0.0104623	0.0128037	0.980779
FBgn0031651	1583	1455	1484	1068	1245	1467	485	308	308	500	318	475	-0.142882	0.310199	0.0507378	0.928642
FBgn0031654	67	240	2	26	26	4	5	12	15	9	13	19	-0.907641	0.146089	0.0341261	0.976223
FBgn0031653	86	35007	44	21	96	85	11	13	17	11	13	31	-0.606438	NA	0.0705582	0.944847
FBgn0031652	510	472	488	417	382	459	209	182	166	259	171	213	-0.0997284	0.654496	0.0144984	0.984685
FBgn0015834	5913	5026	4709	3719	5002	5446	2094	1584	1552	2136	1610	2177	-0.0260417	0.892251	-0.00389259	0.992754
FBgn0031661	742	697	594	493	608	690	230	229	184	299	211	248	-0.0622316	0.745032	0.0409327	0.950397
FBgn0031663	436	347	289	266	324	351	63	42	39	71	50	73	-0.0581756	0.833554	0.183154	0.769797
FBgn0031664	433	403	397	300	403	416	82	66	64	101	91	107	-0.0242171	0.929118	0.251374	0.552811
FBgn0031659	843	888	837	624	845	817	531	418	362	443	347	451	-0.0530367	0.809954	-0.240317	0.185598
FBgn0031660	4797	4267	3235	3218	3775	3064	1824	1292	1241	1825	1421	1864	-0.146031	0.476132	0.0536643	0.852357
FBgn0051961	451	459	490	331	396	475	126	95	99	121	87	136	-0.109609	0.659659	-0.0703286	0.928129
FBgn0053509	22	19	5	40	49	28	4	2	6	7	7	10	1.07694	0.04708	0.166688	0.769987
FBgn0053526	5939	5921	5648	5454	5571	6546	1974	1252	1139	1848	1230	1534	0.123524	0.266186	-0.0795382	0.81809
FBgn0010263	2316	1724	1735	1303	1958	2155	317	415	291	338	410	382	0.0214811	0.943236	-0.0339487	0.963881
FBgn0001301	2027	1953	1933	1101	1057	1280	618	501	486	514	522	600	-0.654249	3.26848e-09	-0.138211	0.6138
FBgn0031689	416	233	160	50	50	57	126	115	149	60	88	94	-1.96133	2.32759e-09	-0.65948	0.0128172
FBgn0003231	15871	14205	14526	11808	14526	18906	717	596	584	693	643	826	0.125975	0.472912	0.00430844	0.992754
FBgn0028572	2376	2390	2640	2316	2149	2621	918	746	719	1277	1004	1266	0.0508647	0.82794	0.373746	0.000654645
FBgn0028841	221	106	89	298	279	348	109	71	76	87	80	168	1.18419	0.000205861	0.150781	0.822432
FBgn0000053	3172	2719	2708	2081	1795	1650	1088	987	977	963	1015	1441	-0.483829	0.00770527	-0.027507	0.961614
FBgn0010382	236	120	39	124	82	47	10	26	22	15	32	39	-0.300164	0.668914	0.145634	0.858037
FBgn0015546	702	482	443	454	411	516	185	232	146	215	225	190	-0.0956579	0.74194	-0.0112858	0.991151
FBgn0032117	172	174	190	146	195	194	94	81	70	94	68	94	0.103027	0.757441	-0.0972954	0.900334
FBgn0005677	1077	759	738	751	800	811	227	326	195	165	297	310	0.0114492	0.968186	-0.0715557	0.945217
FBgn0000721	6380	5955	4942	3997	3668	4204	2044	1588	1539	2029	1749	2059	-0.403921	0.000314889	-0.0022153	0.994452
FBgn0031649	652	474	418	355	465	416	186	189	184	145	182	194	-0.181373	0.457511	-0.24044	0.514424
FBgn0032668	3	16	8	4	9	7	12	4	3	4	1	2	-0.172162	0.843828	-0.234861	0.522605
FBgn0031474	8611	8433	6024	3156	3612	4394	2366	1376	1184	2236	1429	1759	-0.90927	1.0489e-13	-0.0119146	0.984683
FBgn0051721	181	414	128	265	207	229	88	74	37	152	123	118	0.0860072	0.897496	0.632687	0.0162296
FBgn0032666	1110	819	891	689	704	980	261	203	213	244	148	224	-0.127339	0.577113	-0.293339	0.253278
FBgn0031530	159	379	148	167	224	229	69	63	47	95	70	119	-0.0252061	0.970516	0.360884	0.313695
FBgn0032957	573	515	547	404	402	419	76	65	45	79	48	67	-0.286296	0.0950926	-0.0869746	0.923079
FBgn0031294	3305	3854	3582	782	958	1165	842	695	556	419	451	397	-1.74624	2.38449e-36	-0.80857	1.03416e-08
FBgn0031536	1079	973	966	1017	953	1071	490	375	364	598	436	541	0.136144	0.392452	0.165255	0.477646
FBgn0015777	4596	4197	3842	2987	3426	3701	2027	1336	1409	1551	1157	1672	-0.197794	0.00329148	-0.288738	0.0232349
FBgn0043002	248	185	191	140	157	130	72	57	49	71	69	66	-0.39311	0.140286	0.0345138	0.973278
FBgn0002887	237	257	228	273	301	266	103	115	75	153	129	142	0.33403	0.12925	0.286104	0.4204
FBgn0000153	219	213	145	116	104	107	48	72	33	46	47	43	-0.639686	0.0170816	-0.21984	0.718082
FBgn0015609	105	86	86	49	63	79	12	12	8	6	3	15	-0.389721	0.266682	-0.177005	0.780071
FBgn0002524	2839	2912	2592	2164	2227	2623	848	634	593	835	722	807	-0.128744	0.259023	0.0170686	0.970121
FBgn0011676	14	22	4	81	81	99	0	1	0	3	1	3	2.21745	3.29543e-07	0.110286	NA
FBgn0031403	60	28	47	42	48	53	15	10	8	11	9	15	0.176247	0.762893	-0.0286651	0.981423
FBgn0040233	3240	3428	3370	3135	3740	4390	931	669	581	945	760	900	0.271626	0.0431471	0.0859177	0.765669
FBgn0052831	355	262	239	288	323	260	64	39	33	50	58	70	0.160003	0.592804	0.165086	0.813141
FBgn0260439	11470	11207	11267	8921	10209	12260	4591	3722	3521	4578	3829	4773	-0.0013533	0.993248	-0.026215	0.933061
FBgn0014857	5076	4353	3669	3343	3889	3744	46	49	24	53	29	50	-0.121744	0.346468	-0.0242501	0.983488
FBgn0005672	1978	1615	1704	1343	1568	1999	206	152	136	285	246	279	0.00404806	0.986332	0.488037	0.00805719
FBgn0032077	164	154	156	184	246	222	82	60	57	123	98	134	0.557788	0.00967372	0.525582	0.042444
FBgn0032076	337	943	166	94	55	76	131	92	160	62	81	113	-1.92593	2.48884e-05	-0.56792	0.0531782
FBgn0004507	21288	20468	19047	15765	17644	18609	3418	2472	2362	3380	2569	3271	-0.102937	0.142822	-0.0154006	0.963881
FBgn0032763	184	128	174	117	153	151	70	50	47	69	55	43	-0.0862498	0.829232	-0.112359	0.896408
FBgn0032536	825	716	761	627	667	874	215	138	119	158	111	151	0.0272705	0.912847	-0.283279	0.359473
FBgn0020880	354	412	572	661	479	771	225	91	83	190	158	262	0.568883	0.0742653	0.376648	0.256206
FBgn0032812	473	385	376	308	394	409	132	127	101	146	115	157	-0.0292186	0.910799	0.0227628	0.980779
FBgn0031220	175	79	53	70	35	52	5	7	15	9	11	26	-0.614717	0.257234	0.149415	0.836791
FBgn0032515	2210	1925	1914	1944	2323	2279	591	408	445	745	501	684	0.23519	0.0185291	0.218126	0.272399
FBgn0027094	3948	3951	3375	2774	3368	3686	1346	990	944	1356	1099	1417	-0.0786256	0.498456	0.0613772	0.829282
FBgn0031322	2959	2853	2289	2214	2856	2967	565	432	483	628	458	567	0.109606	0.427964	-0.0288854	0.956207
FBgn0031575	297	211	216	139	131	116	136	134	95	89	114	124	-0.724755	0.00445269	-0.259917	0.518705
FBgn0031995	8609	7923	7651	2758	3058	2696	3118	2733	2276	2508	2331	2383	-1.36154	2.70946e-38	-0.328225	0.00414879
FBgn0011272	39222	35534	32437	28795	35520	39918	15998	11018	11075	16215	12004	15998	0.0770853	0.484051	0.037334	0.901047
FBgn0032157	1007	1048	973	876	996	1071	507	415	350	490	419	528	0.0762687	0.623744	0.000240164	0.999476
FBgn0043841	29225	17499	16125	21312	22969	23866	7587	5932	5506	7953	6792	8704	0.253608	0.255922	0.120965	0.327649
FBgn0010265	29727	26980	25666	19570	25205	28386	13999	9707	9365	14280	10201	13198	-0.0564848	0.692603	0.0130596	0.970814
FBgn0022893	8259	6438	6031	3251	4077	3670	1726	1543	1268	1698	1400	1705	-0.773388	1.57674e-11	-0.0959538	0.647988
FBgn0031285	19092	15959	15591	18137	22614	23507	5258	4293	4101	5813	4765	6683	0.461725	2.64683e-08	0.145589	0.297785
FBgn0028540	963	1134	645	658	809	997	307	222	217	341	222	346	-0.030631	0.933535	0.0893453	0.852577
FBgn0010607	231	200	245	160	173	188	61	61	43	56	38	60	-0.249627	0.354089	-0.204001	0.72961
FBgn0025683	36613	33382	28952	25244	29285	31093	6424	5122	4721	6454	5122	6671	-0.0834588	0.276519	-0.0160217	0.958746
FBgn0004363	61252	55261	57241	51436	56901	66331	22290	15561	13827	24977	18510	22145	0.122825	0.249254	0.17384	0.15078
FBgn0014396	8676	3241	10544	1710	5618	9298	1471	3550	2238	1620	4341	3522	-0.240853	0.762242	0.0663527	0.945874
FBgn0031270	123	90	87	74	98	98	39	37	46	59	46	59	-0.0246649	0.959241	0.146137	0.850115
FBgn0016977	8698	9317	11889	5813	5131	8755	1191	906	791	695	588	688	-0.486116	0.0493526	-0.690166	1.62689e-11
FBgn0016930	1923	2171	1692	900	882	1196	515	377	350	211	176	260	-0.824335	3.37929e-09	-1.02092	5.38533e-13
FBgn0031971	1074	744	683	490	538	567	413	332	354	374	409	420	-0.500356	0.00463971	-0.0402329	0.946592
FBgn0000406	1154	654	454	502	166	236	509	427	816	462	505	878	-0.927903	0.03784	-0.0882286	0.930909
FBgn0032130	2144	2173	2338	1369	1687	1794	786	607	574	650	534	654	-0.341639	0.0181621	-0.262448	0.062347
FBgn0001125	12668	12111	11094	6044	6639	6677	3096	2234	2161	2207	1635	2043	-0.760993	2.75741e-30	-0.509137	6.17735e-09
FBgn0000640	12	8	2	6	3	0	1	2	2	1	3	5	-0.337012	0.640192	0.061468	0.91885
FBgn0028979	41	41	30	32	35	41	1	3	0	0	2	0	0.0638251	0.918578	-0.0383909	NA
FBgn0032023	28	21	15	22	28	34	13	4	6	7	2	6	0.419762	0.45787	-0.168275	0.767602
FBgn0032259	466	450	390	311	341	340	231	167	136	193	136	198	-0.265281	0.0977345	-0.167152	0.672976
FBgn0032815	1519	1627	1504	947	1235	1365	740	630	501	547	474	557	-0.276292	0.0602413	-0.395921	0.00302385
FBgn0041789	21443	20482	18380	13766	16639	19680	5635	4237	3849	6437	4916	5967	-0.151467	0.159464	0.157883	0.144996
FBgn0031762	2243	2217	2277	1814	1857	2367	1357	817	791	1382	950	1236	-0.044388	0.821864	0.097844	0.75659
FBgn0045842	1684	1356	1453	1283	1292	1481	684	546	498	611	489	562	-0.0230325	0.909843	-0.221102	0.190186
FBgn0031515	606	936	490	126	87	96	185	161	176	107	57	88	-2.35372	8.90253e-17	-1.02649	5.7235e-07
FBgn0053301	208	95	77	31	82	58	90	39	44	172	62	84	-0.820875	0.0868991	0.46673	0.194507
FBgn0032955	3083	2549	2259	1886	2270	2333	769	604	527	593	420	543	-0.153419	0.202178	-0.442505	0.000507066
FBgn0032405	146	70	41	178	137	168	2	4	4	19	8	14	0.914398	0.0342459	0.435533	0.190563
FBgn0031637	9263	8065	7464	6776	7958	8858	2900	2360	2047	2969	2523	3040	0.0498229	0.634147	0.0469859	0.855734
FBgn0015664	1262	1300	1213	1014	1215	1088	529	544	460	521	461	575	-0.0631157	0.742	-0.158209	0.564846
FBgn0053679	1	0	2	0	2	1	0	0	0	0	0	0	0.0060752	0.99213	NA	NA
FBgn0054003	29	13	18	20	3	14	8	13	18	11	5	33	-0.309973	0.689143	0.00892559	0.992754
FBgn0041004	1010	1035	958	758	910	1015	67	47	48	54	46	71	-0.0467501	0.792685	-0.072229	0.938552
FBgn0040011	1365	1472	1478	1402	1734	1889	220	187	133	225	203	212	0.323699	0.0277114	0.0714151	0.913489
FBgn0039958	1849	1864	1725	1637	1936	2129	678	468	499	686	571	771	0.18367	0.0856291	0.117026	0.668102
FBgn0058006	325	125	88	174	135	178	5	9	4	11	7	9	0.0274033	0.971293	0.0968965	0.911156
FBgn0000384	838	910	794	796	949	1064	127	91	82	106	84	136	0.256155	0.0627277	-0.0465932	0.955555
FBgn0083945	35473	30185	31280	27021	31238	29090	11724	10719	9328	13439	12359	14565	-0.0243526	0.885727	0.156999	0.259079
FBgn0083961	1250	1048	1104	837	955	1108	658	541	453	605	448	570	-0.111145	0.473823	-0.19389	0.303036
FBgn0083962	4515	4897	5184	4772	5102	6947	2430	2057	1805	2502	2112	2627	0.300984	0.0906458	0.0212288	0.950977
FBgn0083970	222	188	179	62	73	60	52	36	30	45	28	51	-1.38693	2.69146e-09	-0.0682989	0.945446
FBgn0083972	52	39	39	40	49	30	15	18	19	29	26	23	0.0113918	0.98652	0.18786	0.792854
FBgn0083973	11	15	5	23	19	28	4	3	2	8	3	6	0.925178	0.099849	0.121234	0.837657
FBgn0002566	4811	4508	4683	2384	2880	3219	513	378	312	326	242	308	-0.604566	2.17812e-09	-0.578916	7.98932e-05
FBgn0064225	78874	66044	54701	54084	71055	65435	13122	9550	9364	13767	10218	14066	0.0627905	0.719437	0.0651166	0.747539
FBgn0040010	3110	3171	2837	1657	1955	2027	713	489	488	612	497	657	-0.569754	5.38099e-12	-0.103854	0.717658
FBgn0040973	7	8	6	33	45	44	5	2	2	15	11	11	2.05174	3.21149e-06	0.442324	0.171225
FBgn0085188	976	948	817	861	1057	1132	327	234	219	294	239	268	0.271842	0.0158405	-0.118954	0.762653
FBgn0085192	322	283	256	153	234	188	117	80	74	105	51	86	-0.440915	0.0575771	-0.266607	0.543175
FBgn0085195	481	215	260	789	194	318	86	148	240	98	185	316	0.426072	0.542009	0.0194378	0.986094
FBgn0085201	524	354	484	425	542	641	334	258	252	380	342	413	0.335863	0.171985	0.231434	0.290596
FBgn0085203	109	109	156	92	113	121	36	36	23	27	31	31	-0.0902686	0.853015	-0.149787	0.852577
FBgn0085205	477	1657	140	40	91	52	196	133	118	195	127	149	-1.69304	0.00267137	-0.0795123	0.911156
FBgn0085209	8	7	6	8	12	5	1	0	2	2	5	4	0.226572	0.781133	0.14507	0.676532
FBgn0085212	208	147	129	144	181	115	132	65	65	85	77	89	0.00956118	0.98539	-0.154182	0.804304
FBgn0085369	60	45	46	31	31	43	14	10	23	17	20	15	-0.35344	0.445956	-0.0223803	0.984683
FBgn0085370	10001	9692	8948	8591	8504	10384	3513	2825	2444	3707	3014	4056	0.0612779	0.618896	0.113271	0.450076
FBgn0085409	52	64	45	84	90	84	13	10	6	9	11	16	0.740984	0.023676	0.0524545	0.958767
FBgn0085410	137	120	120	138	168	197	55	65	28	67	66	57	0.510643	0.0285828	0.133398	0.869527
FBgn0085423	3882	4990	3316	3032	3268	3873	1590	1299	1167	1703	1337	1474	-0.136448	0.516399	-0.0224362	0.955555
FBgn0085424	242	1061	67	37	61	39	35	21	22	36	26	27	-1.42089	0.0141692	0.014883	0.991151
FBgn0085427	7775	8045	7275	17880	17571	20317	4717	3902	3069	5723	4640	5856	1.38392	7.1831e-59	0.290943	0.00189534
FBgn0085450	2190	2249	2117	2280	2219	2503	607	649	556	608	675	681	0.215364	0.0805068	-0.0617376	0.913678
FBgn0086130	441	432	372	387	406	408	73	75	54	81	89	73	0.0749236	0.721903	0.0745231	0.934531
FBgn0086251	159	65	8	21	18	18	0	2	3	1	2	3	-1.04114	0.0853513	-0.0023942	NA
FBgn0086265	20	135	4	10	4	2	3	0	1	0	0	2	-1.19598	0.0423013	-0.0397803	NA
FBgn0086347	3391	3785	2422	4613	4688	6864	1538	940	996	1983	1382	2094	0.84923	9.47225e-07	0.451784	0.000319281
FBgn0086357	8841	10799	8258	7721	8897	10372	5142	3548	3470	5593	3830	4873	0.0666451	0.73091	0.0553978	0.852357
FBgn0086442	3033	2751	2289	2301	2597	2707	370	322	301	414	317	454	0.0420025	0.749059	0.0580123	0.913489
FBgn0086443	3628	3335	2594	2191	2589	2394	1179	847	862	1165	859	1117	-0.277	0.0320777	-0.0570092	0.864721
FBgn0086444	558	482	487	463	523	485	142	150	134	161	138	207	0.0716456	0.737374	0.0384509	0.95887
FBgn0086445	176	154	164	117	113	116	45	33	34	33	28	42	-0.369598	0.164143	-0.18949	0.781514
FBgn0086446	901	674	637	838	1007	746	54	37	44	128	81	115	0.357247	0.103495	0.805509	0.00107316
FBgn0086451	816	833	735	696	991	1118	379	281	235	428	296	371	0.336733	0.0512227	0.108282	0.781061
FBgn0086657	701	545	547	593	686	758	145	95	101	121	121	154	0.303224	0.0348661	0.0397893	0.958815
FBgn0086681	144	170	187	91	84	127	61	46	54	65	39	40	-0.581263	0.0657091	-0.238336	0.664005
FBgn0086683	1158	1159	1072	994	1256	1392	126	101	91	134	118	154	0.215413	0.103064	0.146501	0.777029
FBgn0085407	56	64	24	134	131	138	7	5	13	12	21	17	1.43312	5.32845e-05	0.264508	0.609989
FBgn0086691	659	758	545	307	304	401	339	215	247	232	227	255	-0.810807	2.6857e-06	-0.296512	0.2102
FBgn0086698	743	752	769	637	691	886	232	170	158	227	166	211	0.0765218	0.732161	-0.0597435	0.923997
FBgn0086707	1467	1398	1183	1021	1211	1199	241	203	161	262	216	290	-0.111936	0.368375	0.149712	0.676538
FBgn0086710	24739	21749	20287	15764	19242	20172	11951	8064	8296	9728	6613	10246	-0.152918	0.0521723	-0.263946	0.0310255
FBgn0086711	2778	2246	1890	1749	1555	1451	827	574	578	608	456	729	-0.381292	0.0469901	-0.303657	0.063751
FBgn0086779	5519	5889	3884	2144	2405	2839	579	501	394	328	273	351	-0.906447	3.47099e-11	-0.752222	1.08094e-08
FBgn0086855	567	543	470	441	452	540	126	96	53	122	90	102	-0.0169271	0.942458	0.030892	0.975891
FBgn0086909	7081	6518	7918	5664	5958	7720	3463	2682	2260	3729	2963	3701	-0.0468061	0.849704	0.130712	0.319526
FBgn0243513	38	46	42	46	40	60	10	5	6	12	10	17	0.285876	0.556803	0.226163	0.686491
FBgn0250785	9585	8671	8669	5166	5978	7155	2913	2179	2010	2563	1885	2547	-0.439267	2.35461e-06	-0.195642	0.0814686
FBgn0250786	4199	4539	4928	4252	4047	4996	1668	1410	1122	1827	1448	1629	0.0705937	0.758593	0.0480142	0.892204
FBgn0250835	1074	957	947	291	437	511	83	45	39	51	34	46	-1.12604	2.97016e-11	-0.338144	0.439971
FBgn0250837	200	243	157	187	162	157	65	46	32	54	56	115	-0.0987244	0.805376	0.320338	0.486934
FBgn0250843	2828	2446	2006	2587	3086	3097	763	581	596	845	658	846	0.394864	0.000186919	0.0876472	0.765669
FBgn0250867	575	481	400	416	378	455	211	164	136	217	182	178	-0.0845443	0.732161	0.00904904	0.991708
FBgn0250906	20298	19447	17814	12562	13273	13727	9222	6399	6462	8914	6390	8387	-0.412974	2.93298e-09	-0.0748716	0.718082
FBgn0259111	1894	2305	815	3185	3232	4570	543	449	408	1580	1144	1673	1.17073	5.8054e-05	1.39188	8.52732e-42
FBgn0259176	25889	26575	20103	22052	23469	26288	8430	6634	5398	9001	7122	8125	0.111512	0.363097	0.0744522	0.717658
FBgn0259229	1453	1477	1041	175	147	154	182	63	66	72	21	56	-2.82656	1.29014e-59	-0.743405	0.0122212
FBgn0259482	734	614	640	427	486	556	150	155	122	177	152	185	-0.312485	0.0285828	0.0681371	0.923079
FBgn0259714	443	331	332	129	201	183	109	69	88	66	63	71	-0.947534	5.72432e-06	-0.447263	0.147613
FBgn0259715	283	121	82	168	121	79	104	129	230	108	131	297	-0.157836	0.816275	-0.0249064	0.983315
FBgn0259716	68	41	28	49	37	19	16	13	54	24	26	60	-0.146595	0.84523	0.0449382	0.965442
FBgn0259735	3285	2678	2754	3844	4664	7793	1185	745	775	1325	963	1309	0.965869	1.83309e-06	0.227531	0.147613
FBgn0259749	2564	2107	1929	1497	1722	1790	1044	800	760	1028	839	1002	-0.267968	0.00882882	-0.0354195	0.928129
FBgn0259818	112	143	89	68	68	105	1	1	2	0	0	0	-0.362022	0.348768	-0.0911795	NA
FBgn0259822	2245	2399	2404	1385	1563	1842	458	453	393	502	472	512	-0.440655	0.000861179	0.00298932	0.994825
FBgn0259896	39	30	26	59	62	49	1	4	4	3	5	14	0.855656	0.0306291	0.16667	0.731276
FBgn0259984	3004	2894	3090	2987	2639	3507	1051	834	598	986	863	919	0.137891	0.46606	-0.000686603	0.997658
FBgn0259998	16	13433	3	11	52	22	0	2	1	0	1	2	-0.499655	NA	-0.0117743	NA
FBgn0260407	538	511	399	213	288	254	116	74	69	69	41	97	-0.790542	3.46541e-06	-0.370425	0.320661
FBgn0260486	2351	2277	2832	2177	2399	2765	887	756	567	1074	948	1012	0.0809684	0.74194	0.275546	0.0639849
FBgn0260632	7302	6464	6195	6830	7874	8845	1899	1645	1355	1641	1427	1710	0.356947	2.72592e-07	-0.205827	0.104548
FBgn0260639	572	522	458	453	503	528	125	122	91	144	119	161	0.0607346	0.739262	0.11876	0.840551
FBgn0260749	1125	1148	1208	860	842	1049	387	367	286	403	343	421	-0.221384	0.205274	-0.0148653	0.983049
FBgn0260750	650	695	543	485	518	643	266	220	205	340	234	345	-0.0759705	0.719453	0.199603	0.480578
FBgn0260817	368	394	368	268	267	285	116	116	100	141	122	157	-0.331882	0.0796469	0.123568	0.832985
FBgn0260861	458	407	367	324	351	353	188	187	147	201	196	198	-0.130487	0.491022	0.0101773	0.991151
FBgn0261020	1124	1187	1025	983	1304	1373	657	558	490	785	585	707	0.244962	0.0845907	0.0961325	0.743168
FBgn0261064	948	980	862	537	607	717	316	278	235	261	218	288	-0.461122	0.000138549	-0.26865	0.228529
FBgn0261068	538	469	461	394	430	335	249	203	177	280	229	288	-0.199209	0.422437	0.147929	0.667194
FBgn0261089	52	71	30	66	50	51	13	8	9	15	7	8	0.234145	0.686602	-0.057807	0.954375
FBgn0261239	1574	1539	1558	1713	1817	2602	102	69	52	62	58	67	0.4899	0.00186215	-0.301831	0.47138
FBgn0261266	17	7	0	5	2	0	0	0	0	0	0	0	-0.324764	0.611821	NA	NA
FBgn0261268	2977	3050	3260	2931	3245	3770	632	510	460	695	592	754	0.20615	0.170423	0.162257	0.4164
FBgn0261278	1056	868	654	751	824	896	219	170	155	266	210	271	0.0725797	0.755533	0.250661	0.327366
FBgn0261349	195	159	158	58	66	73	77	38	60	43	33	53	-1.19107	2.64319e-07	-0.413317	0.279231
FBgn0261396	2945	2859	2776	2776	3173	3665	362	287	230	410	330	391	0.277506	0.0040202	0.178201	0.493073
FBgn0261437	450	274	299	269	337	264	178	141	143	177	109	213	-0.0895348	0.808419	-0.0765723	0.917177
FBgn0261458	8122	7321	6106	5743	7459	8151	1970	1622	1278	2152	1855	2255	0.10657	0.4425	0.185671	0.16455
FBgn0261509	746	718	608	546	460	537	267	219	189	209	142	221	-0.285116	0.120032	-0.37839	0.0771395
FBgn0261534	209	138	107	539	561	546	95	65	40	226	194	253	1.9103	8.36889e-19	1.31029	1.5674e-11
FBgn0261535	383	364	258	284	388	424	174	117	84	208	142	200	0.239881	0.317104	0.329236	0.257618
FBgn0261560	9396	9586	6742	6638	6845	7730	2677	2589	2012	3015	2797	3619	-0.144652	0.344327	0.181203	0.284412
FBgn0261563	275	309	289	668	563	779	149	95	70	285	237	269	1.28016	9.42321e-13	1.01267	2.79556e-08
FBgn0261597	54659	48675	36463	32784	39023	33964	24357	17065	16111	22863	16837	22101	-0.259661	0.0884192	-0.068848	0.719395
FBgn0261608	28857	24776	20698	16553	21442	22301	13089	9473	9267	12356	9200	12317	-0.175421	0.155716	-0.0879523	0.580088
FBgn0261628	12	6	7	7	14	8	0	0	2	0	2	4	0.210607	0.796738	0.0555993	NA
FBgn0261647	1421	1511	1387	1150	1303	1458	393	330	300	409	324	452	-0.0266413	0.886396	0.0239335	0.965121
FBgn0261648	244	143	134	170	270	211	36	40	21	46	79	56	0.424503	0.215396	0.457476	0.229603
FBgn0261671	3474	4525	5223	3672	3161	5520	1712	1314	979	1717	1371	1570	-0.00661806	0.986921	0.0540249	0.888683
FBgn0261787	1960	2019	1898	1708	1879	2168	455	329	324	441	306	409	0.085339	0.53116	-0.111226	0.747103
FBgn0261800	6279	6711	6141	4517	5842	6705	1931	1496	1436	1996	1730	2000	-0.0556066	0.763506	0.058377	0.828195
FBgn0261802	7417	8359	7897	6913	6859	8960	1816	1454	1336	1914	1644	2217	0.0523159	0.799262	0.140479	0.38329
FBgn0261805	12	12	11	10	8	14	6	4	6	1	6	2	-0.00857149	0.99213	-0.146438	0.774344
FBgn0261822	32233	29470	28493	25559	28178	30120	12916	10378	8348	11283	9161	10429	0.0171839	0.86406	-0.198745	0.0612079
FBgn0261836	57843	73014	111838	54417	39895	91222	33673	26170	17726	26143	21557	19245	-0.258125	0.663769	-0.333798	0.0398716
FBgn0261881	287	261	216	244	234	276	43	38	34	42	39	58	0.107756	0.668199	0.0568285	0.955555
FBgn0261938	1791	1932	1914	1173	1468	1634	801	536	482	735	513	629	-0.286145	0.0580597	-0.113998	0.700503
FBgn0261963	144	89	94	35	45	38	8	5	4	3	12	6	-1.2022	0.000249216	0.0464403	0.958627
FBgn0261976	226	176	164	110	133	111	105	74	73	93	67	112	-0.517654	0.0407496	-0.0576363	0.945847
FBgn0261983	1576	1670	1701	1280	1448	1769	527	390	322	500	479	546	-0.0288494	0.904054	0.1297	0.659599
FBgn0261999	866	771	845	839	1209	1307	352	351	312	342	434	398	0.529182	0.00155719	0.0325463	0.962104
FBgn0262029	41	19	21	19	13	14	0	2	1	0	0	1	-0.484092	0.436477	-0.0499293	NA
FBgn0262126	4625	5189	4852	4670	4655	6174	1472	1084	1024	1440	1115	1342	0.18813	0.253448	-0.0504173	0.872151
FBgn0262160	26412	25310	27821	26468	23649	29670	9725	8487	6509	10401	9212	9883	0.12055	0.509186	0.0833511	0.712483
FBgn0262467	1095	1042	959	888	1073	890	298	192	171	307	241	315	0.00926062	0.972196	0.199361	0.497455
FBgn0262475	7456	7551	7247	6742	6832	8333	1609	1187	1155	1792	1424	1712	0.0936072	0.480549	0.138461	0.366312
FBgn0262599	379	352	271	72	71	94	81	71	76	45	37	48	-1.87283	8.07905e-21	-0.728014	0.00626769
FBgn0262601	721	711	601	602	744	694	346	216	267	459	305	366	0.128244	0.433085	0.237871	0.374552
FBgn0262647	741	757	645	746	737	860	235	197	181	289	223	270	0.250088	0.0625061	0.15155	0.663682
FBgn0262721	1139	648	792	361	495	692	64	44	56	26	41	67	-0.58972	0.0294859	-0.294357	0.564846
FBgn0262743	2007	2017	1850	1721	1930	1962	659	576	477	731	649	717	0.0563168	0.663769	0.111304	0.680756
FBgn0262782	41348	37197	25797	27893	31695	25843	15425	11020	11282	17267	12478	16739	-0.139269	0.534689	0.115225	0.438889
FBgn0262872	33232	33667	34286	32571	32855	41362	15238	11519	10080	16487	13542	16264	0.188803	0.161745	0.156856	0.105424
FBgn0262880	4	6	7	7	2	12	0	2	2	3	0	8	0.187076	0.827828	0.0835318	0.852357
FBgn0263027	119	143	174	184	219	203	63	55	45	132	95	112	0.543581	0.070939	0.680326	0.00595416
FBgn0263080	275	479	101	20	44	24	145	87	70	114	70	84	-2.39587	6.45862e-08	-0.2538	0.564846
FBgn0263081	2486	8095	585	259	456	280	161	155	107	744	584	540	-1.67351	0.00300192	1.74695	6.37872e-30
FBgn0263133	1429	1532	1206	1063	1153	1071	702	571	533	686	504	704	-0.20852	0.182217	-0.112699	0.665681
FBgn0263198	2477	2694	2453	2249	2312	2559	924	680	544	983	736	889	0.0212505	0.910221	0.108008	0.685607
FBgn0263200	1791	1690	977	924	857	925	563	356	493	482	355	494	-0.550263	0.013046	-0.251176	0.294195
FBgn0263234	7	134	3	3	10	1	1	0	1	2	1	2	-1.00879	NA	0.0571159	NA
FBgn0263256	12453	9684	8849	5162	4976	5152	3473	2687	2384	2996	2182	2744	-0.868258	2.26084e-13	-0.279317	0.00363225
FBgn0263278	775	719	665	762	917	934	369	258	294	386	321	416	0.393585	0.000210489	0.0959486	0.818296
FBgn0263321	106	78	63	86	29	45	33	20	60	46	44	94	-0.354968	0.553229	0.244095	0.683175
FBgn0263598	201210	200403	181132	163249	175167	195818	94241	63755	59833	96298	67634	86334	-0.00417118	0.973031	0.0290148	0.933695
FBgn0263773	12031	9967	8298	12747	11699	14473	3004	2230	1797	3068	2314	3174	0.489757	8.00082e-05	0.109351	0.573838
FBgn0263852	780	795	894	609	678	839	333	197	217	321	215	260	-0.107023	0.65546	-0.0692108	0.91271
FBgn0263873	3935	3766	3336	2573	2541	3163	844	623	490	678	476	699	-0.290047	0.00315037	-0.235351	0.199614
FBgn0263933	1397	1775	1462	1224	1424	1698	328	313	248	329	276	335	0.0171395	0.950191	-0.0942878	0.830488
FBgn0264087	102	130	143	43	71	79	33	22	10	17	11	20	-0.778107	0.0303184	-0.255742	0.656309
FBgn0264253	27	3	2	117	3	1	0	0	1	0	1	4	0.623696	NA	0.0626302	NA
FBgn0264341	8	19	9	39	48	71	0	1	2	5	7	12	1.72034	0.000168342	0.342722	0.219824
FBgn0264442	70	51	58	149	123	146	4	8	12	16	12	19	1.2586	5.0982e-06	0.229234	0.68496
FBgn0264443	762	676	695	681	716	1001	483	307	237	421	314	402	0.275527	0.123466	-0.00601016	0.992754
FBgn0264494	2443	1685	1862	1125	898	1245	242	255	302	346	230	365	-0.720308	7.73772e-05	0.00481955	0.994434
FBgn0264546	0	0	0	1	0	3	0	0	0	0	0	0	0.169698	0.629321	NA	NA
FBgn0264556	11	17	47	14	8	16	1	3	1	1	1	0	-0.549587	0.427191	-0.0777906	NA
FBgn0264695	164830	161666	167044	118412	158683	198208	22720	23905	18097	24196	26858	26141	0.0460789	0.845973	0.0754826	0.849916
FBgn0264744	67	40	55	57	52	78	17	6	2	21	15	12	0.288801	0.539951	0.262061	0.603708
FBgn0264750	1189	3446	470	261	433	350	426	361	356	410	364	488	-1.29191	0.0247196	-0.041733	0.938552
FBgn0264815	1159	922	828	635	695	829	285	274	254	409	329	357	-0.299111	0.0373814	0.217035	0.407869
FBgn0264855	3290	3553	3653	2893	3087	3744	747	566	467	667	586	651	-0.000545609	0.997632	-0.0628708	0.872151
FBgn0264894	10338	8532	8463	6848	8745	10740	2429	2511	1972	2392	2750	2630	0.0583863	0.760265	-0.00331313	0.994452
FBgn0264895	2277	1988	2136	1704	1669	1768	529	403	368	581	425	562	-0.188385	0.191859	0.0855062	0.802121
FBgn0264953	2174	1980	1950	2710	2466	3077	469	364	324	2709	1686	1697	0.552918	1.21322e-06	2.02805	1.17704e-51
FBgn0264978	2114	2083	1902	1731	1875	1953	246	181	170	264	232	286	-0.0100189	0.947988	0.19588	0.507835
FBgn0264979	17626	14795	15017	13452	15536	16892	5662	4014	3871	4648	3381	4803	0.0723416	0.492604	-0.250037	0.0154412
FBgn0265001	13	19	9	12	8	2	3	0	1	1	0	1	-0.385255	0.61196	-0.0451404	NA
FBgn0265002	47	36	40	91	73	82	7	7	1	8	8	5	1.02056	0.00259114	0.0751028	0.926342
FBgn0265262	2277	2108	1932	1625	2390	2033	611	451	441	551	479	539	0.0568605	0.78782	-0.10368	0.729036
FBgn0265298	1739	1667	1405	1228	1600	1465	456	323	301	503	356	448	-0.0390731	0.829733	0.0935855	0.800859
FBgn0265778	1303	1520	1538	1183	1163	1513	628	450	389	525	465	478	-0.0662661	0.79642	-0.147582	0.579871
FBgn0266369	537	552	438	442	440	481	48	66	47	56	66	93	-0.0346253	0.886843	0.148306	0.842959
FBgn0266449	4725	4607	4282	4389	5108	6189	704	486	512	736	551	831	0.315733	0.00182384	0.124306	0.649243
FBgn0266521	2537	1887	1718	1823	2222	2179	642	627	471	550	624	571	0.148816	0.37804	-0.146337	0.661367
FBgn0266557	11382	13218	15904	11485	9832	16397	1972	1556	1203	1899	1611	1620	-0.00698819	0.985493	-0.0408734	0.923997
FBgn0266666	1523	1330	1253	1115	1436	1209	788	525	519	657	478	620	0.000510238	0.997695	-0.221232	0.210897
FBgn0266670	1319	1121	1081	979	1136	1120	497	443	374	564	476	600	0.00375783	0.984817	0.128805	0.631912
FBgn0267252	29103	24141	23311	32802	35643	34849	10969	8676	7707	15372	12108	15616	0.558946	1.09162e-10	0.468303	6.1036e-12
FBgn0267326	20	19	4	16	16	8	0	5	1	3	2	0	0.0487611	0.960037	-0.03338	NA
FBgn0267330	3664	3781	3282	2638	3242	3219	996	632	529	822	668	843	-0.11622	0.310891	-0.0382263	0.938552
FBgn0267347	78	48	29	32	53	65	13	6	9	10	5	13	0.0697708	0.922288	-0.0566013	0.954808
FBgn0267365	836	733	599	545	660	599	181	190	167	185	146	199	-0.130659	0.491643	-0.19214	0.60856
FBgn0267486	808	656	696	535	775	780	132	165	107	131	139	162	0.065518	0.787445	-0.0731451	0.925633
FBgn0267488	5076	5086	5409	4460	4834	5973	1972	1564	1309	1696	1427	1710	0.079873	0.655693	-0.169334	0.19877
FBgn0267727	576	263	18	191	70	44	2	12	19	0	23	49	-0.463132	0.514717	0.0528516	0.915365
FBgn0267821	2461	2446	2192	2210	2569	2890	485	382	364	560	439	612	0.22821	0.0114937	0.191433	0.356772
FBgn0267828	33169	29930	30011	15038	17591	20241	14768	11647	10723	10555	9091	10581	-0.696659	1.6379e-18	-0.462191	1.28805e-10
FBgn0267976	3952	3691	3747	2621	3234	3434	752	562	538	781	529	789	-0.177744	0.110147	-0.00520061	0.992754
FBgn0270924	938	866	950	744	840	822	78	91	77	124	89	104	-0.0742754	0.711429	0.127123	0.851968
FBgn0283427	43649	40050	42269	52733	42797	56070	16536	12921	12861	17564	14353	18733	0.38477	0.0116862	0.0727453	0.68496
FBgn0283467	263	254	255	204	216	203	74	79	50	62	66	126	-0.178571	0.474604	0.0929057	0.919225
FBgn0283525	368	417	304	230	279	281	163	133	104	167	121	140	-0.330076	0.102747	-0.0647422	0.929419
FBgn0283531	438	345	211	308	316	449	92	64	40	89	72	97	0.231732	0.499132	0.181787	0.759421
FBgn0283658	12942	12786	12793	9228	10163	11982	6044	4598	4220	5587	4146	5250	-0.180858	0.100618	-0.162999	0.127385
FBgn0283659	165	128	143	103	155	165	29	18	22	36	19	29	0.0645719	0.875766	0.0499535	0.962104
FBgn0283682	2247	2465	2261	2073	2073	2670	712	631	482	769	628	737	0.0804348	0.659641	0.0470953	0.917177
FBgn0284084	122	106	72	100	110	77	30	15	14	34	31	30	0.0785585	0.882484	0.289857	0.590356
FBgn0284220	1585	1394	1269	1268	1286	1355	97	66	81	85	75	103	0.0100293	0.955949	-0.0587817	0.945487
FBgn0284244	296	239	218	369	423	521	164	85	112	163	129	148	0.901438	2.51849e-08	0.100202	0.882915
FBgn0284247	1549	1587	1835	16957	16457	21866	1147	1067	934	5320	5100	5783	3.50491	5.10389e-133	2.09313	6.12767e-110
FBgn0284248	26892	25534	24246	20196	25484	25209	15601	10130	9736	16717	11359	14964	0.00552043	0.971671	0.105283	0.604577
FBgn0284251	586	531	438	439	634	701	47	30	38	64	25	39	0.299004	0.128243	-0.0290458	0.98191
FBgn0284253	1584	1542	1329	1196	1574	1590	784	640	543	775	647	772	0.087486	0.553259	-0.0164718	0.973278
FBgn0284255	1917	1762	1422	1407	1641	1514	1008	738	687	1020	851	1052	-0.0284338	0.887053	0.088966	0.717658
FBgn0284256	4511	4958	4927	4168	4764	5983	1350	886	772	1497	1004	1255	0.154228	0.384236	0.147246	0.529273
FBgn0285948	74433	58926	40148	44973	54476	43063	12982	9073	8808	12742	9467	12430	-0.129862	0.629321	-0.00849673	0.983049
FBgn0285971	247	237	251	220	298	274	123	88	83	149	141	125	0.215763	0.379035	0.277311	0.438576
FBgn0286027	262	251	225	244	253	240	45	44	34	35	24	49	0.124333	0.62051	-0.24155	0.674843
FBgn0286198	467	381	263	278	238	299	126	129	99	133	112	146	-0.289607	0.303969	-0.0376433	0.961614
FBgn0286781	2440	2453	2086	2193	2400	2536	1218	818	697	1020	776	948	0.154452	0.0982703	-0.147322	0.490968
FBgn0286786	878	736	468	508	655	698	316	178	234	338	201	298	-0.0261594	0.943557	0.0142379	0.985725
FBgn0286898	3870	4249	3749	4286	4257	4989	1038	885	697	1133	946	1053	0.306412	0.00757339	0.0816084	0.780907
FBgn0287204	801	767	820	586	633	734	377	275	232	375	329	389	-0.172527	0.31186	0.13055	0.68705
FBgn0031628	213	173	170	125	178	158	52	50	47	59	60	64	-0.141254	0.644966	0.0801387	0.930909
FBgn0031630	864	631	667	127	194	189	118	117	77	94	117	131	-1.89916	6.02091e-26	-0.0259604	0.980671
FBgn0031632	218	148	93	100	83	96	28	30	42	24	38	45	-0.503745	0.198161	-0.0609013	0.955083
FBgn0031636	6652	5707	5283	3249	3182	3790	3917	3159	2721	2739	2005	2236	-0.655126	5.00749e-14	-0.641747	1.01912e-11
FBgn0031638	558	511	529	340	425	377	232	213	186	196	169	182	-0.355661	0.0373814	-0.343004	0.139147
FBgn0031640	1085	1130	999	737	995	946	525	445	361	588	486	575	-0.143712	0.389092	0.125774	0.637026
FBgn0051660	38	37	41	68	64	97	1	0	0	0	2	4	0.976242	0.00519843	0.0860613	NA
FBgn0031643	1344	1271	1242	1438	1705	1874	706	585	499	813	649	785	0.492321	1.7273e-07	0.143112	0.486242
FBgn0031639	859	841	770	666	748	879	369	245	247	437	315	407	0.010742	0.957498	0.234294	0.293963
FBgn0031635	1050	1192	869	918	1093	1066	434	393	355	419	429	511	0.107895	0.573842	0.0185425	0.977411
FBgn0031633	2707	2485	2197	2645	3336	2699	1173	1034	910	1482	1222	1400	0.357503	0.0112529	0.206122	0.142427
FBgn0031631	155	155	138	50	62	66	32	67	31	30	33	34	-1.14555	2.48024e-06	-0.34895	0.460511
FBgn0031629	6480	5788	4446	12406	16225	19792	4334	2843	2893	3923	2868	4148	1.62464	7.90766e-35	-0.0543994	0.861215
FBgn0031627	133	112	130	84	85	95	41	47	33	50	29	59	-0.364019	0.231762	-0.0134622	0.991151
FBgn0028482	1288	965	963	523	747	852	361	242	262	307	256	342	-0.471651	0.00936439	-0.100984	0.811168
FBgn0020762	1107	1074	753	486	724	918	437	369	273	451	400	436	-0.336648	0.170617	0.0814194	0.852357
FBgn0026319	864	725	685	824	891	974	247	151	160	331	230	395	0.364375	0.000952825	0.525373	0.00708897
FBgn0027560	5938	3356	1854	4270	1840	1976	2591	2159	4349	2495	2225	5505	-0.186591	0.799489	-0.0445074	0.965928
FBgn0022153	1741	1779	1547	2026	2065	2235	907	718	708	1094	941	1133	0.442082	3.1262e-06	0.250298	0.0576875
FBgn0053003	11	11	11	39	22	58	4	5	6	13	14	19	1.45638	0.00299455	0.420326	0.253278
FBgn0031601	384	368	285	300	357	304	121	121	104	140	104	100	0.0230145	0.943236	-0.159797	0.768035
FBgn0031603	443	339	399	308	364	388	241	163	149	256	175	218	-0.0361697	0.902421	0.0532022	0.93744
FBgn0031604	573	563	572	595	705	819	182	171	145	219	210	231	0.416376	0.00401561	0.199418	0.561144
FBgn0040705	15	32	26	20	3	11	3	5	14	5	7	6	-0.559584	0.420198	-0.118121	0.865271
FBgn0031608	103	101	119	132	126	129	46	29	44	50	41	53	0.357918	0.262662	0.0555545	0.955888
FBgn0031610	47	45	42	28	17	17	5	3	6	8	6	2	-0.787107	0.100373	0.00208771	0.996865
FBgn0031611	591	524	568	410	475	554	166	161	145	180	168	176	-0.109659	0.586831	-0.028954	0.96957
FBgn0011603	32827	33811	33904	37510	40573	45634	21740	15806	14803	22862	18291	22787	0.410491	4.57263e-05	0.113865	0.314615
FBgn0031609	521	444	445	365	417	415	220	180	153	184	186	226	-0.109796	0.558385	-0.0554575	0.934692
FBgn0053002	864	779	830	581	731	718	487	352	344	527	368	447	-0.165168	0.319047	0.00344632	0.994434
FBgn0019982	5376	4517	3123	4425	4493	3193	1396	1004	1074	1522	1113	1702	0.0524874	0.888826	0.124363	0.590356
FBgn0031607	795	687	698	515	500	625	408	288	287	320	253	322	-0.284171	0.0566817	-0.286245	0.142388
FBgn0031606	391	372	311	375	344	393	184	168	133	207	143	212	0.177273	0.390407	0.0197862	0.982242
FBgn0025684	474	458	334	558	547	501	207	154	177	262	213	257	0.470343	0.0179195	0.229943	0.433308
FBgn0027609	662	586	478	547	575	597	237	231	200	286	286	345	0.124591	0.488987	0.243131	0.368454
FBgn0031602	595	607	467	729	883	771	191	161	122	254	309	373	0.631769	2.12542e-05	0.705634	0.000259643
FBgn0031600	694	671	697	453	562	626	381	292	276	378	295	369	-0.213912	0.21455	-0.0406234	0.939557
FBgn0031598	700	741	631	663	730	749	377	320	270	365	335	439	0.169466	0.247896	0.0536316	0.920927
FBgn0031597	143	146	161	135	146	156	57	47	53	59	54	70	0.0695814	0.850019	0.0220826	0.983488
FBgn0000547	4273	3874	4438	3836	4028	5890	1951	1625	1299	2239	2002	2304	0.226778	0.253868	0.24669	0.0347196
FBgn0014033	90	40	37	56	56	35	6	14	19	12	11	17	-0.00826412	0.9911	-0.078499	0.93744
FBgn0040102	28	16	20	21	13	12	6	5	7	8	4	13	-0.231852	0.75222	0.0585422	0.948366
FBgn0031590	3712	4176	3520	3234	3564	4067	1663	1184	1127	1683	1233	1615	0.0467472	0.770422	0.0126793	0.977411
FBgn0001075	45	60	40	39	39	42	1	0	1	0	7	2	-0.128644	0.818808	0.121585	NA
FBgn0031589	3148	3170	2660	2136	2244	2282	1337	1049	1029	1257	947	1350	-0.299721	0.00234139	-0.12538	0.527534
FBgn0031568	443	382	372	300	348	424	123	105	98	98	120	147	-0.0404222	0.873874	-0.00971284	0.992754
FBgn0004893	3544	3297	3138	4461	4505	5677	1658	1232	1076	2028	1437	2020	0.66753	1.5667e-13	0.279475	0.0155063
FBgn0031571	1579	1966	1717	1881	1787	2611	960	623	473	970	603	826	0.353849	0.0701435	0.0576666	0.917177
FBgn0021800	1286	974	944	1138	1407	1417	299	306	197	324	343	288	0.427205	0.00105897	0.0794614	0.902478
FBgn0003430	64	48	40	29	39	52	11	17	9	22	19	27	-0.192556	0.720566	0.292362	0.579871
FBgn0004567	31	12	22	18	15	18	2	1	2	3	1	1	-0.155825	0.840878	-0.0160808	NA
FBgn0031579	121	438	38	16	46	25	35	20	14	31	15	18	-1.63608	0.00268185	-0.124645	0.892238
FBgn0000256	6276	6247	5721	4705	4429	4874	2494	2148	1697	2518	2128	2541	-0.251286	0.0274977	0.00628166	0.988907
FBgn0051957	214	144	170	121	167	175	70	60	83	130	82	98	-0.0673972	0.86537	0.245964	0.603708
FBgn0031573	155	171	183	119	181	196	81	68	75	76	80	66	0.0589047	0.892131	-0.140564	0.837703
FBgn0031534	2364	2195	1884	2023	2254	2211	1014	845	750	1043	883	1152	0.138261	0.205054	0.0548772	0.871751
FBgn0031535	279	264	231	292	406	505	135	105	116	183	157	186	0.720505	0.000334801	0.324517	0.239067
FBgn0021967	11041	9772	8708	6623	7978	6785	5573	3894	3842	5560	3910	5092	-0.329173	0.00665675	-0.0465575	0.874268
FBgn0051956	14	21	22	67	66	40	6	10	7	6	6	6	1.38114	0.00214151	-0.138563	0.842863
FBgn0031544	3550	3691	3405	2384	2647	3076	1936	1332	1271	1694	1248	1525	-0.275	0.00692218	-0.186739	0.192228
FBgn0024244	1943	1392	948	758	862	768	852	682	547	943	698	644	-0.662056	0.0037766	-0.0286542	0.958815
FBgn0031564	959	764	585	147	159	157	311	251	233	259	163	196	-2.10751	1.0483e-32	-0.488668	0.0104795
FBgn0031566	1227	1213	1091	1047	1269	1126	422	310	324	512	381	451	0.0873892	0.60626	0.155042	0.569474
FBgn0051955	314	271	313	277	430	420	136	111	104	155	106	141	0.418889	0.0701225	0.00704189	0.992754
FBgn0015376	143	117	75	350	293	335	27	22	16	65	50	59	1.59329	8.59835e-11	0.784508	0.00638522
FBgn0051777	108	56	98	105	66	84	34	37	39	40	44	76	0.0859612	0.89255	0.204567	0.755211
FBgn0051778	154	96	100	474	507	493	46	46	70	188	154	188	2.12339	3.2551e-27	1.13669	3.60968e-07
FBgn0031563	647	376	439	399	515	534	257	200	241	292	221	329	0.108922	0.732831	0.0627345	0.921037
FBgn0031562	84495	56029	54892	8938	12948	14505	40604	29435	30520	5344	4171	7058	-2.24324	3.62611e-45	-2.65439	3.84037e-148
FBgn0031561	236115	149741	150320	175512	221263	223548	97715	83207	81293	116554	104605	142583	0.33534	0.0541571	0.271533	0.0166907
FBgn0031560	23752	11193	19615	8729	13350	20479	7725	8146	8182	8021	8848	11592	-0.230113	0.656382	0.0300935	0.974957
FBgn0051779	166	103	102	9	17	30	17	19	16	1	3	0	-2.17964	2.14826e-08	-0.833029	0.00121443
FBgn0031559	52	33	51	3	6	3	17	27	7	2	4	3	-2.35318	7.86148e-07	-0.662424	0.0176
FBgn0031558	71	26	28	7	7	7	16	22	62	9	19	31	-1.66931	0.0010559	-0.397589	0.339424
FBgn0002985	500	416	239	209	229	171	160	132	100	166	132	112	-0.708753	0.0205518	-0.0805448	0.916716
FBgn0004892	149	125	58	81	92	113	76	36	47	64	53	55	-0.063898	0.9163	-0.027507	0.98191
FBgn0031549	74	70	45	43	37	30	19	22	20	18	27	25	-0.542083	0.230016	0.00859912	0.993683
FBgn0051954	10	7	10	13	15	8	1	0	2	2	6	6	0.353353	0.631227	0.192964	0.550779
FBgn0031542	80	106	70	12	26	29	4	5	4	5	11	23	-1.54649	7.84421e-05	0.332656	0.390056
FBgn0031540	168	185	148	112	183	187	55	43	32	53	47	62	0.051607	0.903266	0.103182	0.911156
FBgn0005616	614	717	775	617	609	691	298	250	192	249	204	227	-0.0233341	0.943638	-0.263124	0.283043
FBgn0031538	172	102	79	116	67	49	53	69	125	107	89	170	-0.339086	0.551672	0.191267	0.7735
FBgn0014906	11984	11622	10769	9908	11494	12033	3896	2620	2467	4225	2808	3715	0.080152	0.324685	0.082329	0.75104
FBgn0031517	25	14	15	46	18	17	11	0	12	9	1	8	0.524437	0.427149	-0.0993242	0.881292
FBgn0031520	116	67	76	75	52	81	26	21	21	31	19	25	-0.15806	0.759791	-0.0266051	0.983315
FBgn0053282	20	14	23	1	8	13	18	0	8	21	1	6	-0.730935	0.269072	-0.00939316	0.992754
FBgn0016698	1136	1028	889	1138	1251	1138	628	479	413	723	595	737	0.336799	0.0114546	0.249972	0.100695
FBgn0031529	431	369	372	382	371	423	227	188	191	221	222	226	0.128327	0.521881	-0.0298016	0.965121
FBgn0031528	333	192	207	211	224	276	105	104	96	99	108	127	0.08527	0.824281	-0.0446379	0.958746
FBgn0031516	672	1419	534	278	243	381	269	272	220	281	236	312	-1.26387	0.000219875	-0.0610816	0.919225
FBgn0031514	18178	17859	21257	20227	19313	24995	14024	10148	8125	13112	9189	11035	0.2747	0.125607	-0.114336	0.575251
FBgn0011648	1503	1688	1286	1444	1616	1817	754	574	518	783	695	819	0.241963	0.0705283	0.137983	0.51289
FBgn0031505	6203	5010	4382	4835	5660	5310	3106	1924	1954	3378	2201	3215	0.151561	0.274364	0.151006	0.45919
FBgn0031468	611	515	445	603	618	595	221	140	159	409	233	359	0.338632	0.0392398	0.662988	0.000319281
FBgn0015521	29621	24232	18519	18468	21723	19105	15229	12288	11919	14090	11853	14881	-0.143503	0.450647	-0.130985	0.270177
FBgn0031476	18	20	14	11	14	10	10	3	2	4	4	7	-0.317438	0.643862	-0.0176319	0.984683
FBgn0031478	6624	5921	5025	6409	7427	7525	2435	1983	1825	2579	2131	2826	0.40803	1.60011e-07	0.0859831	0.654817
FBgn0051950	301	295	301	232	254	272	187	121	103	188	153	184	-0.121203	0.606166	0.167121	0.691958
FBgn0028970	1123	1194	983	844	886	987	424	316	288	381	351	417	-0.155138	0.258117	-0.00785915	0.991151
FBgn0041111	3356	3395	3339	2994	2549	3393	816	679	603	896	664	854	-0.05366	0.806301	0.0174011	0.96957
FBgn0031484	361	322	266	2848	3528	4159	68	54	30	285	242	342	3.53995	1.16281e-201	1.93636	7.96319e-26
FBgn0025681	3440	3349	3322	2978	3159	4045	968	786	704	1008	762	1059	0.121902	0.403821	0.0176074	0.966948
FBgn0031488	1062	782	948	388	416	411	289	238	157	161	165	138	-1.04869	5.31066e-11	-0.598679	0.00494516
FBgn0031490	258	142	106	153	212	195	45	45	43	47	55	73	0.266406	0.531729	0.138778	0.856349
FBgn0031492	811	784	756	699	745	782	75	52	58	91	58	107	0.0434105	0.805376	0.204788	0.700934
FBgn0031494	208	235	179	106	190	127	89	59	39	89	46	73	-0.404354	0.227721	-0.00815821	0.993152
FBgn0031495	630	630	521	489	546	597	315	240	239	318	236	289	-0.00231612	0.9911	-0.0870306	0.852357
FBgn0031498	293	284	357	279	314	383	99	50	47	125	103	110	0.160794	0.586831	0.492937	0.091157
FBgn0031500	700	659	524	508	512	543	323	243	232	265	247	299	-0.134319	0.456209	-0.1359	0.697191
FBgn0042627	251	128	44	114	29	36	7	18	71	10	17	57	-0.658874	0.302281	-0.0777379	0.909043
FBgn0015600	5106	4660	4355	3827	3712	4566	1358	930	806	1360	1049	1347	-0.0976373	0.416517	0.109904	0.628179
FBgn0031497	2621	2617	1901	2141	2582	2430	723	529	498	682	489	644	0.132255	0.420468	-0.119141	0.638454
FBgn0031493	1373	1263	1098	1002	1287	1180	517	448	350	590	498	529	0.0192271	0.922858	0.118274	0.697191
FBgn0031491	416	402	376	241	297	270	167	110	100	114	85	136	-0.430766	0.0104105	-0.282389	0.415819
FBgn0031489	767	511	391	814	1216	1103	187	151	146	289	185	357	0.998539	7.02666e-06	0.499091	0.0199349
FBgn0031485	502	504	368	410	548	415	266	201	210	314	227	282	0.128364	0.644966	0.0874913	0.85708
FBgn0031483	478	373	398	729	793	764	112	98	93	123	139	130	0.98247	1.38014e-12	0.163386	0.756652
FBgn0004584	518	438	327	432	465	548	108	94	77	123	99	139	0.295619	0.131641	0.15499	0.771272
FBgn0024947	3807	4154	3236	3442	3791	4113	918	693	675	953	815	1023	0.141643	0.248315	0.106263	0.641132
FBgn0031479	678	569	542	418	455	364	336	244	198	314	185	277	-0.384019	0.0554345	-0.161143	0.659157
FBgn0051694	3429	3094	2649	2750	3260	4090	1131	1005	859	1243	998	1313	0.254024	0.0478695	0.0582284	0.855734
FBgn0031473	759	718	634	562	610	698	315	224	235	325	225	313	-0.0515337	0.75777	-0.024777	0.968827
FBgn0031470	6	5	3	1	9	9	0	2	0	1	0	1	0.232401	0.776729	-0.00860506	NA
FBgn0031466	25	13	6	8	7	5	2	0	0	3	0	0	-0.550934	0.429722	0.0134967	NA
FBgn0031435	58	46	24	52	51	26	12	10	9	7	8	17	0.146998	0.836367	-0.0465786	0.962634
FBgn0031437	1223	1093	964	919	1180	1146	514	385	404	646	485	607	0.107467	0.463245	0.217625	0.247759
FBgn0051690	31	12	33	15	7	8	1	0	0	0	0	0	-0.766945	0.221156	-0.0148836	NA
FBgn0031449	4855	4235	4731	5419	7083	8011	1203	1429	1062	1212	1567	1512	0.667795	1.50179e-07	0.0289738	0.977411
FBgn0031452	427	380	323	288	335	294	199	156	100	185	169	182	-0.164739	0.4555	0.0709904	0.920927
FBgn0031453	5991	4368	4243	4143	4966	4468	67	51	37	75	50	51	0.0290306	0.90005	0.0128461	0.991151
FBgn0031456	565	558	571	416	465	496	228	192	144	208	181	175	-0.178464	0.305861	-0.143408	0.747103
FBgn0031458	617	549	543	450	482	543	329	263	266	323	252	331	-0.0892955	0.603795	-0.099306	0.809896
FBgn0028398	848	742	669	520	549	517	296	239	240	289	197	273	-0.371618	0.0098931	-0.200532	0.485459
FBgn0031459	2916	2626	2254	1950	2116	2152	1459	995	965	1422	1165	1438	-0.194851	0.0477032	0.0643689	0.825359
FBgn0031461	1224	787	1268	276	255	281	494	391	363	175	172	170	-1.79736	9.70769e-16	-1.30851	3.47423e-20
FBgn0004242	54	81	26	52	27	26	2	3	6	1	3	7	-0.32594	0.625524	-0.0363398	0.95904
FBgn0019830	2547	2899	1772	1915	2070	2032	764	574	568	931	768	952	-0.123252	0.598681	0.284779	0.0283059
FBgn0026324	643	500	476	503	614	560	272	209	206	271	208	287	0.177655	0.351638	-0.0244038	0.969941
FBgn0031457	1942	1701	1800	1212	1442	1724	863	630	647	819	612	788	-0.198858	0.162025	-0.123255	0.592666
FBgn0031451	13	14	11	4	10	8	1	2	0	0	3	2	-0.430399	0.543751	0.0340204	NA
FBgn0026479	3057	3230	2828	2830	2951	3480	839	710	625	873	747	894	0.141323	0.2255	0.0291345	0.945446
FBgn0031436	5410	4709	4677	3713	4366	4754	1801	1339	1225	1971	1438	1815	-0.0852101	0.406153	0.0798957	0.724465
FBgn0031434	89	41	28	72	59	86	7	14	10	19	7	24	0.506221	0.335306	0.146891	0.851229
FBgn0031432	7	167	2	9	6	1	1	0	1	3	3	12	-0.98349	NA	0.268025	0.31815
FBgn0031412	56	21	46	43	64	50	82	34	22	80	28	21	0.386427	0.495022	-0.106901	0.915365
FBgn0031420	801	901	842	774	818	973	44	28	35	37	24	24	0.123882	0.51244	-0.299547	0.56369
FBgn0031422	113	101	130	109	86	120	45	30	26	53	31	42	-0.00994421	0.985019	0.0914197	0.924215
FBgn0031428	465	428	435	273	280	246	201	152	129	160	125	155	-0.585797	0.00185883	-0.263237	0.380121
FBgn0000490	1158	919	1046	914	1093	1338	442	362	312	483	396	422	0.207431	0.248175	0.0444979	0.932208
FBgn0011818	751	703	546	677	730	830	227	230	204	299	269	305	0.285522	0.0402567	0.189091	0.556145
FBgn0031426	107	67	68	188	223	224	34	39	24	79	68	83	1.43984	1.38634e-09	0.731053	0.00865526
FBgn0031418	3958	4384	4043	2449	2696	3541	1708	1314	1245	1877	1405	1888	-0.397018	0.0051055	0.0911801	0.648334
FBgn0031417	359	261	119	234	113	106	95	70	127	59	65	129	-0.410947	0.457552	-0.292683	0.546638
FBgn0014010	17992	16114	14826	15225	18892	18884	1302	970	978	1565	1150	1505	0.23678	0.00209782	0.186067	0.193616
FBgn0031413	308	331	301	248	275	301	96	66	67	92	62	92	-0.0697948	0.7788	-0.0607887	0.944847
FBgn0051681	22	7	1	135	7	0	0	1	2	1	5	0	0.374958	0.488987	0.0460252	NA
FBgn0031406	27	11	0	77	3	0	0	0	0	0	2	3	0.15878	0.764491	0.0814197	NA
FBgn0042186	41	11	0	193	7	1	0	0	1	0	2	10	0.308707	0.562136	0.152699	0.550073
FBgn0031374	13243	13443	13577	10983	11208	14992	3432	2581	2190	3554	2686	3191	-0.00444824	0.984817	0.0304692	0.929745
FBgn0031378	154	155	133	224	240	235	39	34	27	54	57	49	0.763464	6.69802e-05	0.336744	0.455776
FBgn0031379	1306	1404	1304	1195	1301	1476	642	366	407	552	413	581	0.100207	0.514697	-0.0367747	0.947692
FBgn0031384	879	807	793	730	773	851	118	120	72	94	73	122	0.0472424	0.771466	-0.224048	0.631436
FBgn0003557	4343	4563	3611	3739	3786	4058	288	236	194	251	199	265	0.0168774	0.924563	-0.1662	0.606129
FBgn0028952	69	71	62	8	7	5	3	3	9	1	1	0	-2.55681	3.2942e-10	-0.284643	0.270461
FBgn0027509	810	880	793	786	760	1015	178	144	107	182	156	189	0.157497	0.406435	0.11164	0.835269
FBgn0031392	1985	2200	1803	1536	1926	1658	418	342	283	375	296	397	-0.0997602	0.597443	-0.133647	0.657774
FBgn0031399	856	935	975	635	711	858	232	159	119	201	195	154	-0.215285	0.274177	-0.0238881	0.980065
FBgn0031401	7538	7170	6874	5448	6220	7319	1836	1360	1260	2043	1570	2041	-0.0686919	0.55404	0.162179	0.210897
FBgn0031398	91	91	64	94	97	89	30	33	10	23	15	26	0.301039	0.403025	-0.168297	0.829282
FBgn0031397	335	315	330	359	268	326	96	78	73	86	72	78	0.0865204	0.795521	-0.190619	0.710258
FBgn0031395	790	701	699	612	700	705	170	121	125	142	131	155	0.0043219	0.984465	-0.112386	0.842955
FBgn0000097	2930	2457	2222	2136	2294	2909	373	280	239	343	297	332	0.0697214	0.660174	-0.0388052	0.945446
FBgn0031391	393	341	385	338	427	317	132	95	83	140	115	174	0.0740822	0.822526	0.245045	0.509162
FBgn0031390	2188	2289	2291	2122	2231	2736	147	84	95	150	117	114	0.176926	0.237956	0.0531835	0.948366
FBgn0040718	3029	2410	3092	2597	2682	3886	1592	1108	1092	1801	1268	2029	0.203083	0.370248	0.231627	0.135078
FBgn0031377	656	650	575	548	575	602	112	108	88	110	94	119	0.000637247	0.996989	-0.096071	0.892339
FBgn0031351	126	90	73	77	91	68	50	30	40	47	46	48	-0.133033	0.778554	0.0418548	0.966948
FBgn0011570	2779	2809	2536	1971	2286	2452	347	260	217	370	268	313	-0.155907	0.101091	0.0329625	0.955888
FBgn0031357	837	817	748	617	658	657	363	253	270	407	309	351	-0.186058	0.181994	0.0841455	0.852537
FBgn0031360	2178	2035	1619	1416	1603	1606	983	780	647	798	637	790	-0.202278	0.0858872	-0.276098	0.0348077
FBgn0051663	157	89	100	145	168	159	42	32	41	51	34	48	0.545362	0.0732423	0.00588219	0.994734
FBgn0000579	72353	68756	67601	50840	53911	54390	16873	11466	11629	16266	11721	15153	-0.265141	0.00337584	-0.0639979	0.784052
FBgn0031359	8982	7919	7689	11339	12476	13955	2647	2017	1810	2628	2129	2921	0.738314	3.64596e-34	0.0669371	0.776162
FBgn0031356	5207	4646	4186	3700	4254	4251	1111	924	860	1205	1015	1159	-0.0747004	0.442079	0.0412555	0.915365
FBgn0021906	21437	18919	21067	13999	16203	20929	7636	5068	5280	7733	5698	7264	-0.154967	0.354676	0.0272704	0.938552
FBgn0051935	1136	964	1098	976	1028	1247	373	290	271	421	354	426	0.13714	0.437567	0.173341	0.485451
FBgn0031327	370	132	144	314	377	442	40	37	37	199	148	205	0.849304	0.023594	1.64779	1.73988e-16
FBgn0031344	586	520	504	392	465	461	182	164	148	135	156	182	-0.163105	0.308368	-0.203703	0.603708
FBgn0002543	392	338	281	355	409	486	83	61	48	171	109	110	0.42103	0.0116903	0.659816	0.00913869
FBgn0053126	3912	3343	3229	2877	3236	3111	1596	1637	1202	965	1123	1130	-0.0560275	0.67633	-0.583975	6.82845e-05
FBgn0028481	22	8	13	19	31	17	0	0	1	0	0	0	0.547829	0.392756	-0.0148836	NA
FBgn0015905	349	369	347	321	382	408	180	156	119	211	174	184	0.173488	0.379146	0.131341	0.783321
FBgn0031298	1922	1923	1836	2294	2943	2686	713	611	559	696	543	716	0.592296	1.10564e-07	-0.126652	0.591626
FBgn0031301	21	7	9	6	7	2	0	0	0	2	0	2	-0.582452	0.406408	0.0612371	NA
FBgn0031304	2253	2095	2078	1564	1771	2051	787	613	572	760	546	776	-0.136995	0.233738	-0.101462	0.707331
FBgn0031306	1098	808	527	432	426	504	218	167	193	278	207	233	-0.658258	0.00622556	0.109584	0.828195
FBgn0031307	13772	14522	14441	11251	14246	12440	6423	4896	3932	11952	9053	8980	-0.0536024	0.786898	0.775206	4.86381e-13
FBgn0031310	849	748	823	741	919	989	463	323	343	531	449	505	0.240449	0.118007	0.207587	0.327168
FBgn0031312	2056	1900	1790	1560	1708	1749	824	569	540	808	586	805	-0.0704122	0.535793	0.010509	0.983675
FBgn0031314	259	257	206	208	249	236	137	100	93	94	121	107	0.0660285	0.811117	-0.148846	0.79676
FBgn0031315	329	308	272	260	325	291	191	105	102	211	194	194	0.0709927	0.777753	0.377537	0.152325
FBgn0051922	101	43	48	33	49	39	33	33	23	17	26	18	-0.43256	0.412923	-0.359567	0.441302
FBgn0031318	1853	1798	1696	1576	1468	1539	619	512	440	592	447	584	-0.0917021	0.598057	-0.127322	0.609621
FBgn0031319	861	820	909	684	693	728	267	204	165	233	155	220	-0.175972	0.350166	-0.214569	0.486766
FBgn0031321	293	255	208	195	264	293	125	95	89	138	80	124	0.109765	0.696425	-0.0350735	0.965523
FBgn0040723	203	981	32	13	32	19	49	30	26	35	18	26	-1.40984	0.0129313	-0.331024	0.493073
FBgn0031320	502	463	439	499	593	611	239	226	178	372	302	421	0.394929	0.00171712	0.526737	0.00165742
FBgn0031317	448	370	291	243	302	343	144	135	147	159	137	181	-0.188283	0.429892	-0.0317392	0.966948
FBgn0024314	1840	1708	1581	1288	1529	1437	718	587	553	750	599	756	-0.143424	0.229265	-0.00324706	0.994104
FBgn0031313	9418	7054	7043	6779	10658	10256	2100	2234	1839	2151	2411	2558	0.346333	0.0457199	0.0212734	0.969733
FBgn0031309	153	132	96	89	116	86	53	40	40	39	50	48	-0.231163	0.543036	-0.0785261	0.93702
FBgn0031305	309	204	128	351	182	187	133	109	236	264	244	482	0.307331	0.549433	0.362299	0.433575
FBgn0016926	29133	18982	19764	25211	28104	25934	8260	6558	6171	10184	7915	10971	0.354899	0.0352596	0.277301	0.00145249
FBgn0031299	1103	1266	1075	3672	4611	4180	271	194	160	333	286	319	1.94701	1.25354e-60	0.383611	0.0458865
FBgn0003310	1678	1530	1280	1479	1664	1801	613	470	428	666	546	649	0.26425	0.00572839	0.119958	0.629287
FBgn0051658	30	20	31	17	7	15	7	4	11	12	5	8	-0.662802	0.268943	-0.0141902	0.990911
FBgn0015621	345	310	312	178	175	175	126	99	105	99	81	97	-0.723558	7.58324e-05	-0.356692	0.241502
FBgn0010583	1369	1613	1347	1192	1204	1486	490	365	329	515	371	479	-0.0394857	0.861671	0.0265492	0.958767
FBgn0020545	5606	5138	3779	5847	7420	6745	2497	1669	1708	3224	2258	3413	0.586985	6.25114e-06	0.400597	0.000319281
FBgn0031289	10	57	4	5	1	5	2	2	0	0	0	1	-1.002	0.100425	-0.0619488	NA
FBgn0033050	1843	1716	1535	1387	1500	1539	403	277	243	384	306	429	-0.0753937	0.517349	0.100223	0.799148
FBgn0033055	1750	1659	1505	1391	1490	1661	403	287	255	401	314	386	0.00957776	0.947988	0.0473537	0.929715
FBgn0033058	21	19	13	30	35	21	3	1	1	2	4	5	0.658479	0.227395	0.110987	0.815112
FBgn0033060	552	414	559	403	508	607	69	66	50	82	63	79	0.0959645	0.754459	0.0691958	0.938552
FBgn0033063	47	43	26	34	45	50	6	5	11	25	18	10	0.243614	0.644553	0.337679	0.441536
FBgn0033065	802	318	378	3072	2266	2340	437	534	826	398	582	1021	2.30816	1.0963e-15	-0.042124	0.968827
FBgn0050431	41	25	18	40	19	13	6	8	26	10	7	14	-0.0160134	0.985493	-0.194873	0.747533
FBgn0033074	17	17	13	10	7	12	6	0	2	7	5	1	-0.396186	0.561507	0.0729538	0.907077
FBgn0021847	2136	2031	2031	1610	1803	2027	650	514	390	579	510	596	-0.0705202	0.593137	-0.0443985	0.928129
FBgn0000546	2116	1884	1890	1737	1716	2159	450	361	324	408	361	455	0.0499668	0.76134	-0.0631397	0.892196
FBgn0033062	2922	3052	2967	2830	3155	3284	491	336	320	493	406	501	0.168181	0.171803	0.111302	0.722357
FBgn0033061	341	273	245	196	289	294	53	65	55	53	68	63	-0.0195606	0.955949	-0.0668967	0.944847
FBgn0033052	5114	5290	5092	5939	5853	7318	1407	1041	826	1301	1051	1165	0.414381	0.00023801	-0.0546875	0.887418
FBgn0033051	146	249	86	32	45	36	24	16	23	15	19	12	-1.63486	4.07417e-05	-0.274049	0.621327
FBgn0000043	934	1348	510	250	301	296	142	55	74	76	47	92	-1.45207	6.21528e-07	-0.348396	0.390015
FBgn0033048	99	269	39	25	42	57	18	4	8	21	9	5	-1.11449	0.0414696	0.0263216	0.982252
FBgn0027507	1060	1027	972	1056	1145	1133	130	93	110	137	106	138	0.246486	0.0378765	0.00619221	0.993743
FBgn0022288	723	678	596	547	731	696	53	45	56	67	51	76	0.103497	0.561507	0.0904604	0.920702
FBgn0025693	965	1145	776	783	916	909	333	281	244	241	192	266	-0.0189163	0.946452	-0.435691	0.0134162
FBgn0033038	1276	1359	1114	977	1095	1145	76	65	45	76	59	54	-0.0964311	0.502152	-0.102064	0.907155
FBgn0033033	306	102	74	172	245	301	48	54	31	51	70	57	0.599631	0.236133	0.173741	0.799324
FBgn0033029	3359	3602	3958	3025	3314	4520	366	267	255	364	259	383	0.0903564	0.713808	-0.00188772	0.996584
FBgn0050438	487	371	293	752	717	1005	90	62	67	128	102	136	1.19579	6.68323e-11	0.453187	0.0980028
FBgn0039970	5428	4775	5366	5673	7857	8672	1894	1526	1476	2682	2096	2862	0.607318	1.46051e-05	0.440112	2.05646e-06
FBgn0033028	2416	2372	2458	1952	2269	2773	235	253	192	251	213	261	0.0571537	0.763506	-0.086888	0.87391
FBgn0039969	2713	2284	2424	1316	1660	1902	250	245	254	206	187	251	-0.485756	6.69802e-05	-0.367739	0.115013
FBgn0033027	63	109	95	121	29	77	7	26	30	8	36	51	-0.0690942	0.933535	0.117058	0.895572
FBgn0050440	756	747	518	1440	1512	2119	124	105	123	224	221	261	1.41362	4.89886e-19	0.695675	0.000447748
FBgn0042085	858	947	972	776	865	914	172	121	106	190	146	139	-0.0067945	0.980303	0.0755345	0.9172
FBgn0029131	1372	1197	1160	1146	1378	1427	398	307	342	536	414	508	0.203641	0.0521351	0.268093	0.163091
FBgn0050443	333	290	299	277	335	360	100	94	76	115	86	98	0.190573	0.331003	-0.0298869	0.974957
FBgn0013732	104	67	55	48	68	40	14	8	9	9	5	17	-0.332022	0.50641	-0.0605496	0.949872
FBgn0033085	328	343	341	316	379	334	165	100	91	187	150	178	0.140435	0.566044	0.318439	0.27076
FBgn0033086	713	723	752	351	435	457	191	139	122	154	129	133	-0.689699	3.8279e-06	-0.243142	0.47138
FBgn0033088	382	350	296	288	351	375	97	86	62	79	78	86	0.101573	0.629292	-0.139278	0.831561
FBgn0033092	623	472	409	323	373	327	107	81	81	125	98	125	-0.405017	0.0457199	0.156249	0.769404
FBgn0033090	87	98	87	75	121	69	44	17	21	21	9	21	0.0777894	0.890025	-0.393831	0.366878
FBgn0033093	116	272	61	82	75	83	45	7	10	28	10	7	-0.598746	0.271339	-0.171913	0.797013
FBgn0028579	1792	1878	1946	1633	1698	1947	257	179	159	244	201	247	0.0243467	0.914012	0.0459762	0.941641
FBgn0027066	4770	4626	3996	3439	3871	4350	997	789	708	1023	797	996	-0.0776506	0.3979	-0.00325176	0.993683
FBgn0000473	7837	5528	6665	109408	105834	105790	10167	7411	7257	15207	11446	23001	4.05459	4.08476e-197	0.648319	0.00596713
FBgn0033101	3382	3260	2275	2346	2948	2610	1397	1078	994	1360	1077	1485	-0.0384674	0.875573	-0.00337177	0.992754
FBgn0033100	787	796	762	449	521	543	437	325	317	339	271	332	-0.506947	4.56158e-05	-0.34564	0.0393477
FBgn0010482	12847	12395	10718	12143	14456	16589	2129	1828	1453	2125	2076	2291	0.380524	1.91831e-06	0.091533	0.713078
FBgn0050446	62	66	58	97	76	117	6	2	7	14	13	19	0.698399	0.0333789	0.410738	0.264255
FBgn0033087	1479	1612	1395	1473	1625	1744	265	200	235	259	173	271	0.228305	0.049627	-0.171016	0.640994
FBgn0033081	524	379	321	324	373	318	165	107	110	144	105	181	-0.122787	0.67919	-0.00789142	0.992754
FBgn0033079	2812	3048	2236	1423	1512	1216	550	261	313	484	253	414	-0.803178	1.66704e-06	-0.115599	0.831724
FBgn0026761	3856	3679	3757	2774	3122	3387	1324	901	813	1056	734	999	-0.164346	0.12799	-0.280339	0.0429915
FBgn0014028	16919	15455	14616	13268	15006	17599	1972	1471	1395	3833	2874	3793	0.0831919	0.383135	0.912796	3.92938e-31
FBgn0033108	60	44	48	33	34	40	11	6	7	9	11	7	-0.337294	0.462423	0.00961881	0.992754
FBgn0033113	157	210	84	50	62	71	30	17	14	26	16	16	-1.02562	0.00620789	-0.104269	0.917177
FBgn0028988	2708	2196	2245	2722	3337	3545	1530	977	911	1516	1165	1698	0.541589	2.54121e-08	0.181333	0.319516
FBgn0033115	45	26	36	115	134	133	12	8	9	22	13	34	1.7893	1.1463e-09	0.417614	0.303722
FBgn0033117	369	316	311	290	357	368	165	147	131	188	172	196	0.145729	0.462191	0.128519	0.788302
FBgn0033122	682	685	568	498	684	710	53	49	59	62	42	77	0.0834217	0.687345	-0.0340957	0.975888
FBgn0029508	19331	15982	15459	14089	16906	20321	7316	4958	4398	7208	5242	7102	0.131734	0.309921	0.0602544	0.825008
FBgn0033124	253	353	69	106	74	100	32	9	30	28	19	26	-0.870582	0.080645	-0.0678516	0.948366
FBgn0029506	36444	28940	27457	26477	31991	35036	15568	10888	10583	15062	10660	14795	0.132906	0.256273	-0.0478672	0.858183
FBgn0029507	1498	1517	786	678	809	840	501	365	348	513	374	467	-0.543877	0.0236056	-0.018254	0.97581
FBgn0033121	1104	1261	884	1015	1206	1162	254	207	172	288	219	312	0.182234	0.318379	0.172221	0.590786
FBgn0050157	86	112	63	54	77	69	37	31	26	41	15	31	-0.232952	0.607954	-0.175426	0.815112
FBgn0033112	2	2	2	3	5	9	1	1	0	1	0	0	0.644817	0.339266	-0.0230625	NA
FBgn0022224	251	243	216	206	253	251	179	138	139	147	163	186	0.11916	0.616141	-0.0428652	0.955555
FBgn0034511	216	76	77	116	192	235	65	76	85	117	114	163	0.584183	0.223374	0.445761	0.15128
FBgn0050154	239	145	223	278	412	454	121	95	76	209	212	274	0.95713	0.000301362	0.922122	1.02936e-06
FBgn0034512	15291	9916	8079	13320	16363	16564	6368	6417	5367	7072	7679	9444	0.597637	0.00137981	0.214856	0.251201
FBgn0034520	73	81	83	106	112	129	10	11	9	7	24	23	0.62322	0.0285828	0.237053	0.674843
FBgn0034527	709	699	611	555	540	579	179	153	137	145	130	190	-0.13993	0.40525	-0.169386	0.68705
FBgn0034529	702	741	772	425	447	435	390	343	237	329	212	220	-0.626237	0.000172111	-0.459587	0.0264643
FBgn0034532	89	74	67	37	40	36	24	14	19	28	14	18	-0.807851	0.0178615	-0.0535514	0.958767
FBgn0034534	2610	1947	2098	1593	2073	2015	1307	1060	926	1149	1068	1241	-0.104195	0.561507	-0.0974285	0.67361
FBgn0034535	274	265	266	253	254	199	107	105	70	137	92	157	-0.0529382	0.89189	0.209953	0.643103
FBgn0034537	892	831	847	736	807	943	440	269	250	389	267	394	0.068123	0.689069	-0.0325227	0.958746
FBgn0034540	404	264	200	282	285	350	126	90	80	101	82	134	0.209531	0.52941	-0.0622484	0.938811
FBgn0034541	55	33	26	23	13	16	9	11	3	2	4	10	-0.740998	0.169812	-0.144337	0.812094
FBgn0034543	1673	1566	1230	656	767	686	383	286	276	268	189	234	-0.935116	1.85413e-13	-0.575052	0.000319281
FBgn0000615	272	166	12	88	21	14	2	14	19	1	14	20	-0.815658	0.210757	-0.0604728	0.944847
FBgn0034542	3471	3005	2748	2152	2616	2791	257	254	202	332	342	308	-0.163522	0.0913679	0.256987	0.348208
FBgn0034538	565	456	364	202	272	248	214	170	195	143	120	169	-0.782217	3.67738e-05	-0.530792	0.0119078
FBgn0034530	1629	1522	1552	831	704	969	861	468	447	655	441	493	-0.772833	1.56812e-07	-0.279183	0.226897
FBgn0034528	631	527	485	495	708	646	247	207	214	330	254	323	0.287218	0.106937	0.226532	0.384132
FBgn0050147	6764	7101	6867	6237	6261	7875	2703	1867	1591	2624	2084	2495	0.0882713	0.578292	0.0622551	0.830488
FBgn0034523	93	88	84	53	57	73	30	25	27	39	27	36	-0.387301	0.256217	0.0704064	0.945217
FBgn0028622	6639	5883	5410	5393	5713	6449	2524	1792	1688	2702	1941	2713	0.0941593	0.256337	0.111545	0.540588
FBgn0034521	692	676	692	626	793	808	254	175	170	209	166	201	0.22323	0.156579	-0.201959	0.524108
FBgn0050145	3	0	2	0	3	0	0	0	0	1	0	0	-0.0666465	0.910101	0.0100768	NA
FBgn0050148	25	7	6	10	2	7	13	2	7	5	1	7	-0.388074	0.610149	-0.171123	0.735916
FBgn0034515	573	1	2	2	13	31	1	10	1	1	4	1	-0.467826	NA	-0.117397	0.790277
FBgn0050151	3180	2394	2847	1079	1488	1900	1523	1285	1131	836	704	824	-0.786996	1.19846e-05	-0.880911	8.62323e-21
FBgn0034491	5846	5535	5461	6128	6890	8420	2984	2520	2075	3046	2549	3155	0.45801	1.91831e-06	0.0296073	0.92933
FBgn0010411	54429	48246	33572	32478	40834	34155	24915	18315	17820	23463	18096	24301	-0.197327	0.317496	-0.0691284	0.68705
FBgn0034493	166	159	165	71	53	79	59	57	41	28	52	36	-1.07268	8.05496e-05	-0.359086	0.418517
FBgn0034504	2623	2975	2534	2523	2650	2988	895	647	546	733	597	717	0.123362	0.390751	-0.18412	0.310335
FBgn0034509	271	16	20	10	15	12	8	14	3	2	6	2	-1.39485	NA	-0.264577	0.492333
FBgn0043534	135	30	35	48	46	60	26	19	14	38	25	30	-0.150731	0.84523	0.260788	0.648334
FBgn0043535	501	30	77	8	4	6	9	25	14	2	9	3	-2.49747	2.21544e-06	-0.494702	0.117454
FBgn0034507	402	224	181	114	136	117	130	115	81	167	158	134	-0.899477	0.00461487	0.274394	0.447228
FBgn0034503	411	352	370	317	420	414	83	68	61	70	56	73	0.137363	0.520381	-0.207107	0.687003
FBgn0034501	17388	11415	10766	6982	8842	9258	5362	3830	3523	5388	3668	4590	-0.51467	0.00148806	-0.0705584	0.783135
FBgn0034500	7457	6928	7653	1287	1645	1625	1703	1227	1030	1879	1295	1545	-2.13249	1.92284e-79	0.080537	0.790277
FBgn0034499	74	66	35	203	148	176	38	35	28	118	75	87	1.56839	1.02321e-06	0.912936	0.000302968
FBgn0034498	703	757	639	440	572	591	267	177	160	188	186	213	-0.267617	0.0890377	-0.173906	0.638361
FBgn0034497	3466	2421	2254	2055	2538	2882	1018	1154	911	1016	1236	1303	0.0040955	0.986921	0.0203389	0.977411
FBgn0034496	721	632	499	550	723	741	279	232	219	422	302	374	0.242114	0.163887	0.367987	0.0410994
FBgn0034494	1587	1492	1264	980	1129	996	688	473	459	571	341	582	-0.347713	0.00823375	-0.2789	0.16455
FBgn0005655	222	162	92	117	69	104	20	25	28	24	37	62	-0.480836	0.278964	0.278593	0.613138
FBgn0004364	1070	971	943	1086	1061	1267	499	308	347	542	389	645	0.31437	0.0068763	0.244407	0.293378
FBgn0034484	294	183	183	176	224	239	41	57	41	53	52	44	0.079104	0.832061	-0.0591246	0.954375
FBgn0025720	1746	1558	1561	1421	1604	1841	907	699	657	823	679	838	0.117733	0.322891	-0.123474	0.556145
FBgn0034490	17220	15507	15864	29402	34937	44599	9055	6869	5943	12022	9538	12302	1.25872	2.50559e-30	0.448624	7.90334e-10
FBgn0034489	104	46	47	162	207	219	26	23	22	46	54	84	1.53964	2.14359e-06	0.727122	0.0149277
FBgn0034488	1897	3055	1154	1186	1438	1257	603	516	512	699	575	738	-0.475439	0.157395	0.106618	0.710546
FBgn0034480	350	609	84	52	145	115	85	87	94	171	121	295	-1.18314	0.0221906	0.687397	0.0075479
FBgn0034476	122	104	104	87	83	115	16	7	16	23	12	10	-0.0859937	0.831475	0.00511869	0.995121
FBgn0026378	1295	1209	1078	860	1042	1157	619	457	418	547	388	494	-0.107024	0.412451	-0.226454	0.218083
FBgn0034454	4	8	6	15	6	4	0	2	5	0	2	5	0.31717	0.686627	-0.0261173	0.9641
FBgn0034455	796	726	621	519	644	655	296	202	200	266	218	288	-0.111707	0.482764	-0.024553	0.969733
FBgn0034460	65	70	34	29	28	25	40	19	17	18	20	31	-0.747558	0.102003	-0.138203	0.872151
FBgn0028372	311	358	352	250	274	352	37	40	35	40	27	30	-0.109695	0.703874	-0.248409	0.663682
FBgn0034468	793	143	96	280	228	230	64	86	31	84	94	91	-0.150359	0.866073	0.279341	0.573466
FBgn0034470	16930	14910	9668	17192	15781	17177	11987	7822	6633	9430	5928	7332	0.409642	0.0291349	-0.362585	0.00742623
FBgn0015949	2884	3046	3004	2275	2529	2995	359	294	267	401	342	410	-0.0834165	0.614965	0.136763	0.643483
FBgn0034452	126	91	60	73	84	74	18	19	15	44	21	26	-0.102483	0.843873	0.300395	0.570714
FBgn0034451	534	461	481	355	440	478	226	130	101	152	142	145	-0.0948865	0.639617	-0.158384	0.760562
FBgn0010434	16394	14624	13560	13003	13996	16623	2917	2333	2000	2791	2353	2884	0.090097	0.318485	-0.026152	0.93744
FBgn0004003	24	13	23	12	7	10	3	1	0	0	2	1	-0.628759	0.317196	-0.0177736	NA
FBgn0013954	7220	7394	7889	5365	6280	7136	2169	1461	1411	2215	1631	2263	-0.15036	0.339214	0.0999667	0.637026
FBgn0034432	8098	7515	6688	8116	9642	9982	3576	3018	2715	4303	3357	4741	0.436492	5.10625e-13	0.21831	0.0472292
FBgn0034436	2917	5492	2673	2111	2337	2556	962	674	540	881	684	853	-0.508119	0.0760499	-0.0089323	0.986892
FBgn0034437	10	25	2	31	19	6	0	0	0	0	1	2	0.385646	0.612711	0.0456463	NA
FBgn0034439	17	318	8	13	13	24	8	6	1	16	5	60	-1.14056	NA	0.540588	0.0664643
FBgn0034442	231	202	209	239	275	255	88	87	75	131	114	143	0.37426	0.0639479	0.362789	0.229572
FBgn0012051	3586	3301	3260	2376	2745	2742	1446	1200	1038	1550	1296	1566	-0.244472	0.00636427	0.0799471	0.723427
FBgn0040273	1781	1658	1635	1653	1832	1967	631	486	471	680	566	733	0.222972	0.0173092	0.130586	0.578168
FBgn0013325	9766	8538	6849	5996	7563	7724	51	31	40	94	73	93	-0.112336	0.422844	0.662962	0.0155063
FBgn0034447	228	190	142	180	200	243	60	57	39	70	48	53	0.271568	0.310331	-0.0327379	0.977019
FBgn0020440	1374	1400	1436	1503	1537	2077	516	367	273	553	441	538	0.383936	0.0130782	0.229013	0.292977
FBgn0034443	3476	2741	2540	2786	3481	2837	2161	1853	1532	2464	2108	2577	0.187696	0.289827	0.183198	0.140355
FBgn0034438	3029	2975	2365	1604	2291	2248	547	553	497	618	607	658	-0.321511	0.0225882	0.045903	0.932372
FBgn0034433	289	280	291	214	211	259	64	63	51	63	74	53	-0.206731	0.372728	-0.0485478	0.958815
FBgn0034430	391	322	309	307	307	301	72	77	45	80	63	78	-0.0258355	0.931169	0.00601563	0.994434
FBgn0034425	304	286	230	245	254	221	99	77	75	97	106	94	-0.0484862	0.885937	0.0624564	0.940081
FBgn0034408	1164	1020	988	968	1022	1229	156	121	129	184	171	208	0.141196	0.274032	0.251503	0.424041
FBgn0004168	20	24	53	40	32	26	10	2	2	3	3	4	0.0861706	0.918147	-0.0834903	0.903376
FBgn0027535	803	861	747	551	636	726	333	285	245	273	215	219	-0.213942	0.142822	-0.418734	0.0260927
FBgn0034419	1265	1196	1158	1080	1324	1428	191	130	134	192	193	202	0.197436	0.0892916	0.177538	0.646517
FBgn0034418	5124	5251	5124	5742	5800	6642	1914	1426	1246	2083	1463	2156	0.346184	0.000987438	0.129508	0.486242
FBgn0041702	247	177	178	156	158	112	113	101	105	103	88	106	-0.326987	0.349189	-0.239732	0.556145
FBgn0014269	912	820	761	814	977	1020	101	108	71	94	94	108	0.29276	0.00591463	-0.0764997	0.925498
FBgn0034379	201	186	144	148	157	162	83	62	53	99	53	98	-0.0514954	0.882484	0.109886	0.891309
FBgn0053147	44	53	43	32	52	71	9	6	4	6	6	6	0.211131	0.699356	-0.0508197	0.955555
FBgn0034387	1529	1410	1251	524	597	778	662	442	480	407	345	411	-1.00994	1.43524e-16	-0.57683	1.98681e-05
FBgn0034391	89	82	129	22	24	48	77	74	72	5	5	11	-1.33145	0.00128081	-1.97321	7.81287e-16
FBgn0010551	10649	10630	8975	7657	8213	8099	4150	2877	2783	3726	2564	3667	-0.205503	0.0337579	-0.15229	0.316307
FBgn0034397	21	6	6	27	19	31	1	3	1	5	3	9	0.91708	0.119787	0.196381	0.603708
FBgn0034399	4956	4299	3757	3977	4781	4911	2790	1973	1710	3049	2315	2946	0.196102	0.0334616	0.18682	0.139223
FBgn0034402	216	169	197	101	136	130	56	49	43	60	38	39	-0.522304	0.0363212	-0.199853	0.749721
FBgn0004240	495	175	954	50	256	288	58	75	114	39	75	168	-0.751492	0.256337	-0.0227663	0.983488
FBgn0034407	419	77	407	29	50	129	29	60	45	40	50	69	-1.43227	0.00621273	0.0117595	0.992754
FBgn0034406	543	2502	284	4941	5395	5232	198	147	159	826	729	1390	1.22623	0.0391124	2.05298	1.00852e-37
FBgn0010053	5588	5167	4786	33320	33676	33379	9883	6975	6920	10785	7901	13338	2.79988	1.35157e-227	0.231738	0.118218
FBgn0034403	82	52	5	23	8	11	0	4	0	1	0	3	-0.790652	0.227395	-0.0146846	NA
FBgn0034401	1284	1307	1081	1188	1324	1537	385	299	266	445	303	441	0.259601	0.0180869	0.129096	0.68705
FBgn0034400	4593	5262	5006	4471	4616	6380	1630	1253	1059	2077	1495	1766	0.160847	0.410458	0.253745	0.0438453
FBgn0034398	22547	19568	13278	12428	15799	12198	8365	6696	6415	7124	6101	8206	-0.300768	0.154116	-0.182003	0.111586
FBgn0034396	148	101	89	200	264	363	38	35	28	51	49	90	1.31842	3.92938e-07	0.467279	0.19554
FBgn0034394	530	463	229	267	127	142	149	174	316	146	222	310	-0.860331	0.0373153	-0.0686372	0.946592
FBgn0010651	7186	5315	4993	10679	13509	12899	3481	2426	2016	4245	3170	4265	1.19836	3.88655e-25	0.380449	0.000228324
FBgn0034392	1657	1560	1533	1356	1452	1674	777	629	607	820	673	841	0.0351445	0.812223	0.0289436	0.946772
FBgn0034390	3742	3935	3508	2746	3154	2887	2140	1522	1367	1510	1191	1612	-0.221083	0.0773516	-0.379166	0.00018351
FBgn0034382	19	6	6	10	3	2	2	1	3	1	3	8	-0.370914	0.62699	0.0872811	0.873966
FBgn0034381	8004	8230	10739	7287	7752	9088	5028	3622	2690	5673	4209	4404	-0.0570278	0.845702	0.169842	0.416569
FBgn0034380	535	562	519	424	439	525	206	148	144	185	165	185	-0.0996842	0.613705	-0.0577939	0.930909
FBgn0023214	628	403	369	509	611	545	123	95	88	135	107	128	0.376809	0.110937	0.0810387	0.913489
FBgn0034371	8932	7067	5914	5780	7150	7139	2872	2130	1989	2767	2213	2889	0.00479657	0.983262	-0.0051401	0.990911
FBgn0050122	5620	5700	5544	5206	5553	6291	2270	1762	1437	2458	1974	2199	0.132131	0.244328	0.107439	0.587598
FBgn0034368	5476	5415	4820	4786	5983	6023	1669	1152	1117	1684	1306	1683	0.214389	0.0162034	0.0719042	0.77924
FBgn0034329	478	49	92	178	180	207	101	202	94	123	287	313	0.0412802	0.963705	0.259184	0.638454
FBgn0034330	132	42	36	24	11	8	25	34	88	14	29	40	-1.36103	0.0127165	-0.48373	0.199736
FBgn0025583	807	175	196	403	271	463	120	223	248	219	339	743	0.103676	0.889408	0.295924	0.548857
FBgn0040736	949	149	189	298	200	383	133	267	231	139	283	485	-0.214624	0.793062	0.0980305	0.91835
FBgn0040735	260	44	38	77	49	80	36	44	58	46	48	183	-0.355818	0.619591	0.388584	0.377656
FBgn0040734	52	3	13	4	5	5	6	18	13	4	2	10	-0.945865	0.130979	-0.368245	0.312533
FBgn0064237	55	33	27	52	19	35	26	33	16	21	31	62	0.0422096	0.960367	0.208099	0.76195
FBgn0034335	6143	4591	3526	9958	11691	11278	946	726	750	1024	925	1515	1.3199	1.44933e-19	0.301217	0.102668
FBgn0063498	100	88	64	122	139	125	27	26	20	51	17	40	0.705873	0.0108199	0.1859	0.795194
FBgn0063497	2873	2818	2242	5559	6832	7568	2233	1569	1721	2324	1701	3056	1.43995	1.10728e-56	0.152612	0.556011
FBgn0063494	5268	4980	5306	12877	15825	17285	4451	3310	3006	8045	6354	8475	1.65809	1.38634e-62	0.891056	2.06496e-35
FBgn0063493	250	267	151	746	862	888	153	113	104	538	370	581	1.96408	3.59292e-26	1.63808	5.00356e-29
FBgn0063492	399	381	327	615	730	752	307	177	230	366	246	399	1.03169	2.51929e-19	0.278781	0.292068
FBgn0063491	3166	2931	1880	4070	4399	3551	2014	1534	1573	2136	1693	2309	0.717518	0.000216349	0.072712	0.7735
FBgn0027835	13889	16020	12679	11217	12527	13662	3754	2946	2541	3242	2606	3179	-0.0662211	0.663734	-0.20264	0.0393477
FBgn0034345	4728	4761	4529	3792	4576	4931	916	663	546	832	644	711	0.0388757	0.779863	-0.114324	0.676362
FBgn0034346	968	1057	818	721	743	782	368	257	212	301	229	294	-0.209076	0.177811	-0.170642	0.579871
FBgn0034351	608	570	555	662	796	745	308	239	211	416	290	424	0.462509	0.000312076	0.36013	0.0451755
FBgn0034354	3281	2735	2635	1617	1929	2280	736	580	525	809	606	834	-0.447193	2.27535e-05	0.101365	0.695634
FBgn0034356	43	58	9	26	4	4	2	3	6	0	7	3	-0.704631	0.295586	-0.0364789	0.958746
FBgn0034360	64	32	59	33	45	47	8	4	5	5	2	4	-0.166878	0.78025	-0.147688	0.790277
FBgn0034362	858	781	807	429	551	657	385	285	264	311	199	280	-0.460207	0.00335775	-0.385495	0.0367886
FBgn0034365	2035	2014	1866	735	823	1000	674	454	430	439	296	467	-1.08257	1.93966e-27	-0.510918	0.000544709
FBgn0000566	1896	1768	1646	1378	1755	1779	708	530	499	790	596	748	0.00687871	0.969164	0.113492	0.641132
FBgn0034366	411	342	276	228	209	248	165	152	156	104	127	159	-0.437209	0.0348661	-0.38216	0.187335
FBgn0034361	776	568	532	443	584	656	378	278	270	422	271	363	-0.0328453	0.910868	0.0051986	0.992754
FBgn0050115	2398	2501	1895	2045	1986	2457	747	600	501	826	696	756	0.0595064	0.745774	0.125464	0.600979
FBgn0028496	436	441	462	296	292	397	197	131	87	148	104	119	-0.322095	0.124596	-0.252557	0.519434
FBgn0013983	774	691	609	670	744	746	269	219	227	295	218	304	0.184961	0.16639	-0.00012057	0.9997
FBgn0063499	8	15	10	5	4	0	5	0	0	5	1	1	-0.699953	0.292988	0.0299598	NA
FBgn0034331	731	228	203	258	139	192	120	143	168	94	133	289	-0.638973	0.206963	0.00749542	0.994127
FBgn0034328	229	17	14	58	57	58	86	124	56	92	88	82	-0.198283	NA	-0.143631	0.842863
FBgn0034300	711	773	656	685	683	860	121	75	68	122	96	117	0.174568	0.305607	0.148064	0.79322
FBgn0028983	1300	1812	934	638	692	1106	328	277	260	236	202	344	-0.581379	0.0382086	-0.299663	0.229113
FBgn0003044	562	448	464	560	502	557	141	103	99	164	139	148	0.26149	0.172221	0.190773	0.640629
FBgn0000057	991	936	936	815	789	894	229	178	190	239	175	217	-0.0725522	0.682593	-0.0957303	0.852577
FBgn0034307	230	258	201	215	195	186	43	35	28	36	35	38	-0.0707185	0.843311	-0.079016	0.93744
FBgn0034308	1387	1363	1297	1337	1202	1433	481	383	285	532	423	502	0.0967971	0.582704	0.163056	0.529971
FBgn0034312	145	107	99	57	89	109	59	47	27	31	31	28	-0.318102	0.406388	-0.431491	0.272399
FBgn0000658	236	136	132	154	140	170	69	80	49	34	56	48	0.0219819	0.964845	-0.448451	0.220622
FBgn0034313	1693	1812	1724	1319	1459	1604	316	270	218	340	241	328	-0.137282	0.336875	-0.00572275	0.992754
FBgn0027836	2842	1988	1509	1957	1771	2055	124	114	105	164	117	160	0.0157039	0.964811	0.141559	0.783321
FBgn0034310	587	527	457	349	368	442	129	108	75	143	104	115	-0.309258	0.0373103	0.0370292	0.964786
FBgn0022238	3415	3151	2711	2428	2912	2886	1032	863	781	1484	1098	1330	-0.0472574	0.697187	0.348972	0.0020687
FBgn0034304	381	360	330	366	408	466	140	118	111	155	117	174	0.326842	0.0271399	0.0704205	0.923062
FBgn0062440	1047	943	997	698	992	995	296	254	207	384	249	284	-0.0415124	0.864745	0.0841109	0.87391
FBgn0001222	2794	2628	2283	2706	2904	3099	270	151	144	222	156	262	0.301922	5.192e-05	0.0138589	0.986892
FBgn0003520	2935	2903	3030	2596	2824	3494	750	680	521	657	585	702	0.11668	0.471925	-0.171164	0.416877
FBgn0034299	264	186	169	175	178	174	93	43	71	80	86	121	-0.087802	0.802255	0.220773	0.676362
FBgn0041585	4032	3699	3483	2333	2887	2811	1852	1397	1245	1671	1205	1542	-0.3574	2.378e-05	-0.194676	0.136416
FBgn0015522	5258	4650	4469	5647	6487	7416	2378	1666	1355	3051	2130	2734	0.559983	8.93491e-15	0.369835	0.00154463
FBgn0050323	18	31	47	21	25	38	9	9	5	14	7	5	-0.0915924	0.910261	0.000126651	0.999749
FBgn0011589	2330	1429	1044	83	93	114	448	359	529	29	31	48	-3.66663	4.73735e-54	-3.02905	1.30989e-56
FBgn0034296	235	1268	98	18	46	46	59	15	23	64	38	96	-1.58676	0.0052003	0.497431	0.181512
FBgn0034295	8778	27027	3109	1074	2701	1567	1900	1384	1428	2045	1584	1863	-1.44249	0.0122835	0.0409676	0.910045
FBgn0034293	93	258	37	10	39	18	44	28	43	32	26	53	-1.53341	0.00481412	-0.152323	0.850115
FBgn0034290	295	143	178	227	209	323	47	44	33	77	84	83	0.396943	0.274192	0.580148	0.0483731
FBgn0034282	2463	2303	2202	1983	2330	2502	633	537	449	509	463	584	0.0868341	0.401695	-0.219941	0.232472
FBgn0016701	3886	3225	3263	3023	3824	3739	1388	1145	1035	1548	1227	1674	0.149718	0.214551	0.128912	0.4607
FBgn0029079	222	186	140	87	84	61	28	15	9	20	13	13	-1.00016	0.000973593	-0.125904	0.89044
FBgn0029006	2815	2904	2750	2530	2694	3324	791	632	557	795	642	858	0.126515	0.358798	0.0321794	0.940081
FBgn0034258	11730	10789	10735	10841	12638	13987	844	663	589	1101	851	1134	0.287551	0.000247483	0.363223	0.00134164
FBgn0050108	132	181	151	102	102	161	108	57	50	63	54	53	-0.224678	0.562937	-0.339405	0.406465
FBgn0034264	321	286	234	212	266	238	39	31	27	51	22	30	-0.0990574	0.710825	-0.0618286	0.953872
FBgn0034271	1230	1106	1331	1173	1299	1653	289	256	237	316	242	305	0.27009	0.149515	-0.0428245	0.941151
FBgn0003545	50	27	1	27	5	6	0	1	0	0	2	1	-0.307525	0.691339	0.0368639	NA
FBgn0034270	89	96	68	57	67	52	26	28	19	19	27	13	-0.354226	0.367636	-0.21401	0.747103
FBgn0034269	1196	1068	1072	1177	1254	1386	481	306	357	534	447	536	0.313876	0.00195826	0.217124	0.320421
FBgn0034265	730	674	724	542	670	773	407	250	219	373	289	349	0.0100543	0.970516	0.0463217	0.938552
FBgn0027872	496	444	478	466	563	541	218	151	140	181	155	198	0.261543	0.119137	-0.0870043	0.882047
FBgn0016059	6467	5379	5845	4416	5357	5751	1129	987	752	1141	1057	1106	-0.0711203	0.625412	0.0352473	0.938552
FBgn0034259	2745	2535	2212	1609	2051	2022	1050	666	668	924	678	842	-0.273755	0.0057899	-0.124627	0.616069
FBgn0050106	998	922	886	652	901	789	153	145	140	172	212	233	-0.137979	0.44978	0.263983	0.438889
FBgn0034253	73	54	42	30	25	44	2	2	4	7	1	3	-0.549526	0.232877	0.0221846	0.977844
FBgn0034255	52	31	58	89	134	94	73	46	45	48	39	63	1.116	0.00336976	-0.208477	0.72044
FBgn0050105	84	76	87	95	107	110	34	25	24	38	33	37	0.42728	0.161745	0.125209	0.89044
FBgn0034247	311	1110	121	376	200	251	34	28	45	47	33	85	-0.395223	0.599693	0.22706	0.712483
FBgn0034246	2254	2368	2543	2071	2274	2567	799	635	502	798	662	813	0.0578881	0.778951	0.058728	0.875738
FBgn0034245	631	583	610	500	638	475	25	14	13	26	16	28	-0.0499658	0.873236	0.124399	0.892484
FBgn0034243	2129	1896	1719	1424	1868	1778	764	649	628	677	554	806	-0.0564415	0.7181	-0.183784	0.371241
FBgn0010620	9941	7495	7893	7712	9185	10669	1566	1196	1132	929	788	1001	0.238894	0.0649162	-0.670706	9.33804e-13
FBgn0016697	3135	2736	2129	2388	2952	2492	808	641	594	804	731	812	0.104476	0.601142	0.0258876	0.955555
FBgn0022029	1734	1754	1810	1916	2305	2500	282	195	152	348	279	381	0.449333	0.00019439	0.465469	0.0108893
FBgn0034215	932	861	726	572	625	667	262	164	158	198	153	196	-0.303971	0.00942739	-0.22762	0.465816
FBgn0034218	5	5	6	7	7	8	2	0	0	1	1	2	0.323179	0.676863	0.0390616	NA
FBgn0034221	9	12	8	14	12	11	0	0	0	0	2	1	0.327831	0.650953	0.0493335	NA
FBgn0028953	3591	3534	3202	2817	3057	3325	1406	1180	883	1274	1088	1221	-0.0443732	0.673671	-0.115086	0.615921
FBgn0022987	1117	1007	1205	841	1069	1294	272	264	203	331	272	355	0.0464268	0.870144	0.171107	0.581637
FBgn0050104	1657	1235	1117	39	51	44	444	448	461	62	15	33	-4.58681	2.56426e-133	-1.79049	1.34406e-12
FBgn0034229	636	92	58	145	199	139	75	90	62	37	48	61	-0.247796	0.76314	-0.571116	0.0613489
FBgn0034230	995	959	960	884	1023	1167	416	303	264	406	349	398	0.189958	0.157298	0.0598818	0.906884
FBgn0034232	178	187	155	123	173	164	98	77	50	112	62	72	-0.0557729	0.876705	-0.0300055	0.977411
FBgn0034237	16644	15780	13534	13774	16459	17045	5649	4366	3702	5683	4286	5834	0.163762	0.0249475	0.0269244	0.933364
FBgn0028382	578	484	430	398	473	399	102	69	89	99	81	122	-0.096099	0.687941	0.0202186	0.983488
FBgn0034240	1648	1622	1467	1476	1735	2024	315	251	223	292	224	257	0.258376	0.0155159	-0.187598	0.511049
FBgn0010409	45152	38418	27727	26977	32486	30925	6536	4723	4492	6182	4668	6472	-0.15973	0.369413	-0.0401449	0.89044
FBgn0034231	255	215	212	179	241	217	105	66	71	87	85	113	0.023727	0.943638	0.0539179	0.949872
FBgn0034223	412	377	349	251	336	301	106	87	64	101	87	91	-0.229685	0.244891	-0.0366066	0.965442
FBgn0028956	1387	1127	956	245	417	479	260	270	188	182	176	199	-1.43152	1.7265e-12	-0.476271	0.0213131
FBgn0027506	2842	3006	2102	1968	2082	2319	200	153	134	90	103	110	-0.1875	0.223585	-0.707565	0.00073312
FBgn0025716	756	707	646	534	663	628	151	141	124	190	136	164	-0.0841829	0.62051	0.0390337	0.958746
FBgn0034214	487	508	411	308	444	420	60	40	32	51	26	52	-0.14056	0.534807	-0.13621	0.867611
FBgn0050295	525	476	530	338	266	299	237	234	140	153	143	130	-0.607943	0.00524211	-0.571954	0.0104737
FBgn0034558	15	10	6	15	33	16	4	3	1	4	1	6	0.798386	0.186921	0.0338776	0.960421
FBgn0034564	424	409	374	138	156	193	274	222	204	120	65	150	-1.16224	3.97007e-13	-1.05401	6.36353e-08
FBgn0034570	2229	2495	2594	2173	2002	2803	844	711	489	891	789	814	0.0388068	0.892131	0.119356	0.693386
FBgn0034572	935	966	1087	616	725	831	384	291	241	321	281	314	-0.34566	0.0589905	-0.151296	0.623703
FBgn0050296	7068	6051	6073	4009	5500	5818	2470	2237	1855	2375	2226	2530	-0.207758	0.118722	-0.0551488	0.862605
FBgn0034576	9296	7989	9037	4875	5813	6763	3837	2588	2582	3223	2166	2973	-0.476038	7.35741e-05	-0.274501	0.0205575
FBgn0034577	3568	3373	2987	2741	3138	3178	1248	919	846	1374	991	1268	-0.00739474	0.954468	0.0895313	0.708198
FBgn0034579	1131	1142	1057	452	589	552	620	424	392	426	329	419	-0.931606	1.49802e-14	-0.429591	0.00281995
FBgn0034580	20	26	21	14	18	21	1	1	3	5	7	11	-0.178354	0.795198	0.294976	0.367825
FBgn0003748	26050	27227	24797	22008	24340	24325	12673	9475	8439	12947	10458	13625	-0.0212317	0.888826	0.100622	0.445254
FBgn0022700	191	199	92	50	100	54	260	87	84	152	40	78	-0.939271	0.0225885	-0.30392	0.542869
FBgn0034578	146	118	90	136	113	127	128	85	91	108	91	105	0.216195	0.553956	-0.139194	0.809454
FBgn0003391	4105	4011	3689	3245	3115	3896	1463	1093	969	1161	892	1237	-0.0805114	0.5589	-0.265411	0.0274921
FBgn0034573	1813	1910	1831	1541	1850	2109	1028	734	668	936	782	933	0.0960819	0.551672	-0.040184	0.920059
FBgn0001133	808	769	723	759	863	815	380	356	288	478	386	491	0.206292	0.131641	0.20289	0.370426
FBgn0050291	1569	1499	1207	1020	1103	1156	636	442	491	662	538	675	-0.251247	0.0249931	0.0731207	0.849916
FBgn0034569	87	49	39	72	81	59	25	26	20	36	26	30	0.375232	0.444627	0.102648	0.917678
FBgn0015524	11650	10111	9659	7776	7558	8305	4670	3470	3087	4071	3044	3756	-0.278843	0.00337584	-0.214003	0.0347021
FBgn0040653	657	132	290	941	1178	1709	139	265	234	148	421	461	1.39629	0.00694266	0.165672	0.819228
FBgn0034553	65331	49890	52293	55109	70800	73005	29392	20120	19054	28479	20295	28212	0.364764	0.00146569	-0.00720016	0.985074
FBgn0034552	22829	19770	23018	27284	30418	35855	14175	9094	9431	16509	11587	16833	0.615649	1.62788e-07	0.271788	0.0189702
FBgn0016984	9467	8886	7511	7897	8533	9482	4848	3765	3309	4777	3706	4839	0.128274	0.0996814	-0.0166461	0.958627
FBgn0034588	79	952	49	200	248	238	30	16	22	17	35	96	-0.209801	NA	0.420072	0.311922
FBgn0002736	906	802	759	678	831	706	451	347	339	447	376	450	-0.026634	0.911505	-0.0138247	0.983049
FBgn0021872	30234	26448	22574	23142	27017	26879	10791	8441	8042	10968	8533	11141	0.0881564	0.412422	-0.0150205	0.958767
FBgn0026582	432	366	408	270	389	389	124	109	96	107	55	95	-0.0880422	0.749666	-0.440339	0.134795
FBgn0034599	267	205	203	161	257	229	139	106	89	123	110	132	0.0566234	0.880544	-0.033498	0.965442
FBgn0003162	2852	1995	1341	1600	2176	2547	614	428	496	640	488	692	0.157943	0.617388	0.0515446	0.917317
FBgn0003891	16554	18170	18667	11206	11414	14557	6735	5757	4653	3668	3236	3733	-0.406654	0.00483758	-0.837118	5.74048e-25
FBgn0034602	382	515	358	144	151	138	202	162	154	133	109	119	-1.34055	1.21896e-09	-0.601721	0.00289008
FBgn0034611	2098	2137	1760	1616	1845	2108	1199	844	790	1041	869	1039	0.014191	0.932826	-0.105647	0.632496
FBgn0016726	19970	15249	16953	14643	17516	17309	11853	9805	9328	11942	10125	13172	0.0458962	0.789347	-0.000325965	0.998257
FBgn0020306	6630	8191	7144	7220	7554	10818	2218	1463	1519	2476	1883	2257	0.317919	0.0852393	0.170004	0.258716
FBgn0034628	1923	4313	1285	869	1031	891	583	410	459	464	393	506	-1.01947	0.0353806	-0.253565	0.175018
FBgn0034629	1313	2552	446	573	674	531	381	181	255	397	260	436	-0.772397	0.198044	0.211141	0.556011
FBgn0034627	158	171	142	122	102	95	76	61	64	70	57	59	-0.397229	0.213909	-0.218245	0.67361
FBgn0034626	326	185	197	257	354	267	77	77	60	155	121	128	0.422623	0.175262	0.588717	0.0163613
FBgn0000395	3054	2965	2888	3487	3732	5092	1674	829	920	1363	657	1123	0.569585	5.95987e-06	-0.215941	0.683033
FBgn0050394	786	903	801	821	900	1017	307	251	194	352	241	333	0.24901	0.104815	0.109826	0.790504
FBgn0034617	221	235	245	205	241	221	38	36	23	48	41	33	0.0442107	0.899796	0.102247	0.917177
FBgn0034614	304	284	209	235	252	310	106	43	55	130	93	124	0.123178	0.639406	0.46438	0.13576
FBgn0050390	223	195	208	147	158	190	113	87	78	110	81	98	-0.213582	0.398751	-0.0977396	0.893268
FBgn0050392	1014	926	827	495	624	621	436	317	339	336	268	347	-0.540215	1.3945e-06	-0.352122	0.0405675
FBgn0034612	66	81	33	27	30	37	0	0	0	0	0	0	-0.666989	0.162191	NA	NA
FBgn0034606	1837	1576	1411	1935	1803	2181	605	540	385	692	537	674	0.420685	0.000295214	0.12986	0.637026
FBgn0034605	3072	3241	3031	3003	2656	3268	1432	724	835	1686	952	1390	0.0560483	0.778153	0.238205	0.333998
FBgn0027073	1619	2887	1427	1798	2006	2068	744	543	623	763	582	892	0.104288	0.784122	0.0318638	0.951872
FBgn0034598	3828	3813	3370	3342	3651	3715	1593	1268	1115	1546	1186	1478	0.0843841	0.419553	-0.0927357	0.643275
FBgn0050389	2033	2098	1993	1895	2002	2383	574	490	430	544	521	583	0.151105	0.241086	-0.0311011	0.950397
FBgn0034590	1182	1144	1023	1559	1321	1551	633	450	442	738	508	632	0.526396	0.000222846	0.114768	0.689812
FBgn0020312	855	814	836	607	630	782	459	379	359	399	349	402	-0.192604	0.231216	-0.221234	0.279231
FBgn0011824	1142	951	733	884	1107	1043	381	290	215	451	319	412	0.231702	0.198626	0.225604	0.353285
FBgn0034585	1229	1126	1046	1050	1266	1228	385	382	324	583	482	608	0.181705	0.108763	0.394966	0.0116459
FBgn0026369	5908	5989	5731	5441	5916	6624	1288	980	869	1301	1000	1245	0.145276	0.155716	0.00186804	0.995121
FBgn0003731	6351	5015	5015	5022	5171	6257	2812	2186	1981	2764	2239	2849	0.129656	0.313296	-0.00693958	0.984683
FBgn0034641	1549	1723	1556	1374	1550	1845	419	302	294	365	360	351	0.0937466	0.584998	-0.0712469	0.89044
FBgn0034643	1773	1590	1498	1695	1848	1937	670	469	396	721	589	774	0.296505	0.000364297	0.260025	0.111561
FBgn0034645	8279	6681	5273	4980	5798	4877	3993	2710	2874	3876	2403	3845	-0.222793	0.228278	-0.104478	0.689812
FBgn0034650	327	269	272	250	279	338	73	56	53	71	47	99	0.115268	0.623675	0.0419083	0.965121
FBgn0034655	323	338	345	115	116	144	93	77	75	51	66	60	-1.26221	6.68323e-11	-0.469698	0.138322
FBgn0010228	4106	3875	3444	2285	2793	2856	2509	1734	1398	2123	1520	1569	-0.402061	8.65373e-08	-0.253543	0.145817
FBgn0050285	2115	1697	1816	1333	1671	1573	668	509	511	1713	1407	1641	-0.173299	0.238906	1.26481	1.18617e-40
FBgn0034647	2878	2683	1631	1245	1831	1210	764	511	679	695	438	959	-0.573338	0.0211513	-0.100672	0.852357
FBgn0034646	708	532	562	479	549	470	234	181	186	263	220	276	-0.130445	0.578869	0.139007	0.712483
FBgn0016641	1703	1789	1860	1685	2016	2208	735	583	480	731	641	760	0.248783	0.0961679	0.0726421	0.832985
FBgn0000326	1212	1175	811	1338	1544	1308	585	465	454	698	588	758	0.516887	0.00303131	0.246469	0.121784
FBgn0042180	444	346	411	432	449	528	156	110	105	183	163	192	0.341344	0.065437	0.317444	0.239123
FBgn0034639	4954	4039	4239	3511	4128	4533	1719	1279	1174	1299	1018	1434	-0.00089866	0.994878	-0.319437	0.00357437
FBgn0034638	2200	1550	1461	1290	1462	1507	530	434	501	486	424	663	-0.154289	0.404801	-0.0899311	0.851229
FBgn0034636	102	107	93	57	85	81	28	31	25	21	32	20	-0.300117	0.394471	-0.189154	0.790277
FBgn0034631	268	226	250	178	262	270	114	105	81	118	97	142	0.0418051	0.907185	0.0541089	0.945847
FBgn0010470	2703	3116	2140	4474	5257	5540	1001	695	728	978	841	1201	1.04896	2.52919e-17	0.131437	0.586486
FBgn0010415	13050	10063	10835	9453	10967	12703	2537	2366	1769	2609	2618	2771	0.0826272	0.585304	0.0881908	0.768035
FBgn0004362	2357	1479	1176	1143	1425	1268	499	444	332	452	452	594	-0.228712	0.412821	0.0544797	0.921037
FBgn0050398	15	20	24	24	23	31	7	1	1	6	7	3	0.396392	0.507582	0.115193	0.836348
FBgn0034657	201	163	158	96	127	158	80	60	38	72	55	46	-0.322733	0.257362	-0.13091	0.868684
FBgn0034674	660	750	623	672	716	745	210	154	125	156	159	186	0.189274	0.25632	-0.107018	0.850115
FBgn0034664	43	1103	11	1	7	6	4	2	2	1	5	4	-0.929273	NA	0.0271184	0.969941
FBgn0034662	3529	8775	1178	233	614	256	821	421	651	916	474	975	-1.85117	0.000800559	0.0812499	0.930909
FBgn0034660	163	95	112	56	85	80	28	12	8	16	10	24	-0.565031	0.105667	-0.0307191	0.980671
FBgn0050404	2529	2401	2402	1867	2260	2384	993	822	748	1075	906	1177	-0.0546378	0.697064	0.114242	0.590201
FBgn0067102	1397	1090	934	885	1008	938	81	69	55	86	57	79	-0.133636	0.491022	-0.0524944	0.955022
FBgn0034691	2059	2069	1880	2099	2219	2345	21	22	22	25	18	30	0.271129	0.00371242	-0.0224771	0.984683
FBgn0034694	896	890	916	682	815	852	337	244	211	283	243	316	-0.0860046	0.636492	-0.0728539	0.89044
FBgn0050281	45	36	30	23	25	20	5	2	7	7	2	9	-0.47308	0.354089	0.0203908	0.983315
FBgn0002715	57	31	34	41	62	77	12	12	16	18	6	27	0.583567	0.197698	0.033733	0.977411
FBgn0029147	81	55	33	69	62	51	1	3	5	7	9	12	0.231657	0.679816	0.271905	0.492333
FBgn0034706	3751	2880	2675	2041	2286	2254	955	643	587	1073	747	958	-0.362145	0.00295881	0.167501	0.406081
FBgn0034707	309	299	243	222	265	212	13	12	10	11	18	18	-0.145326	0.59969	0.100968	0.9172
FBgn0034708	5629	5686	4782	3403	3711	4008	1538	1460	1253	1369	1165	1320	-0.407092	3.29423e-08	-0.313465	0.0120501
FBgn0025186	963	956	868	832	867	920	29	20	23	27	16	27	0.0344358	0.842415	-0.122592	0.895445
FBgn0020307	80	115	37	12	27	24	2	3	0	4	2	1	-1.35009	0.00465985	0.0270524	NA
FBgn0034716	61	48	35	55	43	51	3	2	1	10	5	1	0.171082	0.75222	0.159053	0.700503
FBgn0034709	4997	4393	4092	3525	4462	5778	504	406	405	646	491	694	0.138989	0.432135	0.270202	0.105536
FBgn0034705	112	126	98	52	72	58	19	27	8	13	13	6	-0.703896	0.0222433	-0.316264	0.501365
FBgn0034703	144	100	80	117	146	177	17	11	21	51	18	31	0.531901	0.0831674	0.372252	0.412772
FBgn0034697	1506	1543	1470	1454	1552	1495	568	413	393	704	561	689	0.117038	0.461015	0.316415	0.0244384
FBgn0034693	2971	2123	1935	3629	3267	3699	509	370	275	556	403	551	0.718511	2.64224e-06	0.204906	0.388659
FBgn0034689	601	526	566	427	554	450	64	44	47	75	41	58	-0.116443	0.632223	-0.0149503	0.990911
FBgn0034688	1536	1445	1332	805	1016	1054	554	408	392	489	416	494	-0.461913	3.19695e-06	-0.118296	0.67361
FBgn0034687	22	10	27	14	16	9	2	0	2	1	1	4	-0.314907	0.668482	0.0260227	NA
FBgn0034717	396	1453	139	119	85	89	91	49	72	89	76	93	-1.34559	0.0214278	0.0826953	0.923628
FBgn0050101	23	15	18	4	7	9	1	0	2	0	0	0	-0.920658	0.11489	-0.0580444	NA
FBgn0034210	943	913	814	391	468	474	302	256	180	187	161	185	-0.870038	5.48937e-16	-0.562855	0.00240522
FBgn0034179	2999	2498	2361	2986	3297	3596	1221	1003	961	1370	1192	1525	0.453492	1.24129e-08	0.169524	0.27705
FBgn0023172	12953	13642	15032	12477	11947	17596	3193	2458	1866	3312	2526	3062	0.114362	0.628819	0.0753481	0.777398
FBgn0034182	535	467	420	311	311	401	91	61	68	84	74	103	-0.344423	0.037038	0.0535326	0.951321
FBgn0034184	1224	1135	1073	1315	1428	1638	128	93	79	122	104	153	0.469859	8.07428e-08	0.1361	0.811444
FBgn0026721	304	207	135	169	122	98	33	43	76	42	40	74	-0.487118	0.258586	-0.129877	0.883881
FBgn0034191	205	181	186	145	146	168	90	74	53	80	56	78	-0.188375	0.473169	-0.14825	0.821024
FBgn0050456	2503	2844	2579	1497	1815	2378	1220	864	759	1123	795	959	-0.366199	0.0298909	-0.144845	0.487926
FBgn0034194	3938	4472	3939	4708	5164	5393	2295	1375	1233	3048	1947	2857	0.420731	0.000138115	0.485245	0.00027028
FBgn0034198	178	79	85	74	43	75	47	47	87	34	31	57	-0.571754	0.228829	-0.485058	0.191485
FBgn0034199	244	142	142	260	290	288	97	82	82	151	145	183	0.763714	0.00249131	0.574725	0.0121033
FBgn0034200	493	193	187	287	153	217	203	197	306	226	173	365	-0.194292	0.736902	-0.106208	0.89044
FBgn0010591	2625	2836	1837	1813	1961	2057	814	689	705	777	582	973	-0.186882	0.315011	-0.11522	0.726624
FBgn0050460	8582	8325	8943	7103	6710	9314	1330	1107	858	1337	1115	1273	-0.0483423	0.82807	0.00687963	0.990502
FBgn0034186	182	229	223	183	215	240	62	57	35	72	38	62	0.111683	0.740624	-0.0186758	0.9865
FBgn0034181	4204	3817	3362	2637	2872	3097	950	759	608	742	696	744	-0.275874	9.22423e-05	-0.23632	0.149057
FBgn0034180	4701	4756	4566	3839	3969	4727	1692	1294	1138	1492	1204	1533	-0.0441794	0.764491	-0.133472	0.389839
FBgn0034154	7	5	0	10	4	2	0	1	0	3	5	3	0.209664	0.786799	0.192183	NA
FBgn0034158	1908	1696	1690	1666	2220	2398	676	501	440	598	562	617	0.356901	0.00350964	-0.0254366	0.958767
FBgn0025830	568	588	695	509	531	690	176	151	152	186	151	153	0.00640824	0.985329	-0.130444	0.79283
FBgn0028737	14879	12148	9693	9959	12603	12752	2604	2090	2015	3349	2611	3234	0.0734665	0.682593	0.263078	0.00632585
FBgn0034162	4135	2931	3094	2077	2607	2831	1606	1523	1383	1463	1374	1742	-0.307463	0.0381609	-0.160999	0.420952
FBgn0025827	198	173	174	377	459	503	174	141	101	184	181	198	1.3837	1.80731e-20	0.237743	0.481805
FBgn0046999	127	14	4	16	5	23	6	11	6	7	12	5	-0.654741	0.334569	-0.0253655	0.982338
FBgn0034166	598	504	463	249	316	305	161	105	101	118	101	117	-0.707894	1.08316e-06	-0.242089	0.515243
FBgn0003091	3222	3145	3980	3139	2950	4425	1581	1195	918	1192	928	1209	0.119581	0.66832	-0.30246	0.018108
FBgn0034172	937	1027	946	383	447	505	427	344	302	279	215	278	-0.993541	3.8112e-14	-0.603606	3.72951e-05
FBgn0004580	1636	1429	1239	302	401	440	136	132	107	116	108	111	-1.76456	1.66854e-47	-0.283181	0.406385
FBgn0034177	216	216	214	207	253	243	147	94	77	146	91	160	0.233716	0.306951	0.120474	0.852357
FBgn0026402	163	138	164	170	237	268	57	39	67	74	41	62	0.614322	0.0117254	-0.0668853	0.945446
FBgn0034176	1585	1808	1225	1268	1395	1408	755	592	567	809	607	790	-0.0506477	0.82747	0.0202693	0.964336
FBgn0034175	45	29	31	27	39	32	4	3	3	3	4	5	0.0254749	0.972787	0.0146134	0.9865
FBgn0025833	70	52	36	16	3	5	6	11	10	0	0	0	-1.63742	0.0020605	-0.537759	0.018546
FBgn0014870	2256	2844	2358	2198	2169	2130	706	508	471	609	465	547	-0.0720629	0.763506	-0.214749	0.22837
FBgn0025832	357	430	387	156	192	183	193	112	110	125	78	126	-0.993679	2.56603e-07	-0.413086	0.13757
FBgn0034159	305	185	194	625	521	428	103	50	64	227	109	243	1.26848	2.2256e-06	0.937151	5.62866e-05
FBgn0010213	8728	7476	6594	4349	4824	5113	3645	2521	2430	2978	2101	2770	-0.542696	3.73615e-13	-0.296612	0.00462928
FBgn0034151	12	29	28	16	6	23	0	3	0	1	0	4	-0.337242	0.648337	0.0179627	NA
FBgn0011260	444	409	243	238	226	259	87	104	100	97	127	116	-0.434367	0.106192	0.0265726	0.980779
FBgn0034135	55	38	54	45	58	47	6	4	5	9	6	6	0.132207	0.811237	0.0683625	0.93744
FBgn0034137	507	328	332	348	501	440	129	186	137	154	182	213	0.262911	0.321496	0.0637781	0.938552
FBgn0016131	406	265	207	166	174	182	98	61	59	53	48	76	-0.569336	0.0404451	-0.341636	0.385947
FBgn0003274	56699	50860	35370	36018	42874	39109	21460	14172	13741	19641	12795	17522	-0.134736	0.48307	-0.152007	0.355215
FBgn0034144	20	19	8	25	9	12	3	2	1	5	3	0	0.0990462	0.912834	0.026594	0.965121
FBgn0034145	222048	226938	199917	74604	93774	84433	46745	29421	24309	37326	25584	28020	-1.22639	2.53479e-40	-0.277082	0.0828039
FBgn0013763	59313	54003	49652	60212	64374	62223	21234	13916	13379	23883	16893	24166	0.325169	0.000179008	0.239813	0.0363204
FBgn0050463	11358	15943	13264	5313	4695	5042	3695	2970	2382	1993	1696	1684	-1.2687	2.89839e-13	-0.875718	2.09506e-18
FBgn0024315	78920	69303	77445	106873	122908	128710	37345	29060	21181	36500	28988	32307	0.777081	1.48948e-15	0.000132801	0.99958
FBgn0024319	32	13	12	40	42	31	6	0	0	6	5	9	0.875454	0.0965866	0.204496	0.558812
FBgn0020506	74	30	17	21	25	25	5	2	1	7	7	7	-0.434326	0.504655	0.221135	0.594292
FBgn0040505	821	651	679	323	430	508	119	104	82	84	102	72	-0.640951	0.000116053	-0.300912	0.452217
FBgn0034143	4148	3855	3406	3251	3644	4010	1932	1514	1320	2114	1650	2017	0.058101	0.509078	0.100176	0.573466
FBgn0034142	21502	18415	19404	16268	17653	19900	11134	8427	7348	11102	8559	10958	-0.0204466	0.889024	0.0123451	0.967729
FBgn0034141	789	1400	725	685	651	817	274	171	193	315	252	362	-0.294247	0.378244	0.328326	0.135569
FBgn0034140	1297	742	941	1134	1502	3624	423	310	438	292	270	444	0.929213	0.0513455	-0.367086	0.143836
FBgn0034138	38240	33741	34729	21656	27135	29491	9770	6410	6237	9367	6344	8828	-0.329823	0.000630145	-0.0417411	0.908747
FBgn0034136	28	20	16	12	17	17	2	0	0	5	0	0	-0.264459	0.692875	0.039151	NA
FBgn0034094	1737	1516	1236	1940	2588	2585	853	491	564	866	574	1075	0.778906	3.8616e-11	0.19584	0.490968
FBgn0034095	299	260	281	190	306	318	165	98	90	132	122	150	0.0587427	0.870955	0.0346382	0.965194
FBgn0034110	2354	2497	2523	1849	2180	2414	1000	813	708	1068	908	1026	-0.0829551	0.636575	0.0749845	0.790277
FBgn0034114	306	248	338	257	337	403	110	89	77	154	122	149	0.250121	0.393846	0.372204	0.180632
FBgn0010611	6649	5826	5301	4554	5330	6031	2295	1801	1923	2321	1773	2424	-0.0377589	0.751182	-0.0750593	0.780907
FBgn0034118	538	461	414	388	478	419	133	76	82	133	93	119	-0.00695601	0.980303	0.0638776	0.93814
FBgn0050096	98	94	77	46	58	64	19	18	17	20	22	15	-0.517217	0.108721	-0.0420183	0.96957
FBgn0034113	387	503	406	328	347	371	152	119	95	122	127	143	-0.184408	0.452113	-0.0526135	0.945487
FBgn0034109	473	420	467	257	325	354	264	251	217	198	175	149	-0.41617	0.0212478	-0.576758	0.00398685
FBgn0001308	9654	9846	8470	7808	8101	9352	2217	1792	1672	2201	1904	2363	-0.0242666	0.850704	0.00719082	0.985622
FBgn0025519	650	570	543	473	514	576	255	210	142	227	192	260	-0.049735	0.78266	-0.00508994	0.993743
FBgn0034098	83	44	23	20	28	15	1	1	1	1	0	0	-0.792812	0.156494	-0.0527313	NA
FBgn0034093	894	981	661	492	624	673	376	293	271	324	210	282	-0.371204	0.0399467	-0.354641	0.0604029
FBgn0034091	1807	1765	1366	909	1091	1168	730	651	487	609	583	622	-0.509835	4.04143e-06	-0.196676	0.355215
FBgn0034059	777	724	565	381	439	434	355	240	254	221	152	239	-0.580006	2.84253e-05	-0.586156	0.00079809
FBgn0034060	1215	1248	1172	1071	1152	1302	428	309	250	445	327	355	0.0734304	0.624408	0.025555	0.965442
FBgn0034063	282	284	190	207	249	253	123	77	95	117	96	119	0.0361775	0.918147	-0.00491103	0.994544
FBgn0034067	8754	7313	6263	5638	6157	7316	3250	2386	2118	3290	2657	3440	-0.0967973	0.467243	0.101777	0.527534
FBgn0014020	29418	23739	18916	22120	25512	23546	2790	2158	1956	2724	2212	2909	0.119439	0.497332	0.00648529	0.986472
FBgn0034075	3596	2924	2809	1865	2622	2597	1039	1286	921	1172	1296	1257	-0.273515	0.0482599	0.0127441	0.985074
FBgn0010052	16	4	6	12	5	15	1	0	0	0	0	1	0.246314	0.763506	-0.00240338	NA
FBgn0001124	28004	23979	22815	19568	21260	19847	12004	9058	8246	10540	8400	11163	-0.168571	0.143227	-0.13516	0.209291
FBgn0050094	182	149	228	167	161	189	98	103	77	74	82	76	-0.00255287	0.994878	-0.334386	0.361233
FBgn0027091	1483	1575	1306	1088	1151	1233	806	650	598	762	597	752	-0.203355	0.0909111	-0.135646	0.510081
FBgn0034083	3129	3109	2806	2236	2415	2690	1340	1013	842	1365	1141	1316	-0.17866	0.0365477	0.0891344	0.710546
FBgn0015754	6921	6173	6232	5504	6601	7780	2715	2071	1996	2523	1911	2580	0.153528	0.198869	-0.130845	0.361012
FBgn0034087	5461	6549	6623	6755	6746	8764	2841	2208	1921	3089	2557	2952	0.355217	0.0439442	0.128487	0.356671
FBgn0015295	1014	914	870	812	927	1031	402	334	254	381	378	423	0.105506	0.408988	0.0841236	0.852357
FBgn0034086	453	406	372	298	382	376	83	84	66	97	94	100	-0.0970503	0.635339	0.11074	0.877223
FBgn0034085	1057	1780	1120	437	426	571	466	374	317	409	451	391	-1.28156	2.8776e-08	-0.0383494	0.949872
FBgn0034084	411	334	377	414	441	454	207	192	138	295	223	226	0.338575	0.0529551	0.258306	0.377879
FBgn0034073	593	533	418	542	571	674	220	155	167	264	175	258	0.333565	0.0294859	0.15478	0.689812
FBgn0034068	2415	2346	2481	1739	1950	2160	961	854	749	904	724	859	-0.191777	0.146627	-0.218427	0.147845
FBgn0034066	3012	2685	2732	2828	3269	3487	602	409	376	652	498	611	0.302822	0.000447188	0.16632	0.460511
FBgn0010590	2731	2355	2057	2267	2555	2671	541	398	402	546	361	605	0.196124	0.0399467	-0.0172202	0.980065
FBgn0034062	165	167	149	130	151	189	66	46	52	73	45	57	0.0784285	0.811344	-0.0663672	0.944847
FBgn0034061	1038	931	904	748	988	899	254	170	204	232	190	269	-0.00312264	0.98812	-0.0407008	0.952128
FBgn0020236	17689	17597	14274	27043	30379	26508	5326	4596	4222	6238	5515	6942	0.883092	1.38824e-15	0.211356	0.054294
FBgn0034058	1146	1071	895	928	1172	1307	362	246	213	369	263	369	0.247683	0.0573524	0.105776	0.795697
FBgn0034057	1174	1290	997	1053	1203	1255	520	393	327	562	433	584	0.142727	0.338838	0.164565	0.480838
FBgn0050090	10	2	0	10	5	14	3	0	0	0	0	1	0.52959	0.438462	-0.0314968	NA
FBgn0050089	925	738	571	719	735	701	182	113	102	159	161	206	0.0893434	0.732161	0.212519	0.584506
FBgn0034046	927	717	672	810	783	860	274	220	206	205	221	236	0.213579	0.2063	-0.222072	0.457298
FBgn0034050	693	632	526	502	586	576	314	269	252	391	332	381	-0.0248444	0.909843	0.203268	0.405955
FBgn0034052	18	1891	16	22	23	19	2	1	4	1	1	3	-0.792357	NA	-0.0653188	0.907155
FBgn0034051	2827	2758	2527	2262	2447	2612	1140	844	733	1064	798	1044	-0.0248599	0.841802	-0.0732457	0.796903
FBgn0015247	2682	2421	2382	2157	2644	2713	1165	911	807	1156	957	1253	0.124124	0.244779	0.0451436	0.900325
FBgn0034049	10181	9171	8562	9694	9826	9152	3633	3533	2534	3621	3424	4162	0.17072	0.212436	0.0299627	0.945638
FBgn0050085	294	243	124	139	132	134	38	40	37	41	26	46	-0.500916	0.169812	-0.148528	0.852357
FBgn0022160	16637	15212	15072	9714	10470	12285	8035	6142	5999	6448	4745	6198	-0.410522	7.28235e-08	-0.389295	1.56821e-06
FBgn0034045	225	190	132	32	37	46	24	17	19	11	17	7	-1.95019	2.10034e-12	-0.36493	0.414573
FBgn0034025	715	671	521	584	672	598	246	242	190	267	222	289	0.0918849	0.672467	0.00990803	0.990911
FBgn0050467	216	229	187	156	236	209	67	75	26	75	66	77	0.0439373	0.905612	0.145206	0.851239
FBgn0022097	43755	39144	44203	32415	37669	45468	7826	4941	5028	7622	5213	7451	-0.0282726	0.892131	0.0147906	0.97483
FBgn0034029	1134	934	1064	735	909	922	520	365	300	439	391	436	-0.167823	0.324407	-0.0571648	0.913489
FBgn0034031	246	1369	80	27	80	58	53	50	53	67	71	74	-1.31128	0.0247974	0.184396	0.76589
FBgn0050466	164	139	170	163	169	221	49	48	27	70	32	49	0.321436	0.248832	0.0595465	0.954808
FBgn0034035	943	841	718	683	830	746	248	258	190	294	250	286	-0.016937	0.942631	0.0622261	0.919225
FBgn0023441	10052	10213	8976	10889	10361	11352	2660	1564	1506	2940	1806	2569	0.28267	0.00794892	0.174929	0.433947
FBgn0034033	170	135	215	134	130	207	97	72	66	107	69	93	-0.0425124	0.937462	0.0109582	0.992017
FBgn0013762	959	861	810	702	770	769	283	207	218	299	222	309	-0.103279	0.472469	0.0401651	0.947517
FBgn0024754	3463	3054	2815	3141	3474	3901	1219	873	794	1394	1007	1391	0.294601	3.71472e-05	0.209221	0.142577
FBgn0034032	703	745	870	598	665	779	321	288	250	239	232	293	-0.0754625	0.786898	-0.316493	0.140417
FBgn0019968	10793	11275	11736	10976	10675	13692	4465	3890	2817	4459	4051	4215	0.173633	0.288359	0.0236537	0.955888
FBgn0034021	1796	1395	1537	1357	1462	1395	217	250	143	205	232	220	-0.0366809	0.868084	-0.0494568	0.949162
FBgn0013467	25	8	3	9	14	10	0	0	0	0	2	0	0.0308075	0.976167	0.022557	NA
FBgn0033996	1351	1315	1340	1102	1324	1363	653	545	441	703	549	717	0.0352996	0.845973	0.0818028	0.797975
FBgn0050081	45	37	79	45	46	68	31	13	13	15	8	13	0.0543815	0.942631	-0.323838	0.502236
FBgn0034000	143	162	117	92	114	111	36	29	14	32	26	33	-0.273538	0.373234	0.0281891	0.983049
FBgn0034002	709	777	557	465	510	454	311	268	217	318	205	311	-0.372066	0.0479197	-0.109986	0.797013
FBgn0034005	19	20	6	30	15	18	3	1	10	0	4	6	0.441232	0.52311	-0.0898484	0.874997
FBgn0004698	1536	1332	1183	1029	1248	1418	368	309	285	360	344	383	-0.0111644	0.954468	0.000169744	0.99958
FBgn0013750	2709	2516	2548	1964	2480	2603	999	758	650	1020	738	985	-0.0263288	0.878964	0.0116707	0.983049
FBgn0034013	219	166	200	147	147	195	30	39	32	46	45	59	-0.135242	0.676863	0.233467	0.687003
FBgn0014865	145	9	65	14	39	45	15	38	41	9	26	42	-0.600895	0.382192	-0.222038	0.722357
FBgn0000996	308	283	219	169	143	171	24	17	14	12	6	15	-0.585558	0.00868333	-0.367594	0.407558
[truncated: 5,931 more rows]

## Sheet: ASE SU26xZI418
FBgn	par_SU26_1	par_SU26_2	par_SU26_3	par_ZI418_1	par_ZI418_2	par_ZI418_3	hyb_SU26_1	hyb_SU26_2	hyb_SU26_3	hyb_ZI418_1	hyb_ZI418_2	hyb_ZI418_3	par_log2(SU26/ZI1418)	par_padj	hyb_log2(SU26/ZI418)	hyb_padj
FBgn0046113	906	720	591	309	258	280	307	327	321	171	132	143	-1.3536	1.02233e-14	-0.947984	1.91133e-08
FBgn0020305	471	420	427	389	365	610	122	185	154	119	147	130	-0.00325888	0.99148	-0.178695	0.715203
FBgn0029095	9690	7996	8066	7890	7390	10878	2127	2168	2561	2153	2438	2741	-0.0199373	0.905636	0.0893458	0.68109
FBgn0031287	285	259	204	274	260	335	98	75	83	106	110	114	0.181657	0.393507	0.278325	0.484147
FBgn0020304	8191	7265	6898	8017	7458	10559	2406	2273	2935	2666	2702	3538	0.178213	0.0619693	0.208803	0.223028
FBgn0031286	515	436	405	454	404	652	133	155	163	157	162	155	0.107899	0.62683	0.0631347	0.934999
FBgn0031284	247	251	195	261	184	241	129	94	106	93	114	120	-0.0411345	0.899118	-0.0181431	0.988328
FBgn0031281	273	295	299	376	349	431	104	108	126	104	110	135	0.363092	0.0610221	0.03438	0.971885
FBgn0026438	35	55	36	7	8	14	1	3	2	0	0	0	-1.58607	0.000508955	-0.103406	NA
FBgn0004611	5005	5143	4079	5253	4817	5668	460	515	474	437	534	490	0.117625	0.312003	0.00630417	0.994447
FBgn0053127	227	2671	60	331	93	63	84	109	44	107	108	50	-0.655926	0.224248	0.0900574	0.933507
FBgn0000061	92	69	64	54	87	102	1	4	4	4	4	3	0.0723251	0.886858	0.0402776	0.960225
FBgn0003278	392	356	225	359	373	536	30	32	21	32	25	34	0.33517	0.19873	0.0643621	0.956365
FBgn0004583	2835	2250	2149	3105	3243	3648	504	559	427	511	651	541	0.437808	8.36742e-05	0.163615	0.650549
FBgn0027592	941	943	846	970	931	1174	119	130	135	134	145	148	0.134848	0.274503	0.127864	0.822283
FBgn0003963	378	296	310	331	314	287	91	83	101	68	93	101	-0.0889964	0.762944	-0.0608983	0.952653
FBgn0031265	386	400	333	348	342	428	52	62	54	58	70	78	-0.0343895	0.877806	0.205318	0.720597
FBgn0031266	2195	2206	2032	2028	1909	2294	57	51	56	49	53	58	-0.0790794	0.486143	-0.02977	0.984699
FBgn0031268	1995	1699	1759	1510	1274	1821	685	646	771	622	588	720	-0.281139	0.0183349	-0.118974	0.676506
FBgn0013323	99	72	51	97	85	104	10	14	24	9	14	22	0.315779	0.402656	-0.033925	0.980845
FBgn0021874	686	537	531	561	540	779	198	218	215	206	251	260	0.0604297	0.776695	0.158638	0.663539
FBgn0031264	361	430	274	92	119	121	67	87	84	51	79	89	-1.59451	1.41703e-11	-0.0941251	0.915342
FBgn0031260	2735	3070	1750	2116	1984	3241	764	879	800	767	792	764	-0.0776856	0.788651	-0.070113	0.85825
FBgn0010602	3008	2572	2186	2593	2434	3612	1035	1059	1129	1267	1280	1252	0.114426	0.452912	0.226919	0.0880682
FBgn0043364	4675	4627	4461	4543	4441	5203	792	896	1002	944	1012	1048	0.00970776	0.9449	0.15322	0.367885
FBgn0031258	886	1067	848	935	1008	1172	196	176	235	171	210	219	0.116333	0.550055	-0.0181748	0.98694
FBgn0015924	9167	8742	8055	10799	11141	12930	528	640	769	435	421	517	0.392273	2.78596e-07	-0.454435	0.00249962
FBgn0031253	190	138	181	164	145	238	26	32	17	15	34	21	0.0480299	0.901566	-0.0523578	0.96686
FBgn0031252	61	38	23	27	5	26	6	10	7	8	5	4	-0.704859	0.222862	-0.0933546	0.90829
FBgn0031251	702	501	636	651	665	581	139	173	164	147	137	142	0.027281	0.936595	-0.134186	0.803438
FBgn0031250	1351	1330	1112	1219	1130	1477	61	54	63	56	55	86	-0.0212585	0.883382	0.0933503	0.922806
FBgn0031249	3	273	0	65	30	51	2	0	0	6	5	1	-0.139049	NA	0.155066	0.576295
FBgn0067779	1549	1485	1300	1241	1268	1411	111	117	137	100	159	144	-0.169962	0.151511	0.110325	0.872511
FBgn0031213	3643	3189	3416	2333	2453	2957	255	213	302	257	216	277	-0.435585	8.85993e-05	-0.0330419	0.968208
FBgn0031216	1814	2052	2288	2721	2590	2602	296	318	377	330	375	393	0.316142	0.133707	0.135159	0.671705
FBgn0031217	852	1051	786	941	836	1106	266	320	331	329	325	335	0.0612462	0.776695	0.101421	0.815284
FBgn0001142	4638	4078	2797	1923	1202	2567	412	493	507	584	605	629	-1.00861	4.08122e-06	0.343628	0.0125787
FBgn0031224	728	612	567	522	541	725	173	211	174	185	146	166	-0.125668	0.46943	-0.139402	0.800796
FBgn0031233	1493	1451	1437	1174	1286	1220	190	169	198	187	156	200	-0.268819	0.114391	-0.034422	0.96818
FBgn0003444	622	537	577	409	462	499	58	61	63	55	60	72	-0.362793	0.036661	0.0233237	0.98694
FBgn0024352	3057	3429	2673	3443	2773	3959	243	247	218	183	253	192	0.110788	0.476241	-0.153335	0.7508
FBgn0020622	2128	2172	2203	2553	2067	2565	69	63	52	58	76	47	0.104246	0.531174	-0.0197785	0.988495
FBgn0031245	1362	1884	1032	1170	969	1238	233	257	223	251	254	248	-0.351772	0.151787	0.0665339	0.916367
FBgn0031244	2306	1993	1939	2026	1810	2432	349	461	370	325	411	366	-0.028851	0.818552	-0.0921952	0.859176
FBgn0031238	662	584	564	519	499	618	4	6	6	33	36	26	-0.176157	0.209342	0.973049	0.000197098
FBgn0051974	166	413	76	343	251	49	105	64	51	88	81	44	0.013987	0.986587	-0.0313695	0.984907
FBgn0026787	3276	3348	2784	3698	3380	4588	322	353	383	350	329	343	0.270953	0.00322648	-0.0441726	0.943866
FBgn0002931	517	494	777	1088	922	701	109	112	61	85	101	56	0.517801	0.130061	-0.145539	0.85825
FBgn0051973	285	221	253	131	159	161	9	13	12	7	18	11	-0.737582	0.00145803	0.0246624	0.98694
FBgn0031209	10	7	5	15	24	9	0	0	1	3	0	0	0.652087	0.284438	0.0298326	NA
FBgn0002121	7226	7839	7164	5429	5196	5344	116	158	151	115	132	150	-0.496141	0.000112061	-0.0841592	0.908209
FBgn0031670	2048	1952	1829	1857	1735	2008	413	483	448	477	479	498	-0.0873107	0.442586	0.104023	0.767428
FBgn0000299	3123	2000	1493	776	623	1340	401	310	292	397	328	260	-1.21823	3.07902e-06	-0.0221796	0.98694
FBgn0031682	351	447	321	324	293	371	123	114	168	137	129	139	-0.206772	0.37919	0.0038416	0.99833
FBgn0031683	1582	1626	1319	1723	1616	2099	494	542	610	568	637	716	0.22814	0.0322266	0.207266	0.23951
FBgn0031684	3517	3179	3585	4473	3825	4433	1399	1415	1509	1471	1409	1616	0.269119	0.0662431	0.0512828	0.87639
FBgn0031681	2853	2690	2411	3476	3175	4414	825	952	1108	1007	1132	1240	0.434697	6.09135e-08	0.216839	0.147269
FBgn0028694	2349	2122	2137	2697	2338	2871	670	742	727	773	882	853	0.223399	0.0327764	0.215351	0.155903
FBgn0031678	51	52	35	54	69	106	11	16	17	16	8	10	0.593044	0.141973	-0.121332	0.88754
FBgn0022023	7955	6741	5263	5127	4800	7459	2022	1863	2097	2008	1878	2153	-0.231223	0.167436	0.00929488	0.988
FBgn0031673	665	552	454	564	475	723	80	100	102	101	120	87	0.0407618	0.864725	0.102583	0.894753
FBgn0016075	2221	1518	1109	651	558	961	335	329	239	321	296	260	-1.1266	4.59782e-07	-0.0404396	0.966726
FBgn0053113	30018	27423	25101	22829	22991	26577	9342	9756	11176	8040	8967	9969	-0.216433	0.00290534	-0.16616	0.10727
FBgn0031693	25	701	18	9	6	6	11	5	5	3	2	2	-0.997723	NA	-0.245282	0.494551
FBgn0031694	158	53	6	4	11	11	10	2	4	7	5	3	-1.35292	0.0122995	-0.0172798	0.98798
FBgn0031695	909	693	467	780	552	530	522	550	467	482	525	469	-0.135727	0.707586	-0.0598642	0.915875
FBgn0031696	957	957	975	1081	1060	1276	289	312	354	320	350	351	0.201153	0.159328	0.0885559	0.842793
FBgn0016076	11095	5999	9733	8173	11543	11968	2693	2579	3978	2710	2507	4022	0.199055	0.516655	-0.00368506	0.99755
FBgn0015031	16320	14409	14859	14637	12733	24447	4794	5447	5492	4417	4830	4954	0.117789	0.609701	-0.146788	0.157572
FBgn0031701	17	6	8	4	5	14	7	3	8	8	6	5	-0.246174	0.726004	0.0182497	0.988
FBgn0016920	25	34	43	53	15	18	3	2	3	6	7	8	-0.184679	0.789159	0.236198	0.54794
FBgn0016660	88	52	69	36	35	51	5	1	5	7	10	6	-0.703824	0.0695836	0.190125	0.68057
FBgn0031703	1563	1446	1358	3620	2658	3480	851	797	853	1180	1146	1253	1.1091	2.82294e-20	0.487651	9.90455e-06
FBgn0031702	2161	2653	2283	2818	1912	2546	708	719	905	884	890	1032	-0.00313803	0.991478	0.252508	0.0901234
FBgn0031700	108	68	61	53	57	44	37	23	23	23	10	22	-0.529737	0.203236	-0.259972	0.650084
FBgn0031698	2690	2905	2984	3050	3325	3891	646	801	884	629	745	822	0.213338	0.195044	-0.0820034	0.834309
FBgn0031697	24	15	6	20	17	19	2	0	5	4	0	2	0.210126	0.759795	-0.0106768	0.988328
FBgn0000228	2681	2612	2839	2584	2314	2707	941	1009	1175	883	925	1059	-0.131604	0.409888	-0.120524	0.573154
FBgn0003716	4517	4842	3763	3686	3589	4662	1607	1739	1866	1559	1757	1843	-0.169525	0.156984	-0.0175263	0.96686
FBgn0031707	29	17	20	42	17	41	7	13	4	8	10	9	0.408992	0.467178	0.0395332	0.97137
FBgn0000318	3488	3391	3076	3015	2785	3472	901	984	1018	834	826	940	-0.135627	0.0930709	-0.155107	0.35576
FBgn0031711	1370	1259	963	1066	933	1337	438	446	447	414	459	506	-0.137101	0.398528	0.0409282	0.943136
FBgn0051989	300	256	256	323	234	337	78	81	99	95	86	77	0.0985257	0.697862	0.00564226	0.996482
FBgn0051648	389	343	322	431	359	529	156	162	203	167	203	224	0.278047	0.102923	0.160996	0.699398
FBgn0051915	143	124	92	76	90	119	53	45	56	40	44	48	-0.334001	0.316776	-0.15248	0.844698
FBgn0002525	1186	1245	1020	824	705	1084	268	262	253	241	264	265	-0.437169	0.00165452	-0.0276699	0.97137
FBgn0031717	342	462	310	286	200	263	142	140	133	158	173	125	-0.570622	0.0258514	0.110131	0.872511
FBgn0004620	1304	1010	1140	647	654	576	366	391	409	360	356	364	-0.863676	2.76405e-06	-0.102872	0.787827
FBgn0014189	3000	2903	2680	3160	3119	3538	923	1008	1101	882	968	990	0.162989	0.0978485	-0.0920333	0.688377
FBgn0031713	1992	1811	1628	2214	1983	2577	761	823	834	864	929	934	0.284119	0.000330528	0.163742	0.319029
FBgn0031710	1039	907	1085	1089	1036	1144	301	369	441	377	385	414	0.0729947	0.735894	0.0790115	0.872511
FBgn0031708	1550	1144	1119	1148	1068	1429	445	469	545	504	473	497	-0.0939247	0.585807	0.0162399	0.984699
FBgn0024191	459	462	463	440	393	570	189	190	153	143	179	212	-0.0261879	0.913133	-0.0102258	0.99351
FBgn0031736	825	743	562	599	595	799	256	339	325	277	368	304	-0.123003	0.519652	0.0402587	0.956365
FBgn0031735	9	7	15	5	3	7	1	1	0	4	1	0	-0.571923	0.3593	0.0530642	NA
FBgn0031740	508	460	477	435	425	537	143	176	208	173	147	179	-0.0846059	0.648215	-0.0618966	0.939296
FBgn0031741	1194	4695	419	994	443	267	800	875	587	653	712	426	-0.784268	0.182572	-0.273987	0.446619
FBgn0043362	1519	2210	2127	2194	2524	2383	673	811	875	651	778	943	0.229827	0.397078	0.00223911	0.99833
FBgn0001128	15646	15232	12696	10072	8831	12347	3229	3144	3551	2819	2811	3058	-0.51307	6.12677e-11	-0.188875	0.0882756
FBgn0031752	2822	2677	2663	3596	3456	3503	937	913	1060	969	1046	1156	0.340896	0.0105432	0.114729	0.596242
FBgn0031745	905	595	534	583	656	707	248	308	279	192	246	262	-0.0726001	0.799171	-0.232036	0.409933
FBgn0031739	200	178	221	296	276	329	73	80	99	125	115	176	0.525535	0.0177677	0.562781	0.0236425
FBgn0031738	972	1070	1262	3489	4258	4713	403	436	590	1211	1361	1474	1.79982	7.51358e-24	1.40421	9.55144e-35
FBgn0031737	363	164	208	847	970	1031	92	115	99	391	389	383	1.8005	1.05748e-12	1.68652	1.04219e-28
FBgn0031734	7412	5498	5119	3582	4379	5917	1706	2050	2237	1520	1789	2007	-0.399583	0.0279729	-0.168022	0.314022
FBgn0031732	133	691	24	92	49	19	83	81	70	71	82	42	-0.744784	0.184635	-0.171142	0.816033
FBgn0003980	72	1222	2	30	9	62	15	0	4	34	2	3	-0.587864	0.223355	0.12019	0.803494
FBgn0001942	57031	48264	47968	48020	43437	53627	9073	8510	9487	9014	8488	9341	-0.109719	0.208554	-0.0144153	0.97579
FBgn0001941	5265	6869	4594	5017	4627	5660	1293	1435	1400	1318	1283	1372	-0.156016	0.418041	-0.0548175	0.871705
FBgn0031760	643	566	577	324	373	392	182	190	194	104	135	168	-0.723187	4.31332e-06	-0.4095	0.0944249
FBgn0051643	565	620	642	659	659	670	239	242	254	271	238	295	0.0864908	0.726019	0.112764	0.808822
FBgn0031769	727	660	556	581	475	577	263	236	255	194	199	231	-0.271034	0.0840092	-0.248951	0.353214
FBgn0031772	581	554	540	558	468	546	204	251	247	175	178	200	-0.11981	0.517924	-0.305916	0.189898
FBgn0031774	388	377	402	648	513	679	164	179	215	176	202	294	0.600187	0.00026328	0.217628	0.576295
FBgn0031782	409	348	287	155	155	246	103	115	114	86	98	78	-0.906672	1.32026e-05	-0.268848	0.498361
FBgn0031779	825	795	857	1053	1067	1093	288	327	339	360	396	387	0.337367	0.0451334	0.240149	0.236159
FBgn0031777	237	217	179	185	215	276	88	85	88	115	88	103	0.0590392	0.842991	0.177424	0.755961
FBgn0031775	38	22	14	24	27	29	13	14	4	6	8	8	0.0835369	0.902094	-0.130088	0.859176
FBgn0031773	374	351	327	356	335	461	125	96	145	137	133	190	0.0902172	0.64434	0.257183	0.518637
FBgn0031771	16754	14260	15289	17715	15964	19565	2451	2319	2683	2637	2571	2974	0.16589	0.120918	0.126279	0.461192
FBgn0000052	825	671	430	610	593	850	164	141	98	191	147	155	0.0651688	0.833654	0.210017	0.68743
FBgn0031766	86	95	103	158	134	171	44	31	58	64	91	79	0.617528	0.0244632	0.542708	0.0798109
FBgn0025742	2279	2051	1954	2080	1816	2430	324	317	390	259	354	321	-0.0262424	0.826535	-0.131284	0.742356
FBgn0031764	323	306	286	281	232	363	123	135	122	145	124	109	-0.103987	0.654536	-0.00314558	0.99833
FBgn0001170	130	170	167	146	122	176	28	21	26	18	19	31	-0.11685	0.747897	-0.077373	0.946734
FBgn0001089	1144	1374	766	409	335	410	256	327	314	211	278	236	-1.45786	8.16153e-13	-0.272616	0.277518
FBgn0031759	5069	5059	5240	6092	5668	6957	1080	1148	1394	867	1073	1360	0.242149	0.0386502	-0.131609	0.671705
FBgn0000308	19857	17535	12390	13978	14115	19420	2355	2805	2651	1852	2259	2002	-0.0933046	0.629072	-0.339651	0.00341064
FBgn0003979	134	2493	2	58	16	235	74	1	4	80	4	2	-0.462627	0.327919	0.00557118	0.994118
FBgn0026755	22	65	5	27	5	0	15	7	5	12	10	8	-0.442094	0.453231	0.0345091	0.97579
FBgn0031791	65	70	43	23	17	30	15	10	17	33	29	17	-1.15037	0.00361972	0.384382	0.356815
FBgn0015623	9729	11650	8790	13437	13335	18117	3466	3791	3978	4070	4491	4724	0.523434	5.7419e-05	0.233656	0.00356671
FBgn0031805	34	33	10	5	3	2	1	1	1	2	0	1	-1.5234	0.00384797	0.000850372	NA
FBgn0031808	19	17	12	3	2	5	1	2	1	1	0	0	-1.26125	0.0199873	-0.0593888	NA
FBgn0031815	2399	2504	1891	1899	1766	2481	921	1066	1039	834	982	1007	-0.178949	0.199935	-0.10016	0.682329
FBgn0031820	2040	1998	1935	2127	2249	2645	659	714	742	712	667	728	0.196069	0.0979525	-0.00551775	0.994447
FBgn0027496	1908	1692	1546	1988	1807	2104	719	765	795	722	814	775	0.169006	0.109737	0.0170273	0.97579
FBgn0051638	830	883	883	794	720	837	301	316	362	268	317	381	-0.175819	0.316947	-0.0235469	0.97579
FBgn0031824	1910	1730	1768	1793	1298	1778	756	794	852	730	779	867	-0.185528	0.260119	-0.0189779	0.969974
FBgn0031822	253	247	297	316	241	363	115	137	149	135	155	141	0.147091	0.607565	0.0892397	0.894753
FBgn0031821	103	51	64	66	77	90	15	24	18	11	18	40	0.0660198	0.899645	0.0963675	0.927004
FBgn0031818	1306	1255	1206	1355	1263	1445	424	443	525	463	474	538	0.077535	0.572318	0.0771267	0.850834
FBgn0031817	346	382	309	751	746	915	148	154	165	214	219	261	1.16137	4.84103e-19	0.498249	0.00774639
FBgn0031816	838	728	708	1886	2091	2623	238	290	241	259	327	280	1.4795	4.76677e-39	0.14697	0.722107
FBgn0031814	4064	3714	3785	4769	4105	5354	1765	1675	2133	1586	1612	2029	0.259289	0.00652224	-0.0918593	0.764407
FBgn0011722	4962	3811	3280	4846	6372	4418	897	905	1339	888	1118	1382	0.365768	0.154278	0.0954553	0.850834
FBgn0031801	15230	14472	12311	22498	21217	25949	7068	6727	4767	10262	9831	6941	0.69737	1.32195e-32	0.369189	0.339089
FBgn0031800	235	111	85	41	51	46	66	54	46	24	24	16	-1.33945	0.000720807	-0.771333	0.00642492
FBgn0031799	1528	1555	1518	1874	1777	1774	549	624	666	522	596	651	0.207748	0.221155	-0.0561428	0.892287
FBgn0031826	8	5	6	8	11	14	0	0	3	2	2	3	0.43538	0.496191	0.0694162	NA
FBgn0051637	2793	2568	2592	2964	3079	3392	1133	1140	1339	1107	1175	1338	0.214083	0.0658691	-0.000161606	0.999265
FBgn0031830	21932	18682	20624	23659	19923	27544	8687	8830	9393	8693	9023	9411	0.171918	0.167482	0.00837049	0.986481
FBgn0031836	6523	4730	4844	4841	4205	4799	1447	1486	1623	1460	1474	1475	-0.233943	0.12113	-0.0457697	0.892785
FBgn0028467	1886	1895	1797	2272	2110	2794	477	619	655	555	675	659	0.320278	0.00102267	0.102732	0.775542
FBgn0031851	393	319	296	313	276	396	101	113	100	98	107	72	-0.0667435	0.773689	-0.134132	0.853346
FBgn0046704	1756	2106	1948	2208	2260	2444	505	594	592	538	630	627	0.210733	0.23791	0.0786712	0.834309
FBgn0031853	14	8	10	8	20	13	0	1	2	0	0	1	0.214101	0.761698	-0.0337814	NA
FBgn0031855	1362	1207	874	1082	1073	909	220	306	210	276	341	255	-0.161084	0.533893	0.201919	0.63147
FBgn0025777	2098	2075	2099	2218	2030	2371	575	605	757	657	687	770	0.0423912	0.790418	0.119193	0.66307
FBgn0025595	133	71	38	25	25	43	48	14	15	61	15	19	-1.0621	0.0226591	0.0931588	0.9244
FBgn0031850	187	119	144	38	134	71	43	26	40	21	21	32	-0.677567	0.170229	-0.303297	0.558107
FBgn0028703	11235	10152	10424	8365	9163	10423	3959	4606	5348	3095	3317	4080	-0.217113	0.0616038	-0.39116	0.000348942
FBgn0031848	33	30	19	21	26	26	5	7	14	8	4	4	-0.141773	0.814573	-0.141465	0.83046
FBgn0000351	54	22	14	20	2	26	3	6	4	10	1	1	-0.486523	0.44308	-0.00705435	0.994613
FBgn0028990	10742	8241	8091	6891	7216	8260	2161	2259	2099	1748	1863	1731	-0.295943	0.0119135	-0.27745	0.0323115
FBgn0051633	442	463	480	389	341	428	156	165	185	97	97	118	-0.290896	0.128632	-0.589966	0.00410743
FBgn0051635	3271	3169	3147	3736	3809	4278	723	859	933	798	900	1009	0.267337	0.014257	0.0987939	0.721737
FBgn0031837	212	199	205	28	37	29	18	15	18	11	6	10	-2.48821	3.18195e-20	-0.320219	0.485029
FBgn0031832	404	342	266	265	254	346	119	126	115	109	86	117	-0.247043	0.255272	-0.168737	0.760637
FBgn0031858	58	61	48	41	43	51	12	24	22	8	9	13	-0.298588	0.46463	-0.347128	0.426823
FBgn0031860	60	84	14	81	40	49	67	58	43	157	85	55	0.0775432	0.916645	0.460314	0.216537
FBgn0051632	134	396	97	104	61	84	37	40	30	24	24	18	-1.019	0.0331045	-0.37073	0.39617
FBgn0017551	156	142	129	182	151	170	59	47	72	70	70	71	0.201011	0.463375	0.176142	0.788048
FBgn0031866	227	291	262	270	239	242	128	110	109	67	62	79	-0.0807285	0.808789	-0.575226	0.0239619
FBgn0031868	1274	1243	1069	1143	1094	1566	444	457	491	369	444	463	0.0435447	0.790418	-0.122571	0.68057
FBgn0004838	24798	23134	22405	23968	24736	31093	1717	1963	2141	1814	2228	2244	0.14385	0.129601	0.104364	0.620071
FBgn0020616	942	964	968	1243	1202	1408	238	322	328	291	280	379	0.38061	0.00341139	0.0849917	0.877558
FBgn0031875	116	132	80	77	94	108	34	49	47	50	20	35	-0.234833	0.529313	-0.156183	0.852115
FBgn0031877	395	398	405	916	697	995	103	107	112	187	212	241	1.05184	2.27532e-12	0.843513	1.92572e-06
FBgn0021944	1743	1916	1357	1999	2136	2681	152	191	172	164	202	196	0.40298	0.00608297	0.105372	0.855394
FBgn0031879	10367	9731	10358	6504	7668	8205	2633	2977	3486	2664	3366	3717	-0.469309	0.000562649	0.0910837	0.755763
FBgn0016978	1488	1665	1355	1639	1580	2115	387	428	426	494	552	515	0.200253	0.144131	0.307427	0.0515231
FBgn0031878	49	30	13	60	44	65	4	4	5	13	9	11	0.666615	0.187266	0.327324	0.384514
FBgn0031874	84	53	65	128	131	118	35	20	51	44	32	47	0.800525	0.0126194	0.119004	0.898383
FBgn0031873	203	177	175	189	178	201	45	47	67	52	63	61	0.00484369	0.988118	0.103154	0.90829
FBgn0031872	242	213	223	222	242	259	78	73	115	71	54	90	0.0610659	0.824192	-0.216914	0.692087
FBgn0031871	537	518	466	659	537	696	98	107	110	92	113	127	0.276753	0.0557895	0.0555593	0.95402
FBgn0031869	1723	1657	1469	1607	1383	1547	659	671	656	614	644	709	-0.119559	0.409158	-0.0194444	0.974465
FBgn0028554	1082	793	745	877	876	1303	290	339	321	342	383	390	0.180419	0.377506	0.20948	0.360633
FBgn0026196	1586	1249	1054	1304	1254	2120	122	162	113	128	160	134	0.216031	0.326978	0.0657766	0.943265
FBgn0011737	546	483	493	474	449	476	120	141	163	120	97	153	-0.144615	0.444714	-0.159036	0.777824
FBgn0042092	251	189	182	204	126	250	64	69	90	64	85	74	-0.13668	0.69846	0.00136934	0.999206
FBgn0031865	123885	126280	121384	145750	130951	157323	51836	54772	62186	48119	50575	58008	0.187274	0.0653885	-0.107804	0.392275
FBgn0015776	74481	73919	72125	65569	68412	70310	21691	23602	25409	18459	20353	21423	-0.135877	0.325514	-0.229871	0.000929341
FBgn0031857	3755	3440	3873	2041	1896	1918	1133	1232	1309	851	983	1070	-0.925814	1.09967e-10	-0.330847	0.00198948
FBgn0003046	27	5	7	3	6	10	0	0	1	3	2	0	-0.476673	0.452912	0.0672464	NA
FBgn0031881	395	386	332	513	506	575	127	132	150	149	164	141	0.481125	0.000601325	0.128535	0.823737
FBgn0031885	2376	2206	2134	2046	2260	2416	691	721	822	642	707	817	-0.0261373	0.879793	-0.0465415	0.914853
FBgn0031893	1946	1691	1693	1653	1480	1711	667	636	726	600	693	742	-0.164838	0.177286	-0.00176841	0.99833
FBgn0031897	3135	3063	2434	3012	2978	3645	872	879	980	871	1027	990	0.128687	0.249499	0.0739997	0.81544
FBgn0031896	1622	1504	1126	1506	1474	2306	430	517	490	544	569	738	0.267009	0.146034	0.330802	0.0464084
FBgn0031895	252	248	200	303	257	287	76	70	89	85	81	98	0.242956	0.281732	0.127447	0.85825
FBgn0031894	44	49	49	67	55	78	23	22	23	31	20	25	0.398764	0.30414	0.0809999	0.943866
FBgn0031888	182	153	133	267	231	301	83	134	65	129	180	165	0.716122	0.000154419	0.528681	0.0706543
FBgn0031886	20	17	7	12	7	8	3	2	2	4	2	1	-0.4162	0.514054	0.00134806	0.999206
FBgn0031882	427	489	393	429	400	420	100	153	130	133	188	146	-0.0904766	0.704368	0.229189	0.601405
FBgn0051908	2348	2292	2163	2640	2460	3390	856	821	945	757	829	950	0.275567	0.0046351	-0.051677	0.896847
FBgn0031902	169	127	111	34	38	56	23	22	14	9	8	7	-1.53751	1.36667e-07	-0.454753	0.198395
FBgn0002938	40	61	14	50	74	46	1	0	1	6	3	3	0.415963	0.475958	0.191667	0.48438
FBgn0031907	1525	1197	1317	1045	983	1385	471	358	399	422	356	467	-0.279095	0.0567521	0.00786278	0.994447
FBgn0031908	11621	9134	7039	7064	6208	7677	1796	1992	1956	1485	1850	1892	-0.416948	0.00474601	-0.137583	0.44041
FBgn0031910	493	157	198	297	462	205	812	718	484	1067	953	574	0.189835	0.741594	0.196218	0.786853
FBgn0028387	493	441	394	481	405	593	175	215	183	158	169	191	0.115299	0.523396	-0.131158	0.793517
FBgn0031914	5467	5420	3672	8672	6414	10214	1842	2318	2733	1870	2498	2832	0.743443	1.83556e-06	0.0555057	0.915342
FBgn0031918	758	311	426	1766	1415	1987	95	93	155	95	147	195	1.63389	2.87821e-10	0.250346	0.607358
FBgn0031920	29	28	12	13	18	29	1	1	0	2	0	0	-0.16255	0.808826	0.000736558	NA
FBgn0031913	1211	2246	391	736	184	162	491	566	229	663	551	260	-0.862603	0.140582	0.0717735	0.949434
FBgn0031909	714	668	553	556	496	808	254	315	350	267	303	344	-0.0988046	0.64474	-0.00803486	0.99351
FBgn0031906	22	21	21	24	27	51	8	9	9	10	5	14	0.472104	0.36597	0.0409334	0.97137
FBgn0031904	3675	4004	5337	6912	6353	5936	1864	1837	2157	1915	1812	2032	0.496638	0.0426838	-0.0240225	0.956365
FBgn0031926	28	15	13	13	10	17	1	0	0	0	0	2	-0.347302	0.572982	0.0132414	NA
FBgn0040299	216	799	295	310	233	202	77	113	72	96	138	83	-0.659023	0.16939	0.191294	0.763543
FBgn0041181	6377	6447	6453	8404	8253	9327	1968	2310	2382	2311	2770	2979	0.392097	0.000299461	0.261113	0.0174427
FBgn0003961	25	12	16	9	26	33	14	4	151	11	2	130	0.207622	0.764196	-0.0141293	0.985827
FBgn0031947	763	765	692	716	682	833	245	298	363	331	348	346	-0.0264479	0.875891	0.16578	0.617602
FBgn0031951	1049	1078	730	1047	1130	1312	232	248	259	196	251	301	0.258987	0.153419	0.0062438	0.995262
FBgn0031952	4127	4029	3844	4178	4106	4800	668	802	782	677	782	742	0.0911461	0.387989	-0.0324686	0.952653
FBgn0031950	4345	4293	3462	3224	3216	3156	982	997	1108	896	854	1031	-0.344937	0.0126276	-0.146922	0.441045
FBgn0031948	373	362	244	136	172	224	47	37	31	23	16	18	-0.856845	0.000389978	-0.518264	0.136678
FBgn0031942	107	12	11	9	2	11	8	1	4	4	0	0	-1.08309	0.0522852	-0.114166	0.744959
FBgn0031940	139	12	10	1	5	8	6	1	1	2	1	2	-1.27866	0.0169848	-0.0588655	0.914279
FBgn0031937	182	109	134	325	381	249	62	51	59	93	62	68	1.05488	0.000817957	0.258192	0.618907
FBgn0031936	707	696	725	623	662	590	363	398	355	295	281	300	-0.197772	0.387944	-0.320655	0.0973862
FBgn0031935	3991	4174	4408	3638	3563	3015	1291	1508	1478	1654	1986	1776	-0.308956	0.154059	0.324386	0.00546437
FBgn0053296	37	18	55	376	266	321	15	11	27	61	40	48	2.57515	3.25523e-13	0.76152	0.00812693
FBgn0041182	5916	5846	6884	4654	5063	5547	2004	1893	2153	2021	2070	2119	-0.320813	0.0629546	0.0340328	0.931646
FBgn0031929	5	3681	4	4	1	6	0	1	0	0	3	1	-0.484522	NA	0.0480393	NA
FBgn0027515	2134	1925	1785	1637	1655	1841	495	557	601	441	436	489	-0.211822	0.0440073	-0.25918	0.104907
FBgn0004177	16483	14866	14842	17529	15952	21979	831	968	917	835	758	913	0.22132	0.0101333	-0.112053	0.68057
FBgn0031968	383	1738	359	350	350	398	201	211	186	142	139	148	-0.72341	0.217819	-0.415549	0.066677
FBgn0031975	8234	8456	7770	5539	4938	5352	2588	3217	2691	2403	2896	2263	-0.646937	3.82745e-09	-0.156222	0.566343
FBgn0031977	2208	1864	1730	1782	1601	2456	612	658	595	657	671	707	-0.0320973	0.85962	0.113132	0.695552
FBgn0044323	6798	6565	6686	7037	7017	8604	1884	2056	2518	1885	2090	2393	0.136713	0.229945	-0.0204069	0.96686
FBgn0031979	210	211	204	168	147	244	88	95	96	56	73	99	-0.202757	0.456098	-0.227847	0.650549
FBgn0031981	2041	2184	2296	2523	2225	2724	676	840	967	719	897	1055	0.151768	0.373994	0.0942021	0.823992
FBgn0010287	136	128	99	95	83	134	40	52	46	40	44	49	-0.240999	0.451441	-0.0377468	0.97579
FBgn0013531	224	234	221	253	212	196	78	88	93	62	81	102	-0.0559529	0.876104	-0.0680511	0.944488
FBgn0011230	16352	17820	22592	22303	21130	21782	5632	6312	7737	5810	6321	8031	0.152612	0.5414	0.0305066	0.954115
FBgn0031980	35132	29622	23209	21159	19210	31686	4840	5114	4915	5631	6019	5780	-0.320736	0.0556738	0.218539	0.0508834
FBgn0031976	4	4	4	0	2	2	0	0	0	0	0	0	-0.427396	0.453312	NA	NA
FBgn0031974	396	411	418	2178	1991	2187	142	185	155	418	461	462	2.29643	3.72193e-70	1.32207	1.00742e-20
FBgn0031973	1981	1198	1551	5381	4476	2831	552	608	528	600	627	556	1.30905	3.34545e-06	0.0704723	0.885044
FBgn0031972	684	690	681	716	656	873	241	249	301	284	303	320	0.0846279	0.617301	0.179212	0.536561
FBgn0031969	2801	4206	2732	4271	3973	4678	625	751	697	857	939	1008	0.361811	0.0868746	0.410301	0.000428306
FBgn0031959	1396	974	952	1472	1489	1722	88	114	114	114	124	134	0.464483	0.00256417	0.192377	0.671705
FBgn0020618	44419	41195	37171	32058	29574	35316	10196	10019	9878	9288	9027	9072	-0.368548	3.00224e-10	-0.133972	0.453334
FBgn0031988	1697	1804	1702	1626	1584	1682	627	614	622	433	507	607	-0.116824	0.474973	-0.259598	0.161444
FBgn0051606	85	79	79	49	52	87	21	35	21	10	9	18	-0.378901	0.318345	-0.434544	0.253331
FBgn0031996	294	309	234	388	457	567	116	112	119	162	157	206	0.696461	0.000201747	0.495045	0.0259492
FBgn0031997	361	345	288	265	284	389	68	84	99	69	83	116	-0.117544	0.606877	0.0659325	0.949434
FBgn0031999	33	23	13	15	9	16	0	3	1	2	0	0	-0.552462	0.337218	-0.0279818	NA
FBgn0032002	177	223	156	138	157	176	54	37	48	65	73	61	-0.253595	0.390294	0.345275	0.404327
FBgn0032013	45	48	28	54	40	54	25	17	17	20	25	37	0.226557	0.638709	0.210315	0.758592
FBgn0032014	374	312	201	312	206	292	59	78	48	70	61	67	-0.138755	0.688725	0.0630096	0.955499
FBgn0032016	439	447	475	667	636	643	148	177	214	168	202	236	0.470745	0.012805	0.143493	0.767905
FBgn0032018	4574	5419	4838	6314	5970	6417	1749	1967	2345	2367	2791	3284	0.297049	0.0514068	0.450873	7.39171e-05
FBgn0032020	425	379	378	458	449	587	127	159	141	182	158	209	0.294875	0.0534471	0.303059	0.29879
FBgn0032022	23196	20796	27020	36397	36713	34161	10474	10821	10112	10032	10563	9995	0.546656	0.00405256	-0.0405672	0.915875
FBgn0032024	8	2	8	15	44	25	3	1	0	1	1	1	1.20164	0.0283987	-0.0226385	NA
FBgn0032025	84170	72640	83804	93656	88283	98163	30926	33462	34077	26978	28893	29871	0.183838	0.202322	-0.199226	0.00759779
FBgn0051901	4375	2279	1405	1897	2993	1808	970	1627	906	1667	2380	1347	-0.171834	0.775821	0.355792	0.426823
FBgn0032026	3150	2860	2379	2623	2440	3098	602	727	753	676	641	674	-0.068425	0.535823	-0.0578299	0.892768
FBgn0032021	18401	16534	15783	16938	21535	26481	5435	4786	6825	5497	4934	6911	0.313963	0.0421496	0.0206165	0.97579
FBgn0032017	791	831	742	625	403	581	268	291	389	271	305	321	-0.573526	0.00252666	-0.0691746	0.906406
FBgn0032015	2388	2802	1983	2358	2289	2576	1028	1103	1146	883	998	915	-0.0152123	0.944786	-0.219994	0.117532
FBgn0003502	2780	2486	2403	3064	3651	4023	829	988	1000	821	1044	972	0.449792	0.000356264	0.00744822	0.992027
FBgn0032010	15638	17196	16336	6641	7265	6768	3650	4879	4806	2245	3280	3035	-1.24604	1.08593e-18	-0.598589	3.32296e-06
FBgn0032006	7565	7639	7092	8200	8159	8745	2703	3223	3133	2701	3188	3223	0.141738	0.245582	0.00460036	0.994118
FBgn0032005	2626	2255	2316	2025	1921	2329	774	801	883	730	712	818	-0.228662	0.0218701	-0.117814	0.610471
FBgn0032004	19	19	5	6	12	21	8	3	6	9	13	5	-0.095841	0.901639	0.145925	0.824659
FBgn0031998	1483	1361	1127	1769	1363	2122	352	410	426	586	670	735	0.359087	0.00979413	0.695918	3.06325e-09
FBgn0031992	1359	1146	1353	1327	1076	1591	521	601	558	584	612	608	0.00241015	0.992018	0.0945236	0.781968
FBgn0031990	5143	5748	5816	5871	6007	6929	1846	2155	2516	2079	2358	2765	0.128117	0.446511	0.135696	0.513083
FBgn0031987	2556	2418	2390	2179	1683	2256	1021	1180	1114	838	952	1022	-0.301082	0.0157495	-0.23244	0.0869872
FBgn0031985	5168	5657	5364	5759	6022	6393	1902	2124	2352	1877	2148	2366	0.132816	0.397123	-0.000284984	0.999206
FBgn0032029	1699	1394	1539	1218	976	1236	478	524	493	439	450	450	-0.459129	0.000866307	-0.150851	0.567029
FBgn0032032	252	242	265	268	220	263	101	116	101	120	91	85	-0.0495107	0.867921	-0.0741064	0.939296
FBgn0032034	155	106	106	190	190	184	35	41	55	58	49	61	0.568502	0.0371099	0.241979	0.661351
FBgn0032036	2659	2581	2352	2187	1900	2658	743	847	921	867	943	1134	-0.208772	0.0305556	0.214023	0.174467
FBgn0051898	40	43	59	34	27	49	34	24	40	14	13	19	-0.359162	0.464897	-0.526006	0.127107
FBgn0020497	5308	5338	5254	5261	5071	6222	1389	1576	1661	1307	1605	1698	0.0198425	0.891396	-0.00956793	0.987364
FBgn0027932	2441	1619	1232	2300	2337	2714	449	457	416	734	720	743	0.447098	0.0404491	0.676595	1.0823e-07
FBgn0032047	171	168	179	234	207	302	79	86	107	104	82	96	0.453333	0.041762	0.0452101	0.966726
FBgn0032052	922	865	816	946	819	1090	327	346	309	348	307	390	0.0958247	0.464	0.074325	0.892768
FBgn0032054	515	485	380	406	323	566	176	163	189	157	201	166	-0.131698	0.593672	-0.0118333	0.992027
FBgn0028394	7058	6360	6486	8988	8044	10061	2269	2444	2161	2299	2529	2253	0.406725	4.6111e-07	0.0366746	0.943463
FBgn0011259	306	352	349	540	651	745	89	93	124	134	148	168	0.867554	6.49083e-06	0.457535	0.0620808
FBgn0032053	511	494	577	733	651	923	269	277	226	285	367	323	0.479407	0.00758232	0.285432	0.271068
FBgn0032051	537	480	404	397	378	586	109	141	158	129	148	166	-0.100566	0.652508	0.0993105	0.877322
FBgn0032050	721	622	551	572	502	868	140	121	117	102	133	136	-0.0111412	0.968578	-0.0332091	0.975268
FBgn0032049	485	229	2	56	34	51	134	95	45	93	100	48	-0.607956	0.271296	-0.108216	0.912941
FBgn0026718	623	737	401	935	861	1074	346	304	228	399	399	312	0.652483	0.00242192	0.270084	0.446133
FBgn0027490	176	133	145	170	169	132	61	55	46	32	56	52	0.0417844	0.923182	-0.14629	0.85825
FBgn0001137	1989	1687	1606	1262	1194	1046	535	523	491	447	476	467	-0.585222	0.000960356	-0.150484	0.603597
FBgn0032042	410	416	354	367	264	343	102	110	157	137	115	123	-0.298183	0.152539	0.0271813	0.982557
FBgn0014417	748	499	559	231	223	318	120	74	133	99	77	129	-1.21387	6.2151e-11	-0.0769879	0.940374
FBgn0001084	136	115	97	100	89	140	27	32	54	27	41	54	-0.111541	0.753312	0.061078	0.958737
FBgn0040958	7	10	2	14	30	19	1	3	2	24	31	13	0.957992	0.0921975	0.820251	0.000936571
FBgn0032033	282	318	298	236	248	276	52	61	76	72	48	73	-0.266077	0.238501	0.0252613	0.98694
FBgn0032031	345	304	285	336	316	337	85	94	80	73	63	92	0.0572521	0.809833	-0.14465	0.838882
FBgn0001114	1087	523	364	150	125	235	458	199	203	378	154	141	-1.71592	2.45864e-07	-0.107737	0.901874
FBgn0032061	31	27	20	22	17	18	0	7	12	9	2	7	-0.358495	0.513415	-0.0027695	0.99833
FBgn0003209	7519	7358	6109	7671	8078	7257	1589	1975	1494	1510	1949	1317	0.117998	0.526503	-0.0747318	0.901529
FBgn0004914	8699	7876	7503	8592	7890	9929	2219	2848	2484	2566	3162	2841	0.0995193	0.158403	0.170243	0.377765
FBgn0032059	764	718	616	610	581	715	121	132	137	102	105	115	-0.166844	0.206278	-0.231996	0.542772
FBgn0032074	1699	3544	1347	3208	3080	3363	813	843	1019	1479	1487	1680	0.478519	0.170229	0.763258	7.00286e-16
FBgn0032075	16993	18869	12926	14488	12986	15820	3492	3654	3476	4055	4221	4118	-0.19498	0.195044	0.211111	0.0853788
FBgn0032085	91	380	36	128	41	14	87	78	53	64	91	33	-0.721842	0.230813	-0.12301	0.891593
FBgn0040964	65	28	44	304	247	261	56	53	56	88	78	72	2.26811	5.4389e-14	0.381879	0.283083
FBgn0015316	22	82	5	13	5	5	0	3	5	0	4	8	-0.962438	0.090926	0.0470536	0.939296
FBgn0032087	2093	5886	522	286	352	517	599	743	404	455	590	300	-1.44619	0.00680417	-0.203399	0.77323
FBgn0052982	2173	1801	1561	1740	1987	2278	607	714	628	636	670	690	0.0923404	0.587276	0.0285014	0.960387
FBgn0032101	790	720	686	730	664	854	266	295	268	239	306	315	-0.000877685	0.996617	0.03921	0.956365
FBgn0013746	1357	1284	1299	1404	1389	1673	457	526	535	503	559	650	0.14332	0.256753	0.157917	0.500905
FBgn0011705	505	462	282	639	629	912	127	131	113	191	223	141	0.7404	0.00060722	0.455442	0.0983749
FBgn0032084	267	185	184	292	173	237	78	83	97	87	90	108	0.111254	0.765977	0.111065	0.876411
FBgn0032079	7137	7288	8972	8817	7555	8045	2563	2556	3043	2021	2108	2379	0.0224326	0.938489	-0.318903	0.000754784
FBgn0032078	485	644	340	317	251	300	163	187	153	155	152	138	-0.729091	0.0054547	-0.148998	0.778008
FBgn0041092	4602	4647	4543	4914	4427	5308	1386	1553	1817	1470	1562	1820	0.050915	0.707765	0.026654	0.955499
FBgn0026439	8778	8316	6105	4808	4417	6998	2642	3098	2898	2231	2519	2544	-0.544498	0.000191493	-0.239889	0.0258765
FBgn0012036	10244	10402	10343	8364	7423	9165	3723	3714	3778	3470	3093	3253	-0.347305	0.000742103	-0.184059	0.253782
FBgn0032116	802	517	418	890	1435	1118	271	353	306	316	311	334	0.920221	0.000980375	0.0416758	0.95402
FBgn0011232	1878	1842	1725	1569	1633	1811	493	500	542	424	455	499	-0.147755	0.238783	-0.150634	0.519032
FBgn0032119	2	6	4	7	9	6	0	0	0	0	5	0	0.38082	0.561378	0.051235	NA
FBgn0032105	108	73	45	48	21	40	9	12	15	15	4	9	-0.847795	0.0622548	-0.0946213	0.915875
FBgn0002973	4625	4370	4096	4599	4654	5653	1516	1855	1989	1585	1777	1937	0.15266	0.0749219	-0.0165768	0.974663
FBgn0032123	3068	2723	2511	2523	2806	3813	915	1025	1208	1085	1149	1348	0.0981263	0.544607	0.176581	0.300836
FBgn0032124	54	215	27	40	25	21	48	33	37	46	48	29	-1.05536	0.0554386	0.0335687	0.982557
FBgn0032127	16	15	0	0	0	78	1	11	0	7	8	0	0.0675132	NA	0.028468	0.96686
FBgn0032131	1	591	0	46	6	0	0	4	0	6	4	1	-0.176269	NA	0.0981585	0.793517
FBgn0040070	9671	9074	6198	9531	8344	11800	3160	3399	2999	3105	3665	3314	0.217815	0.183853	0.0672023	0.853346
FBgn0032135	748	596	496	460	382	581	201	155	193	163	180	196	-0.392437	0.0318358	-0.0300659	0.975268
FBgn0032136	1348	738	631	208	322	336	662	396	436	577	288	313	-1.5069	7.14136e-08	-0.166443	0.838882
FBgn0011207	1187	1090	1097	1085	921	1319	375	467	465	297	364	380	-0.0626199	0.690783	-0.304906	0.0924602
FBgn0032138	4737	3668	3739	3533	3748	4679	1745	1649	1944	1807	1696	2044	-0.053105	0.740532	0.0498867	0.892785
FBgn0051710	370	203	265	508	702	813	162	178	130	179	205	179	1.15982	4.70374e-06	0.208539	0.62297
FBgn0000273	13559	13352	13372	17309	16475	23822	3101	3585	4207	3458	3978	4827	0.461645	3.15362e-05	0.159312	0.402456
FBgn0028479	14663	13530	11568	12426	10913	16518	4537	5326	5306	4712	5445	5339	-0.0371937	0.796638	0.028012	0.939296
FBgn0032129	9272	8231	7837	6851	6617	6779	2792	2879	3292	2703	2989	3098	-0.340464	0.00289388	-0.0294084	0.931483
FBgn0004868	15458	13992	13753	15143	13260	17288	5241	5523	6160	4880	5108	5614	0.0442182	0.64474	-0.117065	0.311185
FBgn0032139	484	367	260	496	368	476	182	183	169	162	207	158	0.242868	0.383351	-0.0199872	0.98694
FBgn0032140	908	678	539	1098	1184	1365	263	241	202	293	293	306	0.740456	1.53212e-05	0.283553	0.29566
FBgn0032144	29	14532	17	17	15	28	2	3	0	4	0	1	-0.539072	NA	0.000664409	NA
FBgn0032149	314	222	251	243	237	269	48	60	60	49	44	60	-0.0937262	0.732765	-0.0943451	0.922635
FBgn0032169	313	246	228	285	280	407	45	61	85	64	66	76	0.258523	0.242729	0.0821454	0.935253
FBgn0032170	8121	7076	7789	5386	5306	6220	1047	1071	1365	1182	1153	1452	-0.472253	7.82322e-06	0.113101	0.68057
FBgn0032172	2147	2139	2145	2072	2069	2422	536	566	601	567	579	656	-0.0066529	0.969821	0.0738427	0.840934
FBgn0032171	1131	852	1117	843	712	795	319	285	409	355	321	440	-0.416404	0.0399506	0.122034	0.795834
FBgn0032168	436	391	312	221	211	302	123	140	148	74	83	127	-0.647624	0.000272385	-0.427291	0.133991
FBgn0032150	81	80	95	169	139	173	29	34	36	53	42	63	0.808057	0.00262138	0.423527	0.257878
FBgn0015035	182	3	19	23	15	23	18	2	5	14	2	4	-0.686467	0.251298	-0.0511488	0.95402
FBgn0028704	191	115	133	158	300	230	25	20	40	29	28	41	0.569523	0.130914	0.109112	0.911077
FBgn0043456	4152	4366	4136	4787	4219	5535	1457	1636	1742	1178	1421	1405	0.158001	0.17649	-0.264775	0.0173682
FBgn0011584	14532	13054	11757	15217	15531	19461	3378	3642	3922	3932	4446	4735	0.317791	2.00906e-05	0.25144	0.00230379
FBgn0027600	104	93	46	141	133	248	35	30	24	81	108	77	0.93023	0.00946569	1.0177	3.79799e-05
FBgn0032178	838	563	515	344	374	371	209	211	212	193	184	215	-0.788471	0.000145379	-0.0876708	0.876411
FBgn0032187	212	680	167	220	161	75	138	182	94	169	217	129	-0.851514	0.101412	0.218934	0.688377
FBgn0005593	50057	46786	36204	35754	32888	43486	14934	14881	15198	15376	16080	15997	-0.27388	0.00632536	0.070356	0.744959
FBgn0032194	679	663	567	696	679	923	117	146	169	137	151	174	0.226769	0.10054	0.0818992	0.908209
FBgn0032195	673	626	653	538	501	608	242	286	235	177	211	229	-0.276236	0.0603447	-0.276672	0.29566
FBgn0032198	3137	3158	2133	2195	2004	2817	1090	1183	1058	897	945	845	-0.289625	0.0706961	-0.292552	0.0620808
FBgn0032197	652	612	728	745	648	777	109	88	134	80	130	111	0.0808836	0.730916	-0.0375129	0.9728
FBgn0032196	476	479	468	596	583	680	62	66	71	92	101	94	0.344665	0.0190423	0.406808	0.183124
FBgn0024320	21799	21775	20210	22460	22677	30103	5903	6507	7798	6767	7319	8687	0.195345	0.0511303	0.164449	0.258356
FBgn0032193	191	145	176	221	215	195	30	29	39	44	29	41	0.264728	0.381896	0.129706	0.880221
FBgn0032191	1250	1234	1038	1177	1009	1488	316	301	350	261	333	341	0.0205251	0.90821	-0.0501751	0.939296
FBgn0032189	293	217	226	203	156	156	96	78	104	81	62	118	-0.497504	0.0670126	-0.07314	0.943463
FBgn0028675	988	861	851	817	680	686	284	324	311	290	298	349	-0.3173	0.0914244	0.0209893	0.977839
FBgn0051874	22	9	8	8	14	18	1	1	3	4	3	6	0.0144693	0.985688	0.152389	0.695552
FBgn0032184	8	20	11	3	15	17	3	0	1	3	3	4	-0.107551	0.890203	0.10501	0.803438
FBgn0032181	36	16	24	6	2	9	18	2	12	0	0	6	-1.30804	0.0137025	-0.251846	0.356815
FBgn0051755	1032	996	1097	281	296	170	412	509	578	318	419	419	-1.89044	2.25946e-12	-0.342449	0.0593724
FBgn0051875	151	134	130	48	61	40	51	51	53	43	44	59	-1.31917	3.37153e-05	-0.0644968	0.95452
FBgn0004419	3921	3193	2665	3295	2656	3375	736	708	713	666	723	676	-0.0894986	0.591826	-0.0632837	0.880221
FBgn0051717	896	754	615	685	624	748	306	294	321	278	290	279	-0.158323	0.34695	-0.11166	0.789714
FBgn0010407	32	15	9	24	15	25	0	0	0	2	0	0	0.124542	0.862204	0.0223825	NA
FBgn0032204	834	758	828	890	722	898	328	340	430	308	364	372	0.015845	0.944786	-0.0670559	0.896847
FBgn0032205	359	310	367	262	303	302	135	133	145	96	114	107	-0.274871	0.262405	-0.319669	0.284299
FBgn0032214	705	647	618	911	789	934	262	273	282	273	252	296	0.383743	0.00203617	0.00368276	0.996535
FBgn0032217	1656	2053	1583	2338	2110	2440	606	765	750	679	787	764	0.341823	0.0288008	0.0678167	0.866616
FBgn0032222	3866	3633	3334	3638	3110	4384	607	627	694	534	576	588	8.98576e-05	0.999291	-0.175814	0.334822
FBgn0032223	1693	1654	1599	1969	1780	1800	263	309	335	271	302	364	0.139355	0.42295	0.0389501	0.955499
FBgn0019932	968	870	783	628	579	685	375	321	416	254	316	311	-0.49235	7.15154e-06	-0.307231	0.143678
FBgn0051715	954	881	837	899	754	1018	386	415	416	326	395	431	-0.0366402	0.815761	-0.0802557	0.85825
FBgn0032224	1288	1245	916	1374	1261	1931	138	152	185	282	288	320	0.358319	0.0256202	0.805203	3.37379e-07
FBgn0032225	5	5	2	21	21	34	0	0	0	3	3	4	1.60606	0.00148289	0.17277	NA
FBgn0032230	3699	3293	3626	3748	3412	4017	321	314	364	375	333	332	0.0387472	0.813261	0.0554195	0.931646
FBgn0032231	521	520	539	732	673	693	113	114	152	139	154	152	0.369803	0.0433525	0.195443	0.646342
FBgn0032233	18	17	12	11	7	17	2	4	1	5	2	4	-0.3152	0.62152	0.0734356	0.903433
FBgn0032234	212	248	207	283	277	324	93	77	77	90	111	104	0.359563	0.0849468	0.225829	0.635924
FBgn0032235	1001	3079	344	770	528	372	826	1104	554	569	791	410	-0.707066	0.242813	-0.258181	0.656821
FBgn0032236	1497	1450	1444	1767	1567	2021	78	72	80	92	82	108	0.245319	0.0256202	0.221778	0.647144
FBgn0051716	4495	4744	5041	5313	5045	5682	1717	1824	2117	1545	1762	1956	0.127537	0.453481	-0.103962	0.611336
FBgn0025366	5156	3760	4173	3380	3131	3908	1734	1492	1561	1809	1712	1875	-0.35475	0.00536204	0.155553	0.498431
FBgn0032243	1388	1392	1535	1485	1390	1433	448	476	599	394	517	594	-0.0333936	0.89212	-0.0205079	0.980845
FBgn0032244	77	82	48	95	66	109	8	16	11	15	11	12	0.311312	0.431798	0.0428872	0.97137
FBgn0032246	5489	4587	4561	4671	4732	5822	2074	2167	2609	2167	2288	2654	0.024395	0.850559	0.0498109	0.87699
FBgn0032247	334	335	249	217	204	345	57	58	46	40	56	37	-0.292445	0.256753	-0.179686	0.803438
FBgn0004915	860	799	715	982	817	1065	273	302	315	337	316	361	0.235272	0.0531076	0.171425	0.545282
FBgn0032250	313	257	296	230	202	286	55	70	92	56	78	91	-0.301914	0.168144	0.0362518	0.97579
FBgn0027052	851	773	836	908	828	972	270	268	346	291	284	338	0.102372	0.54595	0.0418629	0.95402
FBgn0032251	168	165	163	194	177	205	61	51	62	77	91	95	0.175535	0.48922	0.43831	0.155903
FBgn0032252	486	425	383	144	146	158	114	132	122	107	113	109	-1.50964	3.31952e-21	-0.134398	0.824659
FBgn0027611	2017	11855	1344	611	580	694	966	655	725	581	396	411	-1.43639	0.00731226	-0.623623	0.00383972
FBgn0032256	184	179	166	187	180	237	79	79	114	69	76	137	0.148168	0.541708	0.0291307	0.984907
FBgn0026431	447	374	330	424	387	486	92	86	110	108	121	124	0.141229	0.431489	0.23632	0.564558
FBgn0032258	1449	1377	1241	1034	902	1214	509	566	552	346	385	433	-0.401129	1.80273e-05	-0.457228	0.000648756
FBgn0051719	6477	6145	6003	6246	6502	8312	2046	2113	2750	2796	2948	3543	0.136663	0.222398	0.405511	0.000415857
FBgn0032248	255	288	255	250	248	307	81	106	125	88	81	90	-0.0247253	0.930454	-0.20374	0.68057
FBgn0005683	71	41	32	8	15	34	1	0	1	5	1	0	-0.957753	0.0661596	0.0682175	NA
FBgn0032242	4687	4613	3697	4101	3619	5060	1651	1783	1853	1461	1632	1777	-0.059555	0.637663	-0.119788	0.445585
FBgn0053303	1954	2308	1869	2544	2372	2437	743	875	737	786	781	770	0.232135	0.180716	-0.0126545	0.98694
FBgn0027568	2581	2597	2606	3090	2892	3560	450	512	547	492	578	595	0.252525	0.0246025	0.131073	0.61578
FBgn0011703	472	338	210	322	272	339	30	31	17	28	42	24	-0.125974	0.730489	0.124678	0.891449
FBgn0032218	7852	7022	6591	8423	8328	10585	1519	1799	1935	1800	2219	2317	0.313097	5.39148e-06	0.256384	0.0372654
FBgn0032216	2488	2470	2215	2499	2015	2886	847	1041	1047	876	1061	952	0.0046365	0.978254	-0.0210988	0.970352
FBgn0027491	64	30	43	17	20	26	8	5	6	4	1	2	-0.897572	0.0529666	-0.209382	0.592544
FBgn0032213	8986	6429	6828	8499	7674	11853	659	852	883	809	895	957	0.286105	0.0687107	0.144678	0.519032
FBgn0005322	2574	2457	2117	2647	2395	3315	311	295	295	277	332	337	0.187001	0.0478193	0.0554794	0.930414
FBgn0032211	28	15	15	12	6	4	1	2	1	3	0	3	-0.80541	0.165347	0.0368904	NA
FBgn0032210	1431	1446	1294	1475	1436	1596	293	335	346	315	324	369	0.0821295	0.550904	0.0432055	0.944488
FBgn0032209	38	37	68	124	57	96	26	9	11	21	11	18	0.70423	0.137036	0.0324948	0.982557
FBgn0032208	10315	10694	11410	11483	11043	12639	3007	3401	3867	2944	3322	3739	0.0775159	0.649636	-0.0393482	0.909373
FBgn0011305	719	572	490	457	459	866	20	35	40	42	37	44	-0.0484614	0.890781	0.221976	0.72761
FBgn0032200	4215	3656	3420	3638	3222	4317	1335	1521	1502	1467	1495	1555	-0.0487355	0.635148	0.0487092	0.877322
FBgn0000229	1605	1509	1421	1481	1347	1528	615	681	703	564	590	662	-0.08561	0.517668	-0.134903	0.540539
FBgn0024248	1954	1832	1989	1752	1694	1727	595	545	726	472	472	562	-0.183486	0.291829	-0.288217	0.100089
FBgn0032261	499	527	478	864	721	854	252	243	260	252	321	284	0.65186	4.47146e-06	0.158887	0.656821
FBgn0010398	100	94	99	107	62	142	37	40	39	40	45	46	0.0198057	0.96884	0.10988	0.904694
FBgn0032264	4022	3880	3381	477	477	647	1090	1470	1197	582	577	577	-2.82591	2.35487e-212	-1.03063	1.15059e-16
FBgn0051871	549	1177	574	414	291	291	173	221	138	117	170	122	-1.08391	0.00127509	-0.29872	0.439049
FBgn0032281	51	34	17	50	80	82	4	10	5	5	29	27	0.83279	0.0717383	0.415478	0.203275
FBgn0032287	110	89	49	22	24	37	131	56	52	103	52	35	-1.32319	0.000774901	-0.157718	0.850834
FBgn0032290	479	426	479	523	599	672	133	126	146	137	126	157	0.329326	0.0809541	0.0408407	0.966138
FBgn0032295	410	352	328	272	234	398	84	69	101	51	73	70	-0.305376	0.164401	-0.286823	0.513083
FBgn0027550	121	126	79	79	47	31	58	37	35	46	33	31	-0.838423	0.0603447	-0.13763	0.873276
FBgn0015320	1194	1243	1205	1312	1313	1616	279	337	370	268	301	362	0.17807	0.199273	-0.0777235	0.879727
FBgn0032297	2757	2188	2091	1943	2008	2331	630	596	703	553	593	521	-0.186666	0.139731	-0.194749	0.374002
FBgn0032296	950	925	854	1027	913	1233	237	263	274	228	223	279	0.177428	0.133858	-0.0794889	0.880221
FBgn0027868	954	955	793	851	791	1022	85	89	75	69	83	81	-0.0534773	0.715405	-0.0796933	0.931646
FBgn0032286	1539	48	49	113	293	727	57	12	12	206	30	25	-0.142318	0.827702	0.186062	0.596973
FBgn0032285	92505	57158	26976	23650	41092	100658	8879	9790	10434	7368	8054	8197	-0.103329	0.883123	-0.296864	2.09278e-05
FBgn0032284	907	593	433	837	1234	485	15	45	36	18	35	54	0.386272	0.385055	0.0657389	0.955499
FBgn0032283	24500	14485	8390	10118	16751	20318	1297	2490	2413	1259	2706	2561	-0.00739488	0.990455	0.0396996	0.97579
FBgn0032262	137	96	37	32	22	26	37	30	7	25	20	13	-1.31886	0.0035681	-0.124734	0.880221
FBgn0032299	27	19	9	84	65	80	13	16	1	29	33	9	1.6489	3.96944e-05	0.295735	0.464702
FBgn0027363	3457	3683	3160	3904	3866	4037	1134	1219	1301	1212	1296	1388	0.169521	0.221195	0.0868565	0.679836
FBgn0032321	890	785	773	938	790	1052	187	261	241	202	195	265	0.146085	0.27977	-0.0526705	0.947675
FBgn0032322	135	56	44	73	63	88	110	36	18	90	34	36	-0.0570144	0.927955	-0.0117932	0.992354
FBgn0041781	3923	3490	3761	4157	4042	4374	616	693	708	666	686	749	0.13869	0.329679	0.053922	0.887648
FBgn0026148	99	78	112	151	93	129	20	27	20	16	15	14	0.290603	0.457763	-0.25397	0.6622
FBgn0026147	724	624	504	753	688	977	99	92	104	82	107	104	0.345001	0.0232317	-0.0134093	0.992027
FBgn0040096	36	15	45	457	367	328	70	48	52	316	94	179	2.98269	8.60592e-18	1.02535	7.39043e-05
FBgn0032330	3164	2910	2405	2315	2185	3271	597	663	722	539	640	721	-0.163383	0.253166	-0.0623314	0.878519
FBgn0015756	36148	34315	28898	28263	24102	33164	9097	8760	9475	9333	9202	9460	-0.249598	0.00199879	0.0313048	0.933507
FBgn0010612	3252	2991	2119	2960	2606	4269	77	103	103	60	67	65	0.190073	0.338552	-0.423529	0.1661
FBgn0000018	339	298	278	289	270	396	84	98	87	110	94	119	0.0209064	0.937361	0.20542	0.670218
FBgn0053129	5446	4978	4822	8677	7212	8816	1624	1846	1863	1801	2125	2008	0.659398	1.18885e-13	0.146602	0.335064
FBgn0024227	98	101	105	15	8	12	16	8	11	2	2	1	-2.63028	8.77251e-14	-0.490021	0.0598118
FBgn0027453	950	919	764	911	828	1100	259	290	292	301	365	318	0.0740662	0.594296	0.20389	0.448321
FBgn0069354	24	6	11	10	19	18	0	2	1	3	7	3	0.116106	0.878123	0.179674	0.556677
FBgn0032305	4330	5010	4192	4495	5184	6492	947	932	1094	900	952	1107	0.212057	0.198995	-0.010751	0.98694
FBgn0051869	527	382	371	674	561	628	86	109	141	94	152	152	0.50701	0.00688955	0.187097	0.732149
FBgn0032298	366	388	285	502	465	681	128	141	129	159	163	161	0.609232	0.000333205	0.234436	0.503485
FBgn0032339	644	701	543	444	421	508	192	157	198	193	147	210	-0.480335	0.00100024	0.00301688	0.99833
FBgn0032348	1170	1240	1218	1489	1336	1737	306	362	405	359	333	419	0.284262	0.0331045	0.0462253	0.943337
FBgn0040211	23	10	5	10	7	12	11	5	1	7	0	2	-0.215898	0.763561	-0.0941012	0.855394
FBgn0032354	152	140	130	141	137	178	45	47	72	52	56	64	0.0730362	0.806809	0.0494902	0.96686
FBgn0032358	765	699	763	651	601	641	157	121	171	175	152	177	-0.25812	0.149943	0.137251	0.813067
FBgn0020270	375	272	250	198	176	287	57	50	58	44	48	55	-0.455564	0.0587158	-0.119669	0.884928
FBgn0040232	72	53	34	30	8	20	1	0	0	0	1	0	-1.05241	0.0355342	-3.45109e-05	NA
FBgn0014076	16	119	0	4	0	38	24	1	0	17	0	0	-0.178983	0.671629	-0.00826037	0.982557
FBgn0032350	7024	6572	6247	4165	3373	5141	1338	1511	1471	1106	1078	1074	-0.683418	6.83511e-12	-0.38858	0.000469836
FBgn0032346	278	231	179	180	183	268	77	114	107	99	103	80	-0.150421	0.599857	-0.0533923	0.957077
FBgn0032345	272	240	225	194	153	219	96	95	101	55	70	59	-0.402734	0.0490216	-0.508506	0.06536
FBgn0027582	3856	4530	3813	5244	4563	5859	369	439	476	437	463	485	0.317632	0.0123201	0.102737	0.767905
FBgn0032343	98	97	63	88	71	84	20	16	14	9	10	6	-0.0959789	0.82162	-0.336497	0.436464
FBgn0032341	1842	1874	1875	1394	1477	1639	410	447	504	439	472	491	-0.338968	0.0115679	0.0396774	0.942534
FBgn0000287	116	71	108	225	155	186	25	23	23	16	27	63	0.822582	0.00947028	0.234816	0.698652
FBgn0032362	106	67	82	74	53	110	16	15	8	10	18	8	-0.139961	0.765693	-0.0410673	0.972366
FBgn0051706	6	6	24	66	57	59	5	0	3	11	26	15	1.44834	0.0042029	0.538837	0.0411881
FBgn0028490	4336	2879	3042	2739	2633	2508	1130	1047	1020	959	813	915	-0.377088	0.0519056	-0.236258	0.24097
FBgn0032363	4551	4944	4710	4796	4700	5688	1152	1281	1425	1136	1328	1520	0.0563729	0.710837	0.0397207	0.929503
FBgn0032373	928	2031	375	1281	645	266	613	881	497	950	1098	729	-0.288614	0.674394	0.313474	0.498361
FBgn0032378	1996	1844	1663	1906	1710	2107	517	641	564	505	544	592	0.0257003	0.826386	-0.0692064	0.872511
FBgn0020309	11890	13428	12806	14616	14179	18728	1727	1905	2285	1633	1869	2132	0.267741	0.0452297	-0.0696795	0.832993
FBgn0032377	57	58	39	33	52	57	20	8	8	8	20	17	-0.119967	0.820997	0.0854152	0.931646
FBgn0032381	506	384	379	91	75	79	121	146	130	55	63	84	-2.27663	1.08465e-29	-0.766986	0.000628083
FBgn0032382	1259	902	1099	166	169	197	597	457	535	502	334	390	-2.56054	3.67648e-54	-0.315418	0.260941
FBgn0005664	25	1641	32	68	43	54	21	22	16	10	10	4	-0.694069	NA	-0.431017	0.233329
FBgn0032387	5	815	8	15	22	33	1	3	1	2	7	5	-0.585036	NA	0.159582	0.674051
FBgn0010497	7010	8812	5660	8391	8664	5622	2954	3531	1405	2879	3687	1496	0.0792889	0.825597	0.00917322	0.995262
FBgn0042126	33	22	23	21	32	24	4	8	3	5	17	14	-0.01813	0.979241	0.278396	0.498431
FBgn0027505	995	967	895	868	852	973	307	307	331	287	281	347	-0.114418	0.395026	-0.0475128	0.94086
FBgn0032401	125	202	127	122	153	157	36	37	53	37	33	47	-0.0917325	0.831719	-0.0653867	0.955499
FBgn0032400	37116	32341	30370	18272	17524	26138	9120	8340	11586	9330	8476	11876	-0.723854	9.17788e-13	0.0267093	0.96686
FBgn0032399	87	73	50	98	65	68	6	12	10	14	13	24	0.114309	0.818139	0.291967	0.548573
FBgn0032398	1989	2156	1750	2745	2590	3241	589	572	641	687	752	862	0.501861	2.80641e-07	0.327671	0.0130832
FBgn0032397	1654	1681	1616	1810	1583	2051	357	420	362	355	377	415	0.0968782	0.459913	0.00352271	0.996482
FBgn0032395	1127	1160	1202	1348	1286	1451	323	333	398	313	353	343	0.188334	0.247624	-0.0578863	0.914303
FBgn0000588	114	80	72	68	76	70	19	14	17	17	12	16	-0.290531	0.446511	-0.0630259	0.956365
FBgn0032407	8401	7645	6206	6667	5577	8265	2742	3149	3280	2430	2680	2829	-0.152017	0.232656	-0.204864	0.0335227
FBgn0028707	52	47	60	75	74	95	14	14	11	8	19	13	0.513111	0.152865	0.00664825	0.996482
FBgn0032409	634	567	566	542	465	596	156	132	139	119	133	153	-0.172429	0.258334	-0.0730697	0.929149
FBgn0027081	3245	3217	3056	3005	3111	3581	906	942	877	893	891	961	-0.00621731	0.968547	0.0045529	0.994817
FBgn0032421	1095	943	1007	1151	1072	1305	462	433	506	458	542	569	0.175825	0.187206	0.146849	0.581289
FBgn0000114	8682	7708	7478	12030	10630	14026	1789	2012	2569	2202	2377	3261	0.581561	2.39923e-19	0.274208	0.129907
FBgn0051759	160	178	163	195	174	244	96	96	107	96	90	103	0.23671	0.346955	-0.0409105	0.96686
FBgn0032422	16241	13132	16396	19500	18079	18705	5044	5548	6277	5857	6535	7101	0.263157	0.137105	0.201564	0.0338773
FBgn0032420	848	765	806	851	838	1075	293	323	381	284	311	372	0.150875	0.310224	-0.0426423	0.949434
FBgn0015797	3509	3394	3318	4147	3913	4823	882	894	963	959	1047	1007	0.295709	0.000544619	0.129765	0.515922
FBgn0032408	397	299	332	367	322	479	123	162	128	134	135	131	0.13833	0.544581	-0.0390385	0.96686
FBgn0041195	60	44	30	88	97	133	5	9	6	11	22	17	1.07761	0.00142202	0.404971	0.263502
FBgn0032428	17	16	10	33	26	33	2	2	1	4	2	2	0.819272	0.092489	0.0617621	0.914281
FBgn0020443	7902	7780	7152	8720	9046	11081	905	1043	1030	1035	1129	1142	0.299665	0.000457881	0.14287	0.402847
FBgn0032435	297	786	84	264	242	170	138	194	118	205	246	139	-0.409815	0.52831	0.288186	0.506477
FBgn0032433	358	1856	114	314	161	65	150	210	129	164	203	120	-0.738217	0.200502	-0.00407154	0.99833
FBgn0032431	8	9	9	4	13	8	0	0	0	0	1	0	-0.0368893	0.964175	0.0111744	NA
FBgn0032429	720	610	644	945	746	1117	193	242	213	199	202	228	0.456509	0.0017513	-0.0410236	0.956365
FBgn0004394	175	142	53	72	126	56	91	80	44	94	88	57	-0.369044	0.509334	0.0875011	0.935253
FBgn0032445	311	278	233	231	183	295	105	133	138	81	98	105	-0.243594	0.294911	-0.329708	0.293456
FBgn0032447	60	41	54	56	56	50	10	11	12	6	14	5	0.0384702	0.944387	-0.1097	0.894041
FBgn0032451	1751	1569	1217	1936	1725	2193	492	512	557	492	619	544	0.337627	0.00553458	0.0763564	0.85825
FBgn0032453	3201	3235	3416	6527	5618	6778	327	405	374	522	624	604	0.889376	4.26099e-14	0.611316	3.34052e-06
FBgn0015399	53	33	27	11	12	15	0	1	0	0	0	0	-1.19596	0.00970433	-0.0112418	NA
FBgn0032454	1764	1774	1653	2032	1788	2430	414	485	585	524	622	669	0.22547	0.0314794	0.269356	0.136003
FBgn0032452	11	12	2	10	7	7	3	4	2	1	3	1	-0.0211655	0.979293	-0.0802968	0.876119
FBgn0032450	232	225	172	229	203	277	90	69	75	82	99	93	0.135542	0.577004	0.163677	0.796717
FBgn0032449	67	172	39	50	26	30	31	23	24	20	23	13	-0.966407	0.0629599	-0.220571	0.735019
FBgn0032446	30	18	13	27	18	35	8	7	10	6	8	5	0.266197	0.657449	-0.0962695	0.90829
FBgn0032444	6175	6480	4965	6708	5703	7333	1310	1551	1398	1313	1689	1422	0.132177	0.293733	0.0481639	0.9244
FBgn0032464	73	23	10	15	27	39	13	11	6	17	26	4	-0.222154	0.752523	0.16679	0.796742
FBgn0021796	4767	5437	6366	6952	7044	7929	1536	1799	1973	1560	1825	2052	0.346745	0.0821638	0.0300262	0.949434
FBgn0032470	212	394	443	25	40	56	83	73	96	11	13	28	-2.66224	6.83154e-14	-1.33308	4.03459e-08
FBgn0028965	756	621	574	523	478	652	253	259	289	217	230	263	-0.267853	0.0636766	-0.16089	0.628953
FBgn0032467	2507	2435	2450	2577	2391	2657	679	665	776	665	770	801	0.0134649	0.939978	0.0690358	0.850834
FBgn0032465	1624	1516	1214	1182	1098	1451	175	181	172	149	167	200	-0.251142	0.0297608	-0.0372402	0.966726
FBgn0032476	768	732	794	902	777	839	209	177	258	248	217	225	0.100851	0.63935	0.0895953	0.887648
FBgn0032477	1018	1251	776	829	842	1011	432	420	415	384	395	412	-0.203442	0.357853	-0.0878525	0.839609
FBgn0032480	2630	3166	2328	2817	2608	3502	295	374	420	369	368	395	0.0961043	0.581527	0.0549685	0.928805
FBgn0032482	6242	5460	5715	7142	8535	8266	1663	1561	1581	1687	1580	1683	0.427447	0.0034753	0.036444	0.941276
FBgn0032486	290	323	290	326	310	409	93	83	94	82	88	112	0.164848	0.431381	0.0413122	0.96686
FBgn0032488	588	622	636	811	731	820	157	186	222	254	255	302	0.312947	0.0736239	0.461902	0.0144788
FBgn0027586	14243	12587	14242	27427	29836	30824	5025	6105	5564	5810	7007	5835	1.05226	2.94143e-17	0.151542	0.459581
FBgn0032494	1336	164	184	278	325	374	105	97	90	157	146	140	-0.373288	0.572318	0.481356	0.0565532
FBgn0032495	4314	5668	4536	2309	1955	2202	1713	2726	2046	434	737	508	-1.1673	4.9688e-14	-1.34824	2.3813e-09
FBgn0032499	1094	1030	1017	1161	1092	1310	409	407	490	436	410	500	0.146544	0.231184	0.0388099	0.950336
FBgn0051729	13252	13091	13091	17351	17474	19841	3047	3276	3564	3491	3678	4216	0.43303	1.13945e-05	0.194876	0.0456084
FBgn0032505	18	100	20	39	16	65	25	11	14	28	14	6	-0.164216	0.821883	-0.0138561	0.992037
FBgn0032509	2180	1990	1845	1811	1717	2076	418	380	418	416	420	464	-0.132325	0.143464	0.0838624	0.849494
FBgn0051852	766	723	607	660	640	869	111	133	122	129	127	125	0.0137257	0.94309	0.047942	0.956365
FBgn0051855	492	348	419	407	333	441	68	81	80	39	54	62	-0.122443	0.616834	-0.408156	0.236532
FBgn0032513	1229	1270	1410	887	769	1077	131	127	149	123	114	150	-0.552743	0.000613327	-0.0641305	0.939296
FBgn0025724	4479	4372	3933	4420	4050	5266	144	143	152	132	137	136	0.0673233	0.432344	-0.100817	0.872511
FBgn0032514	687	732	622	790	728	736	82	82	78	47	61	60	0.117677	0.562241	-0.39313	0.246076
FBgn0032512	913	791	663	852	812	1093	285	315	311	293	312	353	0.185484	0.19739	0.0618566	0.90829
FBgn0032511	6014	5260	5957	6543	6011	6984	0	0	0	0	0	0	0.144607	0.314893	NA	NA
FBgn0022069	919	785	550	794	830	1278	91	100	90	94	107	87	0.316721	0.17034	0.0263316	0.984907
FBgn0032493	4	15	10	11	16	16	1	1	1	3	1	3	0.296688	0.660185	0.0850005	NA
FBgn0032487	205	168	167	151	149	225	46	57	70	43	59	49	-0.0791531	0.797484	-0.130416	0.872511
FBgn0032485	1732	1611	1696	2220	1917	2226	468	550	599	570	613	730	0.299217	0.0238379	0.224895	0.210074
FBgn0032481	774	923	841	816	777	996	103	137	175	108	103	135	-0.0141963	0.951967	-0.204904	0.66307
FBgn0051849	157	131	139	225	167	233	23	32	28	36	38	31	0.488505	0.0394654	0.194287	0.788048
FBgn0032475	1554	1514	1544	1858	1722	1919	249	271	306	284	300	338	0.218678	0.112884	0.142997	0.665347
FBgn0032474	1577	1460	1344	1491	1323	1613	302	314	381	302	348	365	-0.0155833	0.910673	0.0221754	0.97579
FBgn0032472	279	92	63	25	46	66	133	54	39	80	31	17	-1.18583	0.0156021	-0.167412	0.767428
FBgn0032517	418	452	392	512	448	608	54	55	61	66	68	92	0.268281	0.0977763	0.292746	0.500905
FBgn0032521	355	294	291	87	90	74	87	54	77	48	65	54	-1.80555	1.05863e-15	-0.266955	0.601619
FBgn0026760	52	438	14	65	42	16	25	25	14	19	20	19	-0.606622	0.29035	-0.0695953	0.95402
FBgn0028546	2177	2001	1955	2118	1819	1968	315	343	391	341	418	411	-0.0786707	0.638897	0.143287	0.638473
FBgn0023407	8011	8808	8290	9997	9376	10518	2862	3640	3407	2812	3370	3241	0.214828	0.107729	-0.0714504	0.815949
FBgn0032524	443	444	417	530	404	584	211	217	195	227	248	210	0.173809	0.360805	0.115844	0.832993
FBgn0032518	42818	35017	34219	31152	27268	30675	12153	11478	11818	11958	11168	11728	-0.349741	0.00115609	-0.0267159	0.955499
FBgn0032516	500	381	385	475	412	596	25	45	40	41	38	43	0.187002	0.330206	0.0932696	0.93002
FBgn0028527	12252	10507	9984	13605	13595	18228	3710	4129	4305	4109	4836	5095	0.43238	4.58575e-07	0.199266	0.0458517
FBgn0028541	2137	2091	2062	2351	2125	2443	481	486	589	437	449	565	0.104094	0.439171	-0.0972449	0.802659
FBgn0028539	3065	3679	3016	3547	3323	4506	947	1068	1167	889	1146	1190	0.175068	0.250911	0.013774	0.985431
FBgn0028931	119	107	85	124	86	121	12	12	16	10	11	8	0.0566679	0.888647	-0.153216	0.844446
FBgn0028538	4675	5214	4812	4076	4256	5131	1533	1669	1862	1278	1342	1534	-0.164063	0.249125	-0.278561	0.00657815
FBgn0028919	282	245	266	290	251	379	77	95	94	108	109	130	0.162802	0.480978	0.306343	0.364468
FBgn0001965	1904	1971	1906	2146	1975	2295	340	401	451	338	379	366	0.114538	0.413635	-0.125543	0.708691
FBgn0015271	103	67	49	49	38	70	18	21	23	23	14	20	-0.434908	0.323654	-0.0520104	0.96686
FBgn0026373	549	399	405	272	260	360	76	63	60	43	42	54	-0.615066	0.000608628	-0.361942	0.359384
FBgn0028509	1691	1524	1385	2049	2372	1950	244	303	267	328	392	294	0.447167	0.0173831	0.27857	0.294341
FBgn0028534	16	15118	20	20	11	24	16	5	4	12	5	1	-0.515627	NA	-0.0768245	0.918051
FBgn0028533	20	22050	16	24	22	51	6	5	0	7	9	0	-0.485251	NA	0.0496862	0.940382
FBgn0012037	829	4887	756	951	655	717	204	238	193	578	585	451	-0.775187	0.192886	1.16487	1.32213e-12
FBgn0019890	5030	5055	4975	4540	4615	4900	654	678	682	627	653	704	-0.1279	0.365594	-0.0250846	0.963596
FBgn0028920	26	32605	52	42	29	49	36	21	8	15	18	2	-0.515973	NA	-0.223302	0.657876
FBgn0053306	6	3382	10	3	1	9	1	5	6	0	0	0	-0.522831	NA	-0.183407	NA
FBgn0053307	76	35	28	10	16	10	9	6	3	50	8	7	-1.3289	0.00682039	0.374061	0.230551
FBgn0001961	3632	3421	2905	3272	2999	3663	621	675	655	678	711	656	-0.0321028	0.768472	0.063007	0.879727
FBgn0004406	281	208	190	312	268	383	60	56	62	93	98	141	0.455446	0.0284031	0.664805	0.00746528
FBgn0028932	367	368	309	346	340	444	31	39	43	32	43	50	0.0771155	0.704595	0.0869201	0.93541
FBgn0027929	86	33	12	6	23	25	29	16	9	23	15	8	-0.690903	0.252449	-0.075814	0.943463
FBgn0028936	89	46	21	27	26	38	13	2	5	21	8	8	-0.563203	0.306742	0.185652	0.724275
FBgn0028940	609	903	273	339	244	155	322	367	156	260	345	139	-1.01876	0.0155358	-0.0745478	0.94815
FBgn0027348	1354	1204	623	664	345	302	660	507	282	789	771	273	-1.09691	0.00195761	0.111625	0.8999
FBgn0051769	559	267	203	218	242	271	137	125	115	198	162	167	-0.430868	0.272058	0.391015	0.156743
FBgn0028526	864	294	266	107	113	179	251	108	119	300	109	118	-1.52773	6.60732e-05	0.0437352	0.96936
FBgn0003255	52	43	29	35	42	43	2	4	8	2	2	6	-0.0502305	0.93161	-0.0658713	0.929615
FBgn0028542	36	17	10	14	3	12	11	8	3	8	6	4	-0.623186	0.310476	-0.0618472	0.947675
FBgn0028543	4193	3321	2798	1529	1601	2333	840	851	895	938	892	927	-0.929475	1.61398e-10	0.0869381	0.777824
FBgn0028916	434	604	293	323	325	351	111	130	114	108	152	156	-0.399684	0.194987	0.177834	0.719722
FBgn0015791	3607	2823	2917	3332	3022	4155	738	713	863	592	722	778	0.131142	0.310156	-0.142335	0.56151
FBgn0004858	7123	6118	5155	6121	6261	8651	1415	1692	1977	1535	1666	1992	0.156959	0.251855	0.0285945	0.956365
FBgn0020258	73	42	33	34	21	43	16	18	12	23	24	17	-0.496214	0.320995	0.20201	0.772513
FBgn0028530	634	634	734	674	583	685	174	171	197	150	215	190	-0.0815178	0.740921	0.0246521	0.980845
FBgn0005771	3862	3525	3579	4767	5568	5949	1628	1777	1988	1894	2063	2142	0.532697	1.54623e-05	0.171728	0.138878
FBgn0028886	2440	2883	2337	2023	1053	1952	1476	1641	1370	1441	1408	1154	-0.624247	0.00742518	-0.14915	0.651613
FBgn0040228	676	567	605	627	582	675	195	185	199	202	152	200	-0.0027577	0.990455	-0.0556936	0.946407
FBgn0028926	321	280	283	342	283	442	69	88	88	91	120	122	0.220025	0.29448	0.34519	0.291466
FBgn0004837	304	269	225	257	245	347	92	89	78	91	79	113	0.0524863	0.836453	0.0880977	0.918521
FBgn0001978	1777	1584	1529	1874	1647	2193	464	523	606	534	579	578	0.187303	0.0510163	0.0826967	0.828374
FBgn0024183	6619	6862	6068	8024	7472	10063	944	1075	1123	1031	1238	1145	0.344035	5.78217e-05	0.11341	0.622899
FBgn0010422	814	789	711	643	605	782	174	163	180	109	132	143	-0.221804	0.0657236	-0.371271	0.136378
FBgn0000317	3981	4581	5177	7497	7158	7555	1296	1455	1695	1537	1679	1870	0.632586	0.000458216	0.185935	0.182376
FBgn0001981	14	77	4	20	29	19	7	13	3	21	7	4	-0.218038	0.761668	0.10171	0.890182
FBgn0028518	170	520	60	212	120	79	120	132	64	164	159	101	-0.545779	0.360097	0.275913	0.58853
FBgn0001986	792	868	670	842	803	1141	284	302	349	348	377	417	0.213284	0.19618	0.264194	0.167882
FBgn0028507	977	887	842	1058	942	1192	282	353	383	345	351	411	0.203104	0.0621889	0.110963	0.783653
FBgn0051826	1579	1363	1601	1047	995	1005	180	166	153	165	157	141	-0.588599	0.000348057	-0.0924911	0.894041
FBgn0041627	398	328	318	270	243	357	94	102	102	76	70	143	-0.29345	0.123999	-0.0441652	0.968208
FBgn0001990	300	273	219	290	242	326	98	96	109	112	122	102	0.0827763	0.729191	0.120657	0.85825
FBgn0001987	2669	2970	2495	3302	3024	3222	986	1169	1107	1029	1484	1263	0.201758	0.180305	0.191084	0.39617
FBgn0001989	6558	5731	6353	5827	5603	7276	2866	2930	2990	2673	2611	2882	-0.0360163	0.817231	-0.106152	0.542505
FBgn0028863	121	170	164	98	74	89	31	33	30	28	36	42	-0.764939	0.016558	0.0942738	0.929615
FBgn0028949	1	87	0	96	5	0	0	2	0	3	13	2	0.017917	NA	0.222136	0.367885
FBgn0028950	119	4580	22	95	27	21	31	46	27	15	28	19	-0.686599	NA	-0.370588	0.397995
FBgn0051821	396	404	242	176	94	90	149	154	147	102	96	95	-1.3418	6.51074e-05	-0.510815	0.0277018
FBgn0051823	589	417	398	202	179	208	77	98	78	71	53	48	-1.22483	3.40952e-11	-0.382173	0.304349
FBgn0028515	4592	4166	3655	3499	3192	3896	1033	1154	1273	1095	1231	1271	-0.256727	0.000629556	0.0528106	0.872325
FBgn0028897	118	121	75	131	106	147	24	11	22	19	14	14	0.243537	0.467862	-0.108905	0.90829
FBgn0040079	1790	1495	1468	1568	1581	1954	323	369	409	430	421	508	0.0698499	0.589801	0.280227	0.117011
FBgn0028896	6	0	5	7	3	4	1	3	3	3	0	0	0.0948861	0.89367	-0.0604307	NA
FBgn0028895	116	114	123	133	105	128	26	36	36	44	30	45	0.0144828	0.971667	0.166347	0.835929
FBgn0011708	2931	2966	2348	2766	2570	3286	827	865	943	779	799	886	0.0325522	0.806809	-0.0954576	0.689693
FBgn0001086	97	51	8	20	25	24	5	0	4	6	0	3	-0.658212	0.276236	0.00100619	0.999206
FBgn0014092	783	689	615	786	593	895	263	288	314	250	256	268	0.0848067	0.653491	-0.146288	0.661316
FBgn0028506	320	260	238	283	280	356	104	90	108	76	100	128	0.134038	0.530073	-0.00357542	0.99833
FBgn0025678	2371	2722	1918	2002	2041	2407	1006	962	991	873	931	918	-0.145773	0.387944	-0.119214	0.623021
FBgn0001995	1719	1500	1470	2007	1709	2358	565	567	704	667	714	734	0.3329	0.000686871	0.193154	0.290376
FBgn0000250	11924	9915	8719	11851	12176	14097	2021	2435	2001	2371	2813	2239	0.293229	0.00359625	0.184592	0.438867
FBgn0000339	1844	1736	1686	2081	2088	2172	248	286	280	303	294	332	0.239135	0.06464	0.171729	0.564849
FBgn0015338	1153	1155	966	1271	1100	1443	419	492	484	446	547	499	0.184614	0.110527	0.0881833	0.82988
FBgn0028894	338	406	213	324	253	306	79	93	81	75	76	91	-0.12484	0.722523	-0.0542993	0.956365
FBgn0001994	3449	3432	3389	3454	3689	4155	515	514	603	590	532	584	0.10243	0.461464	0.0611822	0.894041
FBgn0002673	116	86	57	81	75	84	32	29	26	31	26	18	-0.105636	0.817523	-0.10636	0.914303
FBgn0020416	13298	11492	8936	12907	15201	10614	2631	3276	3124	3128	3759	3598	0.198881	0.456086	0.205194	0.118014
FBgn0020415	17069	13007	11912	11761	11816	13376	3608	3655	4303	3435	3679	4231	-0.201079	0.129065	-0.0305985	0.933764
FBgn0020414	26227	20953	20512	21871	22934	24099	7168	7739	8857	7403	8075	9165	0.00545167	0.976422	0.048368	0.855394
FBgn0032586	4788	4571	3769	4868	4346	5514	1688	1914	1798	1837	1849	1912	0.135125	0.139396	0.0478955	0.887648
FBgn0032587	4657	4104	3758	3607	4114	4658	1123	1312	1511	1061	1302	1273	-0.043054	0.780354	-0.111784	0.655714
FBgn0028523	197	138	147	167	110	130	43	56	61	43	44	54	-0.243285	0.482363	-0.123253	0.880221
FBgn0001185	1043	1001	1035	1060	1041	1245	205	217	255	162	199	214	0.0820863	0.599646	-0.211052	0.50467
FBgn0051812	269	234	218	206	159	298	25	33	26	30	11	24	-0.163259	0.575003	-0.164175	0.842164
FBgn0032600	2724	3244	3337	3361	3781	4244	877	961	1070	800	971	1106	0.241317	0.223355	-0.020289	0.97137
FBgn0032601	3929	3245	2782	14806	13699	16151	3668	3586	4352	5726	6001	7259	2.1224	4.40207e-121	0.679962	1.70118e-14
FBgn0032603	179	115	82	40	22	53	36	26	25	18	31	20	-1.4577	0.000114255	-0.171019	0.832993
FBgn0040262	25	84	12	29	1	3	4	1	1	3	1	2	-0.676925	0.250081	-0.002077	0.99833
FBgn0040260	1043	2007	664	544	374	535	368	398	332	276	316	287	-1.21186	0.000328643	-0.293172	0.193591
FBgn0004797	1216	1148	1170	984	809	968	252	274	260	207	263	238	-0.382721	0.00566106	-0.139293	0.731503
FBgn0051739	2201	2205	2001	1957	1697	2280	460	531	569	430	456	467	-0.147681	0.160708	-0.192563	0.329229
FBgn0032615	44	100	42	17	7	11	37	21	29	5	1	2	-1.68765	0.000363454	-0.958624	0.000119201
FBgn0032614	16868	15562	15255	2826	2757	3560	3866	3840	4547	2530	2781	3263	-2.40655	6.37443e-259	-0.502545	2.57333e-08
FBgn0032613	34	15	21	14	5	17	5	0	0	5	1	0	-0.644966	0.272071	0.0106527	NA
FBgn0032612	109	75	91	67	67	88	20	25	27	18	16	11	-0.314508	0.374822	-0.293923	0.576987
FBgn0022213	1293	1418	1105	984	898	1077	280	265	318	268	265	316	-0.391045	0.00214922	-0.0247025	0.975268
FBgn0032602	61	46	23	86	77	87	21	23	30	18	14	26	0.793451	0.0519056	-0.166695	0.838882
FBgn0015391	281	245	200	255	184	295	88	92	122	89	70	105	-0.0195025	0.951285	-0.146864	0.82988
FBgn0032596	2543	2091	1954	2115	1828	2369	940	1035	1027	869	906	888	-0.0908237	0.456723	-0.166505	0.320876
FBgn0032595	793	643	540	733	578	897	0	0	0	1	0	0	0.122367	0.554244	0.0111744	NA
FBgn0027779	53996	55526	57426	68703	63644	74641	22233	25058	27039	20870	23801	25424	0.268828	0.0297086	-0.0855958	0.574332
FBgn0062978	8945	8930	10029	10955	9898	10897	2252	2407	2696	2313	2460	2914	0.147203	0.405775	0.0575951	0.842793
FBgn0026150	1449	1859	1227	1340	1068	1311	421	521	415	428	486	445	-0.304593	0.138392	-0.00194432	0.99833
FBgn0032620	152	138	58	102	92	229	16	34	12	24	24	20	0.189249	0.727295	0.0539269	0.966615
FBgn0040985	4798	4001	4467	4091	3669	5015	1433	1377	1504	1618	1482	1682	-0.0950779	0.502544	0.139524	0.470637
FBgn0032633	372	370	275	307	296	300	70	87	87	98	124	128	-0.181859	0.437448	0.41053	0.148431
FBgn0032629	135	111	130	127	136	144	43	36	29	29	52	48	0.0788802	0.822278	0.134426	0.876395
FBgn0020503	29477	27796	28051	28397	29274	34392	10955	12210	11405	10043	11335	10922	0.0740282	0.526176	-0.0992899	0.585877
FBgn0032640	3326	3099	2647	3174	2807	3741	828	823	863	845	879	884	0.0661942	0.51093	0.0475425	0.90707
FBgn0032642	759	715	737	778	582	725	226	247	261	244	243	270	-0.116033	0.575874	0.0385878	0.956039
FBgn0032644	671	620	645	601	503	754	263	296	293	267	280	291	-0.103233	0.585807	-0.0239395	0.975268
FBgn0032652	30	18	9	6	4	10	10	2	1	8	6	4	-0.883678	0.123718	0.062795	0.936847
FBgn0032646	2091	2182	2140	2838	2452	2897	773	790	869	720	824	859	0.312423	0.0162147	-0.0206958	0.96686
FBgn0003187	1311	1221	927	1389	1457	1948	307	351	391	444	526	613	0.430919	0.00243873	0.54234	0.000137784
FBgn0032643	2772	3201	2396	2964	2476	3459	397	502	544	461	452	471	0.0496885	0.78593	-0.0514152	0.928854
FBgn0024689	1309	1378	1319	1587	1487	1706	309	355	368	307	323	334	0.217722	0.110807	-0.0913505	0.832993
FBgn0000183	4037	3964	3853	5223	4787	5550	998	1071	1227	1073	1223	1289	0.35686	0.000210809	0.114555	0.570126
FBgn0032639	25	17	8	2	15	8	4	9	6	3	4	5	-0.470909	0.460539	-0.12248	0.850834
FBgn0011274	7007	6107	6565	8074	7229	9121	2557	2678	2883	2669	2779	2665	0.272243	0.0069419	-0.000464634	0.999206
FBgn0032634	286	226	276	424	324	331	104	96	103	125	120	138	0.405316	0.131175	0.272231	0.440603
FBgn0032656	986	979	852	704	823	1095	205	208	264	204	235	249	-0.140567	0.464897	0.0194647	0.985693
FBgn0000120	128	126	4	42	38	39	8	18	11	20	7	20	-0.556267	0.374028	0.111912	0.897239
FBgn0032665	952	1201	682	476	473	609	301	300	292	339	345	346	-0.853792	3.74849e-05	0.183776	0.513083
FBgn0041184	9211	3134	3090	2735	5349	3527	840	1245	1048	750	1145	959	-0.255836	0.689156	-0.12331	0.779135
FBgn0051785	9	14	7	7	11	5	0	2	0	1	0	0	-0.20008	0.781027	-0.0143924	NA
FBgn0023096	43	61	51	25	54	57	3	7	14	1	9	3	-0.18437	0.747085	-0.137802	0.803438
FBgn0032669	49	37	19	73	38	19	46	36	38	18	14	37	0.230909	0.728462	-0.409668	0.315196
FBgn0032670	192	130	121	183	216	256	77	70	59	61	104	75	0.509009	0.0579821	0.142831	0.854234
FBgn0000636	9103	8356	7384	7437	8603	9170	2569	2742	2982	2148	2496	2520	-0.00250237	0.989427	-0.208571	0.0356741
FBgn0032671	182	218	196	207	185	232	29	28	48	45	38	39	0.0252923	0.939257	0.134777	0.875412
FBgn0032682	1768	1659	1589	2081	1883	2347	549	654	689	469	638	569	0.29513	0.000601325	-0.163649	0.535034
FBgn0032684	2348	2405	2705	1768	1590	1828	405	438	449	322	335	387	-0.5508	0.000382733	-0.29011	0.0876733
FBgn0032685	1243	743	730	393	499	503	202	244	261	138	170	138	-0.917898	6.02786e-05	-0.57016	0.00320229
FBgn0032688	772	827	678	833	788	993	136	124	147	142	106	130	0.162533	0.251924	-0.0853367	0.911726
FBgn0032690	1397	1323	1195	1254	1191	1536	461	483	516	410	498	490	-0.0107049	0.93919	-0.062756	0.886697
FBgn0032694	18529	15394	16499	13870	12701	14683	5428	5930	6696	4428	4629	5125	-0.316131	0.00252666	-0.341052	9.5805e-06
FBgn0032693	29	22	23	8	25	17	0	1	1	0	0	2	-0.385949	0.526941	-0.000742752	NA
FBgn0032691	158	187	179	171	171	198	51	52	67	45	51	52	0.00430145	0.990535	-0.138097	0.859557
FBgn0032689	4480	4443	4319	5049	4460	5135	1700	1752	2033	1644	1708	2092	0.112084	0.384698	-0.0147046	0.977101
FBgn0032683	997	994	1155	1178	1323	1318	308	315	296	293	285	316	0.237832	0.269818	-0.0412394	0.95402
FBgn0032681	474	417	365	478	495	561	96	100	89	100	102	114	0.257804	0.104779	0.11303	0.872511
FBgn0032698	70	35	15	16	12	29	4	5	3	5	3	6	-0.71504	0.208554	0.0344643	0.970352
FBgn0032700	698	580	648	761	693	866	222	221	270	248	309	339	0.228458	0.14195	0.289824	0.203043
FBgn0032701	526	560	418	309	351	440	121	121	92	93	97	100	-0.469679	0.0109951	-0.167006	0.777824
FBgn0032703	496	419	401	513	465	576	81	65	69	71	56	76	0.20596	0.178332	-0.0654089	0.952653
FBgn0032705	205	140	88	152	74	128	15	15	17	14	16	8	-0.261473	0.571335	-0.109352	0.907567
FBgn0032713	3947	3348	2681	1908	1964	2327	976	1043	1057	943	968	1042	-0.698432	1.49923e-09	-0.0598905	0.853346
FBgn0027070	1323	1140	1059	456	465	535	112	128	147	106	93	99	-1.28497	1.73376e-33	-0.301977	0.363574
FBgn0015808	6189	5633	4319	4188	3407	5426	544	606	561	491	573	587	-0.341548	0.0190858	-0.0544549	0.908209
FBgn0032719	11	6	5	18	26	18	0	0	0	2	1	1	0.946204	0.0852389	0.0728433	NA
FBgn0003896	626	500	456	309	311	405	110	147	117	120	133	119	-0.641173	3.03915e-05	-0.0073315	0.995262
FBgn0053120	136	204	60	27	36	37	17	6	12	12	6	5	-1.57359	0.000185772	-0.15237	0.825884
FBgn0032717	3020	3051	2739	2715	2621	4080	393	422	520	348	447	494	0.0452463	0.812127	-0.0499421	0.937222
FBgn0032715	2072	4449	1329	1293	857	1082	577	728	508	449	478	331	-0.98594	0.0378822	-0.443558	0.0555008
FBgn0045852	43	71	6	30	23	14	2	6	4	2	6	2	-0.434455	0.500498	-0.033665	0.96686
FBgn0032706	40	50	37	106	31	13	12	6	13	19	6	13	0.151309	0.834687	0.0872364	0.929615
FBgn0025608	3491	3178	3141	3222	2889	3924	526	597	711	579	677	734	-0.00667306	0.96001	0.109542	0.723065
FBgn0032704	3285	3581	2652	2664	2748	3114	1321	1457	1374	1265	1489	1372	-0.181932	0.205408	-0.0126809	0.985827
FBgn0032702	1354	1277	1381	1432	1413	1626	432	384	447	428	457	515	0.118546	0.453794	0.131316	0.670617
FBgn0005617	1069	1158	977	1015	950	1348	181	208	266	197	213	311	0.00543336	0.979241	0.113183	0.853346
FBgn0015553	156	153	177	222	279	307	35	23	43	21	35	71	0.654507	0.00843886	0.146186	0.868377
FBgn0032724	315	310	302	307	289	349	94	101	104	94	134	130	-0.00710042	0.978361	0.202452	0.66307
FBgn0032728	249	255	253	241	236	280	74	68	74	55	59	50	-0.035371	0.897521	-0.286516	0.519032
FBgn0032730	152	145	189	257	224	193	21	20	23	23	18	38	0.407362	0.225584	0.138756	0.872754
FBgn0032732	587	566	554	711	704	806	84	91	64	73	95	72	0.342045	0.0105432	-0.00228522	0.999206
FBgn0051793	1955	1812	1837	2025	1972	2532	491	523	605	603	676	768	0.179848	0.102453	0.315693	0.024428
FBgn0002022	2088	2214	1892	1843	1813	2216	504	571	555	653	658	690	-0.110324	0.361163	0.278003	0.0545916
FBgn0032748	1384	1449	1179	1335	1261	1588	288	307	339	250	245	293	0.0270266	0.85962	-0.225596	0.346156
FBgn0032750	163	184	138	201	189	235	33	26	27	25	38	43	0.319623	0.179593	0.15652	0.850834
FBgn0000075	1396	1134	988	991	775	1512	425	445	501	343	421	478	-0.14685	0.558332	-0.137881	0.655529
FBgn0002036	1021	1000	918	1060	1009	1209	301	264	306	303	293	368	0.123689	0.307366	0.124929	0.765306
FBgn0010300	934	668	570	527	409	605	81	136	124	110	131	105	-0.503642	0.011272	0.022219	0.98694
FBgn0002031	7030	6532	5154	6307	5554	8470	2070	2213	2402	2254	2423	2513	0.0796552	0.609738	0.100744	0.506936
FBgn0000422	1577	1164	1330	1775	1245	750	291	306	374	311	346	418	-0.0914918	0.840508	0.130054	0.723627
FBgn0032753	12	6	11	15	19	22	4	1	7	3	2	2	0.602081	0.302654	-0.0857693	0.877322
FBgn0002021	1241	1151	986	1245	1078	1515	259	297	326	294	263	362	0.146731	0.233128	0.0511238	0.94086
FBgn0032744	702	643	698	880	775	864	212	276	246	258	267	295	0.264776	0.11952	0.140856	0.71895
FBgn0051800	729	651	589	623	520	899	253	306	275	253	271	303	0.00377927	0.989427	-0.0155432	0.98694
FBgn0001202	2096	1743	1745	1875	1790	2295	242	245	286	243	278	303	0.0595549	0.633176	0.0798176	0.87639
FBgn0046302	749	4410	288	733	473	260	540	617	296	495	552	268	-0.71105	0.226037	-0.0673138	0.955499
FBgn0032733	1	122	0	1	1	1	0	0	0	0	0	0	-0.75707	NA	NA	NA
FBgn0032731	1716	1293	1239	1910	1890	1780	313	364	318	363	430	426	0.373416	0.0346264	0.262181	0.205875
FBgn0032729	5634	4915	4018	5417	4966	7340	1578	1608	1590	1594	1757	1806	0.243397	0.059401	0.100834	0.626483
FBgn0015772	4335	4615	4428	4215	4694	5083	1083	1189	1402	1120	1257	1412	0.0308398	0.872022	0.0407099	0.925321
FBgn0032727	2522	2740	1943	1450	1335	1639	856	826	917	784	693	879	-0.719163	7.46003e-09	-0.13696	0.595664
FBgn0032726	611	2296	224	106	63	66	85	65	63	72	47	46	-1.69474	0.00118268	-0.237418	0.677027
FBgn0032725	1330	1200	1216	1061	847	1388	355	411	362	327	397	416	-0.22944	0.167937	0.00646439	0.994447
FBgn0032723	864	1082	1059	967	924	1209	249	312	349	239	346	350	-0.00445341	0.98801	0.0313941	0.968208
FBgn0010309	312	272	308	337	397	350	37	50	86	54	53	42	0.247552	0.347332	-0.116328	0.898465
FBgn0015380	227	268	178	241	202	284	68	46	72	62	52	68	0.0730724	0.812166	-0.0240594	0.98694
FBgn0032770	85	156	32	36	30	25	103	75	40	59	66	39	-1.10697	0.0275915	-0.237806	0.691954
FBgn0032772	73	39	43	11	30	18	4	5	5	6	7	15	-0.998333	0.0452566	0.216124	0.656821
FBgn0051798	63	62	84	59	52	83	9	31	34	7	20	20	-0.148082	0.754256	-0.227419	0.694699
FBgn0032779	874	938	666	876	612	808	318	304	313	371	484	397	-0.132572	0.572318	0.373985	0.0486525
FBgn0032781	1256	1176	870	927	770	1313	239	257	260	255	265	268	-0.170745	0.42099	0.0522333	0.936541
FBgn0032782	3575	3298	3064	2648	2173	3062	956	1063	1380	1068	1037	1371	-0.369254	4.89147e-05	0.0308534	0.960387
FBgn0032783	15409	11665	10626	12212	10326	15977	3955	5037	5115	3931	4831	4922	-0.00534377	0.979876	-0.0438488	0.908464
FBgn0032775	6735	4068	3815	4134	2892	5436	905	1475	1578	804	1361	1396	-0.253985	0.337829	-0.13182	0.803438
FBgn0032774	12531	8197	7093	4452	4305	5863	2817	2833	2877	3103	3150	3178	-0.921989	3.47068e-08	0.137585	0.361195
FBgn0032773	1158	627	394	115	213	239	479	147	190	470	187	176	-1.66692	1.57042e-06	0.00627999	0.996482
FBgn0024245	243	192	207	235	245	313	85	84	105	96	97	145	0.259456	0.249131	0.22911	0.623509
FBgn0010097	65	25	1	21	2	8	1	0	2	0	0	0	-0.518341	0.387764	-0.0425036	NA
FBgn0003346	1255	1168	948	1202	1112	1606	166	202	205	203	227	241	0.178168	0.209929	0.200137	0.527528
FBgn0032785	4056	4033	3734	6887	6849	8040	539	700	569	669	832	682	0.842736	2.56654e-28	0.245198	0.282332
FBgn0032791	322	278	256	326	269	427	21	38	37	17	34	38	0.207214	0.334736	-0.0591144	0.961093
FBgn0002044	4343	4771	4569	4834	4705	6075	672	750	790	559	694	773	0.144754	0.306048	-0.125602	0.641112
FBgn0040268	440	450	346	269	283	381	44	49	65	37	57	35	-0.428555	0.0198168	-0.178896	0.805618
FBgn0032798	754	566	532	473	497	509	80	97	103	102	100	110	-0.330949	0.0779075	0.126039	0.850834
FBgn0032800	805	742	707	265	222	308	118	124	139	57	93	87	-1.51328	3.71553e-34	-0.53977	0.0343088
FBgn0053116	443	522	399	439	335	398	76	95	101	103	96	82	-0.238425	0.304594	0.0427919	0.96686
FBgn0032803	26	16	12	56	30	45	5	7	6	6	6	5	0.960303	0.0434124	-0.0165492	0.989258
FBgn0041180	51887	52836	47994	64155	63349	67743	7530	8681	9157	8894	10264	10642	0.324277	0.00151353	0.224633	0.0104433
FBgn0032810	32	33	57	43	53	23	17	7	5	17	4	4	-0.0347795	0.961934	-0.042727	0.96686
FBgn0032814	434	409	406	425	393	505	111	103	119	163	154	153	0.0449052	0.821883	0.414158	0.0965501
FBgn0032813	232	209	194	119	103	149	95	94	117	34	36	66	-0.779821	0.000131689	-0.817056	0.00123942
FBgn0032811	380	296	272	221	241	371	52	62	73	35	72	92	-0.217101	0.414582	0.0467084	0.968208
FBgn0032805	445	443	305	562	585	360	122	148	148	74	121	87	0.320365	0.361805	-0.445449	0.11174
FBgn0032801	1280	1235	790	403	323	373	264	288	276	244	296	251	-1.53995	8.65846e-17	-0.0614364	0.92563
FBgn0032799	783	798	664	806	711	896	155	155	174	130	182	174	0.0709765	0.643386	-0.000652272	0.999206
FBgn0032797	50	42	38	34	22	22	8	2	9	0	0	8	-0.609917	0.189887	-0.119061	0.77379
FBgn0032796	709	668	666	735	638	684	156	168	213	203	176	235	-0.0167157	0.943557	0.167017	0.692383
FBgn0032793	274	221	243	197	200	265	62	65	57	52	52	66	-0.188344	0.428537	-0.0876638	0.929615
FBgn0032790	450	441	466	599	459	573	173	175	195	149	149	190	0.221479	0.289357	-0.137998	0.77695
FBgn0032787	540	600	386	452	427	508	47	52	48	59	46	57	-0.156254	0.500189	0.0938981	0.924903
FBgn0024230	666	641	763	848	767	855	159	154	157	128	145	167	0.210658	0.325152	-0.0888578	0.891449
FBgn0032816	309	297	306	350	257	401	17	12	15	7	11	13	0.0941543	0.715341	-0.180937	0.796717
FBgn0032819	240	230	213	204	179	229	49	50	58	32	50	39	-0.186806	0.392089	-0.245704	0.658207
FBgn0032822	133	149	129	102	90	122	56	55	70	53	37	43	-0.403765	0.138342	-0.290019	0.549357
FBgn0032833	37588	32118	36466	40906	35250	44176	4221	4477	5189	4445	4899	5676	0.141219	0.300865	0.106007	0.544894
FBgn0032835	1005	140	108	63	300	149	50	11	6	41	18	5	-0.487907	0.434203	-0.0181121	0.988445
FBgn0032836	936	358	213	109	149	307	471	178	156	693	251	265	-1.11738	0.0129693	0.147912	0.835585
FBgn0014000	209	65	73	29	22	50	126	42	42	86	35	46	-1.35164	0.00311664	-0.15605	0.852024
FBgn0032834	19	9	6	3	11	10	3	4	2	10	4	1	-0.249859	0.72168	0.0969227	0.869724
FBgn0004811	411	337	272	312	301	389	109	112	114	101	127	105	-0.0506099	0.840633	-0.00946155	0.994447
FBgn0032821	2339	2140	2062	2336	2542	2687	524	557	610	496	485	627	0.181431	0.162757	-0.0723391	0.868961
FBgn0032820	1415	1228	989	381	273	392	500	391	355	362	218	183	-1.77755	4.53166e-33	-0.52082	0.0650078
FBgn0032818	516	520	425	344	318	455	110	117	94	89	84	73	-0.416614	0.00808372	-0.293814	0.460327
FBgn0032817	2052	2159	2527	2180	1994	2372	306	365	441	341	395	436	-0.0840489	0.710204	0.0694644	0.89501
FBgn0019686	681	463	426	384	356	411	45	21	44	43	45	40	-0.447339	0.030971	0.121184	0.894753
FBgn0045064	325	290	234	273	277	357	88	70	85	109	72	111	0.0633464	0.794951	0.19092	0.748766
FBgn0004374	348	258	333	309	359	262	25	33	26	38	43	34	-0.0221874	0.957765	0.260776	0.646492
FBgn0032848	65	30	30	32	26	40	1	4	5	5	2	5	-0.292233	0.590603	0.0379592	0.965727
FBgn0032850	72	511	38	89	84	45	8	9	5	19	17	18	-0.823559	0.159041	0.433573	0.230357
FBgn0032849	466	542	417	517	451	533	99	114	102	79	103	94	0.0436949	0.856063	-0.155805	0.792704
FBgn0032845	2096	1644	1877	1794	1738	1835	266	318	305	296	298	325	-0.0895294	0.632258	0.0420784	0.949434
FBgn0032843	43	48	47	30	45	36	17	16	20	15	16	15	-0.280437	0.571119	-0.0866255	0.938003
FBgn0003978	292	271	243	272	209	339	47	46	46	41	49	66	-0.0176631	0.951285	0.100811	0.914281
FBgn0014127	312	246	290	404	334	425	53	66	102	79	98	106	0.406387	0.0408815	0.263225	0.579644
FBgn0003475	2718	3152	2751	2259	2282	2702	498	535	535	470	495	562	-0.283842	0.0364019	-0.0410878	0.93867
FBgn0015803	2940	2597	2466	2439	2404	2901	516	575	571	579	609	610	-0.07805	0.425805	0.105639	0.713043
FBgn0032857	568	530	468	407	292	368	80	101	97	73	65	72	-0.56433	0.00157476	-0.308065	0.417836
FBgn0011638	2445	2450	1814	2322	2101	3125	213	252	166	193	224	203	0.129904	0.42295	-0.0294015	0.97579
FBgn0032870	451	381	418	572	598	596	74	62	68	87	72	93	0.460394	0.0101582	0.221035	0.668937
FBgn0032871	89	105	74	87	49	95	8	27	16	13	20	24	-0.231101	0.583631	0.0585996	0.959848
FBgn0032873	600	602	544	573	557	721	84	80	96	63	94	94	0.0462943	0.791268	-0.0449782	0.96686
FBgn0032877	72	77	48	62	51	60	18	24	17	23	21	29	-0.184252	0.673189	0.143263	0.870359
FBgn0032880	6073	5832	5532	5377	5183	6544	564	706	772	697	754	834	-0.0640452	0.487586	0.153525	0.498921
FBgn0032879	55	50	40	26	27	24	4	7	5	5	5	6	-0.777063	0.0605186	-0.000419195	0.999206
FBgn0014859	511	610	463	1054	1311	978	77	115	59	147	231	204	1.0137	7.10159e-06	0.872743	0.000213879
FBgn0032876	1452	1285	1339	1659	1447	1859	217	268	294	246	236	270	0.245444	0.0311575	-0.0434872	0.95402
FBgn0051678	1336	1261	1273	1352	1365	1661	307	257	335	286	294	360	0.139749	0.280114	0.0516756	0.940581
FBgn0032869	16	8	10	84	96	60	0	2	2	59	67	29	2.16186	1.91133e-07	1.47967	5.54361e-10
FBgn0032882	1603	1388	1183	1117	1176	1528	300	312	338	213	255	271	-0.15673	0.283848	-0.33429	0.0767982
FBgn0011202	10508	11686	10740	16117	15735	14075	2211	2821	2631	2811	3419	3116	0.447637	0.00924743	0.272371	0.0348502
FBgn0000251	839	1031	606	920	701	805	288	372	278	384	491	305	-0.0455327	0.890129	0.275074	0.416391
FBgn0032886	1756	1405	1304	1380	1672	2030	244	225	306	327	317	423	0.153882	0.404965	0.406059	0.0385022
FBgn0032889	2247	2477	1702	1582	1288	1562	1111	937	904	1234	1101	1034	-0.547449	0.000370916	0.167698	0.611952
FBgn0051673	415	336	238	1423	1338	1828	106	152	145	428	471	510	2.12397	5.89025e-41	1.61166	1.01909e-29
FBgn0051674	618	640	488	467	478	572	171	189	207	316	320	350	-0.227067	0.173444	0.721071	1.20181e-06
FBgn0051676	8009	6371	7711	7230	6764	7004	2083	2019	2757	2174	1996	2553	-0.098018	0.616311	-0.026085	0.966667
FBgn0032895	47	58	26	178	309	499	13	17	11	69	114	112	2.39303	2.03157e-11	1.6797	4.97387e-13
FBgn0032897	85343	56932	44243	31648	28272	45080	20926	20677	24914	11693	11735	13991	-0.824015	2.07403e-05	-0.807812	2.71795e-24
FBgn0032899	5031	4005	4449	3111	3064	3445	1414	1433	1555	1262	1542	1622	-0.509327	1.14151e-05	0.000726556	0.999206
FBgn0051675	336	232	182	259	207	255	103	104	121	139	105	107	-0.0657573	0.853483	0.0828275	0.924116
FBgn0032900	1886	1674	1282	2016	2581	2964	271	226	249	323	355	351	0.603255	0.000309689	0.408786	0.0282099
FBgn0032908	70	114	101	30	13	18	12	8	11	1	4	2	-1.78799	1.24841e-05	-0.394964	0.174467
FBgn0032906	321	269	236	216	210	259	74	90	91	79	88	88	-0.289018	0.148093	-0.000525475	0.999206
FBgn0028986	47	65	70	29	37	84	17	13	17	15	14	20	-0.292134	0.59539	0.0207945	0.988495
FBgn0032891	144	121	144	115	131	238	24	25	40	56	73	62	0.160472	0.693231	0.69778	0.0138587
FBgn0032883	655	707	582	700	606	830	154	142	144	134	138	164	0.0961814	0.571508	-0.0189083	0.98694
FBgn0032881	2030	1749	1580	1576	1421	2090	287	347	380	299	310	335	-0.112498	0.413275	-0.0933488	0.838086
FBgn0010395	527	810	598	383	395	326	163	174	142	98	116	88	-0.772899	0.00368063	-0.534785	0.0284775
FBgn0032911	530	361	407	449	495	534	74	60	101	81	84	79	0.158913	0.504166	0.0437963	0.96686
FBgn0032913	35	75	32	39	18	52	24	21	25	40	20	39	-0.32659	0.579796	0.25019	0.671705
FBgn0032919	1567	1375	1206	1309	1307	1926	205	289	237	239	317	232	0.0891008	0.605188	0.0926214	0.886427
FBgn0032923	1839	1934	1336	1474	1514	2147	354	375	355	376	422	418	-0.0281734	0.9064	0.14818	0.613405
FBgn0032925	1036	1019	833	1092	991	1390	161	165	169	152	160	157	0.226312	0.0706356	-0.0694742	0.923772
FBgn0010100	60955	64145	51697	54908	52276	71060	8714	8987	10518	8368	8724	10270	-0.0262138	0.846978	-0.0464229	0.871705
FBgn0051627	21	25	17	31	27	29	3	5	4	5	4	7	0.348852	0.51093	0.0715865	0.931273
FBgn0026255	290	294	220	121	176	139	18	27	39	35	23	26	-0.826109	0.00250665	0.0114075	0.994447
FBgn0026577	2424	2824	3027	3082	3127	3976	492	535	627	489	537	552	0.242508	0.209048	-0.0636218	0.87699
FBgn0032938	1981	2322	1862	2428	2419	2897	216	216	248	237	290	312	0.290148	0.0306646	0.26654	0.258692
FBgn0051626	102	110	80	94	72	139	14	32	23	32	32	40	0.0109111	0.981655	0.305074	0.555039
FBgn0032935	2568	2544	2765	2448	2531	2600	319	322	403	321	264	351	-0.0856686	0.659189	-0.139769	0.722107
FBgn0032934	344	341	380	681	797	893	74	83	68	146	128	141	1.07944	4.29284e-10	0.695365	0.00200765
FBgn0000239	3607	3363	3118	3435	3240	3751	352	389	417	316	322	366	0.0184076	0.877858	-0.192764	0.402781
FBgn0032922	496	452	417	549	486	706	45	54	60	63	54	91	0.30554	0.0383848	0.262487	0.607107
FBgn0023388	2048	2153	1891	2126	1926	2703	210	183	239	209	208	276	0.10565	0.413953	0.109719	0.844446
FBgn0032910	18660	17323	18691	24296	27784	28197	2478	2760	3117	3145	3185	3825	0.515542	0.000131689	0.270488	0.00882783
FBgn0032943	341	284	268	3854	4011	4516	97	115	80	278	391	388	3.71857	1.8279e-281	1.52931	3.32713e-18
FBgn0023090	17	11	27	186	213	170	3	3	4	1	2	5	2.76122	1.29036e-14	-0.0402755	0.956365
FBgn0032945	358	1310	296	273	238	183	134	126	74	200	148	87	-0.932	0.0931128	0.240879	0.674051
FBgn0032946	50944	43923	44141	42748	60375	74728	6264	6104	10390	5641	5080	8667	0.306997	0.119613	-0.162389	0.822283
FBgn0032940	2306	2346	2177	2251	2377	2292	362	350	358	339	327	373	-0.00353713	0.987946	-0.0439993	0.944488
FBgn0032956	2268	2345	2246	2563	2339	2734	214	214	213	213	211	241	0.119248	0.372234	0.0418883	0.955499
FBgn0051619	166	152	230	248	223	225	16	22	24	36	36	39	0.279199	0.427155	0.462868	0.212734
FBgn0032961	2930	2820	2510	2867	2622	3268	170	201	202	177	224	212	0.0515075	0.5827	0.082747	0.89032
FBgn0003866	122	182	82	118	85	131	27	13	21	21	19	20	-0.211961	0.632567	-0.0145313	0.992433
FBgn0051612	200	222	219	136	113	169	34	46	38	30	38	40	-0.63179	0.00742518	-0.0820588	0.940382
FBgn0032973	22	8	13	90	66	132	2	1	1	6	6	5	2.13148	8.3886e-08	0.248108	0.418264
FBgn0032981	11	226	0	29	15	27	1	0	1	3	7	9	-0.293497	0.5592	0.294379	0.234196
FBgn0032986	1875	1830	1820	1833	1738	2351	270	292	321	277	297	327	0.0566194	0.695674	0.024294	0.972926
FBgn0032988	1258	1157	1146	1280	1176	1503	94	100	124	120	95	120	0.115519	0.323683	0.0630409	0.946269
FBgn0032979	2126	2420	2489	3051	2774	3220	306	312	292	280	346	347	0.315107	0.0573337	0.0790313	0.87699
FBgn0010473	32	20	6	13	12	33	1	0	0	1	0	0	-0.0213169	0.979241	-3.5642e-05	NA
FBgn0003386	1053	1078	916	1097	1006	834	362	392	388	317	332	351	-0.0601559	0.835532	-0.180709	0.460225
FBgn0010453	70	61	33	69	84	68	26	28	21	44	53	23	0.370324	0.413989	0.339591	0.471496
FBgn0003141	534	440	497	523	472	536	181	204	175	170	173	181	0.0263779	0.914539	-0.0873155	0.88754
FBgn0005278	4515	4029	3254	3133	3164	4221	348	357	378	343	319	389	-0.194917	0.121231	-0.0433198	0.944488
FBgn0032388	2080	2093	1888	1648	1470	2037	511	505	664	479	487	522	-0.271561	0.00700147	-0.160951	0.529239
FBgn0020429	163	141	117	45	47	32	20	38	26	27	22	27	-1.56362	7.06934e-07	-0.0716693	0.953246
FBgn0032699	3362	2673	2527	3340	3380	4135	843	867	946	1097	1047	1209	0.311264	0.00344956	0.319668	0.00531288
FBgn0031883	5989	5460	4737	4479	4378	5815	1273	1277	1364	1224	1251	1362	-0.174936	0.0531076	-0.0314626	0.939296
FBgn0031835	4456	4581	4060	6244	5848	5686	1492	1672	1672	1769	1799	1930	0.413112	0.00351471	0.177398	0.140146
FBgn0000286	2592	2408	2368	1757	2265	2413	565	644	759	504	607	644	-0.220388	0.207313	-0.155826	0.519032
FBgn0028425	620	560	386	415	495	570	110	110	124	137	159	117	-0.0973748	0.717633	0.215251	0.628207
FBgn0027780	457	479	436	428	467	512	104	164	169	119	186	155	0.0048422	0.984744	0.0606339	0.949434
FBgn0032202	1733	1193	1474	1184	1117	1264	498	467	590	530	551	700	-0.322407	0.0745716	0.175808	0.490325
FBgn0031450	2054	2047	1964	1959	1952	1952	577	624	668	510	551	578	-0.0724908	0.685644	-0.182	0.307128
FBgn0051720	891	1174	1018	314	320	133	210	201	221	202	181	196	-1.72222	4.54748e-07	-0.11157	0.835748
FBgn0032120	1341	1471	1312	1155	1068	1412	472	487	588	387	459	493	-0.219948	0.0970854	-0.19692	0.356599
FBgn0041723	40	39	22	34	15	26	0	0	0	2	1	0	-0.340937	0.545115	0.0450309	NA
FBgn0003016	2364	2027	2242	3055	3065	3903	646	693	1004	661	809	1046	0.548822	8.80689e-07	0.0892282	0.871705
FBgn0026379	910	876	859	984	1056	1114	183	166	213	167	198	203	0.221465	0.14397	0.0100442	0.992354
FBgn0032455	1707	1744	1731	1763	1712	1918	637	689	791	570	604	750	0.0236974	0.897521	-0.133513	0.610471
FBgn0032001	2080	1673	1506	1548	1573	2295	631	621	678	717	677	789	0.00471034	0.983704	0.164769	0.418066
FBgn0031548	925	713	570	722	858	874	300	322	361	314	399	383	0.136418	0.571508	0.141013	0.66307
FBgn0032907	76	56	53	117	105	131	25	45	46	48	40	38	0.836602	0.00283876	0.0799968	0.943463
FBgn0031813	2050	5479	1651	2133	1539	1888	732	857	830	813	905	790	-0.551022	0.310476	0.04995	0.91522
FBgn0020445	3507	3614	2641	2570	2478	3264	665	711	794	598	788	668	-0.26013	0.0431774	-0.0750859	0.859176
FBgn0001991	2357	2445	2338	2770	2427	2480	795	870	859	802	888	980	0.0771911	0.697363	0.0718665	0.825153
FBgn0032456	7146	8258	5956	5803	6318	8179	1021	1156	1117	941	1118	1090	-0.107561	0.549	-0.0663519	0.843569
FBgn0031644	6	11	12	17	20	19	2	2	0	2	1	3	0.588366	0.318345	0.0351797	NA
FBgn0031645	36422	32784	34019	34551	36470	39416	13880	15109	13444	9233	10029	9424	0.0673287	0.629464	-0.546608	1.86642e-08
FBgn0031650	50	21	30	29	16	40	4	10	10	5	10	10	-0.218616	0.72311	0.0149941	0.992027
FBgn0032859	2109	2385	1666	2082	1778	2183	598	638	543	538	602	576	-0.0537888	0.787525	-0.0548645	0.918063
FBgn0032864	2624	2281	2174	1795	1658	1867	191	226	235	185	240	237	-0.43366	9.39206e-06	0.016207	0.98694
FBgn0032858	314	322	299	324	282	353	53	70	71	58	50	81	0.00102474	0.997027	-0.02908	0.984907
FBgn0031688	232	157	129	61	57	52	51	60	48	27	53	21	-1.44912	1.1808e-06	-0.35784	0.426823
FBgn0031692	804	526	453	608	435	500	273	259	241	318	306	257	-0.203913	0.491956	0.16208	0.698874
FBgn0031690	12	7	7	16	6	8	1	0	0	2	1	0	0.107883	0.889247	0.0351002	NA
FBgn0053196	21654	24102	31421	33575	36200	38883	6073	7796	9243	7083	9173	11122	0.42745	0.054783	0.222702	0.29566
FBgn0032949	16386	14345	15304	15859	14835	17702	2417	2627	3131	2468	2783	3015	0.037813	0.775662	0.0145125	0.97579
FBgn0029174	2592	2312	2283	2269	2005	2810	871	1036	1052	806	890	942	-0.0605197	0.623309	-0.160517	0.336539
FBgn0032153	90	80	66	76	68	94	23	28	29	37	40	49	-0.0188884	0.965941	0.386771	0.347382
FBgn0010520	290	229	216	232	217	346	112	98	99	118	118	125	0.0681369	0.817064	0.175445	0.731823
FBgn0024285	1559	1468	1372	1733	1631	2065	566	668	701	757	761	825	0.266961	0.00166295	0.262741	0.0585378
FBgn0040064	8013	7057	6659	6435	5202	7723	2610	2649	2737	3039	3119	2894	-0.204908	0.0589311	0.171502	0.255814
FBgn0032160	1880	1817	1591	1777	1341	1821	551	538	631	510	567	632	-0.130643	0.374028	-0.0131907	0.98694
FBgn0032161	473	396	378	500	444	539	154	171	186	187	200	208	0.217344	0.175833	0.192252	0.578419
FBgn0032162	1628	1572	1480	1806	1599	2079	615	725	664	647	875	757	0.190662	0.0507399	0.167086	0.518918
FBgn0025700	2166	2658	2246	2609	2365	2690	1008	1022	993	940	971	931	0.0810898	0.674771	-0.0875818	0.786589
FBgn0032156	20110	17498	17003	15902	17686	19641	5063	5383	5758	5213	5182	5976	-0.0639299	0.632841	0.0114691	0.976574
FBgn0004867	40377	39211	25557	32130	29175	44043	12533	12999	12416	14793	15031	14723	-0.0295347	0.901679	0.220253	0.0580387
FBgn0032154	254	220	220	192	173	187	94	74	83	72	76	98	-0.34257	0.125171	-0.0318516	0.978733
FBgn0041150	3213	2540	2256	4916	7495	8386	1287	1667	1784	2485	2871	3119	1.30026	2.70926e-12	0.799734	1.40581e-15
FBgn0031646	20	18	18	39	37	52	5	10	8	14	3	9	0.943833	0.0253676	0.0450479	0.966726
FBgn0015000	997	914	777	1109	930	1085	281	327	326	332	345	382	0.189722	0.199922	0.164514	0.555039
FBgn0031655	234	196	181	202	158	191	53	43	61	38	55	65	-0.167241	0.525112	-0.00141903	0.999206
FBgn0031657	332	274	207	270	243	370	88	136	144	128	124	150	0.0826934	0.777472	0.106407	0.877322
FBgn0031662	1487	1299	1172	1665	1575	1985	519	567	599	584	656	740	0.367063	2.7043e-05	0.215384	0.194315
FBgn0031651	1584	1455	1484	1733	1456	1683	479	542	605	474	508	523	0.0755732	0.648204	-0.104542	0.731823
FBgn0031654	67	240	2	0	2	22	18	23	4	14	23	0	-0.48246	0.296488	-0.0492731	0.956365
FBgn0031653	86	35001	44	67	59	82	50	46	5	24	36	6	-0.553568	NA	-0.16557	0.800925
FBgn0031652	510	472	488	389	383	466	188	175	202	171	194	208	-0.278391	0.0813382	0.0127618	0.989792
FBgn0015834	5915	5026	4709	4604	4056	5184	1504	1262	1528	1419	1262	1455	-0.206381	0.0130082	-0.0538628	0.908464
FBgn0031661	743	697	594	720	617	740	265	250	282	268	292	247	0.00292453	0.989027	0.016125	0.98694
FBgn0031663	436	347	289	303	292	387	111	116	126	107	134	127	-0.149589	0.501286	0.0465382	0.958622
FBgn0031664	433	403	397	549	424	512	131	114	150	121	124	137	0.231067	0.236999	-0.0421872	0.965727
FBgn0031659	843	888	837	871	720	890	342	319	407	278	296	373	-0.0840711	0.64297	-0.161694	0.627979
FBgn0031660	4795	4267	3235	3122	2689	4365	1372	1389	1571	1231	1265	1425	-0.305414	0.0619756	-0.141914	0.353789
FBgn0051961	451	459	490	554	468	506	176	177	162	150	154	193	0.0906238	0.721378	-0.0529774	0.949434
FBgn0053509	22	19	5	68	74	32	8	7	5	28	10	23	1.28302	0.0125128	0.487477	0.130098
FBgn0053511	8	11	3	26	16	4	20	8	3	5	5	5	0.509987	0.417853	-0.213233	0.640175
FBgn0053532	107	498	36	159	293	277	23	22	14	28	35	47	0.0806827	0.918019	0.441893	0.252902
FBgn0053526	5939	5924	5648	5189	5858	7754	1043	1082	1157	960	1075	1168	0.0576766	0.744528	-0.0388701	0.919727
FBgn0032789	6	29	0	48	6	117	6	30	8	13	35	5	0.698156	0.219671	0.0661476	0.946407
FBgn0010263	2317	1724	1735	1379	1075	1127	281	286	318	350	287	370	-0.683	0.000104125	0.166592	0.622421
FBgn0001301	2027	1954	1933	992	818	1269	514	490	848	448	454	662	-0.973877	5.69706e-16	-0.206007	0.594
FBgn0031689	416	233	160	61	53	44	159	74	76	76	61	70	-1.99661	6.46931e-09	-0.370746	0.372814
FBgn0003231	15872	14206	14522	14589	14119	14153	1864	1839	2260	2019	2088	2495	-0.0790087	0.624148	0.137851	0.443241
FBgn0028572	2288	2266	2496	2682	2186	2904	936	998	1193	1069	1162	1295	0.0942997	0.603512	0.164592	0.319161
FBgn0023416	36	41	32	47	94	76	4	4	3	2	4	5	0.802807	0.0623247	-0.0037103	0.998186
FBgn0028841	220	106	89	329	333	207	57	57	37	51	55	45	0.93221	0.017484	-0.00632872	0.996482
FBgn0000053	3172	2720	2708	1436	1202	2014	1172	996	1230	1093	888	919	-0.918092	4.21973e-12	-0.205605	0.415733
FBgn0010382	236	120	39	99	64	115	15	12	7	17	20	9	-0.369236	0.51912	0.138458	0.864402
FBgn0015546	702	482	443	315	322	293	195	172	262	180	145	204	-0.772271	0.000496778	-0.205402	0.627215
FBgn0032117	172	174	190	328	406	407	87	67	88	143	136	133	1.00595	3.1984e-06	0.605618	0.0105179
FBgn0005677	1077	759	738	943	750	1023	225	231	306	231	228	357	0.0491311	0.832366	0.0787771	0.909128
FBgn0000721	6380	5956	4940	3666	3645	4143	1361	1301	1361	1520	1538	1514	-0.612252	5.85714e-13	0.173364	0.296369
FBgn0031649	652	474	418	468	426	504	189	221	182	269	283	276	-0.157233	0.471985	0.422775	0.033673
FBgn0032668	3	16	8	23	24	25	7	3	10	3	3	9	0.810072	0.161152	-0.0782341	0.922806
FBgn0031474	8613	8433	6024	4618	3312	5073	1121	1563	1897	1182	1441	1876	-0.841218	5.07866e-09	-0.0238358	0.97579
FBgn0051721	181	414	128	163	167	150	103	122	75	107	123	87	-0.491845	0.297273	0.0533461	0.961039
FBgn0032666	1110	819	891	1000	776	900	135	169	188	148	180	158	-0.0964158	0.671317	-0.0122464	0.992027
FBgn0031530	159	379	148	159	138	110	82	104	82	75	132	75	-0.626468	0.162757	0.0488431	0.96686
FBgn0032957	576	520	549	607	621	724	113	85	122	134	112	157	0.208662	0.19303	0.257933	0.527559
FBgn0031294	3306	3854	3582	884	663	904	807	707	838	511	487	529	-2.12447	1.40078e-51	-0.584387	4.517e-06
FBgn0031536	1079	973	966	1207	1059	1217	338	333	475	396	477	474	0.175222	0.205021	0.212437	0.422649
FBgn0015777	4597	4197	3842	3142	2882	3787	1079	1201	1183	931	1105	1073	-0.398081	6.78974e-10	-0.153141	0.369905
FBgn0043002	248	185	191	201	171	279	26	26	47	32	24	37	0.0173748	0.95931	-0.043646	0.973019
FBgn0002887	237	257	228	288	213	312	75	110	113	108	101	120	0.124615	0.629936	0.115904	0.871824
FBgn0053640	1	7	5	5	11	8	0	1	0	2	1	1	0.345637	0.599051	0.0609198	NA
FBgn0000153	219	213	145	129	139	148	37	31	43	40	28	40	-0.462191	0.0776292	-0.0227456	0.98798
FBgn0015609	103	86	86	65	62	58	10	10	8	4	13	8	-0.537069	0.105625	-0.0478209	0.966667
FBgn0002524	2839	2912	2591	2347	2367	2533	623	690	705	632	681	688	-0.227472	0.0584614	-0.0134645	0.985064
FBgn0011676	14	22	4	23	16	33	0	1	0	0	0	2	0.496114	0.420955	0.0130115	NA
FBgn0031403	60	28	47	61	47	48	17	13	16	17	21	18	0.156427	0.779417	0.118397	0.898028
FBgn0040233	3240	3426	3370	3845	3735	4143	694	697	775	741	739	818	0.187575	0.182828	0.0789122	0.803438
FBgn0052831	355	262	239	269	282	378	25	29	25	33	25	44	0.0845751	0.758353	0.195042	0.788048
FBgn0260439	11470	11206	11267	13261	12605	14678	2676	2846	3320	2768	2898	3340	0.219914	0.0331832	0.0238683	0.95402
FBgn0014857	5075	4353	3669	3889	3436	4351	572	546	555	464	490	573	-0.190319	0.0734105	-0.131395	0.650922
FBgn0005672	1978	1615	1703	1535	1663	1600	152	150	179	223	246	275	-0.158772	0.377308	0.552076	0.00192143
FBgn0032077	164	154	156	290	297	392	66	67	72	141	162	153	0.97139	6.31403e-08	0.932093	2.72237e-06
FBgn0032076	337	943	166	120	72	123	71	42	49	67	62	24	-1.66425	0.000185091	-0.0392896	0.97579
FBgn0004507	21288	20469	19044	17677	17780	20584	5851	5283	6031	5693	5366	5869	-0.147862	0.0775548	-0.0222804	0.963601
FBgn0031414	14	23	13	27	77	27	0	0	0	0	0	0	0.906815	0.099645	NA	NA
FBgn0032763	184	128	174	232	204	221	63	46	50	56	67	85	0.381266	0.182346	0.252349	0.629826
FBgn0032536	825	716	762	750	822	953	278	334	297	270	361	299	0.0970878	0.587276	0.0257953	0.975771
FBgn0020880	354	412	572	603	853	1281	69	125	84	180	242	201	0.864762	0.00542132	0.901914	2.9439e-05
FBgn0032812	473	385	376	441	401	430	101	78	81	71	89	80	0.0212957	0.93368	-0.0948054	0.911781
FBgn0031220	175	79	53	14	15	31	7	5	5	6	6	4	-1.75954	7.65854e-05	-0.0181187	0.988
FBgn0032515	2216	1930	1917	2294	1985	2534	252	277	261	214	256	304	0.133562	0.209982	-0.035477	0.964416
FBgn0027094	3946	3950	3374	3751	3638	4229	1300	1588	1500	1424	1638	1631	0.0147376	0.908399	0.090505	0.715514
FBgn0031322	2959	2853	2289	2535	2382	2789	749	896	922	802	979	985	-0.0965532	0.416942	0.099802	0.718141
FBgn0031575	297	211	216	242	195	334	136	102	151	102	96	110	0.0453975	0.89367	-0.268972	0.493125
FBgn0031995	8938	8250	7896	3541	4696	5370	2211	2431	2870	1938	2057	2521	-0.895871	3.24033e-10	-0.199027	0.169544
FBgn0011272	39219	35528	32437	30671	27834	32431	13239	13099	13343	12800	12764	13219	-0.262577	0.000444653	-0.0358054	0.914281
FBgn0032896	29	7	6	180	306	368	6	3	2	47	31	34	3.24447	1.95519e-15	1.14098	4.91516e-06
FBgn0032157	1007	1048	973	1108	1095	1218	121	125	168	139	166	187	0.142604	0.336641	0.207344	0.608398
FBgn0043841	29220	17497	16125	24509	19690	31900	2882	3079	3113	3092	3362	3358	0.237893	0.319417	0.106874	0.47306
FBgn0010265	29725	26982	25664	27179	24362	29405	3829	3878	3913	4163	4154	4078	-0.0555383	0.526941	0.0880553	0.693209
FBgn0022893	8258	6434	6031	4670	4502	7276	711	855	933	873	958	897	-0.369114	0.0214952	0.123143	0.623509
FBgn0031285	19093	15960	15587	13256	11991	15663	1853	1785	1989	1816	1659	2032	-0.339475	4.45484e-06	-0.0336493	0.941877
FBgn0028540	963	1134	645	729	713	845	261	269	300	351	310	365	-0.271899	0.251298	0.277467	0.18976
FBgn0010607	231	200	245	256	177	270	76	84	73	79	76	105	0.00829924	0.982323	0.111946	0.881999
FBgn0025683	36611	33384	28951	30279	25823	35233	4266	4954	4783	4131	4909	4706	-0.148541	0.0749219	-0.0291943	0.940382
FBgn0004363	61238	55254	57238	76842	64551	87188	20177	22683	23816	20241	22109	23524	0.352834	0.000130793	-0.0194742	0.949434
FBgn0014396	8675	3240	10546	7925	13498	12855	2996	2798	6042	3346	3409	6855	0.411821	0.469863	0.104998	0.915875
FBgn0031270	123	90	87	139	127	184	32	52	38	55	66	78	0.516462	0.0559531	0.462061	0.176867
FBgn0016977	8697	9316	11888	7340	7831	7863	768	830	1003	494	580	661	-0.401436	0.0640738	-0.550927	7.502e-06
FBgn0016930	1923	2172	1692	2094	2127	1885	550	589	696	491	597	616	0.0614113	0.802314	-0.102544	0.752724
FBgn0031971	1074	744	683	840	719	907	348	369	395	444	380	415	-0.0398655	0.874878	0.144686	0.656821
FBgn0000406	1154	655	454	129	171	203	844	270	317	690	219	265	-1.95768	1.23272e-11	-0.0705797	0.942534
FBgn0032130	2144	2173	2338	1486	1305	1646	650	589	782	562	518	621	-0.616181	3.12997e-06	-0.230644	0.254882
FBgn0001125	12669	12109	11094	13637	12971	15768	4030	4354	4186	4223	4437	4461	0.207209	0.000772538	0.0567286	0.834309
FBgn0028979	41	41	30	37	33	38	0	1	1	3	1	1	-0.0647225	0.9083	0.0643297	NA
FBgn0032023	28	21	15	11	13	15	10	14	6	1	1	1	-0.522246	0.353575	-0.459745	0.0616364
FBgn0032259	468	452	389	357	391	442	127	131	189	98	114	153	-0.162509	0.374061	-0.235857	0.581289
FBgn0032815	1519	1627	1504	1280	1215	1397	529	546	578	456	425	518	-0.286434	0.0253595	-0.228671	0.213523
FBgn0041789	21438	20477	18375	15320	14748	18614	3386	4034	3991	4078	4621	4794	-0.341547	7.01957e-10	0.232536	0.0155301
FBgn0031762	2243	2217	2277	2516	2838	3067	946	1056	1238	1004	1080	1330	0.283494	0.0520671	0.0686563	0.855394
FBgn0045842	1684	1356	1452	1127	1239	1344	508	457	494	416	489	368	-0.298003	0.0406969	-0.177216	0.597437
FBgn0031515	606	936	490	218	165	214	135	118	163	117	148	168	-1.66438	4.3999e-11	0.0421659	0.966138
FBgn0053301	208	95	77	678	380	184	285	166	120	542	358	242	1.33635	0.00300392	0.381069	0.353666
FBgn0032955	3083	2549	2259	1534	1321	1644	688	730	876	503	465	574	-0.826791	2.21466e-16	-0.536267	2.12868e-05
FBgn0032405	146	70	41	834	1198	3036	22	51	42	107	151	136	2.75694	2.09994e-09	1.2222	1.02063e-07
FBgn0031637	9258	8063	7463	7779	7395	9143	3116	3378	3606	3171	3236	3757	-0.0575253	0.486722	0.005504	0.992027
FBgn0031945	20	13	8	11	24	8	6	5	0	9	7	1	0.0682587	0.931224	0.0708128	0.908776
FBgn0015664	1262	1300	1213	1318	1110	1618	498	443	631	428	413	551	0.0545106	0.745238	-0.160814	0.632011
FBgn0053679	1	0	2	3	2	1	1	0	0	0	0	0	0.174829	0.753312	-0.0112418	NA
FBgn0054003	29	13	18	9	11	16	13	11	7	21	13	4	-0.51579	0.38099	0.080557	0.933507
FBgn0054010	15	9	10	82	67	103	6	11	19	14	11	18	2.35078	1.06084e-10	0.0903653	0.929615
FBgn0053635	118	133	108	123	132	127	21	39	28	17	16	34	0.0622557	0.868432	-0.189361	0.797117
FBgn0041004	1704	1728	1612	1991	1860	2649	423	461	482	525	501	617	0.317305	0.00613937	0.245775	0.161444
FBgn0040011	1366	1472	1478	1852	1589	1897	162	190	191	167	193	196	0.26357	0.0914471	0.0275515	0.975268
FBgn0058006	325	125	88	284	263	234	3	9	8	18	8	12	0.467674	0.325514	0.248203	0.610471
FBgn0000384	837	910	793	845	864	977	114	119	104	83	116	97	0.0479286	0.794834	-0.154185	0.800796
FBgn0083945	35472	30184	31275	36139	44288	52702	8633	7394	11193	7993	6565	10450	0.415223	0.00250665	-0.112718	0.799418
FBgn0083961	1250	1048	1104	1125	972	1392	471	481	550	418	494	501	-0.00470978	0.980398	-0.0858069	0.82312
FBgn0083962	4515	4897	5184	6693	6581	7610	1442	1720	1928	1361	1795	1732	0.467148	0.00094307	-0.0564388	0.89032
FBgn0083968	555	595	462	533	428	744	115	131	132	134	140	110	0.0307556	0.912983	0.0221081	0.98694
FBgn0083970	222	188	179	61	73	76	47	37	47	40	42	34	-1.42376	5.68595e-10	-0.109327	0.908209
FBgn0083972	52	39	39	100	59	88	43	12	18	39	22	19	0.78164	0.0339488	0.0444791	0.971156
FBgn0064225	78871	66035	54689	48600	46777	62329	19494	18248	19740	19806	18597	20178	-0.365044	0.000541792	0.023192	0.956365
FBgn0040010	3107	3162	2832	2543	2246	2998	399	420	401	345	382	417	-0.26134	0.00394757	-0.0926847	0.823274
FBgn0032914	5	2	3	20	24	38	3	2	3	8	8	5	1.77915	0.000380743	0.234656	0.54794
FBgn0040973	7	8	6	14	20	18	2	2	1	2	5	4	0.820075	0.144627	0.115233	0.803798
FBgn0085188	976	948	817	1489	1433	1814	265	304	312	540	571	604	0.749267	8.60592e-18	0.896088	3.53199e-14
FBgn0085192	322	283	256	230	190	356	68	73	85	100	89	86	-0.192071	0.489319	0.220594	0.655277
FBgn0085195	481	215	259	235	214	165	83	19	32	125	46	54	-0.548922	0.149141	0.299337	0.556367
FBgn0085201	524	353	484	615	548	1092	214	312	251	288	337	253	0.618296	0.0230977	0.153394	0.749368
FBgn0085203	109	109	156	273	248	335	53	67	70	111	110	137	1.05408	7.85011e-05	0.710496	0.00195105
FBgn0085205	477	1657	140	194	160	99	252	278	208	222	268	180	-1.08025	0.0544266	-0.116713	0.859039
FBgn0085212	208	147	129	123	78	166	82	84	106	51	62	71	-0.402308	0.254692	-0.425951	0.171272
FBgn0085369	60	45	46	40	26	46	20	7	10	13	15	17	-0.402916	0.360683	0.0843484	0.93541
FBgn0085370	9999	9694	8948	10019	9947	12575	2949	3601	3505	2847	3434	3431	0.146996	0.0682541	-0.0514077	0.872511
FBgn0085409	52	64	45	25	13	10	4	3	7	7	5	5	-1.30457	0.00470813	0.0553284	0.95402
FBgn0085410	137	120	120	115	144	127	45	42	37	53	42	52	0.0142826	0.972711	0.153095	0.849371
FBgn0085423	3882	4990	3316	4215	3875	4505	1102	1180	1251	1237	1510	1382	0.0193986	0.938762	0.212916	0.124469
FBgn0085424	242	1061	67	131	171	88	58	82	39	105	116	32	-0.75663	0.200887	0.251417	0.670218
FBgn0085427	7772	8040	7275	10415	13915	14471	2736	3288	3346	3089	3489	3550	0.703087	2.91523e-06	0.107955	0.513083
FBgn0085450	2210	2280	2130	2762	2878	3419	526	556	539	522	458	518	0.412164	8.70267e-05	-0.107433	0.76602
FBgn0086130	441	432	372	334	274	416	100	81	91	68	79	90	-0.31487	0.0718884	-0.160454	0.800796
FBgn0086265	20	135	4	9	3	12	5	3	3	8	1	0	-1.05915	0.0552778	-0.0230197	0.97579
FBgn0086266	1	17	1	5	0	5	1	0	0	4	0	0	-0.217423	0.705767	0.0402029	NA
FBgn0086347	3400	3807	2439	5657	6171	5268	1134	1363	1068	1443	1757	1369	0.790932	3.46939e-05	0.323046	0.0863281
FBgn0086357	8839	10795	8257	10889	9725	12047	3466	3925	3680	3808	3945	3602	0.190159	0.200034	0.0352682	0.93808
FBgn0086442	3033	2752	2289	2574	2468	3125	226	243	238	204	217	259	-0.012815	0.925806	-0.0565054	0.933507
FBgn0086443	3622	3329	2590	2195	1964	2986	887	950	957	745	926	905	-0.447421	0.000640632	-0.117204	0.627215
FBgn0086444	558	482	487	488	437	679	147	145	187	123	130	179	0.0245923	0.918726	-0.128649	0.83046
FBgn0086445	176	154	164	146	138	145	51	58	61	57	41	51	-0.219552	0.426244	-0.126017	0.87699
FBgn0086446	901	673	637	781	723	1069	280	333	329	350	391	372	0.17856	0.343885	0.220596	0.326859
FBgn0086451	816	832	735	948	951	1263	291	325	346	351	371	346	0.363803	0.00298845	0.139711	0.665644
FBgn0086657	700	545	547	615	585	798	225	251	247	216	221	255	0.119559	0.497789	-0.0607541	0.924903
FBgn0086681	144	170	187	43	60	91	34	33	36	14	20	19	-1.26747	0.000105697	-0.504324	0.152977
FBgn0086683	1158	1159	1072	1180	1128	1275	210	275	232	218	278	217	0.0493181	0.748778	-0.00749461	0.994613
FBgn0085407	57	65	24	97	72	87	17	8	6	10	11	12	0.663253	0.133858	0.0166546	0.991265
FBgn0086691	659	758	545	294	297	282	324	263	276	274	277	197	-1.14126	7.30774e-10	-0.17109	0.722511
FBgn0086698	745	745	769	938	964	1061	223	224	283	184	269	249	0.350605	0.0202142	-0.0524681	0.946407
FBgn0086707	1467	1398	1183	1410	1273	1906	352	402	383	409	405	472	0.137939	0.335645	0.160808	0.544047
FBgn0086710	24737	21750	20287	15661	14243	18844	111	134	127	104	118	115	-0.486602	1.64039e-16	-0.119466	0.850834
FBgn0086711	2778	2245	1889	2299	2042	3207	460	598	558	540	672	663	0.0875398	0.646596	0.196372	0.369905
FBgn0086779	5518	5887	3883	2534	3122	2933	583	685	733	341	365	435	-0.816257	3.01878e-06	-0.760033	2.54725e-10
FBgn0086855	565	538	470	537	472	535	93	77	92	75	63	78	-0.0518634	0.793221	-0.212424	0.68057
FBgn0086856	300	328	331	356	278	404	87	118	109	97	91	95	0.0641921	0.815222	-0.116577	0.870359
FBgn0086909	7080	6518	7917	9264	6982	9144	1771	1788	2655	2290	2362	3450	0.189893	0.326642	0.343229	0.0784668
FBgn0086912	351	262	173	225	234	355	19	10	24	13	12	14	0.0222131	0.957418	-0.165206	0.832993
FBgn0243486	64	40	47	51	31	32	4	1	1	0	1	5	-0.341672	0.494183	-0.00636696	0.994118
FBgn0243513	38	46	42	68	52	86	14	18	20	30	25	24	0.575854	0.134334	0.293489	0.5819
FBgn0250785	9584	8672	8669	7601	7889	8507	2649	3193	3156	2351	2873	2590	-0.191914	0.08553	-0.195974	0.165349
FBgn0250786	4199	4539	4928	5205	4795	5424	1070	1265	1477	1099	1308	1457	0.132163	0.480794	0.0171658	0.976574
FBgn0250835	1074	957	947	498	421	531	398	517	505	152	149	193	-1.05635	6.89282e-21	-1.36464	1.58098e-21
FBgn0250843	2828	2445	2006	2719	2172	2939	651	710	700	671	751	811	0.0762009	0.627833	0.104573	0.683921
FBgn0250867	575	481	400	328	375	481	145	175	155	148	178	151	-0.318041	0.110503	0.00344402	0.99833
FBgn0250906	20296	19448	17814	18665	16672	19456	6591	6723	7380	6174	6375	7082	-0.0994595	0.301392	-0.0780317	0.625872
FBgn0250907	337	199	157	191	188	191	6	6	4	1	7	1	-0.256013	0.478998	-0.110338	0.844446
FBgn0259111	1894	2305	815	2327	1538	2059	1167	1292	864	1337	1467	1109	0.209464	0.596244	0.198836	0.584574
FBgn0259176	25877	26576	20102	28926	28382	37531	8269	9398	10483	8530	10189	10864	0.349337	0.000925516	0.06677	0.788048
FBgn0259192	1441	1166	866	1200	1278	1372	143	134	138	157	144	144	0.132926	0.535823	0.0827034	0.90829
FBgn0259229	1453	1477	1041	140	208	122	219	245	136	134	100	58	-2.82817	2.68667e-29	-0.667729	0.0190429
FBgn0259482	734	614	640	655	581	738	269	248	347	243	279	281	-0.0435034	0.809659	-0.0939403	0.859107
FBgn0259714	443	331	332	135	104	90	103	115	95	59	67	44	-1.63035	7.80757e-11	-0.633505	0.0174047
FBgn0259715	283	121	82	41	44	99	141	62	51	154	63	52	-1.1038	0.0154972	0.0217838	0.987364
FBgn0259716	68	41	28	0	10	6	13	7	4	6	2	3	-1.53655	0.00365407	-0.198028	0.657876
FBgn0259735	3283	2677	2755	3602	6068	5543	797	969	1149	967	1068	1404	0.74856	0.000583586	0.217596	0.316442
FBgn0259749	2564	2106	1929	1669	1678	2096	970	970	1059	919	974	1058	-0.303895	0.00433115	-0.0264738	0.95489
FBgn0259818	112	143	89	68	62	67	0	0	1	2	1	2	-0.748032	0.0198954	0.0798136	NA
FBgn0259822	2245	2399	2404	1751	1936	1539	413	475	493	443	431	420	-0.431096	0.0456285	-0.0844611	0.843883
FBgn0259896	38	30	26	29	23	64	7	5	8	10	12	5	0.180696	0.765977	0.108332	0.89032
FBgn0259984	3002	2892	3089	2987	3263	4222	512	556	628	663	742	886	0.172887	0.283848	0.403415	0.00203198
FBgn0259998	16	13431	3	48	17	36	8	3	0	3	2	0	-0.446136	NA	-0.0800271	0.854417
FBgn0260000	34	33	13	3	9	15	5	6	0	5	8	4	-0.941828	0.0942376	0.0799123	0.901874
FBgn0260011	14	4	7	11	6	16	0	3	0	1	1	0	0.190305	0.79264	-0.0148734	NA
FBgn0260407	538	511	399	581	558	769	208	249	247	228	285	236	0.356585	0.0201271	0.079098	0.893618
FBgn0260486	2351	2275	2833	3425	3373	3852	728	876	1010	995	1109	1460	0.458291	0.0084775	0.410037	0.00606318
FBgn0260632	7303	6465	6195	7198	7877	7334	1686	2077	1911	1799	1841	1766	0.147533	0.370961	-0.0655328	0.852089
FBgn0260639	572	522	458	477	471	657	123	108	184	126	143	145	0.0106368	0.961415	0.000811746	0.999206
FBgn0260749	1125	1148	1208	1031	984	1121	178	216	277	181	202	244	-0.183621	0.277118	-0.0832011	0.896847
FBgn0260750	650	695	543	671	558	698	146	144	147	104	140	138	-0.000795715	0.997076	-0.16938	0.721737
FBgn0260817	368	394	368	313	236	297	86	85	115	90	84	96	-0.437568	0.0306269	-0.0628698	0.948394
FBgn0260861	458	407	367	421	363	502	168	218	211	201	223	218	0.0263726	0.901639	0.0926845	0.871705
FBgn0261020	1124	1187	1025	1429	1476	1678	534	551	578	605	615	696	0.42186	0.000252215	0.189396	0.288257
FBgn0261064	948	980	863	815	727	949	314	347	380	280	296	320	-0.198374	0.115968	-0.200621	0.39563
FBgn0261068	538	471	461	252	270	410	202	211	198	174	189	176	-0.679859	0.000275555	-0.161198	0.688377
FBgn0261089	52	71	30	240	202	207	22	28	13	15	20	23	1.82932	6.82182e-09	-0.0605761	0.95899
FBgn0261239	1574	1539	1558	2063	2171	2355	110	130	122	93	99	130	0.457827	0.000206726	-0.143296	0.811489
FBgn0261268	2977	3051	3260	3866	3577	4023	376	429	458	396	482	534	0.262776	0.0808171	0.144314	0.618603
FBgn0261278	1056	868	654	785	629	976	238	260	288	234	310	275	-0.136352	0.540861	0.0511904	0.94086
FBgn0261349	194	159	158	67	52	89	46	58	73	18	29	23	-1.2501	5.00483e-07	-0.797584	0.00377144
FBgn0261396	2944	2858	2776	3144	2604	3383	472	512	512	493	559	534	0.0523778	0.698863	0.0764279	0.848935
FBgn0261458	8120	7320	6107	6081	6009	6674	1555	1818	1690	1709	1967	1682	-0.218899	0.0357037	0.0770732	0.828482
FBgn0261509	746	720	608	518	404	646	206	257	295	170	177	189	-0.435705	0.0057628	-0.436367	0.0277039
FBgn0261534	229	147	116	204	232	351	104	132	131	156	145	120	0.594298	0.0572775	0.166532	0.759592
FBgn0261535	383	364	258	289	307	506	102	120	110	135	132	147	0.0846594	0.794387	0.262141	0.446619
FBgn0261560	9396	9586	6741	5249	4603	3991	2230	1810	2538	2120	1786	2284	-0.864717	4.01443e-06	-0.0820216	0.854639
FBgn0261563	276	309	289	969	1121	1623	123	163	123	279	322	429	1.95823	4.49679e-28	1.11146	3.22735e-10
FBgn0261597	54652	48677	36457	36338	32890	43226	12117	11845	12336	11969	11992	11622	-0.335245	0.00494117	-0.0294509	0.943866
FBgn0261608	28855	24773	20697	21856	19263	23983	10174	9702	9824	10938	10662	10479	-0.213994	0.034832	0.10365	0.653972
FBgn0261628	12	6	7	10	5	10	1	0	0	4	3	1	-0.0179248	0.982711	0.128567	NA
FBgn0261647	1416	1508	1389	1232	1352	1410	389	439	544	400	390	482	-0.137687	0.414582	-0.0988963	0.818931
FBgn0261648	244	143	134	167	254	227	44	31	53	46	43	46	0.283006	0.454168	0.0490965	0.96686
FBgn0261671	3474	4525	5223	5175	5084	4937	1375	1552	1744	1326	1547	1738	0.152444	0.59291	-0.0212674	0.96686
FBgn0261787	1960	2019	1898	1998	1925	2318	474	548	550	500	525	604	0.0504083	0.713725	0.0448307	0.929615
FBgn0261800	6278	6711	6141	5952	4840	5521	1474	1868	1938	1650	1919	1975	-0.256017	0.0758361	0.0672867	0.838219
FBgn0261802	7406	8335	7888	6974	6361	7025	1491	1602	1751	1459	1673	1940	-0.244167	0.0979525	0.0578492	0.859176
FBgn0261805	12	12	11	5	16	16	1	0	0	5	3	1	0.0274689	0.972733	0.143014	NA
FBgn0261822	32218	29465	28492	33816	35710	49147	10034	10988	12145	9025	10290	10922	0.349436	0.00150839	-0.133276	0.221593
FBgn0261836	57832	73013	111837	71203	74350	61768	17795	22420	25831	14756	18642	21426	-0.227906	0.646498	-0.255242	0.106961
FBgn0261938	1791	1931	1914	1806	1832	2064	646	743	787	688	810	809	-0.0192831	0.925443	0.0784201	0.812243
FBgn0261963	144	90	94	53	43	63	25	21	20	20	17	18	-0.964422	0.00245877	-0.124609	0.891449
FBgn0261976	226	176	164	200	152	208	100	88	95	111	113	95	-0.0425451	0.895871	0.134347	0.843569
FBgn0261983	1576	1670	1703	1987	1885	1972	466	467	550	528	599	681	0.203756	0.245165	0.263402	0.106206
FBgn0261999	867	771	845	982	826	820	315	288	328	294	333	323	0.0563254	0.827696	0.0225597	0.97579
FBgn0262029	41	19	21	32	30	28	3	3	4	6	7	3	0.116116	0.856063	0.110635	0.859176
FBgn0262036	9	6	6	1	0	1	0	0	0	0	0	0	-0.967127	0.0707324	NA	NA
FBgn0262126	4629	5190	4852	5031	5385	5811	1080	1172	1310	1075	1216	1259	0.110035	0.509334	-0.00648995	0.992027
FBgn0262160	26410	25306	27819	30495	30866	37124	6582	7908	8930	7162	8401	9468	0.264045	0.0385597	0.0904236	0.714587
FBgn0262353	205	481	187	254	171	192	98	98	78	58	83	60	-0.440122	0.328707	-0.328636	0.410869
FBgn0262467	1095	1042	959	1212	1116	1534	183	209	189	199	232	200	0.277264	0.00850474	0.101602	0.85825
FBgn0262475	7457	7551	7247	8601	9264	12728	1833	2305	2350	1849	2172	2266	0.40627	0.00140337	-0.0450129	0.90343
FBgn0262599	379	352	272	349	379	334	81	92	66	82	62	73	0.0704111	0.813261	-0.102702	0.906406
FBgn0262601	721	711	601	1153	997	1443	315	356	280	392	442	460	0.771538	6.1127e-12	0.391632	0.0327371
FBgn0262647	742	757	645	757	774	877	196	222	220	212	226	236	0.136362	0.360683	0.0684175	0.908464
FBgn0262721	1139	648	792	1408	1884	2081	243	295	464	353	446	652	0.985152	7.79401e-06	0.431576	0.101326
FBgn0262743	2007	2017	1850	1986	1881	2494	454	518	582	423	491	558	0.0749182	0.52534	-0.0759918	0.85825
FBgn0262782	41346	37197	25797	28732	25823	38695	15361	14534	16774	15855	15212	16805	-0.189587	0.28916	0.0336257	0.926834
FBgn0262872	33230	33667	34285	37710	35441	40878	11718	13031	15952	12902	13814	16741	0.135138	0.299477	0.0896621	0.722297
FBgn0262877	21	11	16	10	10	11	0	1	0	1	0	0	-0.431631	0.4775	-3.44696e-05	NA
FBgn0263027	119	143	174	206	210	248	56	68	66	72	88	102	0.515534	0.0846204	0.342648	0.343263
FBgn0263079	19	11	13	3	2	6	3	1	0	0	0	0	-1.06675	0.056993	-0.0588193	NA
FBgn0263080	274	479	101	77	98	264	139	177	70	150	197	83	-0.75164	0.1484	0.0890392	0.933507
FBgn0263081	2486	8095	587	439	489	911	658	936	497	902	1307	682	-1.25925	0.0215516	0.257084	0.656821
FBgn0263133	1425	1530	1205	1488	1308	2205	631	741	676	577	702	702	0.209946	0.269886	-0.0508055	0.914281
FBgn0263198	2477	2694	2453	2762	2731	3632	524	577	588	592	643	636	0.213322	0.0964446	0.138103	0.544994
FBgn0263200	1792	1691	977	654	554	934	434	388	337	428	364	373	-1.03757	1.62961e-06	0.00102745	0.999206
FBgn0263234	7	134	3	73	34	26	25	28	20	55	42	29	-0.0408452	0.958322	0.41233	0.310258
FBgn0263235	9	39	1	18	9	7	4	4	2	8	8	2	-0.193148	0.783008	0.13076	0.816778
FBgn0263256	12451	9683	8848	19526	17222	29610	4391	6143	3738	4277	6229	4073	1.02872	1.64861e-12	0.0163907	0.992027
FBgn0263278	774	719	665	1022	1088	1068	199	209	234	240	252	239	0.526997	0.000247193	0.168066	0.629826
FBgn0263321	106	78	63	13	17	17	48	31	23	24	21	19	-2.00795	3.15284e-08	-0.327832	0.500982
FBgn0263598	201196	200381	181127	248121	236384	308526	64784	75229	79560	67509	78174	84793	0.404597	9.97885e-10	0.0648494	0.763112
FBgn0263773	12031	9971	8297	13338	10208	17458	1936	2278	2490	2242	2537	2744	0.387033	0.0138001	0.15948	0.245553
FBgn0263846	14	13	21	41	52	35	0	0	3	2	5	5	1.03673	0.0310325	0.142286	0.646492
FBgn0263852	780	794	894	907	855	897	378	393	370	332	368	376	0.0709475	0.773689	-0.0839183	0.853346
FBgn0263873	3935	3766	3336	2206	2252	2734	809	959	840	700	727	710	-0.645924	1.87243e-17	-0.272316	0.0824423
FBgn0263933	1397	1775	1462	1699	1471	1853	128	213	221	168	189	210	0.0752931	0.716916	0.0146429	0.989792
FBgn0264087	102	130	143	384	497	560	29	39	43	99	88	82	1.76502	3.6499e-13	0.892328	0.000275712
FBgn0264253	27	3	2	5	9	11	5	1	4	1	3	2	-0.121495	0.870237	-0.076083	0.890471
FBgn0264296	9	10	4	6	6	3	0	1	0	6	4	2	-0.280106	0.685489	0.197479	0.402344
FBgn0264442	70	51	58	51	31	31	0	4	3	2	1	4	-0.565256	0.206278	0.0008913	0.999206
FBgn0264443	762	676	695	595	548	810	258	301	288	260	273	322	-0.168834	0.320735	0.00757097	0.994118
FBgn0264494	2440	1684	1862	750	749	798	535	394	420	549	363	429	-1.36749	1.51767e-20	-0.00960193	0.994118
FBgn0264546	0	0	0	1	0	1	0	0	0	0	0	0	0.0896427	0.769988	NA	NA
FBgn0264556	21	23	40	24	27	37	1	4	6	2	1	1	-0.0020585	0.997562	-0.126207	0.748837
FBgn0264672	2341	2117	1874	1850	1659	2639	489	513	621	470	556	558	-0.0860438	0.609013	-0.0337817	0.954317
FBgn0264695	164819	161653	167026	183433	161043	157717	19791	22333	24670	20920	23309	25406	0.000860889	0.997076	0.0568697	0.790487
FBgn0264744	67	40	55	83	71	74	17	14	17	24	27	41	0.413302	0.309867	0.443176	0.249569
FBgn0264750	1189	3446	470	757	560	599	630	857	546	680	830	467	-0.808968	0.165337	-0.0238368	0.987364
FBgn0264810	5	11	3	22	30	19	0	3	3	7	2	2	1.11814	0.0407164	0.0857785	0.866471
FBgn0264815	1160	922	830	1100	1017	1004	305	269	295	336	393	392	0.0855445	0.696747	0.326813	0.0869872
FBgn0264855	3290	3553	3653	3777	3676	4228	281	316	412	260	313	396	0.113525	0.499574	-0.054141	0.941276
FBgn0264894	10335	8529	8463	7153	6987	6975	2639	2554	2991	2504	2430	2771	-0.384406	0.00257123	-0.08621	0.689784
FBgn0264895	2278	1987	2136	2314	2011	2591	239	270	288	278	307	304	0.0732458	0.601728	0.143068	0.670218
FBgn0264922	5348	4661	4226	4879	5118	7441	1231	1487	1385	1226	1490	1481	0.247303	0.0764989	0.0266535	0.956365
FBgn0264953	2174	1982	1951	2865	3467	3040	335	376	517	1444	1713	1991	0.585943	0.000358632	1.90122	2.53173e-53
FBgn0264978	2109	2083	1902	1907	1766	2251	467	618	632	475	561	562	-0.0761354	0.463375	-0.0956185	0.803798
FBgn0264979	17625	14794	15016	10240	9372	12718	5940	6487	7320	4469	4842	5336	-0.586921	2.27262e-13	-0.422749	1.28525e-08
FBgn0265002	47	36	40	22	46	27	2	2	1	2	1	1	-0.286734	0.610707	-0.0219835	NA
FBgn0265262	2281	2106	1935	2176	1976	2534	507	507	590	560	553	554	0.0467809	0.635608	0.0532223	0.909373
FBgn0265298	1738	1667	1404	1623	1525	2194	165	159	164	160	175	177	0.110918	0.412454	0.0552291	0.943866
FBgn0265778	1303	1520	1538	1595	1577	1628	311	415	448	339	431	449	0.10088	0.655786	0.0486197	0.941877
FBgn0266369	537	552	438	457	389	494	224	134	150	182	153	187	-0.214867	0.199273	0.0177649	0.988495
FBgn0266449	4726	4607	4282	6603	5870	6765	615	708	622	665	809	732	0.465375	2.1763e-07	0.164531	0.501331
FBgn0266521	2537	1887	1718	588	484	379	248	298	331	202	175	247	-1.96043	4.40557e-19	-0.43075	0.0329747
FBgn0266557	11379	13219	15903	14942	14323	15509	1737	2077	2366	1561	2023	2325	0.0963743	0.710837	-0.0652905	0.87699
FBgn0266666	1523	1330	1253	1266	1006	1466	605	729	691	547	565	607	-0.171188	0.202255	-0.225203	0.172373
FBgn0266670	1319	1120	1080	994	981	1114	446	413	526	408	446	497	-0.212505	0.0776611	-0.0365154	0.95402
FBgn0267252	29098	24138	23308	18192	17796	30040	6583	6441	7838	7353	7169	8344	-0.258476	0.141657	0.126881	0.419082
FBgn0267330	3664	3781	3282	3707	3563	4036	639	675	729	644	705	763	0.0463855	0.720516	0.0421397	0.924903
FBgn0267347	78	48	29	31	30	53	19	11	14	16	9	11	-0.370052	0.478162	-0.100613	0.91522
FBgn0267365	836	733	599	658	586	926	344	290	378	290	333	370	-0.0374868	0.873371	-0.0306425	0.96686
FBgn0267486	808	656	697	590	539	509	196	202	224	132	157	146	-0.403758	0.0410472	-0.450847	0.0272543
FBgn0267488	5077	5086	5408	5849	5527	6665	1813	2167	2496	1843	2175	2430	0.170143	0.217332	-0.00720062	0.992027
FBgn0267821	2460	2446	2191	2657	2522	3382	206	222	220	254	300	327	0.229994	0.01261	0.392229	0.0338032
FBgn0267828	33167	29926	30015	8986	7886	11036	8097	9099	10625	4866	5911	6492	-1.76745	6.03178e-118	-0.664555	4.68522e-13
FBgn0267972	2337	2521	2432	2755	2471	2931	607	740	679	629	686	645	0.123641	0.406988	-0.0455402	0.930287
FBgn0267976	3950	3691	3747	4217	3766	4532	571	639	651	579	641	555	0.101022	0.387944	-0.0625875	0.889407
FBgn0270924	938	866	950	995	968	1204	111	136	162	123	135	153	0.159025	0.314962	0.00676007	0.995262
FBgn0283427	43648	40046	42266	38447	37593	44829	12349	12007	15554	11405	10713	14465	-0.0947943	0.414793	-0.121672	0.627979
FBgn0283467	263	254	255	237	194	245	117	108	84	66	81	108	-0.219909	0.325299	-0.22016	0.674051
FBgn0283478	6424	5190	4596	4792	4615	6185	661	546	679	710	639	723	-0.0859241	0.521271	0.122459	0.720876
FBgn0283525	368	417	304	316	316	401	89	106	84	133	103	116	-0.106195	0.646769	0.259321	0.541678
FBgn0283531	438	345	211	524	490	513	42	53	36	82	106	77	0.579855	0.0283987	0.690561	0.0106174
FBgn0283658	12937	12785	12792	14491	13905	17465	5193	5712	6304	5009	5337	5958	0.210478	0.0338116	-0.0783097	0.641685
FBgn0283659	165	128	143	127	111	184	49	43	39	26	37	33	-0.0893227	0.798667	-0.277503	0.607014
FBgn0283682	2247	2465	2261	2597	2625	2917	774	881	909	812	891	896	0.187415	0.18194	0.0174986	0.973025
FBgn0284084	122	106	72	75	101	145	45	74	56	53	74	43	0.057072	0.906499	-0.0229431	0.98798
FBgn0284220	1583	1394	1269	1187	1197	1637	90	134	133	99	129	138	-0.114258	0.406486	0.027586	0.982557
FBgn0284244	296	239	218	274	270	366	54	60	51	63	77	67	0.232604	0.270809	0.229477	0.665347
FBgn0284247	1549	1586	1835	566	565	839	451	438	479	192	206	208	-1.34685	4.95276e-15	-1.07846	2.64096e-16
FBgn0284248	26885	25529	24246	36098	32225	41541	12596	15186	13852	12875	15446	14040	0.48079	3.32925e-15	0.0213446	0.966138
FBgn0284251	586	531	438	585	661	769	133	161	134	136	208	155	0.339804	0.033832	0.174339	0.733821
FBgn0284253	1584	1542	1329	1626	1588	2337	576	576	624	720	858	794	0.270279	0.0427542	0.39121	0.00195099
FBgn0284256	4511	4957	4927	5765	5236	6345	1042	1279	1311	1070	1337	1235	0.225292	0.110111	0.00328242	0.996482
FBgn0285948	74431	58922	40151	34579	31677	49413	9463	9800	9192	8802	9062	8561	-0.593685	0.00149329	-0.105628	0.632763
FBgn0285971	247	237	251	347	302	370	67	64	90	81	80	90	0.421372	0.0261115	0.140193	0.843376
FBgn0286027	262	251	225	260	261	305	28	17	25	36	24	40	0.128411	0.544581	0.257417	0.657876
FBgn0286198	467	381	263	268	250	292	87	68	69	59	64	42	-0.448301	0.0575127	-0.298282	0.520505
FBgn0286781	2441	2452	2086	2264	2397	3066	742	902	909	697	800	785	0.109573	0.396781	-0.154535	0.433645
FBgn0286898	3871	4249	3747	4664	4443	5383	847	1000	1017	913	996	1046	0.249703	0.0216238	0.041754	0.914985
FBgn0287204	801	766	820	930	922	1096	320	320	407	451	507	507	0.26223	0.0767736	0.448382	0.00218433
FBgn0031628	213	173	170	126	140	185	77	60	88	60	51	58	-0.321643	0.208547	-0.291911	0.515832
FBgn0031630	864	632	667	247	223	247	104	88	138	86	79	63	-1.56775	1.75114e-22	-0.383899	0.262557
FBgn0031632	218	148	93	55	44	125	34	36	34	14	10	15	-0.893909	0.0357912	-0.689374	0.0217517
FBgn0031636	6652	5709	5283	3434	3289	3970	1496	1825	1966	1163	1465	1518	-0.746822	1.19604e-26	-0.335805	0.00640079
FBgn0031638	558	511	529	447	413	671	210	250	223	156	182	268	-0.110858	0.632372	-0.157149	0.75384
FBgn0031640	1085	1130	999	1056	970	1166	466	516	535	419	446	454	-0.0424485	0.783363	-0.19108	0.329804
FBgn0051660	38	37	41	65	43	58	0	1	0	4	3	4	0.410305	0.343429	0.186957	0.436464
FBgn0031643	1344	1271	1242	1474	1449	1597	587	540	566	521	629	665	0.197185	0.114731	0.0838973	0.839639
FBgn0031639	859	841	770	725	662	809	302	313	346	260	257	298	-0.200344	0.104359	-0.219779	0.353284
FBgn0031635	1050	1192	869	868	692	913	373	329	396	373	365	402	-0.355076	0.0303341	0.0465478	0.940382
FBgn0031633	2707	2483	2197	2577	2677	3170	1289	1198	1363	1195	1271	1357	0.159029	0.108762	-0.0145139	0.978361
FBgn0031631	155	154	138	88	63	96	37	60	59	35	23	27	-0.839044	0.000938332	-0.503664	0.144955
FBgn0031629	6477	5786	4446	9560	10127	10345	2021	2792	2612	1905	2741	2440	0.818387	7.80757e-11	-0.0647555	0.891593
FBgn0031627	133	112	130	64	39	47	23	33	17	24	26	24	-1.2055	0.000159197	0.0054677	0.998098
FBgn0028482	1288	963	963	847	508	731	253	332	311	306	430	321	-0.624585	0.00322511	0.208869	0.531209
FBgn0020762	1107	1074	753	536	474	594	246	290	368	198	246	324	-0.87416	3.32884e-09	-0.205645	0.579644
FBgn0026319	864	725	685	1043	1245	1258	239	288	279	372	391	363	0.606508	5.8269e-05	0.439861	0.00767226
FBgn0027560	5938	3356	1854	806	816	1472	2757	1120	1295	2983	1148	1321	-1.5009	0.000242615	0.0239028	0.98694
FBgn0022153	1741	1779	1547	1954	1827	2459	529	539	596	571	561	641	0.259508	0.00932847	0.0838949	0.808806
FBgn0053003	11	11	11	142	142	206	2	0	1	9	13	16	3.32576	3.3645e-26	0.552353	0.0224192
FBgn0031601	383	368	285	353	317	495	105	121	132	119	96	133	0.124945	0.590714	-0.0329512	0.975268
FBgn0031603	443	338	399	351	275	456	134	201	198	84	119	158	-0.167162	0.509404	-0.445778	0.111212
FBgn0031604	570	563	570	695	677	745	144	174	182	170	166	184	0.276353	0.0830505	0.0497071	0.951599
FBgn0040705	16	32	26	17	19	20	9	3	8	4	3	1	-0.323188	0.586178	-0.193665	0.637358
FBgn0031608	103	101	119	109	114	121	31	46	34	49	34	45	0.0505879	0.901639	0.124024	0.889407
FBgn0031610	47	45	42	27	21	42	8	7	12	7	8	7	-0.52456	0.245165	-0.0770859	0.939093
FBgn0031611	591	522	568	627	586	739	149	149	178	160	155	215	0.174586	0.286822	0.126906	0.822761
FBgn0011603	32826	33812	33905	31851	24310	40546	15434	16706	18418	12786	13645	15228	-0.109738	0.547666	-0.276628	0.000130685
FBgn0031609	521	444	445	312	260	379	187	167	235	157	139	174	-0.59349	0.000115128	-0.275165	0.37203
FBgn0053002	864	779	830	1033	837	928	351	416	402	396	389	389	0.145738	0.462046	0.00647568	0.994447
FBgn0019982	5374	4518	3123	3355	3120	5204	1868	1710	1942	1995	1856	1915	-0.186268	0.420452	0.0590725	0.87523
FBgn0031607	795	687	698	761	756	882	304	354	356	279	292	338	0.105565	0.480644	-0.147895	0.635882
FBgn0031606	391	372	311	383	355	393	131	125	144	106	130	137	0.049294	0.825597	-0.089436	0.896847
FBgn0025684	477	458	336	529	492	756	173	171	187	199	208	204	0.431548	0.0214475	0.176407	0.63147
FBgn0027609	662	586	478	479	524	706	226	227	270	228	257	265	-0.0466421	0.840812	0.0456959	0.94827
FBgn0031602	595	607	467	803	676	922	170	177	181	253	310	293	0.482592	0.00040501	0.616371	0.000201406
FBgn0031600	694	671	697	696	692	831	160	189	199	179	161	146	0.0672232	0.712234	-0.140563	0.788048
FBgn0031598	700	741	631	662	626	842	197	183	223	197	189	208	0.000941445	0.996647	-0.0201205	0.985693
FBgn0031597	143	146	161	140	163	227	45	50	63	65	75	73	0.171863	0.602815	0.311079	0.456772
FBgn0000547	4270	3869	4436	6083	5481	6634	1380	1604	1919	1587	1817	2198	0.486955	9.12808e-05	0.179141	0.359584
FBgn0014033	91	41	37	19	13	32	12	21	12	11	16	7	-1.06601	0.0265321	-0.132388	0.872511
FBgn0040102	28	16	20	10	6	22	12	14	1	7	4	1	-0.532739	0.374028	-0.168286	0.700722
FBgn0003941	39525	33340	27173	26065	22486	31646	3305	3344	3097	3172	3137	3023	-0.345291	0.0021857	-0.0630492	0.868929
FBgn0031590	3712	4175	3520	4088	3751	4764	1262	1447	1422	1342	1444	1441	0.105351	0.417853	0.0304054	0.942507
FBgn0001075	45	60	40	39	38	65	0	1	0	3	3	4	-0.0691424	0.901639	0.169077	NA
FBgn0031589	3148	3171	2660	2053	2198	2552	1067	1167	1174	923	950	995	-0.42595	2.37889e-05	-0.241756	0.0424428
FBgn0031568	442	382	372	333	352	298	95	75	106	93	92	77	-0.282953	0.247861	-0.0538209	0.957077
FBgn0004893	3544	3295	3138	2684	2564	3219	1024	1070	1209	846	931	1003	-0.270256	0.000269517	-0.241945	0.043562
FBgn0031571	1580	1966	1717	2153	2025	2058	553	602	635	653	778	798	0.209625	0.297437	0.29618	0.0263701
FBgn0021800	1286	974	944	1512	1603	2042	242	263	289	245	241	337	0.644804	8.69684e-07	0.0403236	0.956365
FBgn0003430	64	48	40	21	27	37	8	26	15	3	15	16	-0.723793	0.0900778	-0.152196	0.834815
FBgn0004567	31	12	22	21	15	16	5	1	2	8	6	2	-0.232443	0.720474	0.127803	0.800216
FBgn0031574	20	27	20	62	90	114	1	1	5	3	6	11	1.6303	1.02784e-05	0.200788	0.594
FBgn0031579	121	438	38	80	62	42	59	83	41	72	112	52	-1.01825	0.0637504	0.212798	0.7461
FBgn0000256	6279	6243	5721	3678	4272	5369	1779	1638	2358	1542	1536	2061	-0.485679	8.04799e-05	-0.158088	0.568048
FBgn0051957	214	145	170	174	147	175	71	68	78	68	94	71	-0.11293	0.725848	0.0742455	0.940382
FBgn0031573	155	171	183	214	191	207	69	93	113	70	80	93	0.217374	0.456314	-0.133332	0.853603
FBgn0031534	2364	2195	1884	2345	1904	2610	606	594	677	668	716	769	0.0561784	0.671311	0.184697	0.282332
FBgn0031535	279	264	231	307	223	293	102	85	95	97	79	109	0.0556895	0.839716	0.00596477	0.996482
FBgn0021967	11041	9772	8707	9330	7893	11187	3182	3165	3598	3581	4047	3971	-0.0907058	0.384046	0.213564	0.0320064
FBgn0051956	14	21	22	8	4	5	4	0	0	0	0	0	-1.07007	0.0507589	-0.0452656	NA
FBgn0031544	3550	3691	3403	3805	3579	4465	1365	1438	1508	1358	1535	1551	0.116546	0.285271	0.038771	0.908464
FBgn0024244	1943	1391	947	1443	1803	2078	1266	1479	810	1233	1655	865	0.289287	0.283418	0.0386216	0.97579
FBgn0031564	960	764	588	341	268	728	177	295	233	199	240	211	-0.776936	0.0139881	-0.0963101	0.881365
FBgn0031566	1226	1213	1091	1141	1089	1523	236	239	292	256	251	322	0.0465769	0.764712	0.0975184	0.850834
FBgn0051955	314	271	313	337	372	303	72	81	109	64	99	66	0.146813	0.635608	-0.134984	0.859176
FBgn0015376	143	117	75	306	334	333	25	21	39	45	57	57	1.43049	4.09996e-09	0.54376	0.0958266
FBgn0051777	108	56	98	88	110	121	64	31	30	75	75	50	0.219777	0.623212	0.36629	0.403994
FBgn0051778	153	97	97	231	189	264	38	27	19	85	71	65	0.893803	0.000293868	0.817472	0.00286126
FBgn0031563	647	376	439	173	171	213	152	121	196	131	114	127	-1.34044	1.10064e-09	-0.264105	0.494551
FBgn0031562	84499	56022	54893	19615	25725	27663	24494	21353	29986	6637	6327	7795	-1.3911	1.04957e-16	-1.76776	1.30561e-65
FBgn0031561	236101	149732	150317	158432	145847	386136	66547	76514	71893	74023	83108	82189	0.241608	0.638856	0.14724	0.212734
FBgn0031560	23748	11195	19618	22957	23287	50521	7297	7026	8893	9831	10257	11414	0.625994	0.156979	0.424983	1.92572e-06
FBgn0051779	166	103	102	62	80	123	44	42	53	20	11	26	-0.46352	0.223355	-0.683027	0.0230833
FBgn0031559	52	33	51	8	18	20	8	1	12	3	7	2	-1.18508	0.012365	-0.116628	0.842902
FBgn0031558	71	26	28	6	8	7	35	21	24	32	8	13	-1.67052	0.000651239	-0.210571	0.741934
FBgn0002985	500	415	239	369	512	345	359	392	299	436	504	310	0.0975165	0.824276	0.206815	0.63147
FBgn0004892	149	125	58	128	149	154	75	106	54	94	103	73	0.330143	0.431927	0.131318	0.872511
FBgn0031549	74	70	45	25	20	28	10	15	14	13	8	11	-1.18127	0.00181902	-0.0931923	0.927184
FBgn0031547	9	2	4	38	11	17	5	2	0	4	1	2	1.07033	0.0569509	-0.00265342	0.99833
FBgn0051954	10	7	10	8	14	12	2	1	2	2	1	6	0.184513	0.795108	0.0721014	0.89032
FBgn0031542	80	106	70	51	63	100	10	23	20	24	36	43	-0.270675	0.530375	0.454301	0.232143
FBgn0031540	168	185	148	217	198	233	52	37	41	42	49	55	0.327449	0.153231	0.097545	0.922806
FBgn0005616	617	739	791	1002	935	1058	191	200	214	174	208	216	0.422436	0.0403776	-0.019356	0.985827
FBgn0031538	172	102	79	47	45	48	116	39	38	126	60	39	-1.15851	0.00106938	0.091484	0.931646
FBgn0014906	11985	11623	10769	5643	5169	5893	2363	2836	2766	1737	1990	1842	-1.06259	1.36882e-41	-0.496835	1.98291e-07
FBgn0031517	25	14	15	3	10	9	0	0	6	3	0	6	-0.766009	0.190872	0.0336981	0.949434
FBgn0031520	116	67	76	68	25	25	19	20	22	11	9	7	-0.850559	0.0842991	-0.439048	0.237148
FBgn0053281	9	10	11	14	4	12	0	0	1	0	2	1	-0.035504	0.965041	0.0344711	NA
FBgn0053282	20	14	23	23	9	4	29	23	11	16	13	11	-0.360689	0.585899	-0.246055	0.66307
FBgn0016698	1137	1028	889	1134	974	1554	428	434	516	556	682	634	0.214795	0.176154	0.411482	0.00305366
FBgn0031529	432	369	372	545	539	683	186	176	180	229	300	240	0.546402	4.79727e-05	0.431465	0.0447341
FBgn0031528	333	192	207	167	143	156	105	77	83	93	62	85	-0.615774	0.031058	-0.106682	0.900866
FBgn0031516	672	1419	534	686	639	845	273	269	339	264	301	336	-0.27359	0.498659	0.0264156	0.971573
FBgn0031514	18179	17859	21257	21360	22411	25779	8099	7763	11106	8522	9510	10979	0.231509	0.184532	0.0991285	0.745829
FBgn0011648	1502	1688	1286	1413	1420	1597	352	441	429	354	393	426	-0.0416075	0.823998	-0.0568964	0.913843
FBgn0031505	6200	5007	4381	5577	4778	6555	1711	1829	1890	1761	1759	1961	0.086658	0.526176	0.0101119	0.986093
FBgn0031468	611	515	445	685	594	778	178	197	177	359	368	366	0.3537	0.0109951	0.882296	2.62145e-09
FBgn0015521	22747	19635	11290	10025	9609	17828	22	39	35	18	18	22	-0.526502	0.0404491	-0.365927	0.410692
FBgn0031476	18	20	14	17	15	18	1	1	3	2	3	3	-0.0614596	0.930922	0.0619382	0.914067
FBgn0031478	6624	5921	5025	6447	5017	7230	1240	1491	1397	1396	1622	1508	0.0548324	0.708787	0.125145	0.559398
FBgn0051950	301	295	301	316	252	382	137	195	134	116	148	149	0.0350371	0.899118	-0.14743	0.803798
FBgn0028970	1123	1195	983	1081	949	1328	442	389	474	375	467	526	-0.0143211	0.938943	0.0531179	0.931505
FBgn0041111	3356	3395	3339	3744	3477	4460	766	873	1010	795	925	1095	0.169243	0.130821	0.0789698	0.838219
FBgn0031484	361	322	265	1753	1537	1937	88	75	90	226	244	252	2.40146	1.1878e-111	1.28012	5.56723e-14
FBgn0025681	3440	3348	3323	3552	3477	3678	806	832	971	780	882	874	0.0535518	0.738009	-0.0400398	0.929354
FBgn0031488	1062	782	948	747	1210	1043	154	166	153	153	160	142	0.0805787	0.814046	-0.0487056	0.955499
FBgn0031490	258	142	106	301	343	176	36	38	33	30	39	27	0.618531	0.154066	-0.0922163	0.931646
FBgn0031492	811	786	756	787	845	1024	36	26	35	20	37	34	0.136457	0.372276	-0.0578315	0.962802
FBgn0031494	208	235	179	183	171	253	35	56	41	46	41	61	-0.0739236	0.805013	0.100379	0.917566
FBgn0031495	630	630	521	545	567	690	160	181	157	153	191	207	-0.014567	0.94309	0.116149	0.841027
FBgn0031498	293	285	357	335	282	344	79	94	106	69	84	97	-0.00412943	0.990535	-0.125555	0.859107
FBgn0031500	700	659	524	493	432	594	209	263	291	201	261	264	-0.336325	0.0207113	-0.0643307	0.924903
FBgn0042627	250	128	44	19	22	52	16	2	4	24	6	1	-1.51535	0.00176446	0.0726467	0.918521
FBgn0015600	5106	4658	4356	3751	3578	4306	1240	1417	1515	1158	1208	1425	-0.308927	3.60698e-06	-0.135646	0.440603
FBgn0031497	2620	2616	1901	2261	2042	2942	281	304	274	252	278	285	-0.0130658	0.948041	-0.0742948	0.891194
FBgn0031496	17	23	7	14	9	9	3	4	2	0	1	0	-0.33136	0.614764	-0.151264	NA
FBgn0031493	1373	1261	1098	1194	1077	1770	307	381	446	373	419	445	0.066377	0.744577	0.116819	0.760637
FBgn0031491	416	402	376	339	317	401	89	109	111	80	87	59	-0.207086	0.210539	-0.33076	0.374907
FBgn0031489	767	511	390	1428	1365	1075	266	279	255	363	396	314	1.14409	6.40608e-06	0.372778	0.0795062
FBgn0031485	502	504	368	464	396	667	168	150	147	199	157	174	0.104664	0.681261	0.153822	0.77379
FBgn0031483	478	373	398	814	701	881	59	55	90	132	101	126	0.89074	3.28707e-11	0.610905	0.0193786
FBgn0004584	518	438	327	396	376	521	33	39	34	34	34	31	-0.0166873	0.951866	-0.0587736	0.960387
FBgn0024947	3808	4152	3236	4077	4380	5054	688	740	895	803	889	940	0.238539	0.06287	0.171354	0.342482
FBgn0031479	676	569	542	581	593	798	253	269	276	314	363	379	0.103976	0.549422	0.365681	0.0305165
FBgn0051694	3429	3094	2649	2584	2650	2957	644	793	702	613	812	730	-0.185046	0.0886936	0.00512437	0.995262
FBgn0031473	758	718	634	2139	1799	2391	393	453	438	527	620	657	1.53567	1.07614e-64	0.454431	0.000528434
FBgn0031470	6	5	3	8	21	26	0	0	0	0	0	0	1.05175	0.0602759	NA	NA
FBgn0031469	10	5	7	99	98	126	0	2	0	11	18	20	3.13105	2.59205e-18	0.693306	0.00305281
FBgn0031466	32	15	7	162	160	238	15	34	27	71	112	107	2.71638	4.30514e-13	1.208	5.82405e-07
FBgn0031435	60	48	24	66	49	62	2	4	1	11	1	3	0.34421	0.478093	0.1213	0.791396
FBgn0031437	1223	1093	964	1087	963	1200	131	176	163	134	154	112	-0.0421045	0.764736	-0.183915	0.704028
FBgn0031449	4856	4234	4732	5591	6616	6702	1926	1956	1781	2352	2508	2223	0.414759	0.00618479	0.300464	0.0371269
FBgn0031452	427	380	323	292	303	417	142	132	166	155	151	172	-0.189335	0.349861	0.100532	0.871977
FBgn0031453	13303	9825	8861	7998	7870	12255	1193	1224	1402	1193	1195	1401	-0.218663	0.233219	-0.0135846	0.980845
FBgn0031456	560	551	572	620	611	626	143	143	195	136	151	188	0.109983	0.603512	-0.0174709	0.98798
FBgn0031458	617	548	543	588	526	595	142	138	132	147	145	138	-0.0268201	0.897521	0.048729	0.955499
FBgn0028398	848	742	669	656	605	776	289	274	336	282	276	278	-0.178553	0.163014	-0.0937271	0.850834
FBgn0031459	2915	2626	2254	2064	1910	2486	831	858	776	712	859	825	-0.300431	0.00037404	-0.0466818	0.929503
FBgn0031461	1224	787	1268	235	300	244	161	200	205	185	164	138	-1.94241	5.92802e-15	-0.171849	0.719449
FBgn0004242	53	77	25	21	33	23	4	2	0	6	2	3	-0.729141	0.162757	0.0787317	0.877322
FBgn0019830	2547	2899	1772	1724	1479	2208	540	585	484	630	699	606	-0.436897	0.0196624	0.238049	0.296104
FBgn0031457	1947	1708	1800	1893	2072	1922	209	266	264	210	290	287	0.0875547	0.669245	0.0760155	0.901529
FBgn0026479	3057	3230	2827	3389	3280	3578	1102	1182	1234	1181	1276	1364	0.139393	0.286551	0.111755	0.531209
FBgn0031436	2988	2626	2709	3461	2940	3164	58	74	57	141	142	159	0.172551	0.27482	0.963309	3.12973e-06
FBgn0031434	89	41	28	98	89	109	7	13	11	14	7	11	0.743137	0.0932393	0.0177304	0.989798
FBgn0031432	7	167	2	5	1	1	0	0	0	1	0	1	-1.0752	NA	0.0223825	NA
FBgn0031412	56	21	46	38	77	53	86	59	49	86	85	37	0.331193	0.565459	0.0556258	0.965799
FBgn0031420	801	899	842	898	826	938	61	66	85	61	70	63	0.0312906	0.888688	-0.0908012	0.91983
FBgn0031422	113	101	130	135	162	200	41	68	72	45	62	67	0.448224	0.144959	-0.0376335	0.97579
FBgn0031428	465	428	435	360	315	426	160	144	166	150	132	163	-0.303284	0.0599428	-0.070026	0.929354
FBgn0000490	1158	919	1046	1164	1276	1452	310	345	369	335	338	361	0.27981	0.0794078	0.0125142	0.98798
FBgn0011818	750	703	546	538	548	666	127	111	178	136	106	120	-0.21321	0.182105	-0.149653	0.813664
FBgn0031426	107	67	68	83	50	95	28	28	51	31	28	20	-0.108377	0.821883	-0.214924	0.749368
FBgn0031418	3957	4385	4043	3221	2878	3381	979	945	1107	1166	1126	1195	-0.415144	0.000604713	0.19286	0.213523
FBgn0031417	359	261	119	74	58	102	251	123	130	311	128	119	-1.42744	8.12579e-05	0.0514817	0.966667
FBgn0014010	17990	16113	14824	18723	18303	24507	2009	2333	2475	2632	2899	3408	0.292398	0.000119591	0.373211	0.000118413
FBgn0031413	308	331	301	231	282	292	72	63	91	40	41	67	-0.244184	0.306048	-0.420103	0.23934
FBgn0051681	22	7	1	18	0	2	1	0	1	0	1	0	-0.122659	0.846978	-0.0174703	NA
FBgn0042186	41	11	0	47	3	6	1	0	3	2	1	2	0.0533275	0.940555	0.0207414	NA
FBgn0051682	42	34	28	12	10	28	6	7	6	5	5	5	-0.822408	0.106127	-0.0715701	0.937258
FBgn0031374	13243	13444	13577	11324	10355	13109	2248	2638	3085	2193	2507	3020	-0.249305	0.0218112	-0.0463212	0.91522
FBgn0031378	154	155	133	346	292	408	71	61	83	125	114	125	1.16681	5.9053e-12	0.594849	0.0143678
FBgn0031379	1306	1404	1304	1399	1271	1483	549	614	696	575	563	670	0.0147236	0.939257	-0.0383168	0.943136
FBgn0031381	2820	2550	1977	2897	2842	3889	999	1026	1190	1125	1247	1295	0.353258	0.00471998	0.180914	0.190186
FBgn0031384	879	807	793	1053	957	1353	214	262	276	284	316	327	0.393313	0.00072635	0.273646	0.202338
FBgn0003557	4343	4563	3611	4302	4129	5202	499	530	585	528	563	585	0.0898471	0.441883	0.0500696	0.908464
FBgn0028952	69	71	62	7	3	8	6	7	4	3	2	1	-2.68858	2.31534e-11	-0.20087	0.600226
FBgn0027509	810	879	793	860	885	925	284	302	374	320	353	400	0.0751304	0.700949	0.145404	0.656821
FBgn0031392	1985	2200	1803	1976	1776	2802	766	844	828	739	862	787	0.0795636	0.675109	-0.0308764	0.954115
FBgn0031399	856	935	975	838	789	657	80	81	94	78	84	83	-0.283022	0.279447	-0.0454696	0.966615
FBgn0031401	7539	7169	6875	7136	7163	7541	1724	2042	2136	1916	2099	2234	-0.00882858	0.956495	0.0788117	0.719888
FBgn0031398	91	91	64	131	104	164	12	22	28	21	29	39	0.612175	0.0339718	0.247225	0.678353
FBgn0010288	1768	1518	1363	1583	1430	1916	173	186	195	185	241	209	0.0511711	0.690783	0.169195	0.665347
FBgn0031397	335	314	330	131	168	140	88	56	70	54	53	59	-1.11047	1.65148e-06	-0.258876	0.6155
FBgn0031395	758	672	685	737	687	1104	197	244	262	266	291	293	0.201515	0.294911	0.247881	0.309707
FBgn0000097	2931	2457	2223	2431	2522	2926	705	837	848	625	792	784	0.0243026	0.871979	-0.115784	0.670087
FBgn0031391	393	341	385	397	337	447	75	133	133	120	121	122	0.0368162	0.883123	0.0775781	0.931646
FBgn0031390	2188	2289	2291	2296	2305	2528	333	383	455	319	391	411	0.0403701	0.825865	-0.0585474	0.915875
FBgn0031389	29	12	9	2	1	13	6	3	2	2	1	2	-0.718247	0.227033	-0.118701	0.791396
FBgn0040718	3039	2418	3165	2716	2395	4017	1032	1096	1099	1696	1895	1782	0.0211688	0.941293	0.704483	1.9142e-14
FBgn0031377	656	650	575	629	614	804	116	186	182	170	155	184	0.0839868	0.589303	0.0649855	0.939639
FBgn0031351	130	91	73	69	66	101	43	34	42	29	39	35	-0.3126	0.404995	-0.130683	0.877981
FBgn0011570	2777	2809	2536	2490	2416	2686	822	958	999	771	915	947	-0.125117	0.296999	-0.0771914	0.804787
FBgn0031357	834	817	748	1111	1038	1222	361	424	389	408	437	442	0.454585	1.32026e-05	0.120146	0.715203
FBgn0031360	2178	2035	1620	1943	1691	2256	910	943	929	1038	985	975	-0.0163152	0.918684	0.101247	0.733928
FBgn0051663	157	89	100	146	160	194	40	24	57	36	56	65	0.468083	0.139107	0.211201	0.753262
FBgn0027597	715	749	701	654	577	771	312	317	303	244	262	281	-0.150974	0.335919	-0.22758	0.353539
FBgn0031361	183	168	242	184	174	196	57	56	65	50	53	76	-0.13251	0.716916	-0.000844595	0.999206
FBgn0000579	72346	68757	67595	78730	77797	86704	8753	8567	9732	9912	9618	11038	0.189172	0.0545902	0.1687	0.131807
FBgn0031359	8980	7918	7690	8999	10457	12089	2050	2003	2750	1727	1664	2465	0.324144	0.00569145	-0.202345	0.408465
FBgn0031356	5254	4678	4256	4549	4730	6102	1583	1740	2029	1698	1893	1995	0.0813082	0.475484	0.0593544	0.842793
FBgn0021906	21432	18919	21069	24873	21584	22252	8026	8225	8934	8235	8193	9059	0.132796	0.457545	0.0143448	0.96686
FBgn0051935	1136	964	1098	1107	1095	1247	364	399	454	434	473	530	0.0742425	0.686866	0.221731	0.245384
FBgn0031327	370	132	144	261	259	476	66	65	47	103	103	74	0.507853	0.242745	0.44829	0.182376
FBgn0031344	586	520	503	486	455	599	228	216	246	207	240	248	-0.097612	0.542021	0.00455974	0.996482
FBgn0002543	374	335	268	291	241	342	101	98	119	147	119	125	-0.187116	0.374028	0.243649	0.551441
FBgn0053126	3908	3343	3229	9549	9458	11925	2800	3458	3180	3404	4142	3687	1.51925	4.8794e-103	0.238226	0.0828094
FBgn0051659	15	8	4	12	5	11	0	2	2	3	1	1	0.0213924	0.979241	0.0224517	NA
FBgn0015905	349	369	347	377	460	612	163	153	175	144	144	176	0.382869	0.0807181	-0.0749424	0.914181
FBgn0031298	1919	1917	1861	1998	1949	2219	562	644	627	552	576	644	0.0804202	0.557134	-0.049888	0.908776
FBgn0031301	21	7	9	1	34	14	2	1	1	8	9	3	0.181835	0.797484	0.280228	0.325714
FBgn0031302	19	4	5	11	14	12	0	3	0	0	3	0	0.22408	0.754256	-9.77675e-05	NA
FBgn0031304	2255	2095	2078	2498	2392	2691	833	835	979	828	903	912	0.205997	0.0607957	-0.00323818	0.995861
FBgn0031306	1098	808	527	716	604	822	276	245	298	259	212	287	-0.188239	0.509404	-0.100985	0.855394
FBgn0031307	13772	14523	14441	20213	21926	23040	7431	6637	5859	7223	6402	5749	0.567377	7.25377e-06	-0.0402864	0.954319
FBgn0031310	849	748	823	1040	891	1042	318	355	419	354	376	375	0.258874	0.104639	0.0180302	0.982782
FBgn0031312	2058	1900	1793	1912	1626	2314	547	509	636	591	580	641	-0.0146287	0.921855	0.0916459	0.800796
FBgn0031314	259	257	206	440	412	499	104	98	125	151	166	225	0.854659	6.4422e-09	0.593135	0.00649327
FBgn0031315	329	308	272	411	343	548	159	185	164	153	175	179	0.460932	0.00993576	-0.00735045	0.994613
FBgn0051922	101	43	48	60	66	63	26	18	25	9	12	14	-0.0164492	0.979241	-0.410587	0.302246
FBgn0031318	1852	1798	1696	1512	1415	2036	441	501	547	475	480	591	-0.149585	0.250433	0.0479975	0.929354
FBgn0031319	861	820	909	895	820	1018	204	199	229	207	216	235	0.0363011	0.862498	0.0490726	0.945861
FBgn0031321	293	255	208	282	239	329	120	137	114	154	146	139	0.134142	0.555513	0.198374	0.655529
FBgn0040723	203	981	32	29	19	35	20	36	21	1	6	4	-1.27425	0.0157829	-0.806186	0.00189021
FBgn0031320	502	463	439	445	404	550	152	202	192	158	170	172	-0.0421991	0.823748	-0.109148	0.850834
FBgn0031317	448	370	291	365	397	563	140	132	144	130	175	161	0.215245	0.368569	0.131599	0.817162
FBgn0024314	1840	1708	1581	1604	1535	2092	640	749	735	661	795	790	-0.0100803	0.944786	0.0727358	0.842793
FBgn0031313	9420	7054	7042	7730	6007	7495	3254	2925	3349	3693	3357	3558	-0.168937	0.29035	0.146426	0.463072
FBgn0031309	153	132	96	152	118	182	29	47	54	62	48	55	0.201341	0.526941	0.227536	0.699312
FBgn0031305	309	204	128	90	86	145	183	68	79	271	119	132	-0.904124	0.00838622	0.208028	0.731823
FBgn0016926	29130	18984	19762	19967	22814	24277	8144	9979	8200	7903	9155	7772	-0.0324129	0.895128	-0.0815715	0.828482
FBgn0031299	1106	1270	1050	1623	2039	1866	287	302	275	202	280	181	0.648428	0.000293868	-0.322648	0.257701
FBgn0003310	1678	1529	1280	1389	1439	1756	443	518	574	502	583	612	0.00199922	0.990535	0.13469	0.611952
FBgn0051658	30	20	31	30	20	22	8	11	3	5	4	9	-0.152224	0.806809	-0.0654798	0.94353
FBgn0015621	345	310	312	196	186	261	159	116	128	108	119	107	-0.611038	0.000512682	-0.221261	0.629826
FBgn0010583	1370	1614	1347	1640	1493	1836	433	449	429	376	397	466	0.15924	0.308154	-0.0832065	0.850834
FBgn0020545	5604	5137	3779	5550	4156	7640	1907	2406	2026	2307	2727	2443	0.205844	0.325514	0.22213	0.184732
FBgn0033050	1844	1717	1535	1588	1471	2124	65	107	87	75	79	74	-0.0158836	0.921969	-0.132926	0.85825
FBgn0033055	1750	1659	1505	1881	1616	2110	133	161	176	157	157	180	0.154813	0.11583	0.0622155	0.935289
FBgn0033058	21	19	13	212	186	287	4	1	1	5	9	12	3.28495	2.10788e-32	0.310851	0.30351
FBgn0033060	552	414	559	655	527	656	151	129	163	146	142	156	0.222322	0.357633	0.000447699	0.999206
FBgn0033063	47	43	26	30	68	78	8	6	10	24	17	21	0.451203	0.384046	0.496747	0.14182
FBgn0033065	802	318	378	158	144	151	230	66	67	253	70	97	-1.52547	1.51813e-06	0.041599	0.96686
FBgn0050431	41	25	18	17	26	12	9	5	9	22	7	6	-0.394346	0.513615	0.151696	0.822761
FBgn0033074	17	17	13	11	17	16	2	0	3	3	4	4	-0.0806119	0.910896	0.10749	0.815284
FBgn0021847	2134	2031	2031	2393	2256	2702	435	516	623	524	549	636	0.210039	0.0438816	0.111687	0.747534
FBgn0033072	11	5	2	24	19	20	3	0	1	3	2	3	1.04801	0.058867	0.071127	0.877322
FBgn0000546	2115	1885	1892	1637	1548	1888	203	247	371	239	283	310	-0.247522	0.00950359	0.0222602	0.985693
FBgn0033062	2922	3052	2966	3182	3332	4126	622	653	682	625	699	725	0.207628	0.112884	0.0590578	0.873276
FBgn0033061	341	273	245	284	255	219	50	45	33	31	57	38	-0.17566	0.565592	-0.0232868	0.98798
FBgn0033052	5112	5290	5092	4684	4337	4793	1042	1142	1229	1007	1053	1153	-0.194436	0.135732	-0.0860157	0.708543
FBgn0033051	145	249	86	72	76	57	28	28	14	20	31	14	-0.997837	0.0179736	-0.0494878	0.96686
FBgn0000043	932	1343	510	2030	2249	1435	62	68	30	85	66	40	0.936131	0.00567708	0.13684	0.87523
FBgn0033048	99	269	39	152	55	36	4	3	7	6	13	5	-0.434748	0.490161	0.156895	0.788048
FBgn0027507	1060	1027	969	1105	1047	1400	107	114	120	140	128	133	0.175821	0.138898	0.194552	0.657256
FBgn0022288	723	678	595	864	801	1044	131	136	110	140	175	142	0.40241	0.000144601	0.219043	0.612477
FBgn0025693	965	1145	779	1028	953	1208	313	377	357	213	245	219	0.108675	0.591077	-0.567361	0.000405807
FBgn0033038	1276	1359	1114	1238	1095	1460	149	142	197	154	173	197	-0.0193545	0.908555	0.0859781	0.896222
FBgn0033033	306	102	74	280	236	186	16	18	27	32	48	43	0.458947	0.374988	0.547424	0.101326
FBgn0033029	3360	3602	3958	4206	3926	4500	312	342	406	326	343	326	0.165744	0.363728	-0.0802332	0.870359
FBgn0050438	487	370	293	555	621	670	29	50	41	26	42	60	0.644505	0.000999525	0.0448075	0.971535
FBgn0039970	5427	4776	5365	5552	5497	5812	1278	1256	1435	2020	1878	2245	0.0839317	0.621668	0.602049	4.16199e-10
FBgn0033028	2416	2369	2458	2615	2395	2889	119	115	107	109	129	154	0.0865647	0.545611	0.152597	0.788048
FBgn0039969	2713	2280	2424	2105	1948	2312	227	247	233	177	158	195	-0.249779	0.0265782	-0.368284	0.0924602
FBgn0033027	63	109	95	92	55	79	5	8	4	3	8	2	-0.248968	0.59733	-0.0645521	0.939296
FBgn0050440	757	747	518	861	766	1018	87	128	177	160	193	225	0.351475	0.0324794	0.447828	0.100918
FBgn0042085	858	947	972	826	853	1017	173	190	198	201	198	228	-0.0828705	0.698148	0.139631	0.742356
FBgn0029131	1372	1196	1160	1274	1139	1618	278	291	278	290	363	366	0.0725323	0.599009	0.234267	0.327661
FBgn0050443	333	290	299	342	292	351	70	61	75	69	53	60	0.0621405	0.790391	-0.125636	0.873276
FBgn0013732	104	67	55	75	65	68	4	1	0	1	0	3	-0.110894	0.815761	-0.020068	NA
FBgn0033086	714	723	752	810	787	1079	174	184	175	197	166	194	0.237887	0.154857	0.0527897	0.948394
FBgn0033088	382	349	296	324	306	421	100	103	84	99	85	118	-0.0015941	0.994756	0.0481376	0.963953
FBgn0033092	623	472	409	393	314	520	37	35	29	39	31	27	-0.31847	0.150316	-0.0326947	0.983988
FBgn0033090	87	98	88	56	45	68	11	10	13	9	11	18	-0.669895	0.0359848	0.0494088	0.96686
FBgn0033093	116	272	61	109	81	68	26	20	19	25	29	8	-0.590143	0.269307	-0.0233344	0.987949
FBgn0014009	5788	5031	5191	4151	4075	5072	1078	1181	1295	423	421	564	-0.301112	0.000764604	-1.25926	3.70292e-30
FBgn0028579	1792	1878	1946	2210	1970	2426	188	195	272	230	201	259	0.190317	0.211974	0.068118	0.927184
FBgn0042083	1657	1525	1473	1817	1505	2062	129	153	176	112	120	163	0.170315	0.133139	-0.179941	0.695352
FBgn0027066	4770	4626	3996	3877	3807	4615	735	837	892	656	761	799	-0.153072	0.0573932	-0.148603	0.440603
FBgn0000473	7837	5527	6663	11792	8649	12609	1350	1066	1647	1885	1461	2095	0.667449	1.63134e-05	0.376859	0.0548142
FBgn0033101	3382	3260	2275	2627	2812	3842	153	157	146	158	126	145	0.0256071	0.912983	-0.0745123	0.926593
FBgn0033100	786	796	762	618	577	751	270	333	273	242	256	233	-0.303465	0.0217171	-0.231979	0.425544
FBgn0010482	12844	12394	10718	12567	12443	14382	1383	1580	1732	1451	1569	1714	0.103229	0.237781	0.0104149	0.986481
FBgn0050446	62	66	58	101	88	96	9	8	17	11	10	8	0.538129	0.0913789	-0.0635468	0.954317
FBgn0033089	100	72	97	91	95	104	8	7	4	7	4	6	0.0695174	0.871599	-0.0357438	0.972366
FBgn0033087	1479	1612	1395	1498	1335	1584	215	221	234	178	205	170	-0.0542836	0.736968	-0.242076	0.416429
FBgn0033079	2812	3048	2236	1792	1169	2139	308	304	274	335	346	306	-0.690044	0.000175772	0.134831	0.753088
FBgn0026761	3856	3678	3756	3762	3352	4478	888	914	1019	885	904	998	-0.00351165	0.98232	-0.0190841	0.968208
FBgn0014028	16941	15481	14630	17718	17112	19911	29	30	32	1676	1799	2008	0.188056	0.00953141	5.17677	0
FBgn0033108	60	44	48	13	28	28	3	3	2	2	8	3	-0.921267	0.0421725	0.0866552	0.884111
FBgn0033113	157	211	84	67	65	58	28	21	21	22	47	29	-1.06294	0.00514918	0.229597	0.71895
FBgn0028988	2709	2196	2245	917	886	965	516	550	481	327	302	278	-1.3746	2.25457e-36	-0.690893	1.0659e-05
FBgn0033115	45	26	36	55	48	48	7	7	12	13	19	10	0.400211	0.387944	0.220209	0.697798
FBgn0033117	369	316	311	352	278	447	95	70	91	94	102	114	0.0667456	0.788609	0.20687	0.678799
FBgn0033122	682	684	568	635	669	722	88	83	96	145	95	105	0.0409707	0.833462	0.282256	0.508501
FBgn0029508	19333	15981	15459	14127	14763	14748	4519	4819	5156	4614	5138	5210	-0.233118	0.0764607	0.0423443	0.859176
FBgn0033124	253	353	69	114	134	139	18	36	18	71	76	52	-0.618036	0.216627	0.820698	0.00312143
FBgn0029506	36443	28935	27456	32522	30889	39051	1868	2114	2391	1882	2079	2228	0.112642	0.294051	-0.0414447	0.8999
FBgn0029507	1498	1517	786	920	1035	887	183	219	147	218	271	180	-0.387962	0.178186	0.222443	0.626317
FBgn0033121	1104	1261	884	932	975	1162	154	174	173	166	170	158	-0.10874	0.578298	-0.0168163	0.987364
FBgn0050157	86	112	63	77	88	78	35	31	35	32	30	23	-0.101476	0.829131	-0.136866	0.873926
FBgn0022224	251	243	215	182	173	370	0	0	1	1	0	3	-0.0321031	0.940688	0.0485949	NA
FBgn0034511	216	76	77	137	208	197	60	33	32	107	47	43	0.46669	0.327082	0.323948	0.510439
FBgn0050154	239	145	223	159	213	268	47	93	91	115	130	121	0.030525	0.945478	0.497527	0.0876733
FBgn0034512	15291	9915	8078	8618	12703	12512	3718	3894	4131	3507	3621	3836	0.0192769	0.956396	-0.0992779	0.472788
FBgn0034520	76	83	85	138	125	111	6	5	9	5	4	13	0.538326	0.105946	0.0262067	0.984907
FBgn0034527	709	699	611	653	590	756	97	100	123	95	115	113	-0.0477637	0.764736	0.00991754	0.994118
FBgn0034529	702	741	772	575	632	699	145	198	202	168	145	158	-0.247488	0.199273	-0.172073	0.697261
FBgn0034532	89	74	67	55	55	41	14	18	16	10	21	17	-0.534727	0.173773	-0.0039689	0.99833
FBgn0034534	2610	1947	2097	1882	1712	2231	1029	970	1155	849	830	997	-0.221674	0.103165	-0.229064	0.128808
FBgn0034535	274	265	266	241	238	374	64	69	77	89	87	88	0.0306658	0.922308	0.254489	0.564558
FBgn0034537	892	831	847	919	838	1133	213	242	200	189	223	269	0.126685	0.375533	0.0374699	0.966476
FBgn0034540	404	264	200	150	142	189	58	73	70	45	57	45	-0.805762	0.00306691	-0.314616	0.46399
FBgn0034541	55	33	26	40	44	46	8	5	5	13	14	8	0.151176	0.783655	0.251028	0.607014
FBgn0034543	1672	1566	1230	893	827	1108	317	307	347	249	205	248	-0.682082	6.38453e-10	-0.418045	0.0262564
FBgn0034542	3471	3005	2748	2124	2156	2075	111	81	99	120	109	116	-0.543356	4.07303e-05	0.18752	0.723065
FBgn0034538	565	456	364	271	228	395	157	169	169	210	181	138	-0.641996	0.00294561	0.0846401	0.914181
FBgn0034530	1628	1522	1552	2314	2041	2640	387	416	484	748	857	827	0.529638	3.39852e-08	0.865992	3.69717e-15
FBgn0034528	630	527	485	528	583	786	133	162	147	132	158	171	0.167967	0.382789	0.0461605	0.956365
FBgn0050147	6764	7101	6864	10673	11575	12206	1602	2041	1873	1793	2157	2047	0.691525	4.72902e-09	0.112874	0.636973
FBgn0034523	93	88	84	52	76	75	10	6	22	8	8	12	-0.370923	0.316674	-0.121882	0.87699
FBgn0028622	6640	5882	5410	4927	4374	5709	1273	1490	1380	1196	1305	1319	-0.288296	1.85628e-05	-0.115622	0.580536
FBgn0034521	689	674	690	733	740	865	152	166	220	153	147	175	0.148958	0.360097	-0.150013	0.759901
FBgn0034515	576	1	2	0	0	22	0	1	7	2	2	2	-0.215402	NA	-0.0263889	0.96686
FBgn0050151	3180	2393	2847	1301	1513	2023	278	280	364	177	185	187	-0.819588	4.83559e-07	-0.662289	5.46817e-05
FBgn0034491	5846	5535	5461	5261	4849	6025	1654	2029	2169	1530	1817	2032	-0.0972576	0.314288	-0.118886	0.60331
FBgn0010411	54428	48245	33571	40431	36437	56386	19431	19840	19680	23217	23533	23179	-0.0638738	0.770472	0.236228	0.022756
FBgn0034493	166	159	165	370	475	490	40	77	89	179	260	230	1.35235	1.22497e-11	1.28683	7.82324e-10
FBgn0034504	2623	2975	2534	2776	2947	3391	382	414	475	376	468	493	0.128552	0.391881	0.0639948	0.894753
FBgn0034509	271	16	20	17	34	43	15	5	4	16	11	12	-0.783927	NA	0.175087	0.782267
FBgn0043534	135	30	35	417	448	527	24	18	30	122	171	113	2.2108	3.99731e-08	1.66441	7.46869e-14
FBgn0043535	501	30	77	30	13	29	14	22	12	10	13	6	-1.61143	0.00208659	-0.236458	0.670218
FBgn0034507	402	224	181	1	9	13	123	140	61	16	19	12	-3.85143	3.31009e-22	-1.48711	8.48795e-10
FBgn0034503	411	352	370	508	382	527	175	235	209	186	209	209	0.277836	0.144082	-0.0321762	0.968208
FBgn0034501	17387	11414	10766	12790	10970	10411	5655	6405	5213	5827	6639	5221	-0.205275	0.383506	0.0291861	0.966138
FBgn0034500	7456	6929	7652	2555	2225	2893	1791	1892	1693	1692	1920	1710	-1.54334	2.66423e-47	-0.0186615	0.975771
FBgn0034499	74	66	35	11	11	24	5	4	8	42	18	22	-1.49538	0.000717531	0.733404	0.00722763
FBgn0034498	703	757	639	677	627	726	221	236	244	187	204	234	-0.0774763	0.658127	-0.152841	0.678988
FBgn0034497	3465	2421	2254	3013	2502	2738	1005	984	1002	1176	1057	1095	0.00770774	0.977384	0.143938	0.555039
FBgn0034496	721	632	499	813	833	1197	227	259	219	335	365	354	0.568683	0.000377932	0.516877	0.00199246
FBgn0034494	1587	1491	1264	1223	1098	1505	612	689	632	421	506	489	-0.215527	0.0430941	-0.425129	0.00190373
FBgn0005655	222	160	92	99	52	111	7	5	4	8	7	4	-0.753336	0.0576064	0.0494027	0.958703
FBgn0004364	1069	971	943	868	1060	1061	312	294	322	283	280	258	-0.0209836	0.930334	-0.158887	0.651006
FBgn0034484	294	183	183	197	167	232	78	90	95	106	82	99	-0.162797	0.601595	0.100349	0.897057
FBgn0034487	18	6	5	120	100	81	1	4	0	8	8	9	2.49707	4.09288e-09	0.307631	0.280367
FBgn0025720	1746	1557	1562	1570	1527	1781	642	696	672	589	618	657	-0.0272773	0.847659	-0.107402	0.687294
FBgn0034490	17216	15508	15864	22125	26790	24367	4238	4526	4572	4880	5406	5145	0.560852	0.000183568	0.202434	0.0486525
FBgn0034489	104	46	47	103	174	138	14	20	25	68	62	45	0.901551	0.0302789	0.887091	0.00106609
FBgn0034488	1896	3052	1154	1382	1074	1761	353	354	392	332	357	338	-0.517928	0.116405	-0.0909757	0.835748
FBgn0034480	341	578	81	859	257	236	144	182	148	476	438	374	0.230295	0.746005	1.23899	1.22225e-13
FBgn0034471	50	49	24	12	10	15	6	12	6	6	7	6	-1.3085	0.00444185	-0.079879	0.931398
FBgn0034476	122	104	104	230	165	264	28	32	40	32	49	38	0.904165	8.56497e-05	0.14972	0.857061
FBgn0026378	1295	1209	1078	1126	1055	1149	338	363	405	284	333	381	-0.127931	0.356884	-0.140937	0.659989
FBgn0034455	796	725	621	716	697	916	93	109	101	95	112	118	0.0864179	0.56359	0.0771458	0.928143
FBgn0034460	65	70	34	10	21	37	16	21	24	13	18	9	-0.989643	0.0462588	-0.238816	0.684444
FBgn0028372	311	358	352	332	304	358	45	39	58	16	39	48	-0.0750114	0.778356	-0.260432	0.651613
FBgn0034468	793	143	96	3	9	44	57	26	21	53	26	22	-1.2815	0.0141572	-0.020718	0.988495
FBgn0034470	16931	14909	9669	3369	2158	5172	3561	6951	3804	2453	4118	2156	-1.88708	1.0041e-16	-0.351352	0.443786
FBgn0015949	2884	3046	3004	2983	3004	3674	217	224	236	314	324	350	0.0714539	0.643926	0.493684	0.001698
FBgn0040732	1574	648	640	215	264	292	1063	306	362	1007	289	388	-1.68592	3.21122e-08	-0.0109963	0.994118
FBgn0034452	126	91	60	54	66	100	18	38	32	34	24	42	-0.31187	0.474462	0.097829	0.928435
FBgn0034451	534	461	481	500	523	487	192	228	200	174	218	228	0.0124995	0.965037	-0.00705651	0.994613
FBgn0034422	198	144	153	184	184	262	18	21	15	19	26	20	0.294984	0.259087	0.117956	0.8999
FBgn0010434	16394	14622	13560	13652	13346	16767	4514	4971	5296	3972	4590	4918	-0.0589971	0.450824	-0.133927	0.263502
FBgn0004003	24	13	23	5	18	15	0	4	0	3	7	4	-0.417277	0.510075	0.142449	0.668691
FBgn0034432	8097	7514	6688	7447	6436	8942	2340	2563	2565	2969	3133	3029	-0.00327496	0.979241	0.280244	0.00386974
FBgn0034436	2917	5488	2673	2276	1712	2255	979	1244	1106	934	1133	1007	-0.798806	0.00349612	-0.109558	0.720453
FBgn0034437	10	25	2	0	0	4	0	0	0	0	0	1	-0.713718	0.166456	0.0111744	NA
FBgn0034439	17	318	8	17	26	18	6	7	6	15	20	6	-0.978402	NA	0.294374	0.493666
FBgn0034440	13	18	15	5	8	8	0	0	0	0	0	0	-0.721091	0.215052	NA	NA
FBgn0034442	231	202	209	279	273	269	100	100	124	95	117	162	0.31876	0.166026	0.154814	0.799418
FBgn0012051	3586	3301	3260	2674	2563	3283	1123	1341	1594	1060	1227	1360	-0.287512	0.000600476	-0.14537	0.517564
FBgn0040273	1781	1658	1635	2019	2031	2399	734	793	822	739	899	889	0.309839	0.00148024	0.0959361	0.724343
FBgn0013325	38182	34140	26222	22849	20764	28376	10816	10229	10739	10402	10364	9855	-0.476828	9.95884e-06	-0.0534447	0.87699
FBgn0034447	228	189	142	173	156	208	51	63	83	52	49	68	-0.0792897	0.799171	-0.151586	0.842793
FBgn0020440	1374	1400	1436	1953	1875	1942	522	575	656	652	688	668	0.416309	0.00536926	0.187122	0.319783
FBgn0034443	3477	2738	2540	1794	1792	2691	1123	1196	1302	1088	1165	1130	-0.509461	0.000360004	-0.0944823	0.67553
FBgn0034438	3028	2974	2365	2194	1827	1911	824	979	836	873	1047	1042	-0.502571	0.000720807	0.149932	0.521035
FBgn0034433	290	280	291	212	203	299	91	115	121	88	106	117	-0.306485	0.165668	-0.0603856	0.94827
FBgn0034425	304	286	230	249	260	280	108	102	94	99	77	106	-0.0756697	0.76397	-0.089466	0.914303
FBgn0034408	1164	1018	988	963	1024	1215	156	215	177	191	218	211	-0.0169016	0.923047	0.151521	0.740385
FBgn0004168	20	24	53	53	28	21	0	1	3	1	0	2	0.0168824	0.983115	-0.0157326	NA
FBgn0027535	803	861	747	734	710	816	347	346	366	259	277	358	-0.122944	0.432014	-0.229751	0.352341
FBgn0034419	1264	1196	1158	1501	1316	1728	422	413	477	478	499	508	0.289169	0.0038966	0.165957	0.472755
FBgn0034418	5125	5251	5124	6256	7140	9192	2104	2105	2416	2450	2530	2938	0.490493	0.000235405	0.245354	0.016652
FBgn0041702	247	177	178	145	116	170	87	76	115	51	73	93	-0.48861	0.0480951	-0.263677	0.582348
FBgn0014269	912	820	761	845	728	1039	156	155	175	147	175	183	0.0286108	0.86555	0.0434281	0.956365
FBgn0034379	201	186	144	193	183	231	40	44	56	58	46	60	0.158446	0.528772	0.155658	0.840934
FBgn0053147	42	52	42	74	37	28	5	9	7	7	2	2	0.0184725	0.979241	-0.153037	0.775682
FBgn0034387	1529	1410	1251	200	171	235	543	653	680	79	98	102	-2.78176	7.3899e-139	-2.46861	1.44829e-73
FBgn0034391	89	83	129	9	4	5	16	17	20	0	0	0	-3.04411	9.30215e-14	-0.8213	0.000298557
FBgn0010551	10648	10628	8975	9921	8493	12344	3247	3602	3701	2892	3287	3121	-0.016325	0.9083	-0.178277	0.109704
FBgn0034397	21	6	6	12	11	15	3	2	2	2	6	0	0.116058	0.879179	0.016321	0.986481
FBgn0034399	4955	4300	3757	3861	3603	4649	1475	1616	1685	1841	1989	1965	-0.132713	0.15439	0.269567	0.00546437
FBgn0004240	495	175	953	415	4025	387	63	108	94	53	98	43	0.541377	0.361427	-0.273965	0.607334
FBgn0034406	543	2504	283	574	535	486	272	244	156	407	350	270	-0.545423	0.384046	0.460115	0.112087
FBgn0010053	5587	5168	4787	1851	1420	1828	468	375	433	426	385	381	-1.62022	1.40776e-58	-0.089943	0.870359
FBgn0034401	1284	1307	1078	1342	1386	1474	241	278	243	271	307	267	0.169206	0.23808	0.130308	0.766548
FBgn0034400	4593	5261	5006	5944	5820	6094	1123	1552	1601	1228	1463	1643	0.228507	0.162243	0.0173155	0.980845
FBgn0034398	22546	19567	13278	10347	9721	14118	5425	5258	5818	5843	5308	5842	-0.706264	6.9708e-06	0.0400648	0.914181
FBgn0034396	148	101	89	176	115	128	41	33	45	46	43	49	0.271223	0.48006	0.135469	0.872325
FBgn0034394	530	463	229	101	90	120	276	103	125	300	96	125	-1.80036	1.84114e-10	0.0129097	0.992572
FBgn0010651	7184	5314	4993	7247	6279	6643	1951	2027	1755	1952	1966	1671	0.188333	0.285058	-0.0357427	0.955499
FBgn0034392	1658	1560	1533	1605	1673	1775	637	646	668	587	560	653	0.0602838	0.705045	-0.113813	0.679607
FBgn0034390	3752	3936	3509	3765	2914	4456	1578	1813	1710	1352	1456	1423	-0.0529771	0.7571	-0.261549	0.0241415
FBgn0034382	19	6	6	3	0	11	5	0	1	3	0	0	-0.406656	0.505385	-0.0385596	NA
FBgn0034381	8005	8230	10739	9642	11038	10185	337	407	398	389	475	446	0.151649	0.567555	0.180825	0.470982
FBgn0034380	535	562	519	552	571	609	139	158	185	159	157	167	0.0687195	0.739496	0.00489046	0.996482
FBgn0023214	628	403	369	351	339	410	18	28	23	37	28	23	-0.348996	0.145025	0.181139	0.814239
FBgn0034371	8930	7068	5914	7015	6621	8270	848	1049	1003	956	1165	1162	-0.0228698	0.897521	0.166649	0.371103
FBgn0050122	5620	5700	5544	6205	6016	7572	980	1069	1247	982	1159	1223	0.189745	0.0680527	0.0261813	0.956365
FBgn0034368	5477	5415	4820	5532	4994	6534	1013	1164	1177	1083	1313	1136	0.0821071	0.337829	0.0704807	0.848978
FBgn0034329	478	49	92	85	339	268	110	34	19	207	68	41	0.0952898	0.902087	0.148054	0.775542
FBgn0034330	132	42	36	11	31	32	71	25	25	35	11	4	-0.983892	0.0648678	-0.35807	0.347315
FBgn0025583	807	175	196	102	331	263	229	67	32	365	115	91	-0.403566	0.532335	0.119662	0.84129
FBgn0040736	948	149	189	132	337	408	293	84	77	468	134	130	-0.277702	0.688559	0.128441	0.842793
FBgn0040735	260	44	38	7	22	40	60	23	18	63	25	15	-1.26478	0.0198954	0.00925533	0.995262
FBgn0040734	52	3	13	0	14	16	1	0	0	2	1	3	-0.362396	0.552386	0.0941827	NA
FBgn0064237	55	33	27	8	9	23	18	10	15	45	26	21	-1.10021	0.0295746	0.456593	0.216561
FBgn0034335	6144	4591	3526	1392	1396	1917	19	15	15	21	15	20	-1.57836	4.40897e-24	0.078922	0.944488
FBgn0063498	100	88	64	90	58	63	3	21	14	11	12	10	-0.235034	0.587276	-0.0492758	0.966138
FBgn0063497	2874	2818	2242	3769	2690	3605	360	384	324	473	522	382	0.308077	0.0433135	0.318636	0.197533
FBgn0063494	5268	4980	5306	11689	8944	11672	1392	1560	1865	2412	3026	2999	0.998892	8.65846e-17	0.771363	6.639e-15
FBgn0063493	250	267	151	864	708	808	105	99	82	397	404	404	1.72931	5.7412e-17	1.78512	9.88561e-30
FBgn0063492	399	381	327	390	316	280	120	151	192	164	141	158	-0.168233	0.572318	0.0081952	0.994613
FBgn0063491	3164	2931	1880	2436	2073	3113	592	587	621	664	714	752	-0.0916659	0.696571	0.226074	0.1379
FBgn0027835	13887	16019	12679	14637	14732	19175	2158	2564	2420	2378	2749	2569	0.148046	0.287746	0.101869	0.637077
FBgn0034345	4491	4472	4307	5172	5064	5552	307	276	330	311	310	325	0.218267	0.0545902	0.0444479	0.946807
FBgn0034346	968	1057	818	745	695	893	242	324	317	184	200	191	-0.31404	0.0216238	-0.545509	0.00198948
FBgn0034351	608	570	555	792	699	991	131	126	165	149	201	176	0.469661	0.000159374	0.26593	0.418877
FBgn0034354	3281	2734	2637	2417	1880	2263	549	610	604	587	603	714	-0.418143	0.0014011	0.0998176	0.743022
FBgn0034360	64	32	59	52	48	47	11	10	9	6	10	11	-0.0828034	0.888879	-0.0504089	0.966227
FBgn0034362	858	781	807	811	689	878	190	189	177	169	239	228	-0.0757891	0.645599	0.156208	0.731503
FBgn0034365	2035	2014	1866	1115	850	997	183	209	183	116	123	128	-1.00637	6.99827e-14	-0.556483	0.00586057
FBgn0000566	498	492	484	473	395	473	10	12	9	1	3	1	-0.166198	0.374845	-0.439409	0.0978534
FBgn0034366	411	342	276	330	239	326	110	132	154	101	104	125	-0.21783	0.363291	-0.215767	0.608951
FBgn0034361	776	568	532	712	597	861	203	189	176	176	194	174	0.174112	0.372031	-0.0588541	0.94086
FBgn0050115	2398	2501	1895	2289	2320	2526	226	241	233	214	303	257	0.0474296	0.782562	0.121272	0.805936
FBgn0028496	436	441	462	786	748	813	155	175	186	317	330	351	0.757757	9.1147e-07	0.857601	3.93705e-09
FBgn0013983	774	691	609	976	842	1117	250	278	316	298	317	301	0.463135	2.04565e-05	0.109519	0.796717
FBgn0063499	8	15	10	4	4	4	1	1	5	1	2	6	-0.771242	0.195277	0.0332004	0.963601
FBgn0040733	46	14	23	3	6	6	7	9	6	0	2	0	-1.42341	0.00671804	-0.330829	0.168653
FBgn0034331	731	228	203	49	122	177	94	18	27	146	41	30	-1.30502	0.00466327	0.10145	0.873276
FBgn0034328	229	17	14	49	214	120	67	8	16	123	27	16	0.319164	0.637553	0.100582	0.853346
FBgn0034300	711	773	656	615	658	801	128	107	173	122	122	132	-0.0794785	0.668789	-0.0923341	0.902291
FBgn0028983	1299	1813	934	892	745	770	193	217	202	124	167	180	-0.716911	0.00440852	-0.332363	0.198395
FBgn0003044	562	448	464	570	462	664	48	58	58	85	65	68	0.161245	0.378556	0.294106	0.513083
FBgn0000057	991	936	936	1026	866	1119	177	160	185	145	146	190	0.0352366	0.833193	-0.107737	0.857681
FBgn0034307	230	258	201	230	197	321	79	85	78	74	79	85	0.0683389	0.820997	-0.023241	0.98694
FBgn0034308	1385	1363	1297	1462	1374	1735	347	410	473	361	429	501	0.13829	0.217695	0.0610835	0.911162
FBgn0034312	478	488	537	335	342	344	144	196	192	122	148	180	-0.568488	0.00469202	-0.206811	0.60911
FBgn0034318	5	24	8	1	1	2	0	1	0	1	1	0	-1.14256	0.0355342	0.018244	NA
FBgn0000658	236	137	132	166	199	268	31	34	27	42	36	47	0.276106	0.428083	0.259403	0.645115
FBgn0034313	1693	1812	1724	1557	1643	1902	445	500	536	467	487	510	-0.071008	0.67188	-0.016114	0.982557
FBgn0027836	2842	1987	1509	1330	1604	1790	250	394	372	283	383	405	-0.416463	0.0618575	0.0644764	0.929615
FBgn0034310	587	527	457	362	318	392	159	159	162	95	116	109	-0.56899	3.22813e-05	-0.494501	0.0274153
FBgn0022238	3415	3147	2711	3343	3137	4620	819	922	1038	1041	1106	1352	0.216493	0.0673737	0.312709	0.0143513
FBgn0034304	381	360	330	505	466	543	65	94	114	79	87	67	0.461238	0.00102848	-0.156345	0.824659
FBgn0001222	2794	2628	2283	2863	2584	3406	884	961	953	919	950	1001	0.165594	0.0438315	0.0321527	0.943463
FBgn0003520	2935	2903	3030	3935	3841	4307	439	524	669	427	473	613	0.406126	0.000787117	-0.0989851	0.841776
FBgn0034299	264	186	169	243	194	371	63	58	60	107	81	73	0.31672	0.301328	0.375797	0.311185
FBgn0041585	4032	3699	3483	3008	3056	3580	1147	1209	1354	1130	1176	1359	-0.24681	0.00303948	-0.0200946	0.96686
FBgn0015522	5258	4650	4469	5801	6119	7055	1664	2068	1728	2038	2422	2029	0.367981	2.7225e-05	0.231008	0.209531
FBgn0050323	18	31	47	29	46	32	8	8	23	8	14	10	0.0801462	0.910108	-0.0787211	0.939296
FBgn0011589	2330	1429	1044	163	148	216	319	343	537	44	51	48	-2.99262	2.69172e-38	-2.4393	2.45e-41
FBgn0034296	233	1268	98	36	81	30	16	52	4	7	29	10	-1.26372	0.0186381	-0.155342	0.808806
FBgn0034293	93	258	37	77	64	25	45	39	19	14	22	2	-0.73511	0.204235	-0.438398	0.201913
FBgn0034290	295	145	179	378	394	265	34	69	51	43	105	102	0.673189	0.0594415	0.40549	0.310566
FBgn0034282	2462	2302	2202	2624	2718	3641	382	440	502	344	428	455	0.322683	0.0029895	-0.1036	0.791396
FBgn0016701	3886	3225	3263	3475	3307	4347	486	479	596	566	554	709	0.0649912	0.580861	0.209153	0.323143
FBgn0029079	222	186	140	185	163	262	72	109	95	73	110	76	0.112148	0.72561	-0.0654789	0.95075
FBgn0029006	2816	2904	2750	2971	2926	3520	381	446	479	418	473	472	0.115346	0.336871	0.0573334	0.903098
FBgn0034258	11731	10790	10735	9313	9464	11531	3034	2978	3405	3051	2965	3468	-0.16832	0.0664947	0.00678097	0.989792
FBgn0050108	126	176	149	180	157	152	38	24	26	42	45	29	0.0811639	0.838947	0.210664	0.75663
FBgn0050109	212	198	171	278	223	341	16	16	18	19	22	36	0.478338	0.0165176	0.27893	0.612653
FBgn0034264	321	286	234	322	290	423	30	28	52	34	39	46	0.256154	0.200102	0.0687693	0.95402
FBgn0034271	1230	1106	1331	1516	1682	1696	338	344	414	395	393	425	0.373456	0.0434155	0.135781	0.656821
FBgn0003545	50	27	1	16	5	2	2	0	0	0	0	0	-0.57394	0.333024	-0.0224499	NA
FBgn0034270	89	96	68	99	90	138	24	14	21	15	17	14	0.304674	0.360283	-0.152469	0.854335
FBgn0034269	1196	1068	1072	1552	1401	1786	311	341	385	389	432	411	0.466902	6.51382e-07	0.230771	0.259284
FBgn0034265	730	674	724	914	845	1025	301	309	350	317	350	367	0.345309	0.0115557	0.0963264	0.816623
FBgn0027872	496	444	478	564	582	721	190	234	255	231	221	228	0.351246	0.0244302	0.0058445	0.995262
FBgn0016059	6466	5379	5845	8396	10786	10860	1601	1884	2155	1642	1882	2148	0.721158	1.40239e-06	0.00609634	0.992354
FBgn0034259	2745	2535	2212	2810	2479	3483	606	755	687	515	665	564	0.189259	0.049398	-0.215892	0.32509
FBgn0050106	998	922	886	668	558	616	448	409	396	158	147	142	-0.620742	1.10492e-05	-1.30596	4.76437e-17
FBgn0034253	73	54	42	53	65	64	12	6	6	5	8	8	0.084121	0.867893	-0.0530863	0.957245
FBgn0050105	84	76	87	104	81	121	17	26	18	14	18	17	0.242375	0.483127	-0.140367	0.871977
FBgn0034249	52	51	20	17	14	30	1	8	5	7	15	4	-0.763731	0.141914	0.161398	0.759592
FBgn0034247	311	1110	121	1035	741	836	135	128	137	136	137	114	0.401494	0.537268	-0.038211	0.96686
FBgn0034246	2254	2368	2543	2795	3743	3220	621	614	672	644	661	738	0.404155	0.0622548	0.0902813	0.767428
FBgn0034245	631	581	609	882	726	1179	21	22	25	32	17	32	0.548714	0.000632401	0.123854	0.891927
FBgn0034243	2130	1896	1719	1907	1936	2544	562	478	577	485	507	531	0.116663	0.321601	-0.084645	0.843376
FBgn0010620	9942	7496	7893	7816	8563	9753	1865	2134	2512	1464	1664	2034	0.0181199	0.924773	-0.320547	0.0148663
FBgn0022029	1734	1754	1808	2481	2517	3062	266	276	284	443	498	563	0.55765	2.25049e-06	0.793035	6.99825e-10
FBgn0034215	931	861	726	695	664	817	274	215	222	226	231	269	-0.237087	0.0497552	0.0144665	0.988495
FBgn0034217	44	46	35	54	30	48	11	8	12	11	14	8	0.0369393	0.949533	0.0294669	0.984907
FBgn0034221	9	13	8	5	9	7	0	2	1	1	0	0	-0.296895	0.661227	-0.0329613	NA
FBgn0024196	1794	1552	1631	1480	1374	1729	147	185	153	141	159	167	-0.153237	0.199691	-0.0511876	0.953599
FBgn0028953	3590	3534	3202	3433	3320	4329	883	924	1112	792	949	1000	0.06394	0.530073	-0.0888066	0.770581
FBgn0022987	1117	1006	1205	1092	1152	1096	188	192	241	179	166	225	-0.0221686	0.938432	-0.108696	0.850834
FBgn0050104	1656	1235	1117	89	189	36	306	323	418	82	57	47	-2.16344	9.95392e-06	-1.95321	2.30231e-25
FBgn0034229	636	92	58	7	9	18	98	60	25	12	3	1	-2.43484	7.13186e-07	-0.950589	0.00011534
FBgn0034230	995	959	960	1036	998	1234	217	254	275	235	219	262	0.12671	0.350043	-0.0526852	0.939296
FBgn0034232	178	187	155	217	175	281	46	44	31	36	71	56	0.312894	0.200502	0.242656	0.678977
FBgn0034237	16641	15782	13534	15515	15611	20803	2484	2183	2382	2942	2607	3033	0.139031	0.156984	0.263517	0.0758034
FBgn0028382	578	485	430	420	375	613	162	146	181	134	153	156	-0.123742	0.583792	-0.124997	0.82312
FBgn0034240	1648	1622	1467	1682	1911	2178	217	286	274	228	206	294	0.249895	0.0543582	-0.0848212	0.889123
FBgn0034231	255	215	212	251	241	289	55	22	24	23	34	33	0.160353	0.45378	-0.0941884	0.93095
FBgn0034223	412	377	349	339	314	376	87	114	105	95	120	138	-0.172227	0.319631	0.159281	0.781968
FBgn0028956	1435	1142	973	1311	1409	1426	183	181	177	235	216	221	0.20601	0.251982	0.270697	0.325626
FBgn0027506	2842	3004	2102	1667	1717	1824	345	316	334	321	314	399	-0.615902	1.39173e-05	0.041783	0.95402
FBgn0025716	756	706	646	767	621	800	124	149	152	147	138	131	0.0209066	0.912564	-0.0221225	0.985838
FBgn0034214	487	508	411	365	346	528	120	120	110	86	121	117	-0.220154	0.272356	-0.0984975	0.893739
FBgn0050295	525	476	530	263	313	380	209	179	234	124	116	142	-0.69576	0.000207426	-0.599284	0.00276744
FBgn0034558	15	10	6	10	4	14	3	1	3	3	1	1	-0.105294	0.89212	-0.0381242	0.954317
FBgn0034564	424	409	374	336	232	360	201	218	195	138	142	155	-0.406485	0.0402045	-0.435168	0.0416331
FBgn0034570	2230	2494	2594	2503	2529	2915	503	615	695	564	678	705	0.0760534	0.706558	0.0960555	0.789519
FBgn0034572	934	966	1087	1079	991	1139	324	342	435	284	335	359	0.0618071	0.790077	-0.156427	0.626317
FBgn0050296	7070	6051	6073	6237	7586	7333	2293	2258	2723	2212	2302	2780	0.117548	0.509404	-0.000410011	0.999206
FBgn0034576	9294	7990	9037	8322	7379	8551	2961	2939	3281	2394	2437	2742	-0.149238	0.304109	-0.273882	0.0026781
FBgn0034577	3568	3370	2987	2980	2524	3553	971	1021	1047	1034	1068	1161	-0.168529	0.0794078	0.0950183	0.670361
FBgn0034579	1131	1142	1057	1157	904	1279	461	556	462	441	545	455	-0.035679	0.844072	-0.0375434	0.956365
FBgn0034580	20	26	21	14	1	8	2	16	0	2	9	2	-0.834967	0.154503	-0.0488904	0.943866
FBgn0003748	26043	27223	24792	29083	28220	40134	7486	6686	8984	7561	7015	9234	0.270643	0.0166407	0.0348528	0.949434
FBgn0022700	191	199	92	6	5	6	41	70	12	0	2	2	-3.72328	1.78138e-22	-0.990809	2.47972e-05
FBgn0034578	146	118	90	153	120	210	115	106	115	74	84	90	0.380202	0.2227	-0.354954	0.253816
FBgn0003391	4104	4010	3689	4145	3735	4897	1153	1469	1552	1041	1325	1386	0.0768457	0.397261	-0.147122	0.521693
FBgn0034573	1813	1910	1831	1625	1507	1586	716	669	803	644	580	778	-0.25959	0.0905967	-0.123512	0.691004
FBgn0001133	808	769	723	666	554	765	403	412	468	313	337	400	-0.247223	0.0607646	-0.272124	0.1379
FBgn0050291	1569	1499	1207	1334	1216	1834	483	446	520	527	472	525	-0.00367146	0.985688	0.0665443	0.889407
FBgn0034569	87	49	39	62	38	68	42	24	21	22	13	20	-0.067379	0.908785	-0.296184	0.570126
FBgn0015524	11639	10105	9659	8565	8944	12634	3169	3486	3931	3087	3419	3641	-0.0995225	0.485872	-0.0608233	0.789714
FBgn0040653	655	131	290	198	687	656	210	85	69	196	122	69	0.30219	0.652636	0.0216889	0.987755
FBgn0034553	65328	49887	52292	49222	46401	64978	18228	15210	22826	16496	13768	20570	-0.0976233	0.483933	-0.13575	0.691004
FBgn0034552	22829	19769	23019	11739	10910	15469	6602	6341	8306	4851	4571	5718	-0.819035	1.0931e-11	-0.466704	1.86281e-05
FBgn0016984	9467	8887	7510	8607	7953	9962	2493	2901	3055	2435	2951	3036	0.0062522	0.952495	-0.00758624	0.988495
FBgn0034588	79	951	49	7	7	5	2	3	0	1	1	1	-1.41781	NA	-0.0408036	NA
FBgn0002736	906	805	761	958	819	1190	392	445	380	382	454	389	0.220779	0.0903162	0.00459027	0.995909
FBgn0021872	30231	26448	22574	25842	23741	31016	9977	10096	11074	10687	10803	11437	-0.00572	0.963577	0.0766699	0.638504
FBgn0026582	430	364	406	380	300	325	118	131	182	98	98	127	-0.271669	0.249718	-0.332805	0.29566
FBgn0034599	267	205	203	347	295	332	86	111	131	106	129	108	0.488589	0.0162047	0.0563998	0.95402
FBgn0003162	2850	1995	1341	1744	1611	1894	371	510	481	466	569	584	-0.231254	0.37816	0.227335	0.30095
FBgn0003891	16557	18172	18668	22850	22815	24454	6562	7506	8304	5831	6534	7572	0.350862	0.0177583	-0.164343	0.203409
FBgn0034602	382	515	358	317	233	289	218	177	201	193	173	157	-0.580508	0.016359	-0.15788	0.755527
FBgn0034611	2102	2131	1760	1456	1465	1636	812	946	951	843	855	905	-0.417207	7.51344e-05	-0.0556841	0.875262
FBgn0016726	19971	15246	16953	15609	14746	26015	8652	8993	8624	9970	10518	10104	0.0536922	0.828255	0.208969	0.0742346
FBgn0020306	6630	8190	7142	8869	8379	10176	2147	2467	2430	2391	2654	2822	0.275654	0.0613527	0.151091	0.223028
FBgn0034628	1923	4313	1286	967	681	851	581	721	496	555	664	443	-1.22054	0.00773377	-0.0974699	0.87699
FBgn0034629	1313	2552	446	569	285	390	621	815	342	436	529	252	-1.14331	0.0312247	-0.238318	0.689083
FBgn0034627	158	171	142	115	120	148	67	70	58	58	39	73	-0.316951	0.224191	-0.139269	0.865414
FBgn0034626	326	185	197	284	320	413	109	86	103	139	193	156	0.466488	0.0963098	0.563829	0.0174047
FBgn0000395	3054	2966	2888	2179	2484	2200	742	957	818	628	782	626	-0.385243	0.0229466	-0.280352	0.15712
FBgn0050394	786	903	801	823	857	860	190	208	238	194	199	250	0.000922855	0.997076	0.0109739	0.992027
FBgn0034617	221	235	245	330	310	442	78	75	120	102	104	144	0.555458	0.00579411	0.272728	0.518637
FBgn0034614	304	284	209	200	217	286	85	108	117	96	111	131	-0.202955	0.41568	0.0982309	0.892287
FBgn0050390	223	195	208	208	235	268	87	79	107	65	75	84	0.144361	0.571335	-0.220992	0.653051
FBgn0050392	1013	926	827	715	658	990	351	309	390	303	329	377	-0.264575	0.0643822	-0.0574208	0.924903
FBgn0034612	62	87	32	81	114	83	6	24	9	33	47	25	0.509169	0.29035	0.542798	0.0946851
FBgn0034606	1836	1578	1411	2323	2299	3178	440	583	537	573	658	573	0.649277	3.59071e-10	0.194951	0.424099
FBgn0034605	3070	3240	3028	2714	2165	2665	465	577	407	431	530	441	-0.337644	0.0106586	-0.0479813	0.951599
FBgn0027073	1619	2887	1427	1788	1384	1853	606	540	529	621	614	644	-0.254756	0.423915	0.145703	0.628953
FBgn0034598	3828	3813	3371	3349	3395	4542	1173	1400	1350	1101	1317	1374	-0.00406241	0.979241	-0.0516418	0.887627
FBgn0050389	2032	2096	1993	2467	2338	2689	591	669	786	734	775	808	0.255761	0.026941	0.172021	0.366089
FBgn0034595	25	13	27	18	17	24	4	9	5	5	9	6	-0.135999	0.837595	0.0318123	0.97579
FBgn0034590	1182	1142	1022	1356	1325	1860	403	503	488	447	604	550	0.394732	0.000508955	0.180492	0.498361
FBgn0020312	856	814	836	1169	1134	1292	383	359	417	454	499	506	0.480527	8.16378e-05	0.306046	0.0585378
FBgn0011824	1142	950	732	830	837	1490	421	424	401	358	382	379	0.109462	0.704368	-0.148041	0.626317
FBgn0034585	1237	1131	1050	943	874	1179	290	295	317	330	287	407	-0.22477	0.0347172	0.158599	0.655714
FBgn0026369	5908	5989	5731	5913	5629	6913	2421	2584	3107	2478	2754	3149	0.0287931	0.821678	0.043098	0.904537
FBgn0003731	6350	5014	5015	5141	5866	6559	1776	2060	2312	1727	2026	2279	0.0741942	0.646596	-0.0292015	0.951599
FBgn0034641	1549	1723	1556	1645	1669	2085	454	509	554	428	521	507	0.119503	0.431381	-0.0573391	0.901681
FBgn0034643	1773	1590	1498	1539	1580	1879	475	559	591	482	514	535	0.00897261	0.950293	-0.0809862	0.828586
FBgn0034645	8278	6681	5273	6070	5179	9114	3118	3184	3161	3177	3190	3449	-0.0317354	0.903137	0.0464323	0.87699
FBgn0034650	327	269	272	320	293	385	61	66	76	76	61	70	0.162704	0.405775	0.0236991	0.98694
FBgn0034654	3667	3047	3463	3211	3233	3552	1165	1051	1182	1266	1096	1263	-0.05561	0.751721	0.0853137	0.820145
FBgn0034655	323	338	345	260	240	281	110	100	114	112	110	131	-0.389262	0.0511821	0.0963911	0.891449
FBgn0010228	4072	3844	3434	3789	3359	5218	1294	1745	1222	1245	1623	1177	0.0773261	0.599288	-0.0691513	0.914067
FBgn0050285	2115	1697	1816	2373	2170	3208	491	488	551	1773	1810	2038	0.411687	0.00137447	1.79874	4.31468e-92
FBgn0034647	2878	2683	1631	2491	1409	2511	235	498	306	248	469	287	-0.184718	0.533053	-0.0366531	0.975297
FBgn0034646	709	532	562	607	488	759	213	220	298	230	235	250	-0.000465494	0.998812	-0.0249934	0.97579
FBgn0016641	1703	1791	1860	2491	2251	2767	693	762	789	747	844	867	0.439638	0.000915851	0.122529	0.565797
FBgn0000326	1210	1174	811	742	615	1034	348	360	474	345	357	426	-0.443333	0.0228072	-0.0614472	0.913843
FBgn0042180	444	346	411	370	336	389	141	162	161	137	168	156	-0.159918	0.472134	-0.0104122	0.992354
FBgn0034639	4954	4038	4239	6355	3770	6412	941	1087	1009	1021	1166	1065	0.26892	0.201298	0.0915106	0.763543
FBgn0034638	2197	1547	1460	912	844	1103	711	599	514	665	541	496	-0.870332	8.62657e-10	-0.0886829	0.891449
FBgn0034636	102	107	93	26	21	29	35	29	25	16	18	16	-1.80271	3.65077e-09	-0.407886	0.318531
FBgn0034631	268	226	250	243	270	318	82	84	120	128	118	105	0.119889	0.632841	0.237837	0.603297
FBgn0010470	2703	3116	2139	3676	2962	4389	823	814	744	723	769	781	0.423318	0.00637304	-0.0701719	0.869724
FBgn0010415	13051	10058	10834	10983	10731	13578	2228	2283	2758	2326	2427	2928	0.0224273	0.888799	0.0734369	0.794049
FBgn0004362	2358	1479	1176	897	768	1383	257	331	299	268	290	245	-0.707507	0.00430839	-0.124626	0.788048
FBgn0050398	15	20	24	32	22	24	0	2	0	9	2	4	0.26675	0.655437	0.203686	0.427311
FBgn0034657	201	162	158	110	130	170	53	56	38	34	51	42	-0.360277	0.18372	-0.139884	0.870359
FBgn0034674	660	749	623	586	572	683	206	193	234	188	209	244	-0.173193	0.307822	0.0107854	0.992027
FBgn0034664	43	1105	11	13	8	6	11	8	2	8	17	6	-0.867554	NA	0.11478	0.872601
FBgn0034662	3529	8775	1175	4302	1779	688	2586	3253	1138	2520	3100	1197	-0.426052	0.509632	-0.0133907	0.992572
FBgn0034660	163	95	112	36	41	47	13	26	20	24	17	17	-1.4194	8.01314e-06	-0.00450703	0.99833
FBgn0050404	2530	2401	2402	2744	2383	3177	890	921	986	899	910	986	0.13835	0.217153	-0.00350503	0.995262
FBgn0050403	43	23	30	27	24	56	0	1	0	11	13	12	0.0734769	0.911938	0.581927	0.0104763
FBgn0067102	1397	1090	934	1133	865	1142	203	204	222	222	284	216	-0.143653	0.459338	0.172012	0.665831
FBgn0034691	2059	2069	1880	2400	2316	3063	662	687	808	777	806	976	0.33078	0.000370135	0.230213	0.140942
FBgn0034694	896	890	916	1054	873	1076	327	375	443	357	391	451	0.113085	0.521363	0.0603074	0.908464
FBgn0050281	45	36	29	9	8	14	13	8	3	12	5	4	-1.40011	0.00192601	-0.0400763	0.96686
FBgn0002715	57	31	34	36	25	36	3	2	1	1	1	0	-0.287812	0.577154	-0.0823847	NA
FBgn0029147	81	55	33	63	37	102	28	21	24	45	19	23	0.168763	0.772039	0.119787	0.896847
FBgn0034706	3750	2880	2675	2408	2458	2802	573	705	663	614	655	658	-0.296397	0.0207113	-0.010731	0.98798
FBgn0034707	309	299	243	260	250	323	62	50	82	82	75	82	-0.0615096	0.791097	0.220212	0.68057
FBgn0034708	5629	5686	4782	5152	4748	5840	2276	2143	2246	1786	1967	2115	-0.0633982	0.519044	-0.184873	0.177839
FBgn0025186	962	956	868	900	763	1052	170	207	220	206	197	230	-0.0750948	0.607581	0.0750255	0.902291
FBgn0020307	80	115	37	46	41	24	43	46	27	44	40	16	-0.772423	0.129599	-0.0982224	0.927332
FBgn0034716	61	48	35	86	49	40	6	13	18	17	12	32	0.229455	0.681475	0.249633	0.650549
FBgn0034715	12	8	5	48	8	9	1	1	2	1	2	6	0.660649	0.281616	0.09251	0.838882
FBgn0034709	4996	4393	4092	4257	3543	3368	1107	1054	1334	991	877	1123	-0.277572	0.134775	-0.211649	0.256481
FBgn0034705	112	126	98	92	118	131	51	60	43	44	54	39	-0.00887121	0.983769	-0.110819	0.90291
FBgn0034703	144	100	80	180	143	210	14	16	15	18	38	18	0.642965	0.0237184	0.296176	0.566343
FBgn0034697	1506	1543	1469	1417	1300	1755	571	592	652	562	538	653	-0.0561902	0.704554	-0.0502815	0.914067
FBgn0034693	2974	2123	1934	1739	1822	2668	415	418	423	487	464	500	-0.202938	0.318444	0.190803	0.391702
FBgn0034689	600	526	566	505	540	692	264	237	257	221	244	305	-0.0022293	0.992639	0.00977079	0.992027
FBgn0034688	1537	1445	1332	1406	1216	1614	582	544	705	686	614	809	-0.0614775	0.602977	0.186446	0.446619
FBgn0034687	22	10	27	14	28	27	1	5	4	3	2	2	0.121217	0.866326	-0.0531891	0.940382
FBgn0034717	396	1453	139	241	179	123	170	198	132	215	209	116	-0.88086	0.131071	0.0836797	0.931646
FBgn0050101	23	15	18	4	2	6	0	0	2	1	2	2	-1.3101	0.0139785	0.0564735	NA
FBgn0034210	943	913	814	599	608	891	177	222	249	209	195	187	-0.384034	0.0103144	-0.107858	0.850834
FBgn0034179	3000	2498	2361	2785	2492	3130	989	1055	1110	947	1053	1074	0.0671909	0.550055	-0.0387557	0.918131
FBgn0023172	12939	13618	14997	13978	15444	15131	2046	2553	2718	2232	2684	2931	0.0662144	0.77041	0.0941837	0.719888
FBgn0034182	535	467	420	311	358	405	137	154	128	141	143	161	-0.421508	0.0119433	0.0667162	0.933507
FBgn0034184	1223	1135	1073	972	992	1144	252	317	331	228	246	273	-0.171515	0.150085	-0.243082	0.314641
FBgn0026721	303	207	135	95	93	132	139	57	45	97	60	48	-0.92899	0.00288326	-0.124315	0.891449
FBgn0034191	205	181	186	132	103	162	46	42	42	46	36	55	-0.54318	0.0211938	0.0424029	0.972404
FBgn0050456	2503	2844	2578	2398	2508	2526	667	850	775	626	707	737	-0.118479	0.51912	-0.141415	0.561295
FBgn0034194	3938	4470	3939	4938	4435	5929	939	1139	1031	1381	1812	1847	0.263889	0.0302176	0.648843	1.88386e-08
FBgn0034198	178	79	84	30	17	23	105	35	37	74	38	30	-1.83616	3.8076e-06	-0.14286	0.870359
FBgn0034199	244	142	142	86	94	150	69	53	56	68	64	60	-0.64384	0.0523059	0.072104	0.946235
FBgn0034200	493	193	187	127	128	178	258	88	107	335	146	165	-0.87593	0.0209855	0.150899	0.842793
FBgn0010591	2624	2836	1837	2330	1867	2278	709	746	687	674	759	657	-0.188632	0.342486	-0.0362012	0.95402
FBgn0050460	9115	8809	9357	8336	7593	9622	1022	1195	1312	1057	1327	1444	-0.134181	0.294478	0.107123	0.688377
FBgn0034186	182	229	223	252	207	273	40	38	62	58	71	77	0.152864	0.606877	0.380174	0.318531
FBgn0034181	4204	3816	3361	2676	2483	3725	539	585	680	487	532	519	-0.3944	0.000379554	-0.215268	0.227452
FBgn0034180	4701	4756	4566	4753	4777	5255	1428	1649	1806	1504	1591	1828	0.0446929	0.763413	0.00978487	0.98694
FBgn0034154	7	5	0	7	10	6	0	0	1	0	4	3	0.345574	0.586178	0.0903315	NA
FBgn0034158	1908	1696	1690	1689	1455	1655	510	575	578	459	564	639	-0.167231	0.221195	-0.00817758	0.992027
FBgn0025830	568	588	695	577	641	727	170	229	199	192	185	202	0.0266925	0.930334	-0.0406165	0.960387
FBgn0028737	14878	12146	9691	10925	10177	13333	3043	2934	2936	3687	3702	3545	-0.115827	0.432488	0.27873	0.0255631
FBgn0034162	4134	2930	3094	3100	3129	4363	695	722	797	752	787	941	0.0238799	0.912983	0.150894	0.44629
FBgn0025827	198	173	174	322	261	468	79	101	110	133	192	177	0.852391	7.85011e-05	0.641325	0.00341604
FBgn0046999	127	14	4	12	14	23	6	2	6	10	10	16	-0.645359	0.289457	0.323634	0.391702
FBgn0034166	598	504	463	157	161	151	38	32	66	13	14	24	-1.69417	1.83025e-22	-0.696487	0.0197455
FBgn0004784	23	31	20	5	4	6	0	2	2	0	0	1	-1.50762	0.00255495	-0.0496275	NA
FBgn0003091	3224	3145	3981	3961	3572	4638	733	696	1146	851	859	1344	0.178017	0.387989	0.210241	0.555039
FBgn0034172	937	1027	946	1002	916	1313	287	314	376	282	367	398	0.10227	0.559853	0.0861881	0.869364
FBgn0004580	1636	1428	1239	754	642	730	163	173	172	179	169	175	-1.02246	1.66369e-17	0.0353835	0.96686
FBgn0034177	216	216	214	285	188	283	43	51	57	44	45	65	0.175161	0.531184	0.0155301	0.992027
FBgn0026402	163	139	164	156	202	195	32	39	38	39	34	39	0.204416	0.521271	0.02467	0.98694
FBgn0034176	1585	1807	1225	1478	1372	1872	655	742	747	725	772	719	-0.00176883	0.994219	0.0456412	0.923151
FBgn0034175	45	29	31	20	24	28	1	7	2	0	6	0	-0.45873	0.35232	-0.0475584	0.929615
FBgn0014870	2255	2843	2357	2503	2360	3850	440	534	615	504	593	553	0.16215	0.457505	0.0535847	0.918131
FBgn0025832	357	430	387	170	139	277	73	73	72	46	74	52	-1.00119	5.60346e-05	-0.243458	0.641685
FBgn0034159	305	185	194	453	328	720	54	53	77	182	162	159	0.995135	0.000377998	1.1413	1.91319e-08
FBgn0010213	8728	7476	6594	5665	5094	6537	2270	2422	2747	1708	1769	2092	-0.424949	3.75499e-08	-0.407	7.502e-06
FBgn0034151	12	29	28	32	25	22	0	6	1	3	6	3	0.107192	0.879918	0.0745596	0.890182
FBgn0011260	443	409	243	313	278	341	115	117	115	89	100	99	-0.235062	0.400645	-0.222603	0.603597
FBgn0034135	55	38	54	17	7	13	4	3	8	5	7	2	-1.52489	0.000638189	-0.0117287	0.992027
FBgn0034137	504	328	332	441	354	359	161	164	175	196	166	214	-0.0201763	0.95558	0.17348	0.670218
FBgn0016131	406	265	207	241	258	360	84	59	108	103	90	82	-0.050177	0.897362	0.100901	0.90829
FBgn0003274	56689	50847	35368	40856	35494	46398	10556	11211	10924	9972	10364	9902	-0.237024	0.129601	-0.110823	0.520777
FBgn0034144	20	19	8	19	17	12	0	1	4	1	1	1	0.0299988	0.969077	-0.0345752	NA
FBgn0034145	222005	226898	199911	176080	220784	276495	31500	41932	37494	32762	44519	40220	0.0137977	0.950085	0.0748706	0.843569
FBgn0013763	59310	54005	49653	61815	49785	76882	20011	21797	23060	23408	25556	26814	0.164899	0.161162	0.218074	0.00148391
FBgn0050463	11357	15944	13263	17467	17087	18405	3851	4766	4051	3381	3844	3158	0.339087	0.0753962	-0.268741	0.0973611
FBgn0024315	78919	69299	77439	128450	112205	121219	35505	35899	43519	36843	36156	44417	0.641366	4.89434e-07	0.0278365	0.946407
FBgn0024319	32	13	12	10	9	23	4	1	2	3	4	3	-0.299349	0.649852	0.0550862	0.939093
FBgn0020506	74	30	17	7	14	7	14	19	11	1	7	5	-1.22721	0.0219441	-0.424368	0.177839
FBgn0040505	821	652	679	688	792	590	165	147	201	201	228	214	-0.0572347	0.862204	0.282097	0.31064
FBgn0034143	4148	3855	3406	4524	3985	5799	1257	1307	1531	1362	1538	1686	0.284392	0.00260571	0.154301	0.315196
FBgn0034142	21501	18410	19403	15235	13441	18779	5450	6790	6544	5634	6457	6737	-0.360344	0.00016378	0.000669319	0.999206
FBgn0034141	789	1400	725	919	745	910	274	256	242	305	306	301	-0.194554	0.564754	0.208895	0.486623
FBgn0034140	1296	742	941	511	1109	458	283	146	224	356	187	200	-0.415548	0.346163	0.132572	0.870686
FBgn0034138	33868	30245	29993	24054	20964	27426	656	717	674	757	784	703	-0.411622	5.12143e-09	0.123426	0.674741
FBgn0034136	28	20	16	13	15	8	5	0	0	2	0	1	-0.54782	0.347571	-0.0289544	NA
FBgn0034094	1735	1514	1235	2194	2178	1648	429	544	494	462	675	563	0.408904	0.0820133	0.187916	0.52353
FBgn0034095	298	260	281	162	177	151	116	93	94	67	85	92	-0.751791	0.00150943	-0.24917	0.587758
FBgn0034110	2354	2497	2523	1934	1865	1743	689	626	850	728	647	827	-0.425071	0.0169529	0.0222713	0.975308
FBgn0034114	306	248	338	436	381	421	54	43	70	62	65	51	0.416282	0.089223	0.0667913	0.95402
FBgn0010611	6653	5823	5300	6383	5928	6980	1675	1927	1904	1655	1831	1785	0.0909678	0.326858	-0.0623096	0.826091
FBgn0034118	538	461	414	531	437	658	52	53	52	68	49	67	0.161241	0.372308	0.15572	0.838086
FBgn0050096	98	93	77	175	132	150	40	32	47	64	48	77	0.696342	0.0105432	0.428738	0.241151
FBgn0034113	387	503	406	673	698	853	128	135	155	292	271	307	0.716388	5.20018e-05	0.933349	3.45939e-09
FBgn0034109	473	420	467	403	348	487	211	218	294	137	157	198	-0.174575	0.375053	-0.477313	0.0250668
FBgn0001308	9652	9847	8471	9549	9400	11061	1864	2130	2505	1947	2287	2459	0.070269	0.483933	0.0399207	0.924326
FBgn0025519	650	570	543	591	427	696	170	186	220	147	169	179	-0.0817078	0.71371	-0.191446	0.601405
FBgn0034098	83	44	23	56	34	36	5	5	14	5	10	9	-0.170346	0.788927	0.00269202	0.998484
FBgn0034093	897	983	662	1004	886	763	477	545	508	523	520	464	0.0540369	0.868086	-0.0185794	0.982557
FBgn0034091	1807	1764	1366	1311	1177	1291	555	692	637	521	580	559	-0.399017	0.0029895	-0.172147	0.440603
FBgn0050093	68	48	23	8	9	27	13	15	17	2	6	7	-1.13453	0.0293656	-0.436839	0.184488
FBgn0034059	777	724	565	616	513	769	217	250	299	195	195	215	-0.154784	0.391082	-0.299641	0.199445
FBgn0034060	1215	1249	1172	1390	1231	1381	388	403	438	427	390	477	0.106345	0.505985	0.0665609	0.887648
FBgn0034063	282	284	190	215	207	179	100	95	127	124	98	122	-0.314462	0.297273	0.07861	0.929149
FBgn0034065	257	256	208	194	163	264	88	86	93	67	64	80	-0.2483	0.307262	-0.264457	0.535041
FBgn0034067	8754	7313	6263	8006	8045	9941	2345	2404	2783	2531	2797	3123	0.191056	0.0808735	0.157425	0.212835
FBgn0014020	29408	23730	18914	19766	20416	33735	3012	3122	3658	2151	2094	2542	-0.00488609	0.98643	-0.512094	1.76981e-08
FBgn0034075	3595	2922	2809	2581	2174	2327	1067	1090	1235	1062	1110	1155	-0.408284	0.00381319	-0.0281083	0.949434
FBgn0010052	16	4	6	4	11	5	0	1	1	3	0	0	-0.151317	0.836603	0.0187045	NA
FBgn0001124	28000	23979	22812	21757	23632	28299	10450	9860	12208	10280	9556	11729	-0.0515935	0.683482	-0.0431839	0.908464
FBgn0050094	182	149	228	221	186	232	85	67	68	76	96	98	0.135058	0.710606	0.209625	0.688377
FBgn0027091	1483	1576	1306	1183	1006	1288	550	576	688	471	487	519	-0.357522	0.00203504	-0.278673	0.0671335
FBgn0034083	3129	3109	2806	2534	2646	2395	1065	1230	1040	1028	1052	1051	-0.266584	0.113541	-0.089651	0.794049
FBgn0015754	6921	6173	6232	7374	7330	7624	1281	1462	1545	1346	1434	1594	0.181405	0.152099	0.0254995	0.953481
FBgn0034087	5460	6549	6622	8656	7604	9709	1668	1940	2141	1738	2116	2125	0.422211	0.00812858	0.053117	0.873891
FBgn0015295	1015	915	869	886	796	931	304	328	422	295	377	379	-0.126673	0.345504	-0.00411228	0.996482
FBgn0034086	453	406	372	321	237	376	165	178	162	126	162	183	-0.426222	0.0209099	-0.0950726	0.880221
FBgn0034085	1057	1780	1120	864	768	786	448	484	478	515	581	548	-0.693414	0.00588575	0.2049	0.28953
FBgn0034084	411	334	377	461	449	602	159	164	179	233	206	238	0.380198	0.0279729	0.377403	0.083589
FBgn0034073	593	533	418	473	460	592	137	152	126	110	145	126	-0.0454241	0.827702	-0.107421	0.872601
FBgn0034068	2415	2346	2481	2255	2107	2261	722	755	952	719	800	809	-0.157433	0.328393	-0.056482	0.891449
FBgn0034066	3011	2684	2732	4172	3538	4646	1098	1147	1230	1244	1335	1334	0.510895	1.03592e-08	0.163621	0.241283
FBgn0010590	2731	2355	2057	2224	1740	2370	871	972	927	684	982	810	-0.201231	0.118507	-0.154991	0.587373
FBgn0034062	164	167	149	163	123	184	54	66	84	64	74	56	-0.0678604	0.828583	-0.0441461	0.968208
FBgn0034061	1038	931	905	887	812	1141	169	199	204	171	211	221	-0.0565149	0.710837	0.0630818	0.929615
FBgn0020236	17691	17595	14274	19586	14095	24666	4829	5207	5798	5233	5533	6211	0.184173	0.292904	0.0959457	0.506536
FBgn0034058	1146	1071	895	1172	925	1386	380	460	464	445	539	473	0.122997	0.432344	0.148275	0.613555
FBgn0034057	1174	1290	997	1228	1287	1509	518	503	568	513	529	655	0.184215	0.220838	0.0823662	0.838882
FBgn0050089	925	738	571	633	610	906	122	167	183	177	235	245	-0.0849816	0.729373	0.403832	0.0899956
FBgn0034046	927	716	672	765	617	863	238	217	237	147	196	175	-0.0738563	0.705063	-0.368656	0.108345
FBgn0034050	693	632	526	571	550	743	205	267	278	244	286	283	-0.0231281	0.90714	0.104861	0.832993
FBgn0034052	18	1890	16	7	11	8	5	9	4	2	2	1	-0.738677	NA	-0.236964	0.470508
FBgn0034051	2827	2756	2527	2841	2577	3250	947	939	1042	898	975	982	0.0610043	0.53058	-0.0376563	0.929615
FBgn0015247	2681	2421	2382	2488	2444	3072	873	986	1101	949	971	1149	0.0609062	0.576052	0.0482905	0.901874
FBgn0034049	10178	9171	8563	9764	13167	16633	3688	3383	4858	3892	3386	5094	0.452661	0.00812971	0.0460576	0.94175
FBgn0050085	294	243	124	172	147	230	30	48	55	41	60	52	-0.259998	0.500412	0.131259	0.87639
FBgn0022160	16636	15212	15072	16192	16456	19488	4996	5815	6278	5393	6115	6268	0.11802	0.212771	0.0549447	0.825712
FBgn0034045	224	190	132	71	78	37	154	136	106	119	119	93	-1.28324	0.000741857	-0.200701	0.709264
FBgn0034025	715	671	521	870	980	1421	254	292	355	342	402	437	0.716804	3.58431e-05	0.354613	0.0507201
FBgn0050467	215	230	187	253	182	269	55	62	84	68	72	88	0.112373	0.686872	0.134272	0.85825
FBgn0022097	43755	39143	44204	55415	46667	58022	10197	11406	12190	10641	11796	12299	0.290558	0.0232592	0.0371801	0.874119
FBgn0034029	1133	933	1064	811	831	1075	402	372	512	373	367	414	-0.239822	0.138774	-0.141613	0.671705
[truncated: 6,167 more rows]

## Sheet: ASE SU58xZI197
FBgn	par_SU58_1	par_SU58_2	par_SU58_3	par_ZI197_1	par_ZI197_2	par_ZI197_3	hyb_SU58_1	hyb_SU58_2	hyb_SU58_3	hyb_ZI197_1	hyb_ZI197_2	hyb_ZI197_3	par_log2(SU58/ZI197)	par_padj	hyb_log2(SU58/ZI197)	hyb_padj
FBgn0046113	736	548	400	351	599	536	220	196	201	261	166	220	-0.0870836	0.792618	-0.220947	0.800587
FBgn0020305	493	481	402	326	470	400	30	32	22	25	31	15	-0.112349	0.614956	-0.331769	0.777355
FBgn0029095	7453	7049	7531	5307	5427	6585	1404	1303	1544	1537	1279	1543	-0.264591	0.020944	-0.2524	0.565024
FBgn0031287	226	259	165	165	196	147	21	19	8	41	28	28	-0.232214	0.439467	0.384023	0.690835
FBgn0020304	7654	8345	7550	8390	8819	10105	1398	1638	1919	2579	2414	2277	0.293994	0.000648161	0.212332	0.720371
FBgn0031286	505	452	499	362	437	449	35	28	23	43	43	40	-0.139241	0.466085	0.164049	0.984016
FBgn0031284	280	299	218	212	294	251	135	114	87	167	132	114	0.0142514	0.962078	-0.0208395	0.998568
FBgn0031281	341	374	281	228	285	278	90	60	65	120	87	62	-0.235637	0.230815	-0.0105231	0.998568
FBgn0026438	75	56	39	38	50	44	15	14	13	10	4	14	-0.220123	0.628177	-0.357606	0.722283
FBgn0004611	7078	5798	5352	4004	3858	4200	124	169	273	145	203	268	-0.491202	3.42877e-05	-0.11518	0.998568
FBgn0053127	62	166	192	24	51	32	4	2	1	2	1	2	-1.37813	0.000385837	-0.100665	NA
FBgn0000061	85	91	55	101	76	55	13	6	12	17	21	15	0.108282	0.824716	0.20789	0.965107
FBgn0031256	1669	1725	1471	1845	2017	2023	151	137	123	227	177	137	0.359666	0.000121034	0.0574371	0.998568
FBgn0031257	8	1	3	5	10	6	0	2	0	0	0	0	0.305004	0.578583	-0.0370744	NA
FBgn0027592	964	1159	970	692	824	821	216	188	162	171	173	127	-0.313359	0.0202146	-0.503808	0.0845493
FBgn0003963	325	345	387	197	202	243	58	82	99	46	46	56	-0.611035	0.0015644	-0.719606	0.0472787
FBgn0031266	1879	2015	1808	1354	1433	1637	238	240	236	285	256	237	-0.279265	0.00424688	-0.177204	0.824119
FBgn0031268	1745	1643	1520	1217	1524	1435	636	634	543	911	686	610	-0.14582	0.236997	-0.0406611	0.998568
FBgn0013323	79	92	72	53	58	53	12	18	10	39	16	13	-0.418449	0.203575	0.188836	0.983293
FBgn0031267	453	575	442	347	407	372	76	72	59	115	84	60	-0.283816	0.135044	-0.00872884	0.998568
FBgn0031264	276	174	143	156	223	237	40	52	42	70	41	63	0.1272	0.729811	0.0414259	0.998568
FBgn0031260	2571	2815	2255	2435	2617	2240	508	605	497	874	798	662	0.0298678	0.884645	0.200627	0.690835
FBgn0010602	2757	2802	2415	2005	2390	2521	681	663	574	880	627	584	-0.120592	0.20314	-0.188919	0.735319
FBgn0043364	1998	1920	1429	1526	1836	1951	7	19	17	25	24	25	0.0779236	0.638397	0.238149	0.929613
FBgn0031258	884	999	1005	598	629	774	10	11	9	30	15	18	-0.440671	0.00276255	0.355438	0.738536
FBgn0015924	12425	11278	9149	9360	10813	11717	1475	1457	1428	2199	1886	1694	0.044789	0.748758	0.0810676	0.977605
FBgn0031253	466	381	379	143	196	195	41	49	30	70	49	23	-1.06844	2.31438e-10	-0.0651645	0.998568
FBgn0031252	36	48	28	21	12	18	4	8	10	3	11	8	-0.731706	0.0957999	-0.0818477	0.998568
FBgn0031251	862	613	572	516	720	844	16	31	27	47	37	25	0.0950546	0.722816	0.135253	0.998568
FBgn0031249	6	11	40	10	25	29	0	4	1	1	4	2	0.0768851	0.907834	0.0219928	NA
FBgn0067779	1129	1216	1167	1177	1424	1468	51	53	58	63	50	67	0.287	0.0134286	-0.121241	0.998568
FBgn0031213	685	577	663	753	843	777	17	15	19	51	29	32	0.375183	0.0205623	0.483734	0.443358
FBgn0031214	46	60	73	42	25	36	1	7	6	3	2	6	-0.551815	0.188887	-0.123891	0.998334
FBgn0031217	841	869	744	710	751	696	57	67	62	71	54	53	-0.0903898	0.615286	-0.303996	0.715319
FBgn0031233	1490	1426	1309	1165	1436	1521	61	49	35	91	40	40	0.0451048	0.741765	-0.0735271	0.998568
FBgn0003444	617	595	546	401	504	588	41	37	39	53	48	43	-0.154584	0.358526	-0.0143726	0.998568
FBgn0020622	2185	2116	2033	1667	2056	2472	92	87	83	124	85	102	0.0412082	0.799498	-0.0616113	0.998568
[truncated: 7,362 more rows]

## Sheet: ASE SU58xZI418
FBgn	par_SU58_1	par_SU58_2	par_SU58_3	par_ZI418_1	par_ZI418_2	par_ZI418_3	hyb_SU58_1	hyb_SU58_2	hyb_SU58_3	hyb_ZI418_1	hyb_ZI418_2	hyb_ZI418_3	par_log2(SU58/ZI418)	par_padj	hyb_log2(SU58/ZI418)	hyb_padj
[truncated: 7,878 more rows]

[truncated: 5 more sheets: ASE SU26xZI197 (sub-sampled), ASE SU26xZI418 (sub-sampled), ASE SU58xZI197 (sub-sampled), ASE SU58xZI418 (sub-sampled), Norm Counts & h]
