# Supplementary material for: Pervasive tissue-, genetic background-, and allele-specific gene expression effects in Drosophila melanogaster
Source: PLoS Genet. 2024 Aug 23;20(8):e1011257. doi: 10.1371/journal.pgen.1011257 (PMC11376557; doi:10.1371/journal.pgen.1011257)
Supplement: S5 Data — (XLSX) [file pgen.1011257.s032.xlsx]

## Sheet: Genotype counts (subsampled)
FBgn	CGnum	Chrom	Length	SU26_1	SU26_2	SU26xZI418_1	SU26xZI418_2	SU58_1	SU58_2	SU58xZI418_1	SU58xZI418_2	ZI418_1	ZI418_2	log2(SU26/SU58)	padj(SU26/SU58)	log2(SU26/ZI418)	padj(SU26/ZI418)	log2(SU26/SU26xZI418)	padj(SU26/SU26xZI418)	log2(SU26/SU58xZI418)	padj(SU26/SU58xZI418)	log2(SU58/ZI418)	padj(SU58/ZI418)	log2(SU58/SU26xZI418)	padj(SU58/SU26xZI418)	log2(SU58/SU58xZI418)	padj(SU58/SU58xZI418)	log2(ZI418/SU26xZI418)	padj(ZI418/SU26xZI418)	log2(ZI418/SU58xZI418)	padj(ZI418/SU58xZI418)	log2(SU26xZI418/SU58xZI418)	padj(SU26xZI418/SU58xZI418)
FBgn0032191	CG5734	2L	2205	733	737	977	1091	980	870	894	848	969	897	-0.211228	0.17814	-0.185824	0.22637	-0.258727	0.0671772	-0.0718666	0.744475	0.0254034	0.931198	-0.0474994	0.81582	0.139361	0.797053	-0.0729027	0.765183	0.113958	0.795356	0.18686	0.356332
FBgn0001226	CG4466	3L	1632	105	1096	64	1844	120	80	95	308	682	896	0.312988	0.447243	-0.0606814	0.89922	-0.095385	0.818719	0.248864	0.583004	-0.37367	0.371595	-0.408373	0.287573	-0.0641242	0.994458	-0.0347037	0.958434	0.309545	0.723838	0.344249	0.498149
FBgn0038032	CG10096	3R	5233	85	77	49	51	122	54	67	63	23	15	0.0111946	0.98833	1.45092	4.90958e-05	0.653312	0.101176	0.35341	0.495577	1.43972	7.67071e-05	0.642117	0.145232	0.342215	0.868116	-0.797606	0.0936961	-1.09751	0.0128838	-0.299902	0.657242
FBgn0052281	CG32281	3L	1539	129	106	159	135	110	105	132	105	129	102	0.203238	0.649411	0.153522	0.713218	-0.0861801	0.829473	0.134398	0.785007	-0.0497158	0.94235	-0.289418	0.455778	-0.0688395	0.994458	-0.239702	0.623599	-0.0191237	0.992729	0.220578	0.682057
FBgn0053156	CG33156	2R	2330	338	377	548	1038	491	508	579	555	546	533	-0.328346	0.322178	-0.388778	0.190503	-0.802916	0.00215244	-0.4351	0.161968	-0.0604322	0.913027	-0.47457	0.119272	-0.106754	0.981204	-0.414138	0.23878	-0.0463214	0.986148	0.367816	0.356423
FBgn0003074	CG8251	2R	2460	27545	38082	29404	27640	25909	22675	28277	28871	31405	36713	0.515727	0.00549372	0.0846256	0.744961	0.39758	0.0370748	0.347305	0.0918943	-0.431101	0.0293208	-0.118147	0.647686	-0.168422	0.868116	0.312954	0.197782	0.262679	0.465975	-0.0502754	0.902367
FBgn0027844	CG7820	2L	1456	2172	2117	4450	3184	3382	3221	3193	2370	4943	2804	-0.447449	0.141167	-0.603631	0.0269152	-0.541506	0.0520123	-0.179489	0.662207	-0.156182	0.736478	-0.0940572	0.818613	0.267959	0.822354	0.0621251	0.907402	0.424142	0.361994	0.362017	0.375601
FBgn0050278	CG30278	2R	1164	72	73	142	156	23	21	153	121	237	285	1.34039	1.08808e-05	-1.46259	5.02917e-08	-0.686165	0.0251287	-0.629393	0.0520022	-2.80298	6.20223e-25	-2.02655	1.17469e-12	-1.96978	2.0492e-11	0.776427	0.0183532	0.833198	0.0122825	0.0567716	0.929833
FBgn0035976	CG4432	3L	2579	1135	999	1928	1652	1774	1683	1872	1897	2095	2032	-0.555958	0.000749928	-0.762531	7.9727e-07	-0.501492	0.00270731	-0.618719	0.000132578	-0.206573	0.351436	0.0544651	0.831948	-0.0627613	0.98603	0.261038	0.243995	0.143812	0.791254	-0.117226	0.703113
FBgn0045823	CG16707	3L	2273	17485	19163	21601	18698	19837	17879	21243	21592	22281	20165	0.0693795	0.750344	-0.0576894	0.766942	0.0790863	0.636305	-0.0533229	0.816817	-0.127069	0.532155	0.00970682	0.961281	-0.122702	0.876326	0.136776	0.513778	0.00436647	0.994698	-0.132409	0.567008
FBgn0040395	CG3981	X	3825	523	483	455	677	678	614	441	532	390	420	-0.22703	0.439622	0.424651	0.0733911	0.0589742	0.845133	0.202995	0.519105	0.651681	0.00396209	0.286004	0.297601	0.430025	0.232996	-0.365677	0.219604	-0.221656	0.727949	0.144021	0.7313
FBgn0038966	CG13848	3R	1341	41	47	58	59	61	33	75	68	111	92	0.0240351	0.976043	-0.80753	0.0230872	-0.136426	0.764237	-0.397436	0.392773	-0.831565	0.0258495	-0.160461	0.761011	-0.421472	0.716639	0.671105	0.125624	0.410094	0.612821	-0.261011	0.678223
FBgn0029091	CG7464	3L	4509	2411	2434	2020	2420	1857	1617	1462	2823	1990	2379	0.52428	0.0694908	0.26099	0.42002	0.312584	0.290321	0.30993	0.370526	-0.26329	0.49332	-0.211696	0.552986	-0.214349	0.904341	0.0515944	0.921689	0.0489406	0.985616	-0.00265374	0.998826
FBgn0050421	CG30421	2R	5225	3755	6497	4346	5260	7481	5920	7302	8662	5243	8336	-0.238611	0.53276	-0.237159	0.490469	0.273957	0.380508	-0.412543	0.215384	0.00145117	0.999628	0.512568	0.104504	-0.173932	0.956942	0.511117	0.146366	-0.175383	0.882284	-0.6865	0.0465433
FBgn0265595	CG44422	X	7705	46	42	37	39	41	48	37	41	28	22	0.0648723	0.929135	0.663541	0.101665	0.31005	0.478012	0.246417	0.669901	0.598668	0.189809	0.245177	0.639799	0.181545	0.973087	-0.353491	0.550685	-0.417123	0.665743	-0.0636322	0.939832
FBgn0063485	CG3849	3L	4413	1407	1670	1450	1537	1465	1228	1397	1436	1608	1477	0.298229	0.0365381	0.143435	0.374798	0.258677	0.0673156	0.280558	0.0544298	-0.154793	0.400818	-0.0395519	0.849887	-0.0176709	0.994497	0.115242	0.595018	0.137123	0.710343	0.021881	0.943537
FBgn0040512	CG3948	3L	1030	961	988	958	1012	1018	987	1090	1077	1020	1107	0.0680525	0.779567	0.0222457	0.922174	0.202264	0.210003	0.0172278	0.957044	-0.0458067	0.87554	0.134211	0.485611	-0.0508247	0.990257	0.180018	0.394369	-0.00501796	0.994013	-0.185036	0.42115
FBgn0032703	CG10343	2L	843	694	776	494	546	618	692	536	636	572	571	0.256801	0.260388	0.484323	0.010312	0.682972	0.000213333	0.46966	0.0168198	0.227522	0.372599	0.426171	0.0438837	0.212858	0.764148	0.198649	0.492254	-0.0146631	0.992729	-0.213313	0.491672
FBgn0035148	CG3402	3L	1035	119	116	139	326	133	114	157	141	118	132	0.0339127	0.964248	0.0459984	0.931575	-0.578862	0.111154	-0.131783	0.819748	0.0120857	0.990849	-0.612775	0.122152	-0.165696	0.973087	-0.62486	0.154847	-0.177782	0.927846	0.447079	0.395707
FBgn0004584	CG3178	2L	2551	47	52	35	412	34	27	36	33	50	32	0.303738	0.605513	0.170398	0.767019	-0.971053	0.0189207	0.262453	0.675762	-0.13334	0.867142	-1.27479	0.00209642	-0.0412844	0.994497	-1.14145	0.0126474	0.0920556	0.983465	1.23351	0.00838429
FBgn0038429	CG14882	3R	1754	61	90	76	246	73	62	129	82	98	108	0.16836	0.798684	-0.193154	0.723452	-0.555522	0.192899	-0.202458	0.752033	-0.361514	0.535973	-0.723881	0.107931	-0.370818	0.853005	-0.362367	0.554639	-0.0093043	0.994698	0.353063	0.599254
FBgn0032194	CG4901	2L	2304	534	512	629	832	588	495	622	485	613	464	0.0613653	0.877279	0.106825	0.727729	-0.23173	0.347588	0.0818434	0.827404	0.04546	0.923036	-0.293095	0.276023	0.0204781	0.994497	-0.338555	0.250222	-0.0249819	0.989061	0.313574	0.342116
FBgn0033051	CG7863	2R	2720	1463	1825	1198	986	1228	1249	1353	1170	1064	1003	0.484277	0.0178287	0.768974	3.19269e-05	0.756447	7.27986e-05	0.516413	0.0108284	0.284697	0.252631	0.27217	0.263026	0.032136	0.994458	-0.0125272	0.973567	-0.252561	0.553652	-0.240034	0.44468
FBgn0024244	CG10016	2L	2572	840	1029	1131	1099	999	1121	1081	1442	1401	1378	-0.0725085	0.840139	-0.394713	0.0680086	-0.0318485	0.914523	-0.244949	0.357927	-0.322204	0.194952	0.0406601	0.897681	-0.172441	0.895062	0.362864	0.173482	0.149763	0.845484	-0.213101	0.533022
FBgn0038360	CG9590	3R	1578	1117	1339	1363	1238	1450	1366	1442	1409	1425	1244	-0.08356	0.739817	0.0310714	0.898775	0.131066	0.480132	-0.0443476	0.877841	0.114631	0.655532	0.214626	0.270641	0.0392124	0.994458	0.0999944	0.72173	-0.0754189	0.935236	-0.175413	0.497484
FBgn0020620	CG8085	2R	2980	1419	1423	1320	1639	1382	1226	1427	1444	1359	1341	0.231716	0.13044	0.219129	0.138997	0.166012	0.268002	0.152154	0.393965	-0.0125864	0.967741	-0.0657039	0.743193	-0.0795617	0.958544	-0.0531175	0.837718	-0.0669753	0.931886	-0.0138578	0.964911
FBgn0000581	CG7776	2R	10794	2600	2253	2514	3377	2636	2184	2563	2667	2683	2630	0.123014	0.61193	0.0217076	0.933212	-0.0445292	0.843295	0.0623456	0.824816	-0.101307	0.722855	-0.167544	0.433675	-0.0606687	0.987639	-0.0662368	0.836926	0.040638	0.981913	0.106875	0.731336
FBgn0040351	CG11638	X	2462	60	47	59	64	56	75	63	60	44	57	-0.139587	0.819516	0.169123	0.739511	0.0198584	0.97228	-0.0206012	0.982754	0.30871	0.5743	0.159445	0.768168	0.118986	0.993571	-0.149264	0.829192	-0.189724	0.92476	-0.0404596	0.961514
FBgn0028572	CG14039	2L	2791	1090	952	1896	1767	1673	1608	1547	1700	2187	1517	-0.535578	0.00693751	-0.65465	0.000447996	-0.581565	0.00270731	-0.465128	0.0235868	-0.119072	0.720421	-0.0459872	0.879884	0.0704499	0.987639	0.0730849	0.844859	0.189522	0.7339	0.116437	0.75395
FBgn0026060	CG4317	X	2458	586	712	735	780	720	672	696	708	742	748	0.00955131	0.979371	-0.0479678	0.839405	9.75654e-05	0.999456	0.0537051	0.848243	-0.0575191	0.854806	-0.00945375	0.96872	0.0441538	0.994458	0.0480654	0.877456	0.101673	0.882284	0.0536075	0.873653
FBgn0036501	CG7272	3L	1191	6382	6995	10520	10173	4892	4809	8812	9904	16311	17105	0.556764	1.36938e-05	-1.1395	2.7432e-22	-0.3964	0.00315809	-0.305028	0.0335659	-1.69626	5.99039e-49	-0.953164	2.98806e-15	-0.861792	5.76467e-12	0.743098	4.5739e-09	0.83447	1.50972e-11	0.0913722	0.715427
FBgn0040234	CG12149	X	4444	3425	4248	3195	3169	3078	2862	3429	3350	3396	3682	0.462682	0.00203455	0.253766	0.121004	0.473312	0.00151154	0.335006	0.0376626	-0.208916	0.277562	0.0106298	0.961732	-0.127676	0.894609	0.219546	0.290312	0.0812396	0.919271	-0.138306	0.593079
FBgn0014029	CG4173	3R	1688	1598	1796	1312	1441	1150	1137	1146	1256	1589	1377	0.659556	1.98704e-07	0.337828	0.013811	0.51166	0.000110453	0.649723	3.53775e-07	-0.321728	0.0299289	-0.147897	0.403428	-0.00983349	0.997098	0.173831	0.374679	0.311894	0.0847154	0.138063	0.550113
FBgn0014020	CG8416	2R	2028	15009	14528	16224	15116	14151	13231	15371	15627	17729	16478	0.21767	0.0944797	-0.057195	0.72675	0.133654	0.308874	0.099885	0.551549	-0.274865	0.0293193	-0.0840159	0.604046	-0.117785	0.822354	0.190849	0.221663	0.15708	0.51929	-0.0337693	0.897142
FBgn0036306	CG10973	3L	1032	193	231	213	264	215	181	232	227	239	230	0.194613	0.539847	0.00438744	0.990591	0.0520999	0.86598	0.0502734	0.906534	-0.190226	0.584305	-0.142513	0.654364	-0.14434	0.956942	0.0477124	0.915811	0.045886	0.983562	-0.00182643	0.998826
FBgn0037537	CG2767	3R	1309	599	838	732	763	953	769	837	959	859	922	-0.137386	0.648224	-0.153201	0.557079	0.153006	0.523454	-0.143691	0.637317	-0.0158154	0.972651	0.290391	0.238437	-0.00630516	0.997676	0.306207	0.263599	0.00951024	0.994012	-0.296696	0.327946
FBgn0033214	CG1941	2R	1678	569	600	312	404	494	399	391	416	190	308	0.448646	0.133526	1.20585	8.0822e-07	0.828073	0.00152489	0.624859	0.0243746	0.757208	0.00538575	0.379427	0.240632	0.176213	0.952588	-0.377781	0.306841	-0.580995	0.108792	-0.203214	0.671502
FBgn0032470	CG5142	2L	2105	119	73	140	84	135	116	149	100	95	73	-0.19641	0.730537	0.255951	0.590917	-0.00412342	0.994383	-0.147808	0.807186	0.452361	0.34465	0.192287	0.71537	0.0486024	0.994497	-0.260074	0.676947	-0.403759	0.658215	-0.143685	0.844464
FBgn0015773	CG18657	X	3339	120	123	116	95	96	102	80	118	108	99	0.333966	0.41356	0.317619	0.402473	0.349394	0.317419	0.385998	0.337057	-0.0163471	0.983919	0.0154288	0.973768	0.0520325	0.994458	0.0317758	0.961259	0.0683796	0.983465	0.0366038	0.960734
FBgn0264561	CG33214	3L	4402	1531	1705	1779	2365	2133	1864	1956	1869	1953	1628	-0.18353	0.359749	0.0078288	0.974544	-0.122147	0.510479	-0.0687372	0.7913	0.191359	0.361915	0.0613832	0.796704	0.114793	0.935976	-0.129976	0.611065	-0.076566	0.935236	0.0534098	0.872069
FBgn0037974	CG12224	3R	1147	130	116	258	198	225	174	283	298	304	277	-0.504999	0.0796744	-0.958363	8.78814e-05	-0.588075	0.0285485	-0.942205	0.000165167	-0.453364	0.126717	-0.0830753	0.833108	-0.437206	0.36004	0.370289	0.287416	0.0161582	0.992729	-0.354131	0.358808
FBgn0031736	CG11030	2L	4173	376	439	433	482	384	329	420	439	443	433	0.2912	0.156333	0.0438424	0.871003	0.0548214	0.816746	0.0892552	0.757324	-0.247358	0.274792	-0.236379	0.281115	-0.201945	0.758607	0.010979	0.974004	0.0454128	0.98063	0.0344338	0.929833
FBgn0015331	CG14637	3R	1995	205	135	219	311	198	217	184	199	246	205	-0.149163	0.747215	-0.210928	0.576128	-0.344885	0.285481	0.00378213	0.996375	-0.0617654	0.918515	-0.195722	0.626994	0.152945	0.965314	-0.133957	0.804712	0.21471	0.84255	0.348667	0.446529
FBgn0037372	CG2091	3R	1335	213	257	271	431	290	241	239	313	260	234	-0.0538825	0.917443	0.0700255	0.862075	-0.304944	0.304973	-0.054129	0.916876	0.123908	0.798986	-0.251061	0.466379	-0.000246461	0.999719	-0.374969	0.305934	-0.124155	0.940431	0.250815	0.574727
FBgn0020660	CG10837	3L	1651	5603	6282	6973	7208	7383	6180	7203	7222	7399	6993	-0.0739546	0.635924	-0.122835	0.327349	-0.0311768	0.826666	-0.107717	0.455147	-0.0488805	0.799789	0.0427778	0.789296	-0.0337625	0.994458	0.0916583	0.590513	0.015118	0.988609	-0.0765403	0.690524
FBgn0030141	CG3002	X	2360	2077	2167	2820	2860	2828	2592	2701	2827	2685	2679	-0.235414	0.0474557	-0.183558	0.128912	-0.193209	0.100181	-0.20646	0.0970301	0.0518567	0.795457	0.0422055	0.801661	0.0289546	0.994458	-0.00965118	0.966439	-0.0229021	0.983465	-0.0132509	0.959911
FBgn0023172	CG9635	2R	8486	3427	3026	4004	4385	4170	3895	3586	4059	4532	3826	-0.20125	0.22639	-0.209881	0.177485	-0.146484	0.353223	-0.0691327	0.761621	-0.00863047	0.97976	0.054766	0.795947	0.132117	0.853005	0.0633965	0.810573	0.140748	0.718347	0.0773514	0.775502
FBgn0033400	CG2063	2R	1195	350	350	423	453	495	460	430	411	424	396	-0.320137	0.0879469	-0.0719167	0.767598	-0.0935727	0.657258	-0.0893552	0.748963	0.248221	0.235897	0.226565	0.273101	0.230782	0.599508	-0.021656	0.951639	-0.0174385	0.989061	0.00421749	0.993284
FBgn0010422	CG3710	2L	1773	468	452	595	731	559	502	548	552	575	442	-0.0863334	0.776765	0.0120865	0.968562	-0.282709	0.151448	-0.0815628	0.786892	0.0984199	0.763468	-0.196376	0.399671	0.00477067	0.997676	-0.294796	0.224903	-0.0936492	0.929586	0.201147	0.499557
FBgn0025355	CG7869	3L	3776	136	182	189	281	166	137	183	160	209	187	0.158504	0.714806	-0.144169	0.705548	-0.291248	0.347518	0.0508365	0.92622	-0.302673	0.433766	-0.449752	0.168852	-0.107668	0.984038	-0.147078	0.769137	0.195006	0.859588	0.342084	0.428224
FBgn0029942	CG2059	X	1197	981	1129	1224	1230	1251	1080	1269	1358	1234	1234	-0.0289238	0.915982	-0.0740417	0.703415	0.00431235	0.984706	-0.141825	0.45989	-0.0451179	0.871995	0.0332361	0.879623	-0.112901	0.904341	0.0783541	0.759005	-0.0677832	0.935236	-0.146137	0.530772
FBgn0028530	CG18124	2L	1433	335	357	426	539	453	417	453	487	536	490	-0.206011	0.373717	-0.394324	0.0326746	-0.238004	0.230386	-0.256863	0.24711	-0.188312	0.454946	-0.0319927	0.907095	-0.0508514	0.994458	0.15632	0.582155	0.137461	0.829453	-0.0188587	0.963589
FBgn0034457	CG15122	2R	1704	95	85	122	110	273	234	380	424	109	86	-1.2258	1.88004e-07	0.0379827	0.926763	-0.120607	0.717072	-1.78493	1.5377e-15	1.26378	5.24269e-08	1.10519	3.68956e-06	-0.559128	0.0895026	-0.15859	0.735492	-1.82291	5.34392e-16	-1.66432	3.22793e-13
FBgn0032167	CG5853	2L	2623	430	627	167	173	133	89	86	160	177	182	1.96039	4.39029e-12	1.4283	6.70439e-07	1.55217	1.16167e-07	1.88435	3.57742e-11	-0.532094	0.160999	-0.408226	0.301979	-0.0760461	0.994458	0.123868	0.838787	0.456048	0.463762	0.33218	0.532124
FBgn0052669	CG32669	X	2385	6336	7943	7473	7240	6795	7010	7015	6191	6753	6585	0.14888	0.490853	0.237585	0.181264	0.16976	0.343639	0.269497	0.145128	0.0887044	0.752019	0.02088	0.933262	0.120617	0.927136	-0.0678244	0.822743	0.0319129	0.983679	0.0997373	0.739456
FBgn0261067	CG4279	2R	588	207	161	334	290	299	261	271	266	307	296	-0.440418	0.0989807	-0.503802	0.0424974	-0.486633	0.0512956	-0.33454	0.262325	-0.0633831	0.89574	-0.046215	0.898842	0.105879	0.973087	0.0171681	0.971169	0.169262	0.852445	0.152094	0.731336
FBgn0016762	CG12273	2R	1230	223	244	240	216	318	298	222	277	200	211	-0.263237	0.377853	0.302796	0.267638	0.231773	0.386075	0.0686435	0.869586	0.566033	0.0229912	0.49501	0.0578433	0.33188	0.548698	-0.0710233	0.877884	-0.234153	0.723838	-0.163129	0.705309
FBgn0027054	CG8725	2R	1703	760	760	990	1166	1027	965	1012	1057	951	912	-0.269386	0.0726528	-0.137101	0.414539	-0.268589	0.0614945	-0.265533	0.0801952	0.132285	0.507401	0.000797276	0.995917	0.00385281	0.997676	-0.131488	0.532272	-0.128432	0.746799	0.00305553	0.994035
FBgn0025808	CG7825	3R	1823	108	98	119	281	135	125	107	113	88	58	-0.166253	0.777105	0.476405	0.246222	-0.543165	0.154751	0.0577608	0.937057	0.642658	0.120484	-0.376911	0.405836	0.224014	0.956942	-1.01957	0.0107399	-0.418644	0.62501	0.600926	0.233129
FBgn0087002	CG11064	4	11356	930	530	538	982	3948	1282	1166	1534	1657	3033	-0.898418	0.0378965	-0.812664	0.0571504	0.0854101	0.879803	-0.349	0.549399	0.0857548	0.920667	0.983828	0.0270932	0.549418	0.615779	0.898074	0.0717312	0.463664	0.646979	-0.43441	0.521693
FBgn0051380	CG31380	3R	1335	3611	3036	6921	6455	9805	8516	9707	10146	8619	8599	-1.29769	3.71481e-23	-1.17662	3.37844e-19	-0.756911	6.853e-08	-1.35548	3.68629e-25	0.121071	0.602327	0.540779	0.000272268	-0.0577913	0.984038	0.419708	0.0132968	-0.178862	0.605977	-0.59857	0.000115145
FBgn0033463	CG1513	2R	3827	7454	7245	9275	8801	6977	6277	6943	7554	9233	8349	0.258008	0.0409947	-0.102177	0.490769	-0.0742602	0.604043	0.187762	0.183682	-0.360186	0.00246697	-0.332269	0.00770853	-0.0702464	0.958379	0.027917	0.90563	0.289939	0.0530805	0.262022	0.091893
FBgn0261108	CG7331	3R	3003	1122	1327	1509	1676	1705	1632	1421	1479	1614	1692	-0.325694	0.0302558	-0.27565	0.0674363	-0.149687	0.354196	-0.0719392	0.757765	0.0500447	0.857338	0.176007	0.319951	0.253755	0.319892	0.125963	0.579293	0.20371	0.463762	0.0777476	0.78103
FBgn0023506	CG1474	X	1729	205	237	333	505	343	282	323	312	375	337	-0.347303	0.217515	-0.485092	0.0489745	-0.626754	0.00841258	-0.318908	0.284436	-0.137788	0.73565	-0.27945	0.33849	0.028395	0.994497	-0.141662	0.73415	0.166183	0.858125	0.307845	0.392221
FBgn0259678	CG42347	2R	6062	149	170	148	117	320	330	203	207	157	117	-0.818681	0.00158633	0.327559	0.298214	0.423025	0.142935	-0.169488	0.681198	1.14624	3.14602e-06	1.24171	5.54234e-07	0.649192	0.0571537	0.0954663	0.854878	-0.497047	0.221694	-0.592513	0.0888066
FBgn0261575	CG11909	3R	2104	58	22	57	213	151	82	89	128	85	131	-0.706371	0.124711	-0.639294	0.155306	-0.758225	0.0776441	-0.625176	0.202027	0.0670772	0.942699	-0.0518539	0.935248	0.0811951	0.994458	-0.118931	0.881417	0.014118	0.994013	0.133049	0.877766
FBgn0034094	CG3666	2R	2377	53	80	74	71	56	60	102	51	97	104	0.212265	0.713298	-0.328916	0.472236	0.0671848	0.898296	-0.0270876	0.978006	-0.541181	0.237588	-0.145081	0.795947	-0.239353	0.956942	0.396101	0.470398	0.301828	0.809323	-0.0942724	0.910159
FBgn0026239	CG31043	3R	6268	2462	2145	3101	2883	3086	2594	3014	2685	3007	3039	-0.176488	0.396478	-0.229992	0.204311	-0.147783	0.424465	-0.129124	0.581657	-0.053504	0.865525	0.0287047	0.907316	0.0473634	0.994458	0.0822087	0.779731	0.100867	0.884225	0.0186587	0.961098
FBgn0029117	CG9943	3L	1055	250	221	231	294	269	245	244	307	201	195	-0.0102706	0.985006	0.365132	0.167008	0.0671353	0.831956	-0.0484655	0.915938	0.375402	0.192396	0.077406	0.83062	-0.0381948	0.994458	-0.297996	0.379312	-0.413597	0.274054	-0.115601	0.80452
FBgn0051473	CG31473	3R	981	28	25	60	29	55	57	52	54	57	26	-0.573709	0.22923	-0.270343	0.610529	-0.306567	0.516574	-0.484419	0.351377	0.303367	0.630153	0.267142	0.632853	0.0892902	0.994458	-0.0362248	0.966085	-0.214077	0.919415	-0.177852	0.827033
FBgn0261274	CG1333	3L	2100	565	534	681	963	556	539	755	666	896	729	0.109479	0.734445	-0.380813	0.0767504	-0.325057	0.13505	-0.186089	0.51434	-0.490292	0.0234996	-0.434536	0.0559194	-0.295568	0.533018	0.0557559	0.887415	0.194724	0.737718	0.138968	0.710438
FBgn0003612	CG8068	2R	2943	1254	1221	1452	2451	1294	1130	1417	1339	1550	1416	0.134435	0.681494	-0.0993293	0.744189	-0.38844	0.0875224	0.0149172	0.979728	-0.233764	0.439982	-0.522875	0.0256191	-0.119518	0.9636	-0.289111	0.336279	0.114246	0.921848	0.403357	0.173404
FBgn0029608	CG3091	X	1286	227	249	450	410	636	543	423	504	521	375	-1.09771	6.44319e-08	-0.691216	0.00128222	-0.578559	0.0100717	-0.724274	0.000910258	0.406498	0.101364	0.519155	0.0284878	0.37344	0.352832	0.112657	0.779167	-0.0330582	0.987714	-0.145715	0.718971
FBgn0037188	CG7369	3L	3790	512	469	595	999	651	576	456	884	516	691	-0.169782	0.730383	-0.126169	0.779297	-0.380367	0.273197	-0.225493	0.630973	0.0436128	0.952266	-0.210585	0.628987	-0.0557112	0.994458	-0.254198	0.617632	-0.099324	0.970207	0.154874	0.804203
FBgn0031910	CG15818	2L	1321	2588	3064	1733	1909	872	1434	993	1911	4029	3525	1.16117	4.64216e-05	-0.226822	0.556088	0.724045	0.0177051	0.953196	0.00125685	-1.38799	5.21924e-07	-0.437123	0.228851	-0.207973	0.948788	0.950867	0.0035202	1.18002	0.000111166	0.229151	0.671502
FBgn0011715	CG1064	3R	1335	462	478	509	792	522	507	519	465	498	424	-0.0178651	0.970513	0.167397	0.563878	-0.215958	0.395727	0.0958057	0.795841	0.185263	0.591288	-0.198093	0.497463	0.113671	0.969265	-0.383355	0.191439	-0.0715918	0.970122	0.311763	0.356639
FBgn0031119	CG1812	X	3229	317	353	379	619	379	337	343	376	356	335	0.015787	0.976876	0.0966101	0.780654	-0.308732	0.243069	0.0619871	0.887816	0.0808231	0.865525	-0.324519	0.269803	0.0462001	0.994458	-0.405342	0.199554	-0.034623	0.988609	0.370719	0.289528
FBgn0030174	CG15312	X	3511	41	36	40	192	56	59	78	75	58	49	-0.245179	0.69206	-0.163406	0.779781	-0.75332	0.0785691	-0.443133	0.413595	0.0817733	0.925069	-0.508141	0.313578	-0.197954	0.973087	-0.589914	0.289001	-0.279728	0.866582	0.310186	0.671502
FBgn0010612	CG6105	2L	733	10349	9760	8922	8618	7818	7482	7628	8485	8098	8284	0.493503	8.45831e-05	0.435245	0.000512938	0.409469	0.00155649	0.47909	0.000145532	-0.0582579	0.80945	-0.0840331	0.648019	-0.0144124	0.994497	-0.0257751	0.92136	0.0438456	0.966213	0.0696207	0.789257
FBgn0038830	CG17272	3R	670	1644	1789	1261	1046	1961	1740	1257	1342	855	683	0.00477836	0.989841	1.2479	1.49587e-15	0.753015	7.21274e-06	0.544566	0.00181329	1.24313	2.20461e-15	0.748237	8.87869e-06	0.539788	0.00786293	-0.494889	0.01472	-0.703338	0.000111166	-0.208449	0.460274
FBgn0261437	CG13383	2L	641	278	303	394	459	327	304	373	297	413	347	-0.00634776	0.98833	-0.21657	0.397371	-0.30446	0.183042	-0.033429	0.938686	-0.210222	0.489031	-0.298112	0.243355	-0.0270812	0.994497	-0.0878896	0.824397	0.183141	0.785753	0.271031	0.402927
FBgn0051516	CG31516	3R	1668	101	94	127	110	100	70	114	119	65	86	0.259798	0.565603	0.416396	0.258967	-0.0502503	0.911932	-0.070454	0.906307	0.156598	0.785422	-0.310049	0.450962	-0.330252	0.797053	-0.466646	0.283982	-0.48685	0.403154	-0.0202037	0.979745
FBgn0033229	CG12822	2R	1522	564	695	706	758	881	846	751	774	751	692	-0.332768	0.0513516	-0.0439912	0.853388	0.00550578	0.982774	-0.103095	0.677372	0.288777	0.114328	0.338274	0.0563877	0.229673	0.532935	0.049497	0.873005	-0.0591037	0.958599	-0.108601	0.712407
FBgn0030034	CG10555	X	5188	795	717	898	1101	908	787	816	835	992	822	-0.0463937	0.875489	-0.101637	0.643943	-0.165773	0.37296	0.0435951	0.884229	-0.0552435	0.864847	-0.119379	0.594506	0.0899888	0.9636	-0.0641355	0.837718	0.145232	0.7779	0.209368	0.411268
FBgn0050476	CG30476	2R	546	109	65	112	154	88	98	100	111	132	127	0.0132635	0.986212	-0.332232	0.407732	-0.299598	0.430265	-0.0796559	0.898501	-0.345496	0.459839	-0.312862	0.464277	-0.0929194	0.994458	0.0326339	0.961706	0.252576	0.832955	0.219943	0.717931
FBgn0030858	CG8211	X	3668	1067	1328	1292	1433	1347	1188	1253	1251	1304	1080	0.0291713	0.922938	0.15383	0.414481	0.0361856	0.863187	0.100644	0.673472	0.124659	0.60356	0.00701425	0.975757	0.0714725	0.973087	-0.117645	0.64723	-0.0531866	0.962351	0.0644582	0.83509
FBgn0033845	CG17064	2R	4465	122	119	154	1030	168	129	113	174	151	179	-0.0962108	0.899534	-0.164313	0.778329	-1.22466	0.00226088	-0.0408852	0.96482	-0.0681026	0.940975	-1.12845	0.00799845	0.0553256	0.994497	-1.06034	0.023306	0.123428	0.974079	1.18377	0.012662
FBgn0034062	CG8388	2R	1865	306	223	516	556	352	322	355	347	461	386	-0.212787	0.483538	-0.477832	0.0379257	-0.727323	0.000867223	-0.21378	0.489679	-0.265045	0.373795	-0.514536	0.0336264	-0.000992264	0.9995	-0.249491	0.436847	0.264053	0.60706	0.513544	0.0700387
FBgn0030998	CG14195	X	2696	9382	10211	9987	8899	10128	9703	10239	9140	9518	9280	0.0903352	0.67847	0.203766	0.209736	0.263709	0.0820876	0.179578	0.328502	0.11343	0.613014	0.173374	0.333687	0.0892429	0.957743	0.0599432	0.827231	-0.0241875	0.987179	-0.0841307	0.759502
FBgn0032775	CG17544	2L	2565	3668	3568	1581	2013	1888	1969	2664	2092	1598	2778	0.896804	0.000541084	0.76236	0.0034024	1.0924	1.79395e-05	0.685309	0.0124348	-0.134443	0.777392	0.195601	0.59254	-0.211494	0.910048	0.330044	0.388717	-0.077051	0.977824	-0.407095	0.298747
FBgn0023531	CG32809	X	6941	102	95	132	151	149	117	139	169	189	250	-0.26417	0.508369	-0.864953	0.00204952	-0.247435	0.466652	-0.398821	0.271077	-0.600783	0.0574125	0.0167349	0.968985	-0.134651	0.973087	0.617518	0.0773936	0.466132	0.333402	-0.151386	0.791012
FBgn0010247	CG40411	3R	3112	434	525	491	937	748	603	553	569	400	430	-0.332904	0.319934	0.31057	0.330568	-0.29577	0.32507	-0.0502371	0.924235	0.643473	0.0248677	0.0371334	0.929009	0.282667	0.792735	-0.60634	0.0623786	-0.360807	0.517474	0.245533	0.591813
FBgn0022699	CG10270	3L	2685	492	487	787	751	746	663	649	612	735	578	-0.390881	0.0341918	-0.253662	0.198029	-0.408343	0.0221563	-0.184444	0.435552	0.137219	0.612303	-0.0174618	0.9455	0.206437	0.718494	-0.154681	0.573595	0.0692181	0.949951	0.223899	0.404208
FBgn0016122	CG10593	2L	3198	169	106	91	291	217	160	123	165	115	136	-0.224972	0.703076	0.18932	0.722605	-0.148305	0.763369	0.0747204	0.919937	0.414292	0.441078	0.0766664	0.897648	0.299692	0.916167	-0.337626	0.582147	-0.1146	0.97546	0.223026	0.760115
FBgn0053095	CG33095	3R	3581	756	802	1099	1498	987	870	1005	947	1180	993	-0.132499	0.597139	-0.310088	0.0929868	-0.482832	0.00504251	-0.147532	0.550755	-0.177589	0.47108	-0.350333	0.0697016	-0.015033	0.994497	-0.172744	0.50915	0.162556	0.745558	0.3353	0.149502
FBgn0085387	CG34358	X	14924	56	41	55	34	36	44	50	48	51	37	0.25933	0.650489	0.20355	0.701836	0.229849	0.623058	0.108026	0.876444	-0.0557799	0.951481	-0.0294811	0.957518	-0.151304	0.982681	0.0262988	0.972378	-0.0955242	0.981913	-0.121823	0.882951
FBgn0030554	CG1434	X	2037	128	189	193	230	230	243	246	197	174	146	-0.411701	0.203742	0.118937	0.762603	-0.166539	0.619759	-0.275073	0.466151	0.530637	0.0893048	0.245161	0.49298	0.136628	0.972377	-0.285476	0.494714	-0.39401	0.463762	-0.108533	0.844464
FBgn0040337	CG3021	X	1412	261	290	412	387	361	323	449	503	444	450	-0.18599	0.480974	-0.515225	0.00715575	-0.294991	0.158847	-0.581545	0.00249065	-0.329235	0.143826	-0.109001	0.69348	-0.395555	0.172561	0.220234	0.428774	-0.0663198	0.961115	-0.286554	0.307721
FBgn0021760	CG32435	3L	5930	2470	3228	2315	3093	2736	2457	2570	2872	2794	3069	0.2316	0.315534	0.0987666	0.698531	0.287068	0.148879	0.222152	0.355433	-0.132834	0.659175	0.055468	0.845835	-0.00944879	0.997676	0.188302	0.504353	0.123385	0.875067	-0.0649168	0.867645
FBgn0030101	CG12118	X	1277	523	575	702	719	800	764	675	766	760	663	-0.383651	0.0197952	-0.211946	0.244577	-0.142591	0.437512	-0.212636	0.286206	0.171705	0.433605	0.24106	0.19998	0.171015	0.782704	0.0693552	0.817631	-0.00069022	0.998522	-0.0700454	0.827033
FBgn0030008	CG2129	X	2017	54	47	69	182	91	70	82	82	79	53	-0.367588	0.473688	-0.145635	0.792824	-0.731106	0.0677569	-0.35015	0.511997	0.221953	0.737264	-0.363518	0.459719	0.0174377	0.997676	-0.585471	0.251361	-0.204515	0.919271	0.380956	0.548202
FBgn0261085	CG10617	X	4823	36	39	68	59	38	23	33	41	50	59	0.283639	0.605513	-0.279173	0.563795	-0.388807	0.356038	0.13134	0.841285	-0.562812	0.223808	-0.672446	0.121393	-0.152298	0.981204	-0.109634	0.879973	0.410514	0.66915	0.520147	0.35839
FBgn0030874	CG6506	X	1309	187	171	205	270	224	179	189	210	221	187	-0.0471851	0.921503	-0.0296213	0.938841	-0.159915	0.585404	0.0144874	0.982258	0.0175638	0.976624	-0.11273	0.75547	0.0616724	0.994458	-0.130294	0.769137	0.0441086	0.986069	0.174402	0.692561
FBgn0031298	CG4428	2L	4075	2181	2722	2539	2657	2751	2496	2876	2732	2604	2624	0.0129199	0.96606	0.0540589	0.792443	0.134181	0.40726	-0.0246862	0.931405	0.041139	0.884787	0.121261	0.516092	-0.0376061	0.994458	0.0801218	0.755916	-0.0787451	0.909218	-0.158867	0.489237
FBgn0010269	CG15793	X	1799	717	703	802	913	759	711	667	693	661	675	0.0608548	0.809399	0.230814	0.163265	-0.0439058	0.825239	0.225709	0.210422	0.169959	0.406761	-0.104761	0.608212	0.164854	0.773874	-0.274719	0.148122	-0.00510447	0.994013	0.269615	0.191709
FBgn0030658	CG7872	X	1653	840	1013	965	1093	937	852	915	886	948	887	0.156866	0.418667	0.159227	0.3706	0.0708372	0.703761	0.202949	0.271651	0.002361	0.996818	-0.0860286	0.684553	0.0460829	0.994458	-0.0883896	0.740423	0.0437219	0.976808	0.132112	0.604467
FBgn0020653	CG2151	X	2277	37388	55568	26018	26180	26699	24943	29869	29283	32462	38697	0.896587	1.11043e-06	0.49488	0.0126454	0.986097	9.56636e-08	0.767808	4.85557e-05	-0.401707	0.0691906	0.0895102	0.763128	-0.128779	0.956942	0.491217	0.0345509	0.272928	0.492535	-0.218289	0.500987
FBgn0039712	CG15514	3R	1369	304	353	392	562	481	455	328	443	401	344	-0.363135	0.189644	-0.0254171	0.947012	-0.278709	0.291956	-0.0541882	0.904449	0.337718	0.255363	0.0844262	0.814643	0.308947	0.642391	-0.253292	0.47346	-0.0287712	0.988609	0.224521	0.572604
FBgn0083228	CG5907	X	4161	223	167	279	282	240	208	276	244	311	257	-0.0732387	0.867851	-0.345603	0.214107	-0.267476	0.331301	-0.21675	0.532663	-0.272365	0.421764	-0.194237	0.555602	-0.143511	0.958675	0.0781279	0.869288	0.128854	0.921848	0.0507259	0.927503
FBgn0000395	CG15671	2R	4329	604	509	563	561	356	409	857	319	775	379	0.474492	0.283251	0.0877671	0.87365	0.156557	0.733752	0.0665212	0.925631	-0.386725	0.446511	-0.317935	0.501853	-0.407971	0.758271	0.0687901	0.922502	-0.0212459	0.992729	-0.090036	0.912519
FBgn0037093	CG7597	3L	4772	1979	2027	2471	2653	2252	2014	2384	2277	2686	2476	0.0228535	0.910173	-0.209387	0.0568775	-0.127741	0.274604	-0.0469466	0.786026	-0.232241	0.0424501	-0.150595	0.238427	-0.0698001	0.952588	0.081646	0.634822	0.162441	0.384843	0.0807946	0.668442
FBgn0264272	CG43772	3L	4066	322	275	250	279	299	261	346	327	241	317	0.188646	0.591219	0.220695	0.46387	0.362879	0.167993	-0.000474654	0.999507	0.0320488	0.954174	0.174232	0.604467	-0.189121	0.916613	0.142184	0.74718	-0.22117	0.764487	-0.363353	0.313784
FBgn0086758	CG31666	2L	12385	178	155	146	141	534	545	319	398	1431	1750	-1.43642	7.60747e-12	-2.85003	2.63278e-47	0.389049	0.13505	-0.83836	0.000232425	-1.4136	1.01011e-12	1.82547	1.58912e-18	0.598063	0.0382522	3.23908	9.44155e-60	2.01167	2.32696e-24	-1.22741	8.55028e-08
FBgn0033216	CG1946	2R	1189	64	37	25	28	203	146	71	79	43	95	-1.16906	0.00212053	-0.203409	0.703146	0.687394	0.0945973	-0.259701	0.660643	0.96565	0.016408	1.85645	2.65733e-07	0.909358	0.078453	0.890803	0.0567267	-0.0562925	0.988609	-0.947095	0.052554
FBgn0041582	CG4057	2R	4162	1143	1934	894	1124	962	1006	898	967	1170	1102	0.678793	0.00445419	0.53085	0.0289225	0.755532	0.0012651	0.805809	0.000507206	-0.147942	0.717238	0.0767386	0.833464	0.127016	0.964152	0.224681	0.545266	0.274958	0.634478	0.050277	0.927126
FBgn0027599	CG2790	2R	1757	518	537	636	773	522	495	658	660	756	758	0.158195	0.463895	-0.355893	0.0286977	-0.181965	0.307377	-0.144285	0.521727	-0.514088	0.00108459	-0.340159	0.0574008	-0.302479	0.256367	0.173929	0.454218	0.211609	0.517474	0.0376799	0.916921
FBgn0039210	CG13625	3R	2094	224	192	281	494	210	196	222	250	257	201	0.127977	0.788447	0.0170188	0.970233	-0.570049	0.0535901	-0.00743016	0.992056	-0.110958	0.840057	-0.698026	0.0228794	-0.135407	0.973087	-0.587068	0.0939833	-0.024449	0.990841	0.562619	0.140927
FBgn0041702	CG15107	2R	1118	62	74	140	208	92	86	77	87	95	101	-0.223962	0.625541	-0.307788	0.420512	-0.938211	0.0021135	-0.0791729	0.890443	-0.0838267	0.895737	-0.714249	0.0333547	0.144789	0.973087	-0.630422	0.0952131	0.228615	0.844348	0.859038	0.0184796
FBgn0039557	CG12259	3R	1246	158	187	216	315	227	200	193	192	227	192	-0.173704	0.641949	-0.113283	0.751524	-0.350676	0.200661	0.0103039	0.987593	0.0604213	0.906284	-0.176971	0.606753	0.184008	0.934905	-0.237393	0.540998	0.123587	0.933331	0.36098	0.337136
FBgn0040513	CG1669	2R	1905	348	330	349	364	383	360	428	401	328	336	-0.0178826	0.965274	0.171286	0.46387	0.144159	0.515704	-0.112376	0.703747	0.189169	0.483531	0.162042	0.511943	-0.0944936	0.969313	-0.0271266	0.944089	-0.283662	0.411729	-0.256536	0.366385
FBgn0031561	CG16712	2L	381	105	40	21	50	101	63	35	71	87	116	-0.0246935	0.978934	-0.20025	0.722605	0.680848	0.115351	0.356964	0.53292	-0.175556	0.815545	0.705542	0.137005	0.381657	0.853939	0.881098	0.0762587	0.557213	0.494604	-0.323884	0.656551
FBgn0262975	CG43286	3R	6954	12492	12357	13978	13125	11955	10754	13129	10601	14744	13599	0.235641	0.175572	-0.0352627	0.877846	0.0933153	0.606615	0.228569	0.205394	-0.270904	0.118556	-0.142326	0.464915	-0.00707147	0.997676	0.128578	0.595018	0.263832	0.268041	0.135254	0.600253
FBgn0037439	CG10286	3R	2151	384	346	452	416	353	346	364	339	423	289	0.159641	0.641363	0.17955	0.544768	-0.0248904	0.942752	0.206505	0.526636	0.0199094	0.969824	-0.184531	0.552378	0.0468642	0.994458	-0.204441	0.578562	0.0269548	0.988733	0.231396	0.548743
FBgn0037466	CG1965	3R	3223	724	633	942	1068	930	897	956	1018	984	913	-0.303822	0.0745493	-0.316414	0.050789	-0.325715	0.0433951	-0.353914	0.0317945	-0.0125922	0.971487	-0.0218928	0.927488	-0.0500915	0.994458	-0.00930066	0.97495	-0.0374993	0.981913	-0.0281987	0.932794
FBgn0030748	CG4394	X	2356	2372	2395	3558	3117	3229	2806	3107	3352	3791	3550	-0.217935	0.192354	-0.455504	0.000895612	-0.257295	0.087803	-0.25835	0.109493	-0.23757	0.159833	-0.0393601	0.858128	-0.0404151	0.994458	0.19821	0.312721	0.197155	0.487636	-0.00105498	0.998826
FBgn0010808	CG1715	3R	940	3104	3377	3175	3306	3177	3066	3157	3234	3118	2930	0.161842	0.191944	0.247155	0.0216967	0.219897	0.0459765	0.187247	0.121463	0.0853137	0.606904	0.0580556	0.706602	0.0254051	0.994458	-0.0272581	0.895017	-0.0599086	0.906946	-0.0326505	0.887317
FBgn0032751	CG17343	2L	571	35	23	23	40	32	29	30	22	29	18	0.0262483	0.977003	0.269409	0.615072	0.0707586	0.902566	0.19333	0.770159	0.243161	0.72774	0.0445103	0.941139	0.167082	0.979905	-0.19865	0.790014	-0.076079	0.98481	0.122571	0.88997
FBgn0030431	CG4407	X	1338	926	1416	1153	1068	1113	1011	1320	1174	1280	1357	0.230598	0.417257	-0.0244775	0.9438	0.270713	0.26146	0.0692509	0.854609	-0.255075	0.386694	0.040115	0.904849	-0.161347	0.931801	0.29519	0.329676	0.0937284	0.94547	-0.201462	0.585791
FBgn0031598	CG3338	2L	2960	586	756	907	1027	1000	871	1142	1061	1118	1049	-0.350864	0.0485119	-0.517947	0.00119532	-0.289681	0.0995228	-0.52333	0.00137647	-0.167084	0.476855	0.0611829	0.80803	-0.172466	0.794054	0.228267	0.313988	-0.00538274	0.99457	-0.233649	0.344378
FBgn0039714	CG7816	3R	1820	3347	3383	3315	3205	3199	2955	2557	2933	2871	2583	0.236073	0.0953159	0.445447	0.000237776	0.261661	0.0489583	0.453834	0.000239582	0.209374	0.171882	0.0255879	0.897648	0.217762	0.368407	-0.183786	0.296657	0.00838748	0.992729	0.192174	0.311138
FBgn0038652	CG7720	3R	2758	50908	64873	43950	47776	27596	28944	55457	65747	65792	58263	1.09443	8.07439e-15	0.049593	0.832043	0.536939	0.000558647	0.0989643	0.691462	-1.04483	1.22953e-13	-0.557488	0.000444275	-0.995462	1.22848e-11	0.487346	0.00527594	0.0493713	0.971802	-0.437974	0.0213946
FBgn0030838	CG5445	X	2047	1484	1462	2145	2177	2180	2124	1911	2193	1999	1810	-0.423536	0.0012569	-0.210906	0.151967	-0.31969	0.0188723	-0.297854	0.0360846	0.21263	0.183394	0.103846	0.561236	0.125682	0.852387	-0.108784	0.614468	-0.0869481	0.877742	0.021836	0.941984
FBgn0028507	CG3793	2L	1738	626	857	893	852	952	781	944	974	971	1059	-0.10414	0.738527	-0.288551	0.189746	-0.0147225	0.960963	-0.190745	0.481762	-0.184411	0.524867	0.0894179	0.761011	-0.0866051	0.973546	0.273829	0.311798	0.0978056	0.930748	-0.176023	0.601579
FBgn0011272	CG4651	2L	1186	25527	26641	26398	25212	28583	26368	27321	28279	26129	25874	0.0369711	0.847118	0.152609	0.214451	0.233009	0.0380465	0.0775101	0.63467	0.115637	0.450547	0.196038	0.118516	0.040539	0.986691	0.0804007	0.661726	-0.0750984	0.865408	-0.155499	0.342116
FBgn0033713	CG8841	2R	3539	549	654	713	1111	625	562	694	639	762	674	0.12126	0.721985	-0.0954451	0.756826	-0.34013	0.142884	0.0192506	0.969862	-0.216705	0.489475	-0.46139	0.0566987	-0.10201	0.973087	-0.244685	0.43904	0.114696	0.921848	0.359381	0.244305
FBgn0017578	CG9648	3L	1289	483	478	618	624	586	550	586	555	674	627	-0.123466	0.587996	-0.273217	0.105845	-0.140196	0.441504	-0.07357	0.777287	-0.149751	0.513391	-0.01673	0.943402	0.0498963	0.994458	0.133021	0.595101	0.199647	0.550679	0.0666263	0.834385
FBgn0020379	CG6312	3R	4760	266	316	454	476	587	453	444	474	431	402	-0.67887	0.00020805	-0.343885	0.091985	-0.4259	0.0297758	-0.458727	0.0213276	0.334985	0.121498	0.25297	0.268128	0.220144	0.722133	-0.0820148	0.818624	-0.114841	0.888988	-0.0328266	0.937358
FBgn0043012	CG6056	3R	751	891	1177	1005	1065	979	972	953	1060	1038	1003	0.182434	0.425504	0.159828	0.460334	0.210074	0.279326	0.197496	0.390959	-0.0226062	0.955108	0.0276401	0.920018	0.0150622	0.994497	0.0502463	0.883856	0.0376684	0.983465	-0.0125778	0.97702
FBgn0259977	CG30445	2R	2281	2817	1776	2692	2253	2499	2379	1769	1529	1399	1097	0.02764	0.958732	0.935801	5.218e-05	0.106086	0.735199	0.588165	0.022821	0.908161	0.000127057	0.0784455	0.834402	0.560525	0.10443	-0.829716	0.00170682	-0.347636	0.474454	0.48208	0.149502
FBgn0031320	CG5126	2L	1667	1073	1320	1498	1460	1576	1327	1871	1811	1551	1555	-0.158669	0.431353	-0.219112	0.20397	-0.081933	0.665517	-0.436683	0.00443343	-0.0604433	0.836908	0.0767356	0.731709	-0.278014	0.292255	0.137179	0.569564	-0.217571	0.463649	-0.35475	0.0700387
FBgn0034614	CG9752	2R	1131	46	44	107	289	100	95	109	184	249	165	-0.632648	0.143401	-1.3663	0.000127869	-1.25633	0.000717879	-0.997112	0.0102391	-0.733654	0.0837015	-0.623678	0.160314	-0.364464	0.840134	0.109976	0.881233	0.36919	0.728578	0.259214	0.70824
FBgn0037643	CG11963	3R	1904	11279	13207	10253	10875	9762	8862	9553	10203	9421	9994	0.494502	3.1435e-05	0.470961	6.0335e-05	0.425607	0.000512425	0.467798	9.69089e-05	-0.0235404	0.931794	-0.068895	0.705049	-0.0267031	0.994458	-0.0453546	0.851853	-0.00316272	0.994698	0.0421919	0.873331
FBgn0263258	CG32556	X	5746	166	228	168	223	206	164	139	123	82	85	0.179497	0.665449	1.18487	6.48704e-06	0.207878	0.523074	0.656558	0.0251587	1.00538	0.000258216	0.0283808	0.944591	0.477061	0.362575	-0.976997	0.00122766	-0.528317	0.232328	0.44868	0.264598
FBgn0033679	CG8888	2R	1708	63	69	80	69	90	73	71	144	100	109	-0.137564	0.821622	-0.383208	0.37136	0.0338685	0.95036	-0.395683	0.404158	-0.245645	0.678408	0.171432	0.74652	-0.25812	0.938108	0.417077	0.421218	-0.0124751	0.994013	-0.429552	0.446529
FBgn0027521	CG3679	X	3215	9438	7420	9028	10524	9919	8968	8791	11041	10177	12343	-0.0441105	0.908275	-0.251655	0.276862	0.0157498	0.958542	-0.0554038	0.878776	-0.207544	0.465569	0.0598603	0.845835	-0.0112933	0.997676	0.267405	0.337501	0.196251	0.728552	-0.0711536	0.864914
FBgn0031684	CG8680	2L	867	2216	2218	1973	1995	1954	1799	1811	1997	1872	1967	0.34454	0.0100906	0.348541	0.00726728	0.374057	0.00419351	0.380908	0.00375311	0.00400085	0.991781	0.0295165	0.886062	0.0363683	0.994458	0.0255156	0.921777	0.0323675	0.981913	0.00685184	0.98398
FBgn0035461	CG10855	3L	1572	372	439	350	345	564	465	283	409	274	236	-0.209453	0.507449	0.745891	0.000999946	0.404815	0.101728	0.364358	0.191302	0.955343	1.50329e-05	0.614268	0.0131683	0.57381	0.0617581	-0.341075	0.29381	-0.381533	0.346576	-0.0404577	0.938062
FBgn0051374	CG31374	3R	3419	59	48	41	43	63	66	45	60	45	50	-0.121441	0.846868	0.239936	0.612789	0.423232	0.290696	0.150206	0.799475	0.361377	0.480093	0.544673	0.204996	0.271647	0.92297	0.183296	0.782021	-0.0897298	0.981913	-0.273026	0.672068
FBgn0032261	CG6094	2L	889	240	309	251	319	371	388	404	368	263	325	-0.325675	0.274897	0.0405025	0.915554	0.155166	0.600967	-0.292041	0.357804	0.366177	0.223058	0.48084	0.0825722	0.0336333	0.994497	0.114663	0.804162	-0.332544	0.502327	-0.447207	0.187571
FBgn0020261	CG3291	X	5384	944	666	1055	1283	1060	990	1071	926	948	685	-0.211587	0.501056	0.129934	0.680856	-0.27896	0.277101	-0.124247	0.741527	0.341521	0.232545	-0.0673728	0.850126	0.0873404	0.98603	-0.408894	0.173424	-0.254181	0.667106	0.154713	0.717046
FBgn0032399	CG6785	2L	3980	20	19	22	41	27	33	21	29	38	29	-0.297159	0.612775	-0.363779	0.466706	-0.260324	0.591062	-0.10161	0.89044	-0.0666201	0.94222	0.0368354	0.949378	0.195549	0.973087	0.103455	0.894305	0.262169	0.878385	0.158714	0.845041
FBgn0034709	CG3074	2R	2049	1008	961	1061	1024	1425	1448	1098	1313	1261	1071	-0.41598	0.0160664	-0.0846163	0.716862	0.134526	0.495588	-0.114385	0.655134	0.331364	0.0768556	0.550507	0.00112697	0.301595	0.301414	0.219143	0.355364	-0.0297687	0.986069	-0.248911	0.317698
FBgn0033741	CG8545	2R	2949	489	333	450	884	364	324	437	493	397	320	0.314367	0.42492	0.299735	0.413013	-0.383756	0.245145	-0.00165011	0.999014	-0.0146318	0.984218	-0.698123	0.0340225	-0.316017	0.794054	-0.683491	0.0589536	-0.301386	0.719664	0.382106	0.411268
FBgn0037780	CG3925	3R	2061	850	894	1284	1191	1236	1159	1117	1242	1241	991	-0.331272	0.0590573	-0.191694	0.318824	-0.272048	0.115711	-0.253683	0.191439	0.139578	0.570588	0.0592247	0.809891	0.0775895	0.973087	-0.0803534	0.788091	-0.0619886	0.954371	0.0183648	0.96151
FBgn0029896	CG3168	X	3808	603212	664622	959260	888967	645737	572731	887495	832999	1108558	1125341	0.16649	0.284042	-0.651317	1.40323e-08	-0.315607	0.0143248	-0.264088	0.0544518	-0.817807	3.75886e-13	-0.482097	0.000103018	-0.430578	0.00196406	0.33571	0.0215906	0.387229	0.00648244	0.0515188	0.840051
FBgn0015321	CG8284	3L	1709	1105	1090	1310	1704	1327	1191	1227	1129	1210	1064	-0.0806284	0.744932	0.0994022	0.634777	-0.218576	0.197705	0.0662541	0.797595	0.180031	0.396924	-0.137948	0.497509	0.146882	0.853939	-0.317978	0.100212	-0.0331481	0.983465	0.28483	0.186917
FBgn0030796	CG4829	X	3129	221	225	218	186	258	242	173	235	145	176	-0.0465994	0.928892	0.543216	0.0544363	0.318267	0.288567	0.264043	0.474427	0.589815	0.0456832	0.364866	0.267842	0.310643	0.737264	-0.224949	0.61023	-0.279172	0.706041	-0.0542235	0.929325
FBgn0003984	CG10491	3L	5102	404	510	368	364	488	428	470	373	675	449	0.0986136	0.810219	-0.127317	0.702884	0.487722	0.0545172	0.256648	0.431359	-0.22593	0.52751	0.389109	0.178043	0.158034	0.956221	0.615039	0.0291908	0.383965	0.361464	-0.231074	0.573464
FBgn0025802	CG6939	3R	6782	1085	1043	1240	1181	1265	1079	1260	1223	1384	1223	-0.0225273	0.9377	-0.134119	0.446719	0.035704	0.854287	-0.0495125	0.84177	-0.111592	0.615528	0.0582313	0.787633	-0.0269852	0.994458	0.169823	0.406497	0.0846068	0.896538	-0.0852165	0.753384
FBgn0036053	CG6718	3L	3685	3029	3287	3441	3803	3243	2921	2720	2987	3454	2969	0.14527	0.304287	0.127026	0.350419	0.0269269	0.862478	0.310611	0.00765634	-0.0182446	0.945993	-0.118343	0.419304	0.165341	0.536833	-0.100099	0.584181	0.183586	0.351521	0.283685	0.0472925
FBgn0038678	CG14283	3R	456	297	397	217	250	287	279	221	262	157	183	0.364774	0.202987	1.05495	4.04546e-06	0.718225	0.00315809	0.62508	0.0132953	0.690175	0.00671762	0.353451	0.237955	0.260306	0.792028	-0.336724	0.335297	-0.429869	0.284615	-0.0931453	0.853607
FBgn0000078	CG17876	2R	1606	22	29	97	69	162	157	102	318	324	107	-1.29425	0.00109878	-1.52967	5.24104e-05	-0.682871	0.111574	-1.50574	9.98616e-05	-0.235424	0.736339	0.611377	0.206109	-0.211489	0.965728	0.846802	0.0888049	0.0239355	0.992729	-0.822866	0.127931
FBgn0027094	CG13391	2L	3204	3574	4125	2987	3329	3089	2921	3379	3205	3350	3255	0.457806	5.75846e-05	0.36328	0.00164643	0.499353	1.14437e-05	0.386449	0.000977813	-0.0945264	0.612751	0.0415465	0.820979	-0.0713568	0.958379	0.136073	0.437515	0.0231696	0.984123	-0.112903	0.575509
FBgn0036110	CG18348	3L	457	256	129	299	227	107	109	111	133	159	134	0.735343	0.0429736	0.435379	0.268825	-0.18149	0.664704	0.650029	0.0863387	-0.299963	0.561671	-0.916832	0.0111269	-0.0853137	0.994458	-0.616869	0.157476	0.21465	0.8845	0.831518	0.0524961
FBgn0028387	CG5229	2L	3302	195	211	302	561	230	206	246	225	308	238	0.00917357	0.98833	-0.231453	0.526245	-0.732316	0.0112788	-0.0373348	0.951749	-0.240627	0.584305	-0.74149	0.0151582	-0.0465084	0.994458	-0.500863	0.176254	0.194118	0.87088	0.694981	0.0529822
FBgn0038418	CG10309	3R	3276	98	83	144	288	139	140	128	109	142	128	-0.403119	0.330536	-0.330733	0.411931	-0.810082	0.0154672	-0.168077	0.755684	0.0723863	0.915832	-0.406963	0.315236	0.235042	0.941388	-0.47935	0.282939	0.162655	0.932348	0.642005	0.147238
FBgn0263027	CG43322	2L	1272	96	101	124	161	136	110	144	164	139	145	-0.175812	0.674376	-0.32759	0.311539	-0.2629	0.401234	-0.412082	0.213559	-0.151778	0.751006	-0.0870879	0.834186	-0.23627	0.880923	0.0646898	0.904267	-0.0844921	0.971802	-0.149182	0.775746
FBgn0028955	CG8788	2R	1676	604	853	901	857	643	547	653	850	1240	982	0.370544	0.146716	-0.420284	0.0733183	-0.0483925	0.874765	0.11352	0.755056	-0.790828	0.000246081	-0.418937	0.101775	-0.257024	0.745007	0.371891	0.20403	0.533804	0.058794	0.161912	0.689385
FBgn0001624	CG1725	X	7249	1430	1343	1605	1770	1981	1635	1687	1776	1760	1688	-0.258635	0.0630985	-0.157334	0.295383	-0.0551558	0.736528	-0.144713	0.3938	0.101301	0.612033	0.203479	0.181209	0.113922	0.878164	0.102178	0.625602	0.012621	0.989222	-0.0895574	0.703113
FBgn0039492	CG6051	3R	4494	3486	4005	3512	4127	4143	4238	3142	4571	4180	4213	-0.051069	0.886438	-0.013934	0.965168	0.186101	0.401087	0.121355	0.69059	0.037135	0.931198	0.23717	0.327027	0.172424	0.878982	0.200035	0.49796	0.135289	0.863851	-0.0647458	0.874575
FBgn0052343	CG32343	3L	2263	220	205	252	339	206	179	205	215	262	225	0.234752	0.449901	-0.0377785	0.916373	-0.224109	0.393496	0.17215	0.62047	-0.272531	0.389224	-0.458861	0.0798881	-0.0626023	0.994458	-0.18633	0.61898	0.209928	0.765987	0.396259	0.225727
FBgn0033236	CG14764	2R	2742	3859	4681	4858	4807	3959	3735	4508	3940	4942	4457	0.25206	0.123361	0.0126587	0.957208	0.0410358	0.832687	0.177917	0.340879	-0.239401	0.166264	-0.211024	0.229578	-0.0741427	0.968046	0.0283771	0.92136	0.165259	0.644143	0.136882	0.575041
FBgn0261530	CG6754	3L	2599	290	317	581	771	606	552	509	469	609	389	-0.743499	0.00130705	-0.504038	0.0378844	-0.840849	0.000222256	-0.468914	0.069534	0.239462	0.471569	-0.0973499	0.782236	0.274585	0.722133	-0.336812	0.289272	0.0351236	0.987714	0.371935	0.266443
FBgn0015903	CG5393	2R	2827	465	660	525	1153	657	551	533	693	607	637	0.00813461	0.989965	0.000638002	0.998381	-0.282091	0.419688	0.0368381	0.954863	-0.00749661	0.993334	-0.290226	0.462714	0.0287035	0.994497	-0.282729	0.553816	0.0362001	0.988733	0.318929	0.528746
FBgn0037548	CG7900	3R	1879	1329	1661	2419	2306	2604	2658	2736	2839	3425	2933	-0.680345	4.87049e-06	-0.899267	2.45396e-10	-0.422624	0.00830962	-0.701071	2.40465e-06	-0.218922	0.272854	0.257721	0.168852	-0.0207257	0.994497	0.476643	0.00610118	0.198197	0.564073	-0.278447	0.209013
FBgn0051248	CG31248	3R	977	414	746	663	487	249	206	394	298	477	310	1.1954	6.55309e-05	0.592089	0.0727412	0.184136	0.627412	0.750857	0.021731	-0.603311	0.091607	-1.01126	0.0015375	-0.444543	0.566297	-0.407953	0.356358	0.158768	0.929586	0.566721	0.192665
FBgn0041147	CG10850	3L	2408	105	115	203	284	193	140	229	208	206	215	-0.414222	0.188006	-0.686607	0.0100516	-0.801563	0.00241796	-0.716387	0.00865302	-0.272385	0.469463	-0.387341	0.221801	-0.302165	0.744687	-0.114955	0.817561	-0.0297793	0.989061	0.0851761	0.877216
FBgn0033979	CG10243	2R	1903	365	367	522	2003	336	293	233	317	157	191	0.235869	0.675228	0.832136	0.0286977	-1.14016	0.00186599	0.409655	0.408045	0.596267	0.18388	-1.37603	0.000165853	0.173786	0.973087	-1.9723	2.13527e-08	-0.422481	0.646979	1.54982	4.64091e-05
FBgn0250906	CG3127	2L	1893	9266	9875	9213	9522	10254	9610	10058	10377	9209	9643	0.0572629	0.741001	0.16805	0.164501	0.249988	0.0257033	0.0748162	0.652909	0.110788	0.479557	0.192725	0.129552	0.0175533	0.994458	0.0819372	0.655415	-0.0932342	0.794138	-0.175171	0.266443
FBgn0035422	CG12740	3L	887	12268	13877	13962	13207	15566	13966	14106	14399	14057	13159	-0.0617937	0.734528	0.0914356	0.534374	0.161726	0.200514	0.0441913	0.820218	0.153229	0.304343	0.22352	0.0895761	0.105985	0.868116	0.0702907	0.734666	-0.0472443	0.949951	-0.117535	0.542811
FBgn0019830	CG3057	2L	1480	2775	3409	2563	2794	2926	2826	2924	3123	2530	2916	0.204907	0.305604	0.315248	0.0628611	0.413066	0.0115441	0.19323	0.356737	0.110341	0.681948	0.208159	0.29749	-0.0116772	0.997041	0.0978174	0.735956	-0.122018	0.835084	-0.219836	0.37217
FBgn0023542	CG3460	X	1791	944	984	1050	1070	1125	976	956	1084	980	838	-0.00895255	0.97845	0.231272	0.144976	0.0839906	0.632555	0.0868827	0.703083	0.240224	0.161522	0.0929431	0.6446	0.0958352	0.952588	-0.147281	0.502911	-0.144389	0.722637	0.00289209	0.994455
FBgn0040366	CG11398	X	3018	79	59	98	189	91	78	109	96	91	82	-0.130475	0.826791	-0.127093	0.802339	-0.62995	0.083285	-0.302082	0.537691	0.00338157	0.998319	-0.499475	0.229578	-0.171608	0.973087	-0.502857	0.283982	-0.174989	0.929586	0.327868	0.569086
FBgn0051005	CG31005	3R	3218	691	876	784	809	1208	1082	1041	1142	845	927	-0.415264	0.0221807	-0.0293434	0.913638	0.188505	0.338963	-0.294682	0.145596	0.38592	0.0412415	0.603769	0.000525997	0.120582	0.947977	0.217849	0.384537	-0.265339	0.404212	-0.483187	0.0203043
FBgn0260756	CG42554	3L	1023	285	250	404	461	672	556	338	534	381	399	-0.967916	4.89083e-05	-0.348781	0.223429	-0.413585	0.123281	-0.472313	0.0932091	0.619135	0.0182801	0.554331	0.0443426	0.495603	0.201301	-0.0648041	0.894096	-0.123532	0.931879	-0.0587282	0.917654
FBgn0032354	CG4788	2L	1399	47	48	87	229	75	99	80	59	91	51	-0.487303	0.316995	-0.255494	0.624957	-0.979953	0.0131706	-0.232106	0.709264	0.231809	0.731714	-0.49265	0.305206	0.255197	0.954375	-0.724459	0.144373	0.0233878	0.992729	0.747847	0.159469
FBgn0034537	CG11132	2R	1584	440	537	488	623	558	496	547	498	448	438	0.00263886	0.993955	0.273723	0.205324	0.0395637	0.880682	0.0674523	0.838685	0.271084	0.259601	0.0369248	0.899231	0.0648135	0.990884	-0.234159	0.393378	-0.206271	0.679622	0.0278887	0.950516
FBgn0010100	CG9244	2L	3102	47093	57154	49682	51841	64232	54450	59535	58296	49302	52174	-0.0712308	0.733346	0.181107	0.230271	0.253476	0.0689328	-0.00779052	0.982258	0.252338	0.0940483	0.324707	0.0238146	0.0634403	0.973087	0.0723686	0.765724	-0.188898	0.465578	-0.261266	0.145763
FBgn0051915	CG31915	2L	2487	179	227	258	317	390	309	327	271	227	193	-0.606859	0.012871	0.0935139	0.789365	-0.249234	0.355083	-0.353619	0.221792	0.700373	0.00342124	0.357625	0.204996	0.25324	0.785989	-0.342748	0.296426	-0.447133	0.216002	-0.104385	0.827719
FBgn0029525	CG18273	X	4342	565	485	588	656	491	412	601	528	685	538	0.314443	0.167847	-0.0580454	0.840338	-0.0156405	0.95818	0.063465	0.852626	-0.372488	0.0969457	-0.330083	0.154582	-0.250978	0.664944	0.0424049	0.913482	0.12151	0.885737	0.0791056	0.840865
FBgn0039358	CG5028	3R	1934	6738	8123	7292	7891	7880	7149	7849	8457	7919	8479	0.0926192	0.642369	0.00498906	0.981631	0.187116	0.204215	0.0344139	0.888836	-0.0876302	0.702136	0.0944967	0.612761	-0.0582053	0.974129	0.182127	0.332216	0.0294249	0.983465	-0.152702	0.482933
FBgn0285947	CG14206	X	1469	18317	18660	20113	19550	21252	20472	20477	20964	18750	18564	-0.0617965	0.71486	0.135558	0.284396	0.119186	0.328198	0.00653738	0.982253	0.197354	0.116012	0.180982	0.158199	0.0683339	0.956942	-0.0163717	0.94145	-0.12902	0.612909	-0.112648	0.53539
FBgn0001223	CG4460	3L	1900	2370	4548	1294	1263	1590	1428	1559	1603	1808	2051	1.16226	1.18618e-06	0.877554	0.000331927	1.46984	4.76906e-10	1.15338	1.63241e-06	-0.284708	0.427745	0.307581	0.340281	-0.00887961	0.997676	0.592289	0.0568834	0.275828	0.684268	-0.316461	0.438058
FBgn0027512	CG10254	3R	4997	622	530	932	3488	972	786	942	876	1083	821	-0.278608	0.638256	-0.322855	0.526433	-1.02474	0.0116579	-0.276004	0.651836	-0.0442477	0.962872	-0.746135	0.104924	0.00260346	0.9995	-0.701887	0.181039	0.0468511	0.988733	0.748738	0.176297
FBgn0031879	CG9138	2L	11780	16	18	26	17	36	22	24	19	24	22	-0.364406	0.513087	-0.153034	0.795948	-0.0643708	0.912552	-0.0892924	0.908167	0.211372	0.769671	0.300035	0.58828	0.275113	0.951941	0.0886627	0.913316	0.0637412	0.987518	-0.0249216	0.980982
FBgn0030240	CG2202	X	3363	528	553	683	826	758	589	754	663	681	632	-0.189347	0.408931	-0.121697	0.599283	-0.241079	0.209213	-0.209564	0.357927	0.0676501	0.841104	-0.0517315	0.847194	-0.0202172	0.994497	-0.119382	0.694182	-0.0878673	0.930748	0.0315144	0.934258
FBgn0039086	CG16732	3R	1758	173	204	113	107	586	520	195	470	104	84	-1.16081	0.000357797	0.87399	0.0100516	0.758746	0.0300158	-0.513255	0.204638	2.0348	1.73723e-11	1.91956	4.7105e-10	0.647558	0.228739	-0.115244	0.863381	-1.38725	5.21104e-05	-1.272	0.000385179
FBgn0025549	CG1659	X	2340	548	468	635	845	610	569	573	615	674	617	-0.0942002	0.759286	-0.17953	0.448519	-0.292455	0.154499	-0.049306	0.887816	-0.0853296	0.806667	-0.198255	0.417165	0.0448942	0.994458	-0.112926	0.74201	0.130224	0.868712	0.243149	0.411268
FBgn0025454	CG8453	2R	2074	204483	269066	183178	164674	420473	331957	279180	316317	173610	183854	-0.525589	0.00289256	0.52457	0.00234825	0.62932	0.000264002	-0.154235	0.538982	1.05016	3.76198e-11	1.15491	3.77851e-13	0.371354	0.162611	0.10475	0.743875	-0.678805	0.000199417	-0.783555	1.12611e-05
FBgn0029093	CG1548	2R	1784	10380	10868	12252	11309	12334	11281	10900	12037	12366	10803	-0.0385121	0.863392	0.0283671	0.884076	0.0699837	0.651182	0.0592806	0.775978	0.0668792	0.765796	0.108496	0.513486	0.0977927	0.917771	0.0416166	0.865757	0.0309135	0.981913	-0.0107031	0.97278
FBgn0250789	CG1977	3L	8317	14110	14604	14148	13818	16043	14189	14054	15255	15598	14823	0.0392976	0.826791	0.0675143	0.629404	0.256231	0.0162549	0.139223	0.28941	0.0282167	0.89574	0.216933	0.0651008	0.0999255	0.851928	0.188716	0.163096	0.0717089	0.868286	-0.117007	0.491672
FBgn0035189	CG9119	3L	1212	56561	43031	63100	60376	60371	57299	59424	64818	53795	55555	-0.119249	0.643585	0.0179041	0.948995	-0.0804478	0.71431	-0.137229	0.589289	0.137153	0.613091	0.0388014	0.886874	-0.0179798	0.994497	-0.0983518	0.755916	-0.155133	0.774578	-0.0567812	0.877766
FBgn0015766	CG10596	3L	2722	980	1058	914	899	1434	1183	1013	1118	660	812	-0.232073	0.305264	0.581639	0.00107495	0.370298	0.0535271	0.100731	0.734925	0.813712	1.91869e-06	0.602371	0.00115194	0.332805	0.294019	-0.211341	0.434964	-0.480908	0.0324382	-0.269566	0.327002
FBgn0027330	CG1994	X	3250	198	177	124	273	144	104	146	195	130	116	0.562105	0.144882	0.596186	0.100647	0.127803	0.76833	0.245471	0.627308	0.0340805	0.965833	-0.434302	0.299261	-0.316634	0.855365	-0.468382	0.316591	-0.350715	0.704789	0.117667	0.868136
FBgn0038235	CG8461	3R	883	89	86	135	148	123	95	116	136	149	105	-0.166345	0.717188	-0.320135	0.360346	-0.396314	0.215847	-0.298977	0.453672	-0.15379	0.766325	-0.229969	0.555893	-0.132632	0.973087	-0.0761797	0.892217	0.021158	0.992729	0.0973378	0.873112
FBgn0026722	CG8730	2R	4290	821	840	1216	1285	1141	955	1267	1091	1290	1102	-0.211219	0.254133	-0.357952	0.021109	-0.352249	0.0247338	-0.322887	0.0510858	-0.146732	0.51045	-0.14103	0.476731	-0.111668	0.933848	0.00570245	0.984456	0.0350647	0.983465	0.0293622	0.929833
FBgn0027565	CG5498	3L	1523	600	635	738	911	732	610	496	574	630	520	-0.00383249	0.991694	0.244988	0.223915	-0.180058	0.364835	0.359153	0.0639208	0.248821	0.26448	-0.176226	0.434351	0.362985	0.179196	-0.425046	0.0416258	0.114164	0.881487	0.539211	0.00786056
FBgn0040076	CG33747	3R	1336	482	481	495	469	525	488	441	479	424	399	0.0380729	0.908364	0.361271	0.0452355	0.21084	0.271708	0.226284	0.300464	0.323198	0.104285	0.172767	0.437142	0.188212	0.78298	-0.150431	0.590953	-0.134986	0.829453	0.0154447	0.971205
FBgn0038763	CG4433	3R	2271	412	469	466	627	560	500	556	504	463	427	-0.144978	0.603753	0.128869	0.615648	-0.0768537	0.755338	-0.0917503	0.771935	0.273846	0.257041	0.0681238	0.81582	0.0532272	0.994458	-0.205723	0.473677	-0.220619	0.637703	-0.0148966	0.974046
FBgn0037012	CG4786	3L	2245	797	1171	838	929	1218	1367	716	1405	1040	970	-0.250673	0.530915	0.100692	0.810266	0.321722	0.319222	0.05267	0.926394	0.351365	0.359751	0.572396	0.0790783	0.303343	0.793465	0.221031	0.644841	-0.0480217	0.987263	-0.269052	0.581448
FBgn0051538	CG31538	3R	2158	161	48	228	202	252	148	197	248	233	243	-0.527441	0.250168	-0.687286	0.0906778	-0.536364	0.196822	-0.603988	0.181983	-0.159845	0.823044	-0.00892263	0.986721	-0.0765469	0.994458	0.150922	0.837718	0.0832981	0.983465	-0.0676243	0.936217
FBgn0038588	CG7156	3R	2619	388	358	487	607	401	353	376	341	393	305	0.0933637	0.783944	0.236112	0.333704	-0.302055	0.169497	0.213227	0.444523	0.142749	0.676386	-0.395419	0.0871395	0.119863	0.959486	-0.538168	0.0220103	-0.0228859	0.989061	0.515282	0.0421283
FBgn0262871	CG43226	3R	3707	1445	1341	1406	1543	1254	1146	1477	1300	1504	1547	0.318265	0.0444238	0.0195847	0.931843	0.139927	0.407826	0.170183	0.381537	-0.29868	0.0717384	-0.178337	0.336132	-0.148082	0.825511	0.120342	0.617218	0.150598	0.709666	0.0302558	0.928581
FBgn0263200	CG9232	2L	1484	7021	7836	10886	9578	10644	9487	11072	12279	11822	10971	-0.315277	0.0331461	-0.451643	0.000800077	-0.235796	0.114467	-0.467348	0.000657295	-0.136367	0.506445	0.0794805	0.693653	-0.152071	0.785777	0.215847	0.25261	-0.0157046	0.989061	-0.231552	0.249067
FBgn0026143	CG3658	X	2214	106	175	176	839	173	140	169	188	176	145	-0.0259788	0.976876	-0.0248908	0.969368	-1.04652	0.00852782	-0.10887	0.88021	0.00108796	0.999665	-1.02054	0.0159813	-0.0828911	0.994458	-1.02163	0.0254694	-0.0839791	0.983465	0.937649	0.0632688
FBgn0005596	CG14513	3R	4239	270	242	354	1134	299	296	318	349	329	287	-0.0774284	0.908829	-0.0819826	0.880128	-0.981712	0.005371	-0.154793	0.78983	-0.00455419	0.998035	-0.904284	0.0170141	-0.0773645	0.994458	-0.899729	0.0278609	-0.0728103	0.983562	0.826919	0.0678346
FBgn0051115	CG31115	3R	981	29	19	42	50	46	45	57	59	65	57	-0.550405	0.207592	-0.834366	0.0263608	-0.477621	0.242099	-0.766402	0.055117	-0.28396	0.616743	0.0727839	0.897648	-0.215997	0.958379	0.356744	0.522205	0.0679634	0.98481	-0.288781	0.6568
FBgn0035827	CG8268	3L	821	617	513	542	624	535	508	569	524	520	530	0.21694	0.367188	0.244228	0.262824	0.17356	0.422712	0.208448	0.406599	0.0272882	0.95171	-0.0433793	0.883682	-0.00849118	0.997676	-0.0706676	0.845799	-0.0357794	0.98481	0.0348882	0.932243
FBgn0031455	CG9958	2L	1251	221	266	298	256	212	202	222	221	245	219	0.313823	0.270012	0.202021	0.487122	0.0293607	0.930154	0.278674	0.357804	-0.111802	0.791979	-0.284462	0.326571	-0.0351491	0.994497	-0.172661	0.658853	0.0766525	0.96765	0.249313	0.515922
FBgn0259212	CG42312	3R	10585	1519	1579	1875	2847	2004	1916	1838	2022	2126	1732	-0.214711	0.384031	-0.15133	0.536125	-0.35212	0.0817844	-0.13747	0.633801	0.0633807	0.866754	-0.137409	0.601533	0.0772404	0.981204	-0.20079	0.486546	0.0138597	0.992729	0.21465	0.489674
FBgn0035176	CG13905	3L	913	33514	27216	22437	16304	26040	23244	18061	22534	52730	23916	0.356815	0.328011	-0.139493	0.732255	0.736146	0.0127128	0.643211	0.0386468	-0.496308	0.148856	0.379331	0.292567	0.286397	0.833876	0.875639	0.00659108	0.782705	0.0250641	-0.0929344	0.882183
FBgn0039588	CG12413	3R	2255	734	864	629	648	1146	1026	878	883	488	556	-0.316436	0.0873558	0.72532	4.66604e-06	0.521323	0.00194985	0.0278932	0.936479	1.04176	6.97787e-12	0.837759	1.03262e-07	0.344329	0.175985	-0.203996	0.413657	-0.697427	5.46096e-05	-0.49343	0.0133751
FBgn0029843	CG5905	X	4026	19	24	30	30	32	48	38	45	37	38	-0.504517	0.296667	-0.407722	0.390743	-0.152408	0.763369	-0.492051	0.326085	0.0967943	0.903544	0.352108	0.490331	0.0124656	0.997676	0.255314	0.709195	-0.0843287	0.983465	-0.339643	0.616778
FBgn0051357	CG31357	3R	1681	1097	1015	1733	1768	1819	1662	1401	1742	1711	1386	-0.579936	0.00033858	-0.377624	0.0269347	-0.481943	0.00372407	-0.382714	0.0307423	0.202312	0.36036	0.0979928	0.678922	0.197222	0.718494	-0.104319	0.723152	-0.00509008	0.994698	0.0992288	0.75395
FBgn0283427	CG3523	2L	8622	6758	5972	4706	3529	5939	5496	6544	4089	7681	6503	0.242643	0.458735	0.000719724	0.997872	0.760126	0.00175437	0.387366	0.185436	-0.241923	0.49897	0.517483	0.0605307	0.144724	0.958379	0.759406	0.00489793	0.386647	0.370764	-0.372759	0.305652
FBgn0014411	CG14804	X	2543	1913	2154	2211	2580	2377	2023	2113	2158	2242	2142	0.00102525	0.996408	0.0416982	0.813104	-0.0099221	0.957321	0.0971046	0.581624	0.0406729	0.864847	-0.0109474	0.94991	0.0960794	0.909337	-0.0516203	0.82207	0.0554065	0.941772	0.107027	0.607613
FBgn0004876	CG6027	3R	6523	3757	5238	5966	6709	8168	7580	7056	8630	7685	9081	-0.656203	0.000585131	-0.709234	0.000121989	-0.255182	0.237341	-0.595208	0.00225317	-0.0530305	0.895524	0.401021	0.0686305	0.060995	0.994458	0.454052	0.0532198	0.114025	0.90234	-0.340026	0.219391
FBgn0030048	CG12112	X	1117	377	363	165	211	296	292	190	163	93	78	0.408627	0.111302	2.03698	8.46824e-22	1.10468	4.57804e-07	1.13386	1.65568e-07	1.62835	7.04885e-14	0.696055	0.0042248	0.725231	0.00748575	-0.932299	0.000313753	-0.903123	0.000570883	0.0291762	0.95956
FBgn0031449	CG31689	2L	2754	266	289	571	996	628	547	632	888	836	1017	-0.835306	0.00205769	-1.38545	2.04043e-08	-1.0917	3.00472e-05	-1.11044	1.78319e-05	-0.550143	0.0677702	-0.256396	0.465256	-0.275136	0.813686	0.293747	0.463263	0.275008	0.709395	-0.0187399	0.97813
FBgn0283509	CG3832	2R	1603	1211	1494	1560	1537	1985	1861	1965	1880	2106	2274	-0.382002	0.0202336	-0.52719	0.000470372	0.0247005	0.914121	-0.325495	0.0585417	-0.145187	0.534647	0.406703	0.0165091	0.0565074	0.987639	0.55189	0.000960799	0.201695	0.548999	-0.350196	0.0892564
FBgn0033079	CG3174	2R	1663	30240	39879	38501	36802	36845	31733	40755	38335	34991	38423	0.138153	0.554479	0.0756482	0.746963	0.110976	0.577341	-0.00592888	0.990101	-0.0625053	0.846058	-0.0271772	0.916558	-0.144082	0.880923	0.035328	0.915357	-0.081577	0.933285	-0.116905	0.700949
FBgn0032515	CG6866	2L	2147	615	641	829	862	832	708	760	823	844	815	-0.172986	0.340914	-0.241816	0.120568	-0.19815	0.20767	-0.157467	0.412344	-0.0688307	0.788612	-0.0251641	0.908649	0.015519	0.994497	0.0436666	0.874311	0.0843497	0.899368	0.0406831	0.897142
FBgn0027657	CG9734	3R	1274	1239	1208	1106	1311	1387	1309	1150	1328	934	962	-0.0262264	0.928725	0.500402	0.000546887	0.237373	0.141964	0.148527	0.471618	0.526628	0.000336358	0.263599	0.13245	0.174753	0.735977	-0.263029	0.1857	-0.351875	0.0724188	-0.088846	0.75764
FBgn0028552	CG3988	2R	1117	658	715	706	697	726	679	753	780	902	708	0.0753145	0.782854	-0.0709457	0.76134	0.183269	0.32144	0.0108895	0.98085	-0.14626	0.554989	0.107954	0.63985	-0.064425	0.982681	0.254214	0.249493	0.0818352	0.930748	-0.172379	0.528746
FBgn0034198	CG11400	2R	1217	52	33	18	20	75	47	27	46	29	26	-0.268192	0.645999	0.491503	0.287869	0.826375	0.0453439	0.255353	0.677123	0.759696	0.0905392	1.09457	0.00871475	0.523546	0.630942	0.334872	0.604182	-0.23615	0.897394	-0.571022	0.341639
FBgn0002931	CG11450	2L	2225	166	78	129	130	217	202	197	295	173	135	-0.508439	0.210399	-0.129667	0.795981	0.110858	0.80897	-0.64414	0.0939951	0.378772	0.42811	0.619297	0.119759	-0.135701	0.981204	0.240525	0.688166	-0.514473	0.422527	-0.754998	0.0933549
FBgn0039325	CG10560	3R	1367	53156	42463	29242	30477	35590	29385	39479	33051	17232	26388	0.617116	0.0102058	1.15983	5.91935e-08	0.82523	0.000324793	0.52107	0.037838	0.542713	0.0320733	0.208114	0.500307	-0.0960459	0.981204	-0.334599	0.301452	-0.638759	0.0227587	-0.30416	0.404614
FBgn0026619	CG8766	2R	1776	1394	1473	2241	1962	2286	2114	2356	2182	2424	2279	-0.487789	0.00088876	-0.5424	0.000120904	-0.320548	0.0388032	-0.475043	0.00131029	-0.0546109	0.849313	0.167241	0.374076	0.0127462	0.994497	0.221852	0.273109	0.0673571	0.943533	-0.154495	0.534239
FBgn0036239	CG5684	3L	1893	1191	1315	1505	1888	1471	1303	1320	1338	1394	1284	-0.0321447	0.902505	0.054592	0.785716	-0.202893	0.174094	0.0826717	0.707275	0.0867367	0.715309	-0.170748	0.317949	0.114816	0.899252	-0.257485	0.142729	0.0280797	0.983562	0.285564	0.121362
FBgn0003480	CG3325	3R	1384	18	28	69	128	37	40	87	76	106	147	-0.3818	0.447243	-1.5866	4.51388e-06	-1.24206	0.000745382	-1.08925	0.00384951	-1.2048	0.000977441	-0.860262	0.0356737	-0.707454	0.25082	0.344537	0.545454	0.497346	0.508276	0.152809	0.835737
FBgn0023214	CG15085	2R	1454	236	263	168	184	249	220	206	266	210	242	0.183565	0.601227	0.262199	0.366552	0.655168	0.00778985	0.227247	0.498928	0.0786341	0.870941	0.471603	0.0917772	0.0436822	0.994458	0.392969	0.228825	-0.0349519	0.988609	-0.427921	0.216789
FBgn0032485	CG9426	2L	3184	821	806	889	1255	1071	997	872	944	921	852	-0.221476	0.317077	0.0278161	0.91958	-0.157378	0.443753	0.0125527	0.978855	0.249292	0.264777	0.0640977	0.81204	0.234028	0.633496	-0.185194	0.488937	-0.0152634	0.990841	0.169931	0.569086
FBgn0051019	CG31019	3R	1980	173	157	330	269	543	450	352	311	268	222	-1.33656	4.39643e-10	-0.37015	0.165408	-0.574998	0.0187097	-0.75247	0.00144378	0.966412	1.01985e-05	0.761564	0.00117084	0.584092	0.0517429	-0.204848	0.589478	-0.38232	0.341804	-0.177471	0.672068
FBgn0015575	CG1112	3R	2017	683	658	497	420	1485	1133	990	957	504	500	-0.800358	4.81197e-06	0.535939	0.00410138	0.722691	8.8853e-05	-0.346658	0.0998044	1.3363	7.85755e-16	1.52305	4.606e-20	0.453701	0.0647912	0.186753	0.531344	-0.882596	1.63676e-06	-1.06935	2.61138e-09
FBgn0031188	CG14613	X	1755	662	807	768	989	822	754	920	938	853	829	0.00937608	0.980669	-0.0435222	0.866237	-0.0291161	0.905654	-0.162209	0.488995	-0.0528982	0.875606	-0.0384922	0.885053	-0.171585	0.817043	0.014406	0.966739	-0.118687	0.862146	-0.133093	0.66169
FBgn0011774	CG5247	3R	2149	501	386	424	631	360	339	432	471	595	485	0.414201	0.128916	-0.113598	0.73564	-0.012518	0.973436	0.134518	0.72852	-0.527799	0.0449454	-0.426719	0.127937	-0.279683	0.737264	0.10108	0.824141	0.248117	0.704752	0.147036	0.747822
FBgn0037370	CG1236	3R	1190	794	780	867	993	881	794	776	869	836	757	0.023606	0.934265	0.131879	0.463028	-0.0133386	0.951693	0.104632	0.630768	0.108273	0.637941	-0.0369446	0.868009	0.0810258	0.9636	-0.145218	0.510602	-0.0272474	0.98481	0.11797	0.645121
FBgn0040375	CG13760	X	1524	202	211	232	326	240	189	188	221	216	210	0.0564285	0.903686	0.0960287	0.788492	-0.183572	0.52469	0.166574	0.659615	0.0396002	0.945215	-0.24	0.44696	0.110145	0.973087	-0.279601	0.434032	0.0705449	0.978507	0.350145	0.342116
FBgn0039654	CG14514	3R	2792	270	274	326	469	336	276	302	311	339	275	-0.0486075	0.911217	-0.0172709	0.962784	-0.289146	0.248307	-0.00094863	0.999353	0.0313366	0.952614	-0.240539	0.405881	0.0476588	0.994458	-0.271875	0.402739	0.0163223	0.992729	0.288198	0.412616
FBgn0028484	CG14992	3L	4393	677	530	674	899	733	629	681	796	738	824	-0.0514682	0.900216	-0.203654	0.451433	-0.136833	0.603253	-0.107539	0.761995	-0.152185	0.672028	-0.0853649	0.795979	-0.0560705	0.994458	0.0668204	0.874311	0.0961149	0.943615	0.0292944	0.957163
FBgn0058439	CG40439	2L	707	660	632	1083	871	1316	1185	1266	1118	1136	1106	-0.790084	9.8482e-06	-0.605325	0.000934818	-0.355569	0.0766994	-0.671262	0.000256059	0.184758	0.499778	0.434515	0.0362066	0.118822	0.956942	0.249756	0.346719	-0.0659362	0.961115	-0.315692	0.241098
FBgn0032196	CG5708	2L	1326	473	432	611	741	555	504	524	505	523	501	-0.106819	0.682979	-0.0238274	0.929571	-0.334132	0.0624349	-0.0126296	0.978112	0.0829911	0.788342	-0.227314	0.276318	0.094189	0.9636	-0.310305	0.156279	0.0111979	0.992729	0.321503	0.169036
FBgn0030346	CG11802	X	1481	307	345	368	425	391	374	365	357	371	313	-0.112967	0.694048	0.0797697	0.766498	-0.0534195	0.831956	0.0215418	0.959038	0.192737	0.472664	0.0595474	0.834291	0.134509	0.93964	-0.133189	0.68004	-0.0582279	0.971802	0.0749613	0.842804
FBgn0034354	CG5224	2R	943	1136	775	871	1067	699	641	647	914	913	845	0.567454	0.0268413	0.250853	0.396683	0.192462	0.502211	0.422993	0.131939	-0.316601	0.321295	-0.374992	0.201578	-0.144461	0.958379	-0.0583914	0.904267	0.172139	0.860635	0.230531	0.57597
FBgn0003575	CG6222	X	4901	1552	1630	1933	1987	2226	1868	2427	2337	2145	2724	-0.235367	0.274616	-0.446073	0.011417	-0.0732795	0.746491	-0.391632	0.0373016	-0.210706	0.373358	0.162087	0.481741	-0.156265	0.878716	0.372793	0.0856644	0.0544407	0.971802	-0.318352	0.194303
FBgn0026149	CG17252	X	1664	99	117	160	411	188	151	144	127	130	117	-0.40073	0.372636	-0.0299202	0.957958	-0.885991	0.0126412	-0.116674	0.850009	0.37081	0.455462	-0.485261	0.255628	0.284056	0.904341	-0.85607	0.0379705	-0.0867536	0.981913	0.769317	0.0929693
FBgn0025625	CG4290	X	5230	78	74	42	64	42	32	38	53	73	67	0.860428	0.0207208	0.209969	0.65923	0.572605	0.130584	0.68864	0.079934	-0.650459	0.115654	-0.287822	0.552427	-0.171788	0.973087	0.362637	0.502346	0.478671	0.516164	0.116034	0.879345
FBgn0029814	CG15765	X	4315	32	18	35	29	21	37	41	36	21	30	-0.0631303	0.93845	0.0665427	0.916171	-0.0726211	0.900508	-0.25682	0.685271	0.129673	0.872665	-0.00949079	0.986721	-0.19369	0.973087	-0.139164	0.859244	-0.323363	0.820236	-0.184199	0.821749
FBgn0031601	CG3058	2L	606	206	210	182	264	180	152	198	254	189	211	0.387233	0.221224	0.180928	0.605121	0.1161	0.731573	0.0458813	0.931821	-0.206305	0.62377	-0.271133	0.429688	-0.341351	0.661808	-0.064828	0.901315	-0.135046	0.929586	-0.0702185	0.905171
FBgn0037898	CG18643	3R	528	89	108	95	91	91	89	90	79	102	92	0.202525	0.648224	0.146691	0.724135	0.256452	0.460153	0.328061	0.41158	-0.0558336	0.932579	0.0539277	0.906665	0.125536	0.978858	0.109761	0.848804	0.18137	0.892249	0.0716087	0.916921
FBgn0032731	CG10641	2L	1860	3502	6660	4409	3925	5417	4916	6445	4382	6988	5727	0.0715603	0.886438	-0.152981	0.681151	0.434352	0.1373	0.0613247	0.905346	-0.224541	0.594121	0.362792	0.280269	-0.0102357	0.997676	0.587333	0.0792117	0.214305	0.824627	-0.373027	0.369918
FBgn0053012	CG33012	2R	2849	2531	3268	2892	2567	2931	2933	2512	3077	1471	1797	0.0847711	0.809526	0.902297	2.62667e-06	0.283512	0.212557	0.207033	0.466151	0.817526	3.50262e-05	0.198741	0.460814	0.122262	0.958379	-0.618786	0.00740446	-0.695265	0.00202467	-0.0764791	0.858801
FBgn0015714	CG10241	2R	1727	3020	3064	3830	3660	1794	1020	2700	2614	3123	2986	1.15084	2.2966e-09	0.135791	0.630621	-0.0724305	0.793257	0.340032	0.172735	-1.01505	1.92847e-07	-1.22327	2.4388e-10	-0.810805	0.000248582	-0.208221	0.520717	0.204241	0.736793	0.412463	0.150396
FBgn0013305	CG3798	2R	2118	6184	8168	6355	5546	6520	6250	6851	6588	10137	8030	0.262648	0.219316	-0.17707	0.421913	0.461574	0.011578	0.249009	0.266283	-0.439719	0.0216534	0.198925	0.386629	-0.0136392	0.996704	0.638644	0.000807245	0.42608	0.0657811	-0.212564	0.460274
FBgn0036277	CG10418	3L	437	56	78	74	119	69	79	84	90	60	86	-0.029557	0.968698	0.0129177	0.981738	-0.222281	0.602435	-0.156506	0.787617	0.0424747	0.958262	-0.192724	0.707307	-0.126949	0.987639	-0.235198	0.703679	-0.169424	0.935236	0.0657743	0.932243
FBgn0051015	CG31015	3R	1949	41	32	41	26	49	45	38	51	34	32	-0.170041	0.791812	0.19687	0.714913	0.223419	0.636448	-0.0757676	0.919902	0.36691	0.518553	0.39346	0.428091	0.094273	0.994458	0.0265495	0.972333	-0.272637	0.859931	-0.299187	0.666707
FBgn0037141	CG7143	3L	3067	45	50	85	475	91	70	88	81	71	66	-0.332471	0.563671	-0.188952	0.740992	-1.35193	0.000674181	-0.342611	0.555301	0.143519	0.856796	-1.01946	0.0195963	-0.0101398	0.997706	-1.16297	0.0104968	-0.153658	0.955915	1.00932	0.0469915
FBgn0036505	CG7945	3L	1451	816	923	1214	1285	1202	1095	1197	1063	1217	1224	-0.279481	0.0832352	-0.3281	0.0283678	-0.289292	0.0589169	-0.201625	0.269237	-0.0486198	0.865525	-0.00981148	0.963078	0.0778561	0.9636	0.0388083	0.890949	0.126476	0.786182	0.0876676	0.751661
FBgn0000996	CG8171	2R	3138	258	246	291	1664	351	304	279	337	246	226	-0.119451	0.869876	0.107397	0.861417	-0.87836	0.0380028	-0.0523549	0.95208	0.226849	0.753653	-0.758908	0.105954	0.0670964	0.994458	-0.985757	0.0422396	-0.159752	0.95173	0.826005	0.133141
FBgn0264816	CG44010	3R	1279	54	35	79	237	57	51	71	60	73	61	-0.0951059	0.897499	-0.262879	0.614308	-1.03552	0.00880942	-0.232594	0.709933	-0.167773	0.820149	-0.940414	0.0277798	-0.137488	0.989431	-0.772641	0.11608	0.0302847	0.992729	0.802926	0.125963
FBgn0051974	CG31974	2L	1908	8804	10436	10327	8102	11302	11334	13116	11959	10508	10164	-0.12	0.659098	0.0438662	0.874436	0.262484	0.184036	-0.202428	0.400342	0.163866	0.547705	0.382484	0.0604297	-0.082428	0.973087	0.218618	0.402941	-0.246294	0.508276	-0.464912	0.0393119
FBgn0038893	CG6353	3R	1222	422	388	425	391	312	336	313	357	352	299	0.399765	0.0908944	0.436476	0.0499221	0.196729	0.420023	0.413763	0.0799981	0.0367107	0.940307	-0.203036	0.464827	0.0139982	0.997463	-0.239746	0.445224	-0.0227125	0.989061	0.217034	0.543019
FBgn0086472	CG6684	3R	850	23494	21542	22342	20930	26537	25740	24057	24530	21274	21125	-0.100058	0.596456	0.233118	0.0957254	0.273098	0.0443035	0.0612349	0.776397	0.333176	0.015165	0.373155	0.0062857	0.161292	0.695362	0.0399796	0.875147	-0.171883	0.532635	-0.211863	0.26056
FBgn0035228	CG12091	3L	1907	3261	3883	3529	3642	3835	3441	3165	3797	3422	3438	0.0828793	0.713979	0.200715	0.223999	0.209836	0.183787	0.200434	0.266221	0.117836	0.601279	0.126957	0.50659	0.117554	0.904341	0.00912146	0.973672	-0.000281417	0.999607	-0.00940287	0.979545
FBgn0267385	CG7070	3R	2109	23608	32548	21600	24239	25420	22704	25489	26141	22493	28321	0.313955	0.149721	0.269133	0.212875	0.485892	0.011972	0.272043	0.245701	-0.0448218	0.909791	0.171937	0.491117	-0.0419122	0.994458	0.216759	0.438239	0.00290966	0.9957	-0.213849	0.490156
FBgn0039642	CG11882	3R	1087	28	58	92	131	28	29	57	66	112	84	0.45142	0.339772	-0.750135	0.050741	-0.836029	0.027054	-0.243686	0.670843	-1.20155	0.00102914	-1.28745	0.000512861	-0.695105	0.274429	-0.085894	0.90563	0.506449	0.49035	0.592343	0.261039
FBgn0050290	CG30290	2R	1117	5024	5862	4601	4698	5785	5304	5856	5402	4668	5470	0.0816544	0.741352	0.238641	0.167794	0.432544	0.00561031	0.115935	0.616723	0.156986	0.483886	0.35089	0.0429652	0.0342806	0.994458	0.193903	0.386245	-0.122706	0.824518	-0.316609	0.13126
FBgn0039052	CG6733	3R	1291	36354	50070	63029	52665	65749	60951	67437	62017	52366	53249	-0.418353	0.0341103	-0.134655	0.580485	-0.194709	0.357053	-0.393006	0.0523101	0.283698	0.216889	0.223644	0.338834	0.0253474	0.994497	-0.0600537	0.869288	-0.258351	0.491423	-0.198297	0.524229
FBgn0026563	CG1979	3R	3425	186	514	541	499	890	611	1000	1564	730	903	-0.746198	0.0426188	-0.823428	0.0184506	-0.26803	0.511227	-1.31287	7.16967e-05	-0.07723	0.915749	0.478168	0.258523	-0.566672	0.405424	0.555398	0.226588	-0.489442	0.468567	-1.04484	0.00874245
FBgn0032052	CG13089	2L	1478	1074	1131	1136	1302	1122	1018	1163	1219	1225	1031	0.152072	0.373844	0.118194	0.477179	0.0793011	0.624244	0.0577721	0.792208	-0.0338781	0.900999	-0.072771	0.707291	-0.0942999	0.945056	-0.0388929	0.881409	-0.0604219	0.943425	-0.021529	0.943699
FBgn0032859	CG10954	2L	1974	1827	1954	1737	2622	1646	1565	1637	1561	1758	1519	0.328193	0.115103	0.34073	0.0841684	0.0268163	0.920225	0.389373	0.0526451	0.0125374	0.9789	-0.301377	0.171605	0.0611797	0.993897	-0.313914	0.199554	0.0486423	0.979585	0.362556	0.150396
FBgn0005666	CG32019	4	27666	681	601	785	619	777	734	538	740	992	949	-0.112835	0.757811	-0.40776	0.0937937	0.0803693	0.788017	0.163146	0.635196	-0.294924	0.318589	0.193205	0.522065	0.275981	0.709977	0.488129	0.0803191	0.570906	0.0442527	0.0827765	0.862594
FBgn0035021	CG4622	2R	2762	286	303	353	457	374	347	344	312	341	340	-0.167521	0.558608	-0.0545862	0.85657	-0.215656	0.341329	0.0139211	0.979909	0.112934	0.749041	-0.0481351	0.877369	0.181442	0.874349	-0.16107	0.623373	0.0685073	0.964301	0.229577	0.47808
FBgn0027903	CG12018	3L	1387	46	55	78	349	45	55	83	77	73	83	0.0626816	0.93845	-0.267645	0.616834	-1.11746	0.00554601	-0.27569	0.654052	-0.330326	0.596065	-1.18014	0.00478774	-0.338372	0.8959	-0.849813	0.0869418	-0.00804589	0.995091	0.841767	0.116748
FBgn0015623	CG11567	2L	2739	27749	31090	15203	13846	15522	13462	17420	12670	13518	14269	1.07367	2.06167e-10	1.16348	2.64224e-12	1.17024	5.30927e-12	1.0739	2.41243e-10	0.0898072	0.790811	0.0965664	0.725293	0.000230308	0.999719	0.00675924	0.985134	-0.0895769	0.935236	-0.0963361	0.793941
FBgn0028734	CG6203	3R	4426	1489	1522	1537	2594	1485	1376	1586	1531	1855	1642	0.172824	0.566939	-0.0575149	0.855578	-0.203425	0.400288	0.112053	0.746552	-0.230339	0.439493	-0.376249	0.127733	-0.0607715	0.994458	-0.14591	0.692281	0.169568	0.819301	0.315478	0.317514
FBgn0001142	CG2718	2L	2396	23024	20224	23467	27131	19168	16605	18882	20447	21901	22199	0.380523	0.00372233	0.12094	0.457376	0.00259011	0.990476	0.30204	0.0294406	-0.259582	0.0786893	-0.377933	0.00571512	-0.0784824	0.958379	-0.11835	0.567706	0.1811	0.491423	0.29945	0.0779635
FBgn0003042	CG32443	3L	2462	213	243	257	410	261	244	286	273	292	271	-0.0318902	0.950782	-0.136485	0.690758	-0.282824	0.309579	-0.111057	0.786439	-0.104595	0.823464	-0.250934	0.433191	-0.0791668	0.994458	-0.146339	0.743865	0.0254283	0.989061	0.171767	0.706353
FBgn0004598	CG18734	X	5774	186	178	164	1593	271	189	187	261	186	159	-0.0695081	0.928153	0.0706415	0.908755	-0.831817	0.0422873	-0.0404099	0.96399	0.14015	0.856273	-0.762309	0.0900206	0.0290982	0.997041	-0.902458	0.0585134	-0.111051	0.979113	0.791407	0.137811
FBgn0266671	CG5341	2R	2405	514	568	561	689	584	501	599	516	501	487	0.104855	0.706266	0.267517	0.184234	0.018284	0.94639	0.119754	0.664801	0.162662	0.547705	-0.086571	0.743997	0.0148991	0.994497	-0.249233	0.315196	-0.147763	0.809717	0.10147	0.76907
FBgn0036915	CG7757	3L	2148	730	669	795	996	754	644	839	794	891	755	0.112356	0.658351	-0.0751625	0.753546	-0.120652	0.547728	-0.0489715	0.871468	-0.187519	0.424341	-0.233008	0.25932	-0.161327	0.851928	-0.0454897	0.889206	0.026191	0.987518	0.0716807	0.834385
FBgn0266064	CG6904	3R	3129	2002	2073	2518	3244	2159	1917	2387	2281	2294	2291	0.110328	0.582729	-0.0187371	0.93145	-0.262	0.0736523	-0.024658	0.930105	-0.129066	0.533567	-0.372329	0.0117011	-0.134987	0.839885	-0.243263	0.179962	-0.00592096	0.994013	0.237342	0.228513
FBgn0010300	CG10719	2L	12088	658	673	899	2566	542	424	459	843	606	544	0.439098	0.307899	0.276768	0.530426	-0.884643	0.0116579	0.156623	0.782914	-0.162331	0.796369	-1.32374	9.59395e-05	-0.282476	0.904341	-1.16141	0.0017734	-0.120145	0.961575	1.04127	0.00935619
FBgn0005536	CG32156	3L	5686	1271	1440	1333	1591	1381	1267	1246	1446	1487	1444	0.141102	0.472071	0.0366617	0.868526	0.11373	0.507305	0.174622	0.357216	-0.10444	0.660081	-0.0273716	0.903175	0.0335201	0.994458	0.0770685	0.773718	0.13796	0.744774	0.0608917	0.83509
FBgn0008635	CG6223	X	3203	4190	5037	3815	3923	3960	3711	4071	4073	4031	4087	0.367371	0.00432534	0.324967	0.011319	0.464027	0.000200619	0.340344	0.00959284	-0.0424041	0.867142	0.0966562	0.582146	-0.0270268	0.994458	0.13906	0.468247	0.0153774	0.988733	-0.123683	0.568348
FBgn0034503	CG13867	2R	963	165	124	164	287	188	142	161	172	173	156	-0.0568368	0.924872	-0.0250227	0.959382	-0.335823	0.326888	-0.0246384	0.973882	0.0318141	0.964441	-0.278986	0.483736	0.0321984	0.994497	-0.310801	0.503171	0.000384305	0.999607	0.311185	0.539695
FBgn0039678	CG18111	3R	610	43	27	36	55	15	23	26	102	68	157	0.38818	0.482395	-0.815765	0.0565359	-0.0626355	0.915112	-0.335022	0.57232	-1.20395	0.00353789	-0.450816	0.386358	-0.723203	0.326209	0.753129	0.150964	0.480743	0.622439	-0.272387	0.719718
FBgn0261791	CG9742	X	483	270	228	307	477	275	258	299	306	304	360	0.0147165	0.980614	-0.235563	0.46387	-0.37161	0.187481	-0.0951218	0.831009	-0.250279	0.509755	-0.386326	0.214284	-0.109838	0.978556	-0.136047	0.774047	0.140441	0.917167	0.276488	0.516513
FBgn0031682	CG5828	2L	1935	9662	7545	9198	7784	5886	5349	6696	4895	6143	4636	0.672663	0.00249711	0.768297	0.000299953	0.221791	0.382732	0.682788	0.00214441	0.0956341	0.82007	-0.450872	0.0739647	0.0101254	0.997676	-0.546506	0.0385835	-0.0855087	0.954462	0.460997	0.124923
FBgn0032689	CG10413	2L	4010	2483	2603	3642	3253	3355	3131	2616	2739	3783	2424	-0.223663	0.380137	-0.117906	0.660975	-0.205356	0.360026	0.090388	0.781751	0.105757	0.764802	0.0183073	0.949101	0.314051	0.443187	-0.0874498	0.817631	0.208294	0.697075	0.295744	0.317124
FBgn0261562	CG42676	3L	1668	274	300	350	402	314	279	336	344	331	362	0.0623263	0.86078	-0.115524	0.666167	-0.153637	0.507186	-0.0694862	0.839438	-0.177851	0.547444	-0.215963	0.387702	-0.131813	0.952027	-0.0381125	0.921401	0.0460382	0.982685	0.0841507	0.832476
FBgn0034419	CG15111	2R	1772	570	679	841	818	875	857	898	925	962	885	-0.34788	0.0386173	-0.396866	0.0123328	-0.180588	0.308956	-0.361227	0.0314646	-0.0489861	0.874975	0.167292	0.405881	-0.0133471	0.994497	0.216278	0.319663	0.035639	0.983465	-0.180639	0.47352
FBgn0259994	CG42492	X	6757	28	20	32	28	36	32	42	57	61	75	-0.243428	0.677502	-0.927493	0.0157978	-0.0554773	0.920798	-0.575895	0.214482	-0.684065	0.119411	0.187951	0.740354	-0.332467	0.880507	0.872016	0.0571407	0.351598	0.754617	-0.520418	0.370979
FBgn0030090	CG12664	X	5133	108	144	351	668	496	455	621	639	426	440	-1.53403	2.03359e-09	-1.38375	6.91618e-08	-1.51071	6.44862e-09	-1.83958	2.3384e-13	0.150273	0.757461	0.0233138	0.952045	-0.305553	0.768394	-0.12696	0.806542	-0.455827	0.321449	-0.328867	0.448188
FBgn0020272	CG1424	X	2443	31	46	68	231	42	28	65	65	64	56	0.140693	0.841163	-0.282783	0.589568	-1.07766	0.00718959	-0.342787	0.548197	-0.423476	0.454946	-1.21835	0.00303294	-0.48348	0.709977	-0.794877	0.111728	-0.0600041	0.987714	0.734873	0.183222
FBgn0035443	CG12010	3L	2255	221	192	286	315	262	271	262	262	281	232	-0.235833	0.418994	-0.14314	0.632399	-0.288585	0.238676	-0.156699	0.642268	0.0926938	0.823868	-0.0527518	0.877373	0.0791347	0.987639	-0.145446	0.705996	-0.0135591	0.992729	0.131886	0.753384
FBgn0035499	CG14996	3L	1429	3401	4343	3207	3257	4607	4428	3241	4078	3413	3359	-0.108772	0.668422	0.326825	0.0660961	0.460151	0.00657725	0.239593	0.248744	0.435598	0.0134689	0.568923	0.000824554	0.348365	0.173232	0.133325	0.630564	-0.0872323	0.928424	-0.220558	0.398769
FBgn0267336	CG34360	3R	10796	2292	2929	3921	2631	2671	2291	3426	3345	4325	3992	0.170887	0.59778	-0.479628	0.0373445	-0.108117	0.701545	-0.190096	0.551549	-0.650515	0.00401516	-0.279004	0.315236	-0.360983	0.423788	0.371511	0.208652	0.289531	0.541907	-0.0819791	0.859695
FBgn0051410	CG31410	3R	661	34	49	61	65	35	53	32	25	38	31	0.00704723	0.993129	0.278221	0.578812	-0.268975	0.556068	0.461494	0.357804	0.271174	0.667226	-0.276022	0.597814	0.454447	0.723295	-0.547196	0.298843	0.183273	0.936252	0.730469	0.16433
FBgn0020279	CG8715	2R	5436	6405	6005	7194	8788	6376	5501	6556	6442	7887	6831	0.175375	0.243297	-0.0884355	0.589568	-0.131992	0.349037	0.102589	0.57232	-0.26381	0.056787	-0.307366	0.0236251	-0.0727857	0.959486	-0.0435562	0.857384	0.191024	0.404212	0.234581	0.173404
FBgn0034724	CG3624	2R	1303	139	71	64	84	124	121	60	82	63	65	-0.0804382	0.905749	0.641803	0.0964791	0.549672	0.15611	0.550761	0.203415	0.722241	0.0733905	0.630111	0.13245	0.6312	0.332523	-0.0921309	0.896361	-0.0910419	0.981913	0.00108894	0.998826
FBgn0051116	CG31116	3R	4444	8771	6985	19632	14453	13122	11591	17014	15268	19255	16528	-0.493528	0.0241667	-0.952744	7.11193e-07	-0.831461	3.53207e-05	-0.799889	6.51112e-05	-0.459216	0.0448527	-0.337933	0.174559	-0.306361	0.525981	0.121283	0.748544	0.152855	0.846424	0.031572	0.94871
FBgn0016041	CG12157	X	2395	2741	3822	2473	3291	2763	2399	2823	2982	2327	2729	0.42811	0.0475479	0.485779	0.0170574	0.387693	0.0679815	0.322247	0.177872	0.057669	0.887248	-0.0404176	0.897648	-0.105863	0.965822	-0.0980865	0.793965	-0.163532	0.814792	-0.0654451	0.879345
FBgn0037137	CG7421	3L	3232	1146	1138	1113	1801	993	892	1027	947	1023	816	0.361557	0.142994	0.433642	0.0556125	-0.106818	0.693593	0.352499	0.167037	0.072085	0.866119	-0.468375	0.0524723	-0.00905781	0.997676	-0.54046	0.0329555	-0.0811428	0.957935	0.459317	0.110729
FBgn0030420	CG12717	X	2970	71	48	89	323	156	110	174	161	129	92	-0.63541	0.1578	-0.439209	0.346136	-0.971527	0.0145579	-0.824668	0.0511306	0.196201	0.778108	-0.336117	0.513486	-0.189257	0.973087	-0.532318	0.327308	-0.385459	0.72749	0.146859	0.853607
FBgn0284251	CG12050	2L	3471	511	364	573	764	406	378	539	431	588	372	0.239485	0.527239	0.0280343	0.948995	-0.330146	0.274703	0.0221695	0.973495	-0.211451	0.622452	-0.569632	0.0622165	-0.217316	0.909337	-0.358181	0.349508	-0.0058648	0.994698	0.352316	0.402824
FBgn0028550	CG11405	X	7025	1469	2141	1594	1491	1644	1749	1884	1947	2613	2684	0.180497	0.512663	-0.381514	0.0716589	0.415073	0.0475873	0.0759119	0.823074	-0.562012	0.00610081	0.234576	0.352752	-0.104585	0.966038	0.796588	0.000102394	0.457426	0.0813766	-0.339161	0.237091
FBgn0051950	CG31950	2L	658	94	99	126	113	125	104	122	98	138	99	-0.109775	0.832567	-0.116361	0.789567	-0.0731898	0.858067	-0.015724	0.984869	-0.00658537	0.994481	0.0365854	0.93741	0.0940512	0.994458	0.0431707	0.943666	0.100637	0.965138	0.0574658	0.929833
FBgn0052296	CG32296	3L	7755	1081	961	1082	1613	1584	1600	1412	1615	1351	1479	-0.493021	0.0225824	-0.298126	0.20188	-0.153216	0.534388	-0.367288	0.120166	0.194895	0.523165	0.339805	0.165141	0.125733	0.957743	0.14491	0.686407	-0.0691626	0.966075	-0.214072	0.535635
FBgn0086384	CG14228	X	3400	511	571	610	811	596	591	511	584	563	524	-0.0226506	0.954089	0.136875	0.575631	-0.1549	0.477847	0.144687	0.60127	0.159525	0.577936	-0.13225	0.607902	0.167337	0.878164	-0.291775	0.24455	0.00781202	0.994013	0.299587	0.266921
FBgn0027561	CG18659	2R	3816	2130	2569	1945	2207	1950	1825	1975	1983	2376	2275	0.415209	0.00130705	0.160567	0.293519	0.392688	0.00246926	0.405691	0.00178909	-0.254642	0.0859859	-0.0225208	0.912403	-0.00951789	0.997041	0.232121	0.173424	0.245124	0.21931	0.013003	0.966563
FBgn0033095	CG3409	2R	5152	8432	10706	8907	7965	9229	8732	10655	8029	10102	10093	0.189188	0.458735	0.066527	0.811442	0.376067	0.0610187	0.18988	0.469109	-0.122661	0.708923	0.186879	0.451949	0.000691669	0.999719	0.30954	0.224742	0.123353	0.881487	-0.186187	0.563646
FBgn0051313	CG31313	3R	782	37	30	20	23	58	43	41	43	64	39	-0.327284	0.537358	-0.318274	0.507409	0.546784	0.193738	-0.104188	0.8815	0.00900981	0.993741	0.874068	0.0393595	0.223096	0.958544	0.865058	0.0626071	0.214086	0.906946	-0.650972	0.233846
FBgn0052409	CG32409	3L	1231	238	203	242	340	209	184	241	207	221	187	0.251971	0.455375	0.239735	0.444377	-0.150206	0.622684	0.133539	0.745638	-0.0122361	0.984258	-0.402177	0.179527	-0.118432	0.973087	-0.389941	0.24908	-0.106196	0.948745	0.283745	0.483438
FBgn0038478	CG5148	3R	3602	376	298	391	1179	873	768	438	559	277	229	-0.902683	0.010432	0.42493	0.294595	-0.745072	0.0368785	-0.296552	0.547459	1.32761	5.43258e-05	0.15761	0.759883	0.606131	0.33017	-1.17	0.00156238	-0.721482	0.135268	0.448521	0.400327
FBgn0085343	CG34314	2L	1484	21	25	36	93	35	27	32	47	36	44	-0.168924	0.803616	-0.366777	0.462568	-0.739691	0.0812463	-0.340579	0.554465	-0.197853	0.78447	-0.570766	0.243404	-0.171655	0.976649	-0.372913	0.553437	0.0261982	0.992729	0.399112	0.550932
FBgn0035611	CG13285	3L	981	35	73	47	63	85	81	102	194	90	119	-0.344571	0.506387	-0.554706	0.192123	0.129419	0.795278	-0.897575	0.0239236	-0.210134	0.752434	0.473991	0.315236	-0.553004	0.523269	0.684125	0.162637	-0.342869	0.764487	-1.02699	0.0247294
FBgn0051195	CG31195	3R	4001	243	210	320	760	353	311	318	344	337	213	-0.343588	0.428985	-0.0907477	0.853477	-0.804319	0.0167054	-0.294903	0.526636	0.25284	0.627103	-0.460731	0.251134	0.0486848	0.994497	-0.713571	0.0767879	-0.204156	0.886832	0.509415	0.289186
FBgn0004507	CG7254	2L	3144	3677	3732	4001	4931	5746	5123	5167	5630	4306	4241	-0.4288	0.000260139	-0.0535313	0.756826	-0.0398223	0.804083	-0.363501	0.0026878	0.375268	0.00189058	0.388977	0.00161905	0.0652985	0.9636	0.0137089	0.958073	-0.30997	0.0384867	-0.323679	0.027972
FBgn0030266	CG11122	X	12204	890	881	980	1303	1030	955	936	877	1216	1083	-0.0492936	0.865311	-0.213357	0.253964	-0.129916	0.49605	0.131477	0.58078	-0.164063	0.480955	-0.0806223	0.736017	0.180771	0.771524	0.0834408	0.779167	0.344834	0.122715	0.261393	0.264863
FBgn0267795	CG32138	3L	5827	655	589	731	924	1277	1016	946	1122	703	642	-0.723384	2.73721e-05	0.0397238	0.889187	-0.171245	0.414445	-0.530816	0.00365007	0.763108	7.23629e-06	0.552139	0.00299156	0.192568	0.786725	-0.210969	0.429991	-0.57054	0.00460226	-0.359571	0.142589
FBgn0260008	CG41623	3L	1083	3937	3160	3450	3029	3958	3397	3119	3458	2887	2858	0.0636296	0.836385	0.436078	0.0149163	0.336582	0.0724126	0.270037	0.208037	0.372449	0.0587207	0.272953	0.201094	0.206408	0.737264	-0.099496	0.759488	-0.166041	0.754617	-0.0665451	0.855606
FBgn0037363	CG1347	3R	6303	1948	2012	2103	2548	2201	1995	1876	2339	2255	2499	0.0286065	0.92971	-0.110438	0.616834	-0.00360323	0.989675	0.0782346	0.776054	-0.139045	0.585243	-0.0322097	0.899338	0.0496281	0.994458	0.106835	0.71478	0.188673	0.646979	0.0818379	0.804581
FBgn0033389	CG2412	2R	1918	29	34	35	45	44	37	31	46	50	33	-0.166123	0.797273	-0.160534	0.768999	-0.0770058	0.885766	-0.0780972	0.916876	0.00558966	0.997258	0.0891175	0.881813	0.0880261	0.994458	0.0835278	0.913316	0.0824364	0.983465	-0.00109142	0.998826
FBgn0036749	CG7460	3L	2001	169	240	73	89	61	84	128	124	87	116	1.28491	3.62983e-05	0.941115	0.00302225	1.26094	6.0804e-05	0.711974	0.0393823	-0.343792	0.467843	-0.0239627	0.960918	-0.572933	0.348096	0.31983	0.531656	-0.229141	0.862572	-0.548971	0.243191
FBgn0016794	CG1044	3L	4666	547	1138	383	818	478	509	285	451	449	392	0.680251	0.0697573	0.891915	0.0093459	0.56635	0.122967	1.05112	0.00215649	0.211664	0.720192	-0.1139	0.829679	0.370866	0.786725	-0.325564	0.54476	0.159202	0.941555	0.484766	0.354575
FBgn0036058	CG6707	3L	2135	3122	3389	3720	3616	3340	3087	3343	3328	3625	3313	0.128375	0.371708	0.0595611	0.701458	0.0488541	0.733661	0.132588	0.365572	-0.0688137	0.720421	-0.0795207	0.608377	0.00421276	0.997676	-0.010707	0.963458	0.0730265	0.879221	0.0837335	0.678986
FBgn0052451	CG32451	3L	5916	1492	1625	1590	2084	1630	1432	1593	1523	1526	1273	0.134377	0.5328	0.29811	0.0685503	-0.00735405	0.976274	0.16412	0.431359	0.163733	0.457089	-0.141731	0.483428	0.0297432	0.994458	-0.305464	0.116668	-0.13399	0.790793	0.171474	0.496537
FBgn0028375	CG5876	2L	3130	560	588	609	804	667	528	593	454	554	462	0.0554767	0.887844	0.306271	0.206935	-0.0646314	0.821375	0.279797	0.303296	0.250794	0.391063	-0.120108	0.696376	0.22432	0.795638	-0.370902	0.187212	-0.0264739	0.988609	0.344428	0.26466
FBgn0085261	CG34232	2R	831	521	445	465	365	260	257	241	277	428	350	0.918466	6.38558e-05	0.427349	0.0934779	0.398786	0.115711	0.970524	2.17179e-05	-0.491117	0.0688002	-0.519679	0.0539237	0.0520581	0.994458	-0.0285621	0.955905	0.543175	0.0883125	0.571738	0.0642398
FBgn0026417	CG2525	3R	1169	109	102	145	153	89	90	108	131	181	164	0.300281	0.404707	-0.48914	0.0894769	-0.238557	0.448283	-0.0060731	0.992962	-0.789421	0.00418962	-0.538838	0.0824254	-0.306354	0.771053	0.250583	0.545266	0.483067	0.250583	0.232484	0.621946
FBgn0031814	CG9528	2L	3700	1517	1371	1609	1850	1635	1388	1503	1628	1564	1516	0.0496915	0.836857	0.0584179	0.767598	-0.0310443	0.870465	0.0544293	0.815558	0.00872639	0.979493	-0.0807358	0.684293	0.00473774	0.997676	-0.0894622	0.713793	-0.00398865	0.994698	0.0854735	0.745858
FBgn0030970	CG7326	X	2580	280	271	308	589	274	291	313	251	306	297	0.0617801	0.911217	0.0189336	0.968562	-0.396914	0.209719	0.116531	0.810679	-0.0428465	0.950105	-0.458694	0.183495	0.0547514	0.994458	-0.415847	0.295471	0.0975979	0.965138	0.513445	0.204516
FBgn0021738	CG32788	X	1230	36	29	31	48	36	28	34	21	23	23	0.0897456	0.905319	0.396134	0.414539	-0.0317408	0.95818	0.255894	0.678191	0.306388	0.624896	-0.121486	0.842217	0.166149	0.978858	-0.427874	0.47052	-0.140239	0.961115	0.287635	0.690423
FBgn0033781	CG13319	2R	691	418	418	321	419	308	311	417	366	411	410	0.507272	0.0170943	0.165831	0.520202	0.378971	0.0785691	0.247692	0.347638	-0.341441	0.16298	-0.128301	0.659457	-0.25958	0.675497	0.21314	0.491099	0.0818611	0.949951	-0.131279	0.732445
FBgn0023216	CG2864	X	2599	279	253	320	529	375	350	321	297	279	212	-0.294745	0.378832	0.241211	0.46003	-0.387979	0.168375	-0.0389662	0.943066	0.535956	0.0655454	-0.0932338	0.814009	0.255779	0.833876	-0.62919	0.0422178	-0.280177	0.685223	0.349013	0.380403
FBgn0000286	CG11924	2L	4231	1705	1356	2024	2050	2056	1780	2091	1938	1908	1876	-0.198402	0.349241	-0.144993	0.488157	-0.177682	0.345556	-0.213135	0.316855	0.0534092	0.872665	0.0207196	0.937222	-0.0147329	0.994497	-0.0326896	0.92136	-0.0681421	0.949951	-0.0354525	0.926727
FBgn0036035	CG18178	3L	1310	237	215	271	395	207	177	260	225	282	254	0.314698	0.307842	-0.0823136	0.818764	-0.294281	0.280215	0.0628684	0.888836	-0.397011	0.182622	-0.608979	0.0223624	-0.251829	0.814957	-0.211968	0.588473	0.145182	0.900373	0.35715	0.328883
FBgn0037920	CG14710	3R	1458	119	99	146	240	143	118	104	103	129	88	-0.115282	0.832798	0.136275	0.762354	-0.485842	0.150821	0.200668	0.686483	0.251558	0.611929	-0.37056	0.343628	0.315951	0.825511	-0.622117	0.115472	0.064393	0.983562	0.68651	0.0969041
FBgn0000017	CG4032	3L	12564	2337	1935	1820	2285	4556	3528	2615	2982	1626	1709	-0.758141	8.06485e-06	0.482501	0.00735384	0.274291	0.16094	-0.204614	0.391602	1.24064	8.85728e-15	1.03243	3.9525e-10	0.553527	0.00782959	-0.20821	0.434217	-0.687115	0.000246748	-0.478905	0.0303984
FBgn0013765	CG4832	2R	5012	182	172	231	640	310	283	250	316	280	260	-0.481272	0.242155	-0.346197	0.407779	-0.810586	0.0207251	-0.383674	0.399567	0.135075	0.83763	-0.329314	0.457897	0.0975973	0.994458	-0.464389	0.329676	-0.0374772	0.989061	0.426912	0.426359
FBgn0031474	CG2991	2L	3088	11782	7492	7282	5715	5287	4403	4039	4154	3813	3109	1.01202	6.77386e-06	1.48564	3.03021e-12	0.718907	0.00243582	1.27995	4.86237e-09	0.473622	0.0792007	-0.293114	0.325461	0.267932	0.766939	-0.766736	0.00324174	-0.20569	0.792925	0.561046	0.0691634
FBgn0003416	CG4200	X	5678	1679	1570	1928	2188	1635	1314	1730	1775	2088	1995	0.251254	0.0862358	-0.171955	0.258339	-0.110635	0.472413	0.0609391	0.77919	-0.423209	0.00122069	-0.361889	0.00970951	-0.190315	0.546795	0.0613198	0.804162	0.232894	0.265033	0.171574	0.400308
FBgn0031434	CG3227	2L	1654	81	73	152	401	106	94	132	132	165	139	-0.184689	0.747045	-0.600236	0.12248	-1.19432	0.00065262	-0.436115	0.347663	-0.415547	0.393168	-1.00963	0.00668453	-0.251426	0.946009	-0.594086	0.204704	0.164121	0.941555	0.758206	0.107579
FBgn0037338	CG10018	3R	2589	50	72	125	405	157	113	137	124	133	119	-0.669283	0.118998	-0.579103	0.172453	-1.2703	0.000673154	-0.602086	0.185154	0.0901808	0.908944	-0.601014	0.184218	0.0671974	0.994458	-0.691195	0.156279	-0.0229835	0.992729	0.668211	0.209667
FBgn0024491	CG6046	3R	3336	180	140	178	318	227	230	187	210	184	207	-0.336042	0.386749	-0.114524	0.794453	-0.32811	0.331526	-0.1136	0.824587	0.221519	0.645046	0.00793212	0.985517	0.222443	0.9321	-0.213587	0.6799	0.000923913	0.999533	0.214511	0.695918
FBgn0283652	CG11606	2L	1105	101	54	127	109	102	98	110	83	124	100	-0.188291	0.733084	-0.280012	0.527731	-0.288872	0.477708	-0.104863	0.865662	-0.0917212	0.897354	-0.100581	0.851025	0.0834278	0.994458	-0.00885991	0.989453	0.175149	0.930502	0.184009	0.789257
FBgn0023096	CG15148	2L	12821	34	23	65	63	81	49	68	47	67	61	-0.723339	0.0779944	-0.687211	0.0839869	-0.636772	0.10925	-0.563662	0.213709	0.0361287	0.96688	0.0865672	0.880558	0.159677	0.974129	0.0504385	0.947464	0.123549	0.966213	0.07311	0.92983
FBgn0034242	CG14480	2R	1337	316	385	407	402	426	405	375	406	389	360	-0.127416	0.654629	0.0522431	0.854551	0.0140288	0.96169	0.0128146	0.980499	0.179659	0.52233	0.141445	0.584754	0.140231	0.9321	-0.0382142	0.920815	-0.0394284	0.983562	-0.00121421	0.998826
FBgn0050372	CG30372	2R	5028	2682	3100	2677	2866	2701	2476	2196	2513	3013	2495	0.263258	0.082422	0.217538	0.151362	0.27631	0.0545267	0.452586	0.000827823	-0.0457206	0.866119	0.0130515	0.947932	0.189327	0.599508	0.0587722	0.822743	0.235048	0.294683	0.176276	0.412588
FBgn0037721	CG9427	3R	847	288	280	236	236	260	245	258	266	148	194	0.256724	0.408756	0.792617	0.000614023	0.445682	0.0769068	0.261579	0.409785	0.535894	0.0429546	0.188958	0.558893	0.00485553	0.998493	-0.346935	0.300041	-0.531038	0.103434	-0.184103	0.669405
FBgn0037750	CG12946	3R	2175	2448	3323	2858	2512	3416	3199	2283	3346	2983	3197	-0.080956	0.834082	0.0430601	0.900811	0.294072	0.232974	0.188487	0.556709	0.124016	0.753653	0.375028	0.155045	0.269443	0.711031	0.251012	0.44476	0.145427	0.879221	-0.105585	0.812099
FBgn0260934	CG8201	2R	6079	19534	18478	24428	22984	23397	19669	23239	22932	27274	25306	-0.0613961	0.750655	-0.30731	0.011319	-0.0940809	0.510818	-0.106249	0.53592	-0.245914	0.0694668	-0.0326849	0.861017	-0.0448531	0.987066	0.213229	0.178487	0.201061	0.321992	-0.0121682	0.966093
FBgn0037478	CG2656	3R	1016	148	160	202	186	134	163	157	169	157	160	0.13759	0.747045	0.0954358	0.806526	-0.0991263	0.772382	0.0779306	0.870341	-0.0421542	0.94663	-0.236716	0.497463	-0.0596593	0.994458	-0.194562	0.666661	-0.0175051	0.992729	0.177057	0.718971
FBgn0016697	CG10938	2R	884	2225	2335	1851	2250	1821	1604	1796	2127	1807	1731	0.511113	0.000164258	0.502021	0.000162197	0.369636	0.00907029	0.376712	0.00867237	-0.00909197	0.979493	-0.141477	0.437261	-0.134401	0.851928	-0.132385	0.546866	-0.125309	0.776444	0.00707593	0.984317
FBgn0037307	CG14666	3R	991	326	376	507	473	676	585	762	762	557	822	-0.658023	0.00768886	-0.750955	0.00135996	-0.233414	0.401278	-0.855438	0.000262661	-0.0929319	0.841187	0.424609	0.131691	-0.197415	0.903147	0.517541	0.0806814	-0.104483	0.944955	-0.622024	0.0368499
FBgn0036004	CG3654	3L	8463	2902	2721	3057	3561	3168	2759	3077	3238	3261	3303	0.0390433	0.860105	-0.0699619	0.678293	-0.00656271	0.973331	0.00461228	0.989452	-0.109005	0.5587	-0.0456061	0.809139	-0.0344311	0.994458	0.0633992	0.779731	0.0745742	0.892249	0.011175	0.970791
FBgn0000426	CG16792	2R	467	152	145	135	209	144	124	123	132	133	138	0.227826	0.570241	0.244439	0.488101	0.0186961	0.965705	0.337522	0.357804	0.0166133	0.981171	-0.20913	0.585547	0.109696	0.984038	-0.225743	0.623376	0.0930825	0.967649	0.318826	0.483365
FBgn0036666	CG9712	3L	1757	4555	5667	4119	4245	4970	4464	4436	4838	4309	4210	0.22088	0.154031	0.400432	0.00237619	0.496782	0.000152608	0.300714	0.0370482	0.179552	0.304343	0.275901	0.0702557	0.0798338	0.958379	0.0963494	0.68004	-0.0997181	0.844348	-0.196068	0.336249
FBgn0040324	CG1862	4	5312	2508	2355	2795	3253	2916	2502	3025	2762	3009	2979	-0.03842	0.869442	-0.144216	0.355537	-0.0840442	0.592838	-0.0773653	0.709586	-0.105796	0.601834	-0.0456242	0.820234	-0.0389453	0.994458	0.0601719	0.806542	0.0668508	0.929586	0.0066789	0.984065
FBgn0024362	CG11412	X	2347	1258	1412	1212	1520	1192	1138	1297	1375	1265	1407	0.294447	0.105699	0.140252	0.490769	0.186926	0.304249	0.162058	0.467224	-0.154195	0.522406	-0.107521	0.638198	-0.132388	0.904341	0.0466737	0.883995	0.0218067	0.988609	-0.024867	0.948588
FBgn0025809	CG8962	X	1507	423	371	549	772	589	496	555	485	573	561	-0.308404	0.219263	-0.334675	0.150883	-0.464815	0.0327892	-0.201142	0.493151	-0.0262712	0.957277	-0.15641	0.584389	0.107262	0.968046	-0.130139	0.728133	0.133533	0.882284	0.263673	0.421518
FBgn0034804	CG3831	2R	1562	28	43	47	192	119	93	103	89	58	62	-0.838824	0.051416	-0.324829	0.524834	-0.862805	0.0378098	-0.716499	0.116275	0.513995	0.326471	-0.0239815	0.968292	0.122325	0.994458	-0.537976	0.337437	-0.39167	0.732868	0.146306	0.860359
FBgn0004395	CG4620	3R	6109	706	577	855	1109	875	744	669	1141	910	1140	-0.189297	0.635777	-0.461886	0.113799	-0.333123	0.267583	-0.279757	0.446541	-0.272589	0.482703	-0.143826	0.715402	-0.0904603	0.99301	0.128763	0.798917	0.182129	0.87156	0.0533658	0.92983
FBgn0035111	CG16940	3L	3605	783	930	1147	1647	1110	908	1197	1079	1201	1073	-0.11367	0.70335	-0.241433	0.283268	-0.446825	0.0237222	-0.22676	0.368395	-0.127763	0.694363	-0.333154	0.138622	-0.11309	0.958675	-0.205392	0.47379	0.0146726	0.992729	0.220064	0.476491
FBgn0034199	CG15917	2R	453	87	64	165	147	135	102	152	211	211	179	-0.427989	0.24705	-1.00396	0.000561895	-0.674474	0.0324163	-0.900677	0.00311741	-0.575967	0.0914656	-0.246485	0.541579	-0.472688	0.45139	0.329482	0.454298	0.103279	0.961115	-0.226204	0.672322
FBgn0029118	CG10622	3L	1600	3032	3787	3198	2961	3828	3435	3075	3477	3112	3376	0.0195918	0.955746	0.20885	0.27969	0.349941	0.0424131	0.216973	0.300769	0.189258	0.40567	0.330349	0.0787846	0.197382	0.718494	0.141091	0.599338	0.00812367	0.993552	-0.132967	0.654835
FBgn0003231	CG10360	2L	2395	10651	14480	15293	14782	14602	12452	13389	15033	18943	16238	0.00566621	0.987202	-0.31973	0.0680657	-0.0385356	0.865516	-0.00914487	0.983591	-0.325396	0.0827195	-0.0442018	0.863002	-0.0148111	0.994497	0.281194	0.199554	0.310585	0.219808	0.0293907	0.936825
FBgn0031062	CG14230	X	2053	284	209	294	426	237	209	284	236	310	252	0.229411	0.542241	-0.0261438	0.951511	-0.27357	0.366735	0.0848382	0.856536	-0.255555	0.519691	-0.502981	0.10175	-0.144573	0.9636	-0.247426	0.554639	0.110982	0.949951	0.358408	0.381995
FBgn0031726	CG7249	2L	2501	1559	1402	11261	10710	4686	4385	12528	13414	19782	20627	-1.45174	4.7573e-33	-3.50871	1.32453e-196	-2.58429	2.45862e-105	-2.86636	3.80359e-130	-2.05697	1.72488e-69	-1.13255	9.6252e-21	-1.41462	4.75105e-32	0.924422	1.32503e-13	0.642348	1.4668e-06	-0.282074	0.125432
FBgn0011335	CG6801	3L	1513	258	259	354	427	352	301	325	304	316	285	-0.207696	0.419856	-0.059576	0.838097	-0.345078	0.0949158	-0.104849	0.743979	0.14812	0.630153	-0.137381	0.606457	0.102847	0.965314	-0.285502	0.281455	-0.0452729	0.983465	0.240229	0.430635
FBgn0037200	CG11109	3L	1445	236	265	345	316	252	205	268	230	314	228	0.224163	0.497009	0.0392566	0.916373	-0.163046	0.571361	0.160792	0.665798	-0.184906	0.627759	-0.387209	0.175413	-0.0633711	0.994458	-0.202303	0.600661	0.121535	0.930502	0.323838	0.378255
FBgn0037336	CG2519	3R	5863	1739	1409	1971	2427	2450	1964	1714	2312	1766	1946	-0.341191	0.153862	-0.0803552	0.791305	-0.233111	0.319222	-0.167124	0.583004	0.260835	0.344015	0.108079	0.724275	0.174067	0.898124	-0.152756	0.667027	-0.0867684	0.949951	0.0659874	0.883018
FBgn0004432	CG9916	X	1227	31198	29170	30630	32277	31444	29152	29659	33352	31328	32479	0.10589	0.5328	0.06946	0.676372	0.162565	0.226078	0.108249	0.529648	-0.0364299	0.880998	0.0566755	0.756323	0.0023592	0.998493	0.0931054	0.648612	0.0387891	0.970604	-0.0543163	0.827033
FBgn0035153	CG3371	3L	2329	386	343	452	599	428	423	426	372	478	281	-0.0982382	0.826832	0.0940533	0.806282	-0.262062	0.376875	0.0366807	0.947163	0.192291	0.646096	-0.163824	0.654364	0.134919	0.967565	-0.356116	0.327308	-0.0573726	0.983465	0.298743	0.477085
FBgn0053108	CG33108	3R	931	87	82	89	103	120	87	138	135	125	129	-0.145671	0.752767	-0.373285	0.261364	0.0379041	0.927852	-0.446172	0.194424	-0.227613	0.610142	0.183575	0.650457	-0.300501	0.792735	0.411189	0.296437	-0.0728876	0.98063	-0.484076	0.233129
FBgn0002626	CG7939	3R	747	22400	18345	23013	21642	29377	28695	25690	27122	20602	21751	-0.381653	0.0236273	0.0924175	0.673631	0.0883533	0.657749	-0.192185	0.359079	0.474071	0.00365026	0.470006	0.005176	0.189468	0.727905	-0.00406415	0.989453	-0.284603	0.266845	-0.280538	0.219426
FBgn0032618	CG31743	2L	2239	149	169	179	148	280	223	183	206	138	112	-0.486557	0.088532	0.43926	0.1275	0.157469	0.621511	-0.106874	0.806445	0.925817	0.000253208	0.644026	0.0212861	0.379683	0.516918	-0.281791	0.476158	-0.546133	0.138756	-0.264342	0.543054
FBgn0267972	CG10908	2L	1243	979	1011	935	948	988	1044	1104	1079	880	934	0.075127	0.771477	0.272035	0.112202	0.291533	0.0820449	0.0356849	0.905057	0.196908	0.350002	0.216406	0.267349	-0.0394421	0.994458	0.0194982	0.954016	-0.23635	0.429035	-0.255848	0.262499
FBgn0030800	CG9104	X	1707	460	513	460	567	566	535	569	551	510	457	-0.0639679	0.826832	0.154002	0.469561	0.142676	0.474761	-0.0316367	0.925456	0.21797	0.329138	0.206644	0.330342	0.0323312	0.994458	-0.0113267	0.972676	-0.185639	0.674058	-0.174312	0.539695
FBgn0035213	CG2199	3L	2846	404	349	591	911	538	471	462	426	569	356	-0.269555	0.43528	-0.117018	0.75306	-0.673415	0.0108409	-0.0573743	0.908616	0.152537	0.737264	-0.40386	0.194653	0.212181	0.904341	-0.556397	0.0820168	0.0596437	0.983465	0.61604	0.0650911
FBgn0000084	CG9579	X	1247	212	242	141	248	237	223	131	201	149	130	0.0771945	0.891012	0.709362	0.0230872	0.38353	0.256815	0.519314	0.143848	0.632168	0.0643324	0.306335	0.436601	0.442119	0.538452	-0.325833	0.480547	-0.190048	0.888239	0.135784	0.828108
FBgn0035142	CG17090	3L	11261	7072	7876	8135	7962	8538	7540	8840	9050	9026	11276	0.00795475	0.983955	-0.284876	0.109141	0.109883	0.580281	-0.0854076	0.751904	-0.292831	0.127672	0.101928	0.662583	-0.0933623	0.9636	0.394759	0.0448173	0.199468	0.598219	-0.195291	0.458432
FBgn0020907	CG14904	3R	1283	28737	36562	24952	23084	31983	29421	26335	20058	19284	27825	0.181818	0.58679	0.556675	0.0171824	0.60349	0.00990785	0.602363	0.011475	0.374857	0.177909	0.421673	0.11511	0.420545	0.298731	0.0468156	0.920408	0.045688	0.98395	-0.00112762	0.998826
FBgn0035085	CG3770	2R	1393	61	91	115	142	127	115	148	106	215	157	-0.450712	0.23409	-0.93074	0.00239504	-0.427592	0.219084	-0.462049	0.232117	-0.480028	0.205777	0.0231198	0.959491	-0.0113369	0.997676	0.503148	0.223084	0.468691	0.417726	-0.0344567	0.961852
FBgn0263863	CG6949	3R	1268	1503	1698	1568	1670	1693	1411	1428	1620	1456	1406	0.155112	0.371912	0.303267	0.0295669	0.201424	0.170556	0.234162	0.135434	0.148155	0.438277	0.0463126	0.824071	0.0790498	0.959486	-0.101842	0.656953	-0.0691054	0.929586	0.0327371	0.916652
FBgn0031534	CG2774	2L	2028	1251	1380	1843	1641	1796	1618	1342	1554	1748	1534	-0.252704	0.167588	-0.159285	0.410314	-0.178363	0.314971	0.0310176	0.919937	0.0934192	0.73402	0.0743417	0.751582	0.283722	0.314417	-0.0190775	0.954876	0.190303	0.602908	0.20938	0.390433
FBgn0003961	CG7171	2L	1262	119493	131252	58819	59295	49846	61431	48553	80775	80172	59282	1.15078	2.99741e-07	0.908237	6.9722e-05	1.18259	2.14224e-07	1.01961	8.96022e-06	-0.242544	0.490289	0.0318063	0.933262	-0.131167	0.9636	0.27435	0.441784	0.111377	0.942507	-0.162973	0.717931
FBgn0035203	CG9149	3L	1439	662	1080	950	983	828	823	858	920	925	855	0.167293	0.609934	0.106731	0.735384	0.0630949	0.833974	0.125143	0.730291	-0.0605626	0.89574	-0.104199	0.756373	-0.0421504	0.994458	-0.0436359	0.921777	0.0184122	0.991567	0.0620481	0.90008
FBgn0000482	CG3093	X	3161	648	705	875	846	756	695	738	726	908	763	0.0111533	0.974435	-0.144828	0.448519	-0.120441	0.507305	0.0543798	0.83997	-0.155981	0.480762	-0.131594	0.517201	0.0432264	0.994458	0.0243874	0.936769	0.199208	0.542413	0.17482	0.480774
FBgn0053155	CG33155	2R	942	1077	1169	1025	1029	1092	1088	1019	1102	1009	1024	0.147876	0.439622	0.284255	0.0622747	0.340416	0.0218789	0.245009	0.146286	0.136379	0.52679	0.19254	0.28191	0.0971333	0.952027	0.0561612	0.841377	-0.0392457	0.979585	-0.095407	0.725869
FBgn0259244	CG42243	3R	5659	88	115	67	76	263	295	158	177	123	141	-1.18316	6.81706e-06	-0.198255	0.596404	0.606947	0.0453836	-0.476239	0.148226	0.984904	0.000236404	1.79011	2.65092e-12	0.70692	0.0451003	0.805203	0.0140504	-0.277983	0.725294	-1.08319	0.000368367
FBgn0031762	CG9098	2L	3481	66	82	66	81	94	71	58	80	63	78	-0.0318456	0.965594	0.16787	0.721758	0.18436	0.659684	0.211422	0.691283	0.199716	0.73402	0.216205	0.647856	0.243268	0.93964	0.0164895	0.979021	0.0435524	0.988609	0.0270629	0.973917
FBgn0039227	CG11375	3R	5119	683	773	934	1823	925	863	927	946	942	808	-0.164305	0.671679	-0.0992702	0.789567	-0.607508	0.0200889	-0.17184	0.662815	0.0650344	0.900834	-0.443204	0.13768	-0.00753493	0.997676	-0.508238	0.112916	-0.0725693	0.979113	0.435669	0.229953
FBgn0037660	CG18005	3R	1882	247	228	327	445	326	343	332	349	319	294	-0.35294	0.168452	-0.196144	0.479733	-0.431323	0.0627735	-0.319173	0.239986	0.156796	0.662376	-0.0783839	0.814643	0.0337668	0.994497	-0.23518	0.472731	-0.123029	0.908154	0.112151	0.794377
FBgn0003091	CG6622	2R	4711	64	53	80	75	44	53	123	90	111	125	0.283819	0.559915	-0.681422	0.0521753	-0.138626	0.750029	-0.544416	0.171523	-0.96524	0.00501385	-0.422445	0.319434	-0.828235	0.0654311	0.542795	0.221663	0.137006	0.949951	-0.40579	0.444379
FBgn0031969	CG7228	2L	2973	2453	2781	2071	2882	1561	1743	1890	1956	2690	2987	0.723744	7.62576e-05	0.0280489	0.924838	0.29268	0.154499	0.578842	0.00236307	-0.695695	0.000160298	-0.431064	0.0426569	-0.144902	0.927228	0.264631	0.31562	0.550793	0.0126157	0.286162	0.3141
FBgn0285949	CG1821	2R	577	20339	16241	20428	19660	23725	22594	21725	22589	18568	18594	-0.217114	0.25339	0.125988	0.530182	0.0895287	0.642746	-0.0985839	0.690132	0.343102	0.0469991	0.306643	0.0873349	0.11853	0.928575	-0.036459	0.908243	-0.224572	0.466028	-0.188113	0.452316
FBgn0041629	CG1787	X	2140	214	262	222	278	102	105	139	178	159	165	1.15007	3.81515e-06	0.625365	0.0174084	0.138748	0.663296	0.671946	0.0124348	-0.524701	0.083328	-1.01132	9.91313e-05	-0.47812	0.320799	-0.486617	0.143217	0.0465811	0.986069	0.533198	0.127535
FBgn0013770	CG6692	2R	1662	11616	10813	13169	13211	12003	11583	10834	12320	12648	10487	0.0386971	0.872952	0.108868	0.524794	-0.00931441	0.965088	0.123257	0.513983	0.0701708	0.769671	-0.0480115	0.81582	0.08456	0.956942	-0.118182	0.584283	0.0143892	0.989061	0.132572	0.557581
FBgn0036727	CG7589	3L	2249	5747	6324	7170	5760	5475	5077	6945	5898	7804	5790	0.287519	0.208702	-0.0131692	0.966777	0.110244	0.642139	0.0750743	0.817396	-0.300688	0.203355	-0.177274	0.484291	-0.212444	0.781365	0.123414	0.717773	0.0882434	0.942978	-0.0351701	0.934247
FBgn0261564	CG42678	2R	2755	290	301	456	626	470	414	573	596	521	413	-0.433808	0.0479203	-0.469052	0.0243075	-0.597589	0.00315809	-0.758545	0.000102023	-0.0352435	0.937696	-0.163781	0.543167	-0.324737	0.423184	-0.128537	0.716583	-0.289493	0.45383	-0.160956	0.650701
FBgn0032509	CG6523	2L	837	1644	1802	1755	1745	2064	1806	1933	1948	1699	1613	-0.052347	0.791081	0.20413	0.110823	0.195829	0.121956	-0.00130642	0.99721	0.256477	0.0484811	0.248176	0.0614234	0.0510406	0.974129	-0.00830055	0.972076	-0.205436	0.278257	-0.197136	0.243876
FBgn0284230	CG46314	2L	2515	2550	2520	2257	2166	1887	1776	1989	2055	1905	1854	0.567991	8.59328e-07	0.569958	5.5331e-07	0.409965	0.000744286	0.486063	3.91832e-05	0.0019671	0.996859	-0.158026	0.305783	-0.0819283	0.954375	-0.159993	0.366471	-0.0838954	0.872249	0.0760978	0.748165
FBgn0010909	CG16973	3L	6418	4356	3787	3219	3882	3563	3252	3007	3284	3532	3048	0.360203	0.015676	0.449063	0.00127176	0.414104	0.00397041	0.528052	0.000143273	0.0888602	0.719627	0.0539016	0.807345	0.167849	0.737264	-0.0349586	0.90311	0.0789887	0.91634	0.113947	0.661126
FBgn0037186	CG11241	3L	3149	1219	845	1441	1547	3865	2884	1302	1857	705	509	-1.42624	2.36557e-10	0.824276	0.000611486	-0.271899	0.331576	-0.391157	0.189351	2.25052	2.96464e-25	1.15434	8.1513e-07	1.03508	4.20048e-05	-1.09617	1.06279e-05	-1.21543	5.247e-07	-0.119258	0.809784
FBgn0040102	CG2958	2L	1162	35	25	20	36	35	37	34	41	19	24	-0.0960713	0.897499	0.372639	0.452064	0.20618	0.679333	-0.0942721	0.90016	0.46871	0.386617	0.302251	0.578058	0.00179919	0.9995	-0.166459	0.827269	-0.466911	0.62469	-0.300452	0.67334
FBgn0030314	CG11696	X	2235	325	351	472	548	410	377	416	348	395	321	-0.0999642	0.753493	0.0673964	0.817794	-0.344543	0.100452	-0.00633808	0.990964	0.167361	0.583413	-0.244579	0.317435	0.0936261	0.973087	-0.41194	0.092746	-0.0737345	0.958599	0.338205	0.2263
FBgn0053182	CG33182	2R	5718	1045	925	1762	1662	1768	1269	1649	1412	2069	1888	-0.47281	0.0140091	-0.804427	2.95835e-06	-0.541864	0.00351118	-0.437714	0.0261822	-0.331617	0.12316	-0.0690544	0.80803	0.0350959	0.994458	0.262563	0.302667	0.366713	0.173749	0.10415	0.772087
FBgn0286818	CG6988	3L	2328	12876	14022	13757	14410	12367	11469	13280	13985	14778	13923	0.2827	0.00168809	0.0572413	0.638384	0.155296	0.108183	0.148966	0.163421	-0.225459	0.0192691	-0.127404	0.252371	-0.133735	0.522298	0.0980551	0.470398	0.0917244	0.718347	-0.00633066	0.97813
FBgn0013679	CG34092	mitochondrion_genome	939	101702	75590	68500	82941	73738	62388	78448	79614	63960	72600	0.473539	0.0140314	0.49893	0.00715605	0.434449	0.023621	0.321824	0.136417	0.0253909	0.953278	-0.0390904	0.893704	-0.151715	0.904341	-0.0644813	0.859221	-0.177106	0.745563	-0.112625	0.753078
FBgn0033355	CG13748	2R	722	57	62	21	21	71	99	52	59	33	21	-0.31673	0.53673	0.895224	0.0181962	1.15353	0.00197572	0.197644	0.743356	1.21195	0.000987866	1.47026	5.58199e-05	0.514374	0.580304	0.258304	0.698838	-0.69758	0.224344	-0.955884	0.0418573
FBgn0015031	CG14028	2L	460	8275	8960	6557	6507	6678	5905	5503	6236	5385	5605	0.553947	2.45399e-06	0.779025	3.5727e-12	0.607155	2.58012e-07	0.707349	6.29641e-10	0.225078	0.1246	0.0532076	0.781599	0.153402	0.707086	-0.17187	0.328028	-0.0716759	0.905957	0.100194	0.657841
FBgn0032858	CG10949	2L	1689	194	171	263	249	180	183	210	188	290	156	0.100282	0.850079	-0.103645	0.810943	-0.224038	0.522912	0.0398181	0.950057	-0.203927	0.680797	-0.32432	0.391443	-0.0604636	0.994458	-0.120393	0.832607	0.143463	0.935236	0.263857	0.606073
FBgn0036433	CG9628	3L	1125	61	26	57	76	66	66	50	42	96	40	-0.292849	0.615557	-0.282665	0.58875	-0.224788	0.646354	0.0583434	0.944845	0.0101838	0.992838	0.068061	0.912728	0.351193	0.880507	0.0578772	0.943554	0.341009	0.794138	0.283132	0.698663
FBgn0053653	CG33653	4	5584	149	195	348	297	467	420	410	363	375	307	-1.13889	1.33166e-07	-0.752916	0.000909287	-0.620693	0.00921031	-0.904663	5.71855e-05	0.385976	0.154502	0.518199	0.0416062	0.234229	0.81021	0.132223	0.751409	-0.151747	0.876759	-0.28397	0.434224
FBgn0263106	CG10578	3L	2161	5802	13052	5858	3648	6712	5009	8379	5736	9475	16222	0.495345	0.317419	-0.208399	0.704613	0.723553	0.0841968	0.362791	0.514742	-0.703744	0.128055	0.228208	0.688672	-0.132554	0.993018	0.931952	0.0504749	0.57119	0.460253	-0.360762	0.597159
FBgn0025638	CG16982	X	1229	2578	2737	2406	2441	2575	2396	2319	2419	2199	2188	0.204791	0.0999667	0.419314	7.00586e-05	0.349543	0.00157846	0.330057	0.00325119	0.214523	0.0938684	0.144752	0.297062	0.125266	0.76731	-0.0697707	0.728714	-0.0892566	0.82075	-0.0194859	0.938062
FBgn0027490	CG13400	2L	3251	111	72	132	372	114	110	159	107	139	100	-0.115801	0.864592	-0.146806	0.790444	-0.84088	0.0317125	-0.244476	0.679351	-0.0310054	0.971487	-0.72508	0.0939569	-0.128675	0.991851	-0.694074	0.154516	-0.0976696	0.98063	0.596405	0.279957
FBgn0034858	CG10315	2R	2098	572	630	668	840	768	671	813	676	605	539	-0.138189	0.598516	0.212265	0.325915	-0.093845	0.678433	-0.132406	0.624879	0.350454	0.0889899	0.0443438	0.874838	0.00578306	0.997676	-0.30611	0.20062	-0.344671	0.206613	-0.0385608	0.926281
FBgn0052226	CG32226	3L	4504	538	504	537	701	598	562	639	520	640	486	-0.0384986	0.926575	0.0430312	0.895846	-0.0163544	0.95936	0.0162311	0.975374	0.0815298	0.841544	0.0221442	0.94349	0.0547297	0.994458	-0.0593856	0.885316	-0.0268001	0.988609	0.0325855	0.948407
FBgn0030326	CG2444	X	913	1136	751	909	855	802	691	760	784	625	590	0.419816	0.0974268	0.724724	0.00101216	0.297027	0.237032	0.426501	0.0950967	0.304908	0.303016	-0.122789	0.712403	0.00668423	0.997676	-0.427697	0.143679	-0.298224	0.540666	0.129473	0.76907
FBgn0001233	CG1242	3L	2960	35309	80788	31389	26464	50481	41643	70146	24346	50228	80178	0.245681	0.692563	-0.0218876	0.972876	0.637979	0.145426	0.252515	0.693084	-0.267568	0.698372	0.392298	0.458345	0.00683439	0.998493	0.659867	0.224001	0.274403	0.872249	-0.385464	0.574789
FBgn0037747	CG8481	3R	1506	1407	1202	1834	1743	1674	1583	1537	1831	1678	1442	-0.196455	0.367218	-0.0967125	0.678426	-0.220566	0.241997	-0.185651	0.416202	0.099743	0.736697	-0.0241106	0.92812	0.0108044	0.997463	-0.123854	0.670662	-0.0889386	0.926851	0.034915	0.928581
FBgn0053282	CG33282	2L	1583	10345	10141	10096	10776	9328	7161	11084	11323	11537	10193	0.423322	0.000353223	0.0678327	0.684815	0.194109	0.13762	0.0412727	0.846289	-0.355489	0.00402814	-0.229212	0.101775	-0.382049	0.00617113	0.126277	0.494913	-0.0265599	0.983465	-0.152837	0.424951
FBgn0030711	CG8928	X	1285	295	304	360	400	367	287	386	411	439	402	-0.00838399	0.984958	-0.318242	0.114323	-0.110783	0.627412	-0.227531	0.347411	-0.309858	0.160999	-0.102399	0.705985	-0.219147	0.724933	0.207458	0.443695	0.0907103	0.932774	-0.116748	0.737484
FBgn0037707	CG16788	3R	1370	207	267	283	458	307	319	286	322	384	272	-0.25586	0.494353	-0.271203	0.42002	-0.358029	0.237261	-0.164739	0.70656	-0.0153433	0.982011	-0.10217	0.807257	0.0911211	0.993475	-0.0868263	0.870829	0.106464	0.952245	0.193291	0.700217
FBgn0040931	CG9034	X	481	1710	1525	1406	1367	1840	1733	1537	1715	1253	1321	-0.0285357	0.926069	0.462608	0.00249096	0.429526	0.00626881	0.15917	0.454996	0.491144	0.00163268	0.458062	0.00488911	0.187706	0.71453	-0.033082	0.916381	-0.303438	0.192489	-0.270356	0.224618
FBgn0028467	CG11070	2L	3391	873	1032	1170	1400	1059	962	1248	934	1209	1015	0.0249177	0.950321	-0.0657211	0.817021	-0.193369	0.380643	-0.0261826	0.949538	-0.0906389	0.797436	-0.218287	0.373494	-0.0511003	0.994458	-0.127648	0.706977	0.0395385	0.983562	0.167187	0.621662
FBgn0052808	CG32808	X	1063	690	753	801	578	297	277	866	728	757	1219	1.22813	4.09926e-06	-0.273739	0.427893	0.241327	0.461965	0.0221812	0.974487	-1.50187	5.70157e-09	-0.986802	0.000525997	-1.20595	2.71835e-05	0.515066	0.155082	0.29592	0.696389	-0.219146	0.666046
FBgn0260655	CG8793	3L	4347	1014	1069	1211	1299	1057	951	1175	1170	1269	1141	0.162519	0.278295	-0.0560572	0.744189	-0.0431856	0.785498	-0.000335481	0.999443	-0.218576	0.122016	-0.205704	0.151109	-0.162854	0.626019	0.0128716	0.958688	0.0557217	0.941555	0.0428501	0.866221
FBgn0028491	CG2930	X	3701	33915	28490	18967	17775	18027	16923	17983	16200	16580	17666	0.912818	3.98972e-10	0.976449	1.12393e-11	0.948408	1.29719e-10	0.99936	5.60523e-12	0.0636313	0.83763	0.0355897	0.888182	0.086542	0.9636	-0.0280416	0.930091	0.0229107	0.988609	0.0509524	0.883289
FBgn0035540	CG7452	3L	1566	421	389	640	741	470	516	482	702	740	751	-0.159658	0.638256	-0.666474	0.00278404	-0.494635	0.0365599	-0.341106	0.220046	-0.506815	0.0406576	-0.334977	0.224553	-0.181448	0.909995	0.171839	0.650159	0.325367	0.462876	0.153529	0.715516
FBgn0028500	CG9063	3L	4866	1790	2108	2090	2078	2347	2142	2081	1981	1792	1629	-0.0895825	0.645999	0.330736	0.0125209	0.121687	0.421202	0.106725	0.577641	0.420318	0.00127209	0.21127	0.175553	0.196307	0.503835	-0.209048	0.235696	-0.224011	0.298628	-0.0149627	0.96151
FBgn0259214	CG42314	4	5939	117043	127757	71798	73855	97448	80822	71554	62868	51492	64591	0.547771	0.00109488	1.16523	1.02279e-14	0.92827	3.91009e-09	0.987481	1.74936e-10	0.617462	0.000176338	0.380499	0.0452967	0.43971	0.0450871	-0.236962	0.315477	-0.177751	0.702538	0.0592111	0.869778
FBgn0261279	CG42250	3R	5024	3654	3493	4067	4006	3582	3187	3633	3255	3916	3348	0.188185	0.233988	0.12853	0.42836	0.0466516	0.787257	0.218443	0.158991	-0.0596555	0.804848	-0.141534	0.403827	0.0302576	0.994458	-0.0818781	0.728714	0.0899131	0.87022	0.171791	0.402807
FBgn0033431	CG1827	2R	1341	921	1050	1198	945	949	886	959	1038	1079	992	0.202151	0.415808	0.0756947	0.781589	0.0899194	0.706335	0.142507	0.611456	-0.126457	0.692767	-0.112232	0.678922	-0.0596441	0.994458	0.0142248	0.970182	0.0668127	0.961115	0.0525879	0.89948
FBgn0035165	CG13887	3L	1446	2707	2802	1927	2220	2235	2061	2016	2348	2006	2073	0.458552	0.00046801	0.567381	5.53728e-06	0.618879	1.17142e-06	0.493545	0.000140056	0.108828	0.606904	0.160327	0.343628	0.0349926	0.994458	0.0514983	0.844196	-0.0738357	0.916827	-0.125334	0.587092
FBgn0030457	CG12096	X	2985	306	432	471	592	445	358	587	549	583	502	-0.00699718	0.98833	-0.373593	0.112577	-0.277185	0.251557	-0.419951	0.0823597	-0.366596	0.155785	-0.270188	0.319304	-0.412954	0.252256	0.0964074	0.815025	-0.0463581	0.983465	-0.142766	0.723667
FBgn0051866	CG31866	2L	1089	165	156	200	224	184	165	208	200	243	215	-0.00534295	0.991098	-0.328802	0.196174	-0.159656	0.556965	-0.159474	0.642821	-0.323459	0.252631	-0.154313	0.625339	-0.154131	0.951461	0.169146	0.650794	0.169328	0.834852	0.00018193	0.999743
FBgn0035249	CG17249	3L	1534	223	250	288	303	278	249	304	290	287	289	-0.0399862	0.919237	-0.125216	0.642978	-0.0909281	0.722679	-0.148381	0.623013	-0.0852303	0.821654	-0.0509419	0.869571	-0.108395	0.9636	0.0342884	0.930802	-0.0231642	0.988733	-0.0574526	0.897142
FBgn0029133	CG1591	X	1830	852	987	697	1207	914	843	769	816	697	635	0.162009	0.632917	0.562761	0.0156354	0.169872	0.534788	0.350843	0.207251	0.400752	0.140069	0.00786242	0.980851	0.188834	0.904202	-0.39289	0.197782	-0.211918	0.763323	0.180972	0.662861
FBgn0031489	CG17224	2L	1520	521	378	1292	1288	1930	2139	1867	1477	2896	2806	-1.89949	2.8298e-23	-2.3094	1.24739e-34	-1.18313	6.00989e-09	-1.57827	4.93238e-16	-0.409907	0.0946221	0.716362	0.00106111	0.321225	0.509487	1.12627	4.26255e-08	0.731133	0.00159532	-0.395137	0.189716
FBgn0036992	CG11796	3L	1518	58	30	63	52	74	44	68	86	63	68	-0.194615	0.747825	-0.283049	0.564368	-0.105734	0.836727	-0.43187	0.387931	-0.0884333	0.910654	0.0888811	0.880558	-0.237255	0.957623	0.177314	0.803619	-0.148822	0.950898	-0.326136	0.621662
FBgn0032780	CG13085	2L	1270	366	360	455	408	494	485	578	610	618	761	-0.29579	0.250539	-0.722836	0.000346566	-0.0254582	0.93592	-0.499169	0.0259663	-0.427046	0.0694228	0.270332	0.304845	-0.203379	0.844703	0.697378	0.00216613	0.223667	0.686768	-0.473711	0.085864
FBgn0005694	CG5683	3L	3826	1170	1277	1307	1820	1351	1125	1348	1135	1409	1249	0.0934583	0.749494	0.0319128	0.911228	-0.116134	0.599697	0.140397	0.603912	-0.0615455	0.865525	-0.209592	0.363656	0.0469387	0.994458	-0.148047	0.622494	0.108484	0.901271	0.256531	0.356911
FBgn0086687	CG5887	3R	2019	20706	20631	19305	20787	29435	25317	33164	24872	24557	29705	-0.273704	0.216012	-0.232617	0.285535	0.254696	0.21362	-0.302008	0.170736	0.0410866	0.915832	0.5284	0.00690065	-0.028304	0.994497	0.487313	0.0240724	-0.0693906	0.958599	-0.556704	0.0102825
FBgn0039406	CG6090	3R	621	1971	1892	2536	2573	2353	2309	2607	2709	2811	2619	-0.156149	0.289032	-0.330532	0.00495126	-0.174881	0.177938	-0.282482	0.0245574	-0.174383	0.239274	-0.0187326	0.920583	-0.126334	0.792028	0.155651	0.354065	0.0480498	0.949951	-0.107601	0.598517
FBgn0038686	CG5555	3R	1976	538	636	777	880	751	716	729	690	735	599	-0.201727	0.340177	-0.028898	0.911874	-0.26029	0.147699	-0.0995668	0.709397	0.172828	0.469995	-0.0585637	0.818559	0.10216	0.957743	-0.231392	0.315193	-0.0706687	0.947472	0.160723	0.567008
FBgn0263121	CG18495	2R	969	1197	1247	936	1138	1310	1147	1155	1158	829	850	0.103623	0.611022	0.670589	2.02338e-07	0.45075	0.00110162	0.242727	0.130767	0.566967	2.21189e-05	0.347127	0.0224581	0.139105	0.825949	-0.219839	0.249676	-0.427862	0.00734283	-0.208023	0.321508
FBgn0259682	CG42351	2R	2029	126	53	44	3294	151	50	76	235	54	108	-0.000600988	0.999014	0.0189424	0.969432	-0.837598	0.00592259	-0.0523311	0.932789	0.0195434	0.979493	-0.836997	0.00901754	-0.0517301	0.994458	-0.85654	0.0125663	-0.0712735	0.982685	0.785267	0.036573
FBgn0027070	CG17322	2L	1903	1330	1425	1157	1092	1223	1102	910	884	519	388	0.343429	0.0513252	1.67911	9.35371e-31	0.493047	0.00247151	0.756237	9.25848e-07	1.33568	2.04772e-19	0.149618	0.487711	0.412808	0.0577039	-1.18606	1.2628e-14	-0.92287	8.79661e-09	0.26319	0.273405
FBgn0033555	CG12324	2R	724	606	547	639	621	596	518	594	669	686	706	0.157696	0.515123	-0.114415	0.62518	0.0914671	0.67659	0.0392516	0.905894	-0.272111	0.203407	-0.0662292	0.805271	-0.118445	0.952027	0.205882	0.416661	0.153667	0.78122	-0.0522155	0.893339
FBgn0010287	CG7562	2L	983	99	98	193	151	145	111	118	137	179	120	-0.213431	0.636763	-0.366808	0.306919	-0.48873	0.133653	-0.164727	0.741527	-0.153377	0.776563	-0.275299	0.485629	0.0487033	0.994458	-0.121922	0.833616	0.20208	0.875198	0.324002	0.516625
FBgn0039942	CG17163	X	1716	374	273	365	754	360	330	399	320	351	261	0.0199083	0.977793	0.198062	0.636661	-0.451234	0.183719	0.0178104	0.98282	0.178153	0.744811	-0.471143	0.208623	-0.00209792	0.9995	-0.649296	0.0939833	-0.180251	0.902703	0.469045	0.309626
FBgn0035678	CG10469	3L	1067	1142	1545	1908	1882	2206	1950	2482	3315	2266	2748	-0.478609	0.0353547	-0.700168	0.000681778	-0.255219	0.288477	-0.87003	2.01496e-05	-0.221559	0.470901	0.22339	0.419304	-0.391421	0.293442	0.444949	0.0951937	-0.169862	0.82075	-0.614811	0.0154296
FBgn0032701	CG10341	2L	1873	431	339	484	443	477	490	552	426	454	372	-0.196101	0.563859	0.0517423	0.889682	-0.039382	0.908838	-0.15601	0.673823	0.247843	0.468881	0.156719	0.638954	0.0400907	0.994458	-0.0911243	0.843951	-0.207752	0.786705	-0.116628	0.806536
FBgn0020767	CG10155	2R	4167	856	821	784	930	981	845	763	954	745	841	-0.00647479	0.987202	0.216748	0.326935	0.186132	0.379029	0.130997	0.641992	0.223223	0.373617	0.192607	0.42167	0.137472	0.9321	-0.0306157	0.934287	-0.0857504	0.941716	-0.0551347	0.893753
FBgn0017558	CG8808	2R	2732	5300	10931	8485	9923	5563	4728	8487	10997	11319	18425	0.550285	0.19308	-0.555365	0.165061	0.0275717	0.959805	-0.0734244	0.916876	-1.10565	0.00220894	-0.522713	0.233688	-0.62371	0.352832	0.582936	0.225122	0.48194	0.522723	-0.100996	0.899118
FBgn0027784	CG6011	3R	1304	159	152	229	277	186	178	248	210	226	186	-0.102474	0.802737	-0.224959	0.453747	-0.428395	0.0917562	-0.349797	0.234915	-0.122485	0.774771	-0.325921	0.265978	-0.247323	0.80262	-0.203436	0.595018	-0.124838	0.925624	0.078598	0.874575
FBgn0024980	CG2715	X	1667	1848	2276	2564	2242	1711	1658	2229	2040	2575	2493	0.38259	0.0319222	-0.141413	0.505474	-0.00311262	0.991171	0.113182	0.663072	-0.524003	0.00187109	-0.385703	0.0393329	-0.269408	0.436512	0.1383	0.613959	0.254595	0.417726	0.116295	0.709582
FBgn0053057	CG33057	3L	3110	137	102	159	226	177	148	141	174	182	133	-0.271894	0.504826	-0.198544	0.616834	-0.381392	0.245954	-0.186756	0.690347	0.07335	0.904157	-0.109498	0.808392	0.0851376	0.994458	-0.182848	0.728714	0.0117876	0.994013	0.194636	0.724257
FBgn0033788	CG13323	2R	2562	9304	8844	11159	9216	10411	11843	14318	12828	18797	18311	-0.178151	0.469981	-0.833101	7.51139e-07	0.0491631	0.843443	-0.387769	0.0505347	-0.65495	0.00022145	0.227314	0.319864	-0.209618	0.751723	0.882264	6.65733e-07	0.445332	0.0548116	-0.436932	0.0623262
FBgn0035271	CG2021	3L	402	95	90	104	147	100	95	105	113	155	126	0.0315576	0.960044	-0.38221	0.252375	-0.176891	0.616908	-0.0545128	0.925037	-0.413768	0.256064	-0.208449	0.60259	-0.0860704	0.994458	0.205319	0.678218	0.327697	0.646979	0.122378	0.834385
FBgn0016123	CG1462	3R	2153	104983	188939	94993	89098	236244	240395	198935	161097	113971	146182	-0.530805	0.0548917	0.278742	0.364423	0.788432	0.00192444	-0.115392	0.784608	0.809547	0.00151885	1.31924	3.02494e-08	0.415414	0.423184	0.50969	0.114755	-0.394134	0.400391	-0.903824	0.0011899
FBgn0038273	CG14860	3R	1603	30	40	65	89	50	64	40	45	58	48	-0.43086	0.352724	-0.315508	0.490478	-0.663982	0.0835555	-0.0746222	0.916876	0.115352	0.87283	-0.233122	0.643924	0.356238	0.833876	-0.348474	0.532092	0.240886	0.876759	0.58936	0.257195
FBgn0015402	CG2899	3R	5517	547	586	782	935	778	734	822	730	870	671	-0.289172	0.1578	-0.272782	0.167298	-0.35371	0.0569412	-0.269643	0.209747	0.0163901	0.967741	-0.0645381	0.810373	0.0195296	0.994497	-0.0809282	0.807551	0.00313955	0.995591	0.0840677	0.810216
FBgn0283494	CG3140	2R	1065	3404	3644	4168	4203	4005	3753	3756	3914	3910	3580	-0.0261923	0.891165	0.0636835	0.646693	-0.0247303	0.861146	0.0477769	0.779053	0.0898758	0.567538	0.00146202	0.991507	0.0739692	0.941388	-0.0884137	0.595696	-0.0159066	0.987695	0.0725071	0.703113
FBgn0031182	CG1644	X	1785	288	323	1350	1265	406	369	1362	1385	2045	1923	-0.217302	0.268987	-2.45322	1.67182e-79	-1.80206	1.74579e-41	-1.92017	7.12586e-48	-2.23592	2.05761e-68	-1.58476	1.56067e-33	-1.70287	2.46278e-38	0.651158	3.53157e-06	0.533046	0.000333443	-0.118112	0.645121
FBgn0286813	CG8174	2R	5116	2422	2549	2814	3813	3219	2673	3074	3207	3189	3179	-0.124263	0.563914	-0.199304	0.253722	-0.177223	0.295396	-0.160703	0.431473	-0.0750417	0.782613	-0.0529601	0.820234	-0.0364405	0.994458	0.0220816	0.943147	0.0386012	0.981471	0.0165196	0.962021
FBgn0029719	CG15473	X	2292	34	22	33	34	30	31	26	27	24	18	-0.00671146	0.993492	0.347165	0.485095	-0.0208855	0.973375	0.158013	0.812468	0.353876	0.555364	-0.014174	0.980488	0.164724	0.979905	-0.36805	0.554639	-0.189152	0.936049	0.178898	0.823443
FBgn0051251	CG31251	3R	1060	50	44	74	126	46	37	71	61	84	57	0.209809	0.711908	-0.310027	0.492775	-0.636973	0.0939372	-0.23072	0.681796	-0.519836	0.252631	-0.846782	0.0323079	-0.440528	0.707086	-0.326946	0.55893	0.0793074	0.983465	0.406254	0.479949
FBgn0010303	CG4353	X	5689	1325	1333	1372	1841	1531	1324	1484	1499	1342	1406	0.0117037	0.974041	0.0978895	0.650332	-0.0408031	0.851357	0.00453967	0.991875	0.0861859	0.762535	-0.0525067	0.830947	-0.00716398	0.997676	-0.138693	0.590953	-0.0933498	0.902703	0.0453428	0.897142
FBgn0036510	CG7427	3L	1601	817	859	912	1003	888	803	964	943	890	871	0.0977551	0.613639	0.077754	0.665634	0.0322452	0.858059	-0.0153427	0.957783	-0.0200011	0.949601	-0.0655099	0.737111	-0.113098	0.889966	-0.0455088	0.858796	-0.0930967	0.859931	-0.0475879	0.862606
FBgn0050115	CG30115	2R	6170	2494	3094	3021	2812	3064	2927	3158	3426	3753	3861	0.00854219	0.980695	-0.287336	0.0815956	0.151263	0.39462	-0.0650869	0.800955	-0.295879	0.0946913	0.142721	0.483736	-0.0736291	0.973087	0.438599	0.0124816	0.22225	0.463762	-0.21635	0.360497
FBgn0263352	CG7015	3L	8844	4775	4542	6124	7683	5452	4649	5819	6105	5593	6117	7.57589e-05	0.999516	-0.174447	0.306055	-0.326267	0.0284734	-0.177919	0.340959	-0.174523	0.369473	-0.326343	0.0423529	-0.177995	0.70046	-0.15182	0.486829	-0.0034719	0.994698	0.148348	0.539695
FBgn0000559	CG2238	2L	3008	143447	160003	164534	165129	149374	141788	166210	160800	165096	153561	0.167647	0.153084	0.0797413	0.542765	0.101088	0.385931	0.0608339	0.709264	-0.0879052	0.574292	-0.0665581	0.643523	-0.106813	0.796901	0.0213471	0.916844	-0.0189075	0.985616	-0.0402546	0.845922
FBgn0001133	CG33133	2R	1894	690	680	1251	1197	957	959	1169	1179	1185	1085	-0.360022	0.0197556	-0.555296	6.26576e-05	-0.593596	2.70619e-05	-0.58509	3.1373e-05	-0.195274	0.299518	-0.233574	0.178043	-0.225068	0.472853	-0.0382996	0.892579	-0.029794	0.983562	0.00850565	0.981537
FBgn0032943	CG8666	2L	2359	438	482	541	567	355	320	554	517	576	475	0.531526	0.00246741	-0.0359953	0.893169	-0.0424379	0.85735	-0.0471774	0.8815	-0.567521	0.00106337	-0.573963	0.00123752	-0.578703	0.00306516	-0.00644265	0.984456	-0.0111821	0.992729	-0.00473947	0.9924
FBgn0036305	CG10984	3L	2321	492	477	573	765	566	526	588	533	674	581	-0.0557406	0.867851	-0.206189	0.35546	-0.221602	0.286559	-0.0368603	0.919844	-0.150449	0.603298	-0.165861	0.496194	0.0188803	0.994497	-0.0154124	0.967001	0.169329	0.764487	0.184741	0.551111
FBgn0035298	CG1140	3L	2006	13965	14386	17325	16279	17567	16756	16676	17794	16098	15024	-0.160908	0.24359	0.0175844	0.921577	-0.0232784	0.884193	-0.108559	0.4955	0.178492	0.203381	0.137629	0.338504	0.0523481	0.973087	-0.0408628	0.854562	-0.126144	0.670132	-0.0852811	0.681303
FBgn0038426	CG10406	3R	491	302	436	349	348	322	312	381	385	345	383	0.297804	0.301119	0.150212	0.628357	0.27551	0.287643	0.103546	0.785612	-0.147593	0.712037	-0.0222942	0.9479	-0.194258	0.898124	0.125298	0.76854	-0.0466652	0.983628	-0.171964	0.681547
FBgn0030812	CG8949	X	4773	1461	1457	1599	2372	1653	1492	1522	1517	1791	1579	0.00560433	0.98833	-0.0508299	0.847601	-0.200082	0.317419	0.106899	0.707275	-0.0564343	0.874408	-0.205687	0.358375	0.101295	0.9636	-0.149252	0.606234	0.157729	0.77906	0.306982	0.225727
FBgn0040907	CG3712	X	349	318	247	300	317	446	400	350	410	328	292	-0.430146	0.0723893	0.0206983	0.953447	0.0927513	0.743132	-0.233584	0.430288	0.450844	0.0634374	0.522897	0.0284878	0.196562	0.872081	0.072053	0.867323	-0.254282	0.629298	-0.326335	0.317124
FBgn0039709	CG31009	3R	5795	32	46	249	233	89	65	164	103	152	140	-0.634631	0.0851853	-1.34986	1.08117e-05	-1.89765	2.84709e-10	-1.2304	0.000107835	-0.715227	0.0429278	-1.26302	5.40676e-05	-0.595768	0.289145	-0.547796	0.187589	0.119459	0.957935	0.667256	0.114812
FBgn0034057	CG8314	2R	1280	1066	1129	1508	1391	1352	1236	1306	1329	1541	1256	-0.120314	0.57818	-0.187476	0.286867	-0.173985	0.301154	-0.0896391	0.709264	-0.0671624	0.807413	-0.0536707	0.815785	0.0306748	0.994458	0.0134916	0.966085	0.0978372	0.879221	0.0843455	0.771865
FBgn0034455	CG11007	2R	1527	515	628	654	729	638	582	584	590	555	442	0.0165345	0.965594	0.333651	0.0760795	-0.0484173	0.838328	0.124099	0.641992	0.317116	0.12316	-0.0649518	0.808455	0.107564	0.957743	-0.382068	0.0778578	-0.209552	0.619753	0.172516	0.558434
FBgn0033379	CG8070	2R	2385	750	685	835	907	633	549	825	697	804	668	0.376459	0.0458494	0.113893	0.627375	-0.050579	0.829271	0.0823463	0.776054	-0.262565	0.229041	-0.427037	0.0255114	-0.294112	0.389584	-0.164472	0.545266	-0.031547	0.986069	0.132925	0.672068
FBgn0032913	CG9259	2L	1466	229277	227219	258131	219059	101142	93560	187099	190943	249784	261792	1.29623	1.41816e-23	-0.013859	0.953577	0.149875	0.374779	0.428356	0.00414636	-1.31008	3.12181e-24	-1.14635	2.77407e-18	-0.867869	4.77697e-10	0.163734	0.457725	0.442215	0.00899619	0.278481	0.174675
FBgn0030300	CG1747	X	2680	89	114	48	59	43	41	62	50	53	75	1.05162	0.00273461	0.629604	0.090869	0.885161	0.0127128	0.793488	0.0326856	-0.422011	0.379578	-0.166454	0.754474	-0.258127	0.938108	0.255558	0.672991	0.163884	0.940431	-0.0916733	0.90847
FBgn0036661	CG9705	3L	1570	990	942	1129	1588	966	828	878	938	1040	862	0.211269	0.366897	0.169236	0.457376	-0.245682	0.220417	0.24742	0.282974	-0.0420333	0.913075	-0.456951	0.0208061	0.0361509	0.994458	-0.414918	0.0604523	0.0781842	0.946691	0.493102	0.0259009
FBgn0034061	CG8386	2R	656	649	419	699	629	705	701	685	712	622	579	-0.254168	0.421339	-0.0102914	0.978861	-0.0798315	0.801776	-0.190733	0.589275	0.243877	0.480955	0.174337	0.597591	0.063435	0.994458	-0.06954	0.883834	-0.180442	0.838223	-0.110902	0.819304
FBgn0016926	CG4710	2L	2130	8837	13403	6018	5424	4746	4289	4215	5603	6618	10388	1.24349	3.69131e-07	0.46279	0.103304	1.03818	4.37918e-05	1.18979	1.48699e-06	-0.780703	0.00345069	-0.205316	0.567024	-0.0537052	0.994458	0.575387	0.075598	0.726998	0.0201172	0.151611	0.767296
FBgn0038349	CG6045	3R	4562	9323	11198	13767	12729	18775	16019	16245	15158	13380	12729	-0.628461	1.35322e-06	-0.191348	0.230271	-0.144987	0.359149	-0.431741	0.00185337	0.437113	0.00166019	0.483473	0.000541901	0.19672	0.568748	0.0463607	0.865407	-0.240393	0.2847	-0.286753	0.126068
FBgn0267408	CG18522	3R	4228	93472	81428	105100	102599	105202	88230	99023	105879	120502	120443	-0.0261134	0.921614	-0.300599	0.0307666	-0.0227326	0.907247	-0.0535951	0.813931	-0.274485	0.0705862	0.00338086	0.986285	-0.0274816	0.994458	0.277866	0.100393	0.247004	0.242556	-0.0308625	0.920991
FBgn0036446	CG9384	3L	4612	451	292	562	677	562	466	449	477	527	487	-0.312889	0.293462	-0.262221	0.364733	-0.456022	0.0727275	-0.127238	0.747627	0.0506679	0.920424	-0.143133	0.675742	0.185652	0.918017	-0.193801	0.622286	0.134984	0.908	0.328785	0.369217
FBgn0031632	CG15628	2L	3932	75	69	45	47	38	43	35	42	33	42	0.703106	0.0764503	0.809606	0.0290978	0.655767	0.0850723	0.800479	0.0386468	0.1065	0.88489	-0.0473395	0.933825	0.0973726	0.994458	-0.153839	0.825239	-0.00912706	0.994698	0.144712	0.844769
FBgn0000479	CG32498	X	11128	3500	3935	4912	4995	5315	4601	4897	5367	5373	5465	-0.294606	0.0187759	-0.385559	0.000899665	-0.187155	0.149976	-0.288348	0.0228574	-0.0909532	0.632384	0.107451	0.496791	0.00625829	0.997676	0.198404	0.214049	0.0972115	0.814792	-0.101193	0.634483
FBgn0266438	CG45068	2R	3221	231	197	328	392	287	258	332	293	396	304	-0.212055	0.496986	-0.504073	0.030577	-0.47627	0.0435841	-0.341209	0.217143	-0.292018	0.320101	-0.264215	0.349017	-0.129155	0.96324	0.0278026	0.952981	0.162863	0.848329	0.135061	0.752562
FBgn0286222	CG4094	X	1740	10561	11361	12270	12139	11202	10977	10356	12114	12174	10630	0.0908255	0.633345	0.0942313	0.575269	0.0655858	0.685717	0.131942	0.454443	0.00340578	0.992838	-0.0252397	0.899019	0.0411163	0.994458	-0.0286455	0.912956	0.0377105	0.977824	0.066356	0.794469
FBgn0067864	CG12021	3L	3266	1078	1382	1357	1426	1389	1223	1493	1340	1462	1382	0.0244559	0.939239	-0.0572026	0.806526	0.0423608	0.845133	-0.0343636	0.910102	-0.0816584	0.77438	0.0179049	0.940969	-0.0588195	0.987066	0.0995633	0.727118	0.0228389	0.988609	-0.0767244	0.809652
FBgn0034438	CG9416	2R	3076	286	770	265	186	407	355	233	220	139	157	0.448101	0.303595	1.48496	5.58746e-06	1.0942	0.0016732	1.05721	0.00264313	1.03686	0.00373042	0.646094	0.112358	0.609105	0.352832	-0.390764	0.457064	-0.427753	0.59971	-0.0369889	0.96441
FBgn0031030	CG14217	X	5483	2648	2227	2958	4333	2630	2357	2509	2584	2996	2629	0.0789102	0.802081	-0.0472392	0.868129	-0.326065	0.098616	0.104212	0.729596	-0.126149	0.687309	-0.404975	0.0515446	0.0253021	0.994497	-0.278826	0.270596	0.151451	0.813052	0.430277	0.0740905
FBgn0033475	CG12129	2R	1239	208	239	294	503	215	200	296	272	301	311	0.190829	0.628744	-0.267307	0.411195	-0.528528	0.057142	-0.154502	0.717622	-0.458136	0.145692	-0.719357	0.0107416	-0.345331	0.655717	-0.261221	0.519286	0.112805	0.946691	0.374026	0.350566
FBgn0037669	CG9740	3R	708	64	78	108	141	99	83	131	113	115	119	-0.200772	0.656672	-0.477797	0.145621	-0.487147	0.127088	-0.512476	0.13755	-0.277026	0.528123	-0.286375	0.455084	-0.311704	0.793465	-0.00934921	0.987393	-0.0346783	0.988733	-0.0253291	0.972697
FBgn0034951	CG3860	2R	2113	2261	2441	2564	2437	2670	2429	2674	2602	2803	2357	-0.00405956	0.98833	0.0197919	0.922034	0.129032	0.384199	0.00389602	0.99167	0.0238515	0.933939	0.133091	0.427676	0.00795559	0.997463	0.10924	0.605185	-0.0158959	0.988609	-0.125136	0.568957
FBgn0035440	CG14969	3L	1636	699	756	816	904	893	812	747	866	762	716	-0.111984	0.604565	0.124732	0.508242	-0.0154938	0.945143	0.0214418	0.945415	0.236716	0.18809	0.0964898	0.641376	0.133425	0.874349	-0.140226	0.545266	-0.103291	0.86443	0.0369356	0.912707
FBgn0035849	CG7404	3L	2119	4201	4084	4100	4231	6680	6185	4456	5629	3582	4165	-0.498626	0.00296889	0.233633	0.223488	0.207076	0.268677	-0.106083	0.687093	0.732259	3.13496e-06	0.705703	1.2322e-05	0.392543	0.0886232	-0.0265564	0.937054	-0.339716	0.160303	-0.313159	0.179052
FBgn0284245	CG8280	2R	2278	212167	228278	292424	298343	324122	285783	313908	319606	331022	329426	-0.350966	9.00132e-05	-0.428414	6.07975e-07	-0.197801	0.0418589	-0.349324	0.000101226	-0.0774483	0.591409	0.153165	0.168312	0.00164213	0.998493	0.230613	0.0365401	0.0790904	0.798687	-0.151523	0.261864
FBgn0033819	CG4714	2R	2355	38	19	25	31	33	44	29	43	25	29	-0.19608	0.76305	0.133654	0.820256	0.149817	0.773296	-0.0940877	0.901786	0.329734	0.596571	0.345897	0.515257	0.101993	0.994458	0.0161625	0.983341	-0.227742	0.906946	-0.243904	0.750971
FBgn0260229	CG42503	3R	1420	85	71	106	97	104	66	98	75	105	103	0.00171668	0.997817	-0.210001	0.631374	-0.125102	0.766791	0.01835	0.983321	-0.211718	0.703948	-0.126819	0.797967	0.0166333	0.997676	0.0848994	0.893773	0.228351	0.862572	0.143452	0.829072
FBgn0005695	CG8411	2R	2506	876	906	982	1700	809	783	870	1112	916	1177	0.242474	0.489127	-0.0777011	0.838423	-0.313401	0.274446	0.0163935	0.981159	-0.320175	0.350012	-0.555875	0.053733	-0.226081	0.880507	-0.235699	0.559502	0.0940946	0.959783	0.329794	0.411268
FBgn0261933	CG10753	3L	729	118	117	127	236	154	129	139	143	106	97	-0.125411	0.813064	0.297303	0.44146	-0.323851	0.353327	-0.0756231	0.89671	0.422714	0.289025	-0.19844	0.645763	0.0497881	0.994458	-0.621154	0.110136	-0.372926	0.605486	0.248228	0.650911
FBgn0035722	CG10075	3L	924	544	620	522	621	590	467	556	650	598	601	0.242328	0.278082	0.101428	0.683972	0.23951	0.233084	0.113029	0.692982	-0.140899	0.62377	-0.00281773	0.991423	-0.129299	0.944962	0.138081	0.650794	0.0116005	0.992729	-0.126481	0.706036
FBgn0027865	CG6120	3R	3343	1890	2136	2455	2616	2203	1785	2512	2656	3067	3072	0.126614	0.458735	-0.447651	0.000201164	-0.106303	0.475197	-0.185471	0.233464	-0.574266	1.13005e-06	-0.232918	0.113724	-0.312085	0.065155	0.341348	0.0186992	0.26218	0.14054	-0.0791678	0.741968
FBgn0030752	CG9947	X	1820	1630	1932	1951	1812	1575	1501	1572	1811	1980	1913	0.309484	0.0692821	0.0209724	0.93145	0.135222	0.454716	0.234984	0.213478	-0.288512	0.108301	-0.174262	0.378739	-0.0745005	0.973087	0.114249	0.666431	0.214011	0.495567	0.0997619	0.734478
FBgn0035016	CG4612	2R	3922	521	540	574	1344	585	525	709	633	661	711	0.0407745	0.946446	-0.186421	0.640123	-0.514315	0.104152	-0.141585	0.774324	-0.227195	0.629853	-0.555089	0.104897	-0.18236	0.957743	-0.327894	0.457725	0.0448359	0.987714	0.37273	0.425571
FBgn0028540	CG9008	2L	2194	11492	11651	14291	14469	18333	15626	13964	16753	13200	11973	-0.426724	0.000489688	0.0313163	0.870342	-0.0875933	0.561269	-0.230826	0.103411	0.45804	0.000156973	0.339131	0.0110144	0.195898	0.4616	-0.11891	0.54476	-0.262143	0.136276	-0.143233	0.480075
FBgn0004435	CG17759	2R	5648	5945	5253	5887	6437	5822	5027	6111	5864	6238	6663	0.158006	0.367089	-0.0517311	0.795897	0.0866419	0.601134	0.0735238	0.742578	-0.209737	0.212829	-0.0713639	0.724119	-0.0844821	0.957743	0.138373	0.510672	0.125255	0.764487	-0.0131181	0.968885
FBgn0037930	CG14715	3R	640	387	538	482	554	488	503	544	547	558	620	0.00602821	0.989389	-0.188657	0.480945	0.0556077	0.848825	-0.0652654	0.862843	-0.194685	0.54373	0.0495795	0.883253	-0.0712936	0.993467	0.244265	0.435197	0.123392	0.902703	-0.120873	0.771041
FBgn0035675	CG6610	3L	586	129	95	186	191	94	106	105	126	160	132	0.229443	0.594206	-0.190157	0.629455	-0.44794	0.155564	0.110002	0.828146	-0.4196	0.259394	-0.677383	0.0364059	-0.119441	0.981204	-0.257783	0.578328	0.30016	0.709395	0.557942	0.163784
FBgn0052694	CG32694	X	3542	107	95	90	84	159	152	98	92	58	79	-0.432223	0.23409	0.578224	0.0801517	0.362724	0.292895	0.216029	0.642821	1.01045	0.000861748	0.794947	0.0151514	0.648252	0.152345	-0.2155	0.692228	-0.362195	0.629298	-0.146695	0.811084
FBgn0051342	CG31342	3R	4054	1164	1061	1237	2265	1360	1189	1227	1467	1268	1342	-0.0718073	0.869876	-0.0713547	0.844014	-0.372683	0.158917	-0.0924091	0.82425	0.000452597	0.999665	-0.300875	0.324207	-0.0206018	0.994497	-0.301328	0.392422	-0.0210544	0.990841	0.280274	0.47808
FBgn0260750	CG31873	2L	1300	639	761	609	637	860	768	690	721	487	513	-0.101176	0.681831	0.606469	9.94612e-05	0.374711	0.0261478	0.151623	0.505307	0.707645	4.21638e-06	0.475887	0.00513712	0.252799	0.463602	-0.231758	0.312721	-0.454846	0.0200797	-0.223088	0.37292
FBgn0037856	CG4674	3R	3180	121	109	134	237	141	121	120	110	125	86	-0.05796	0.926862	0.229132	0.585319	-0.371054	0.296354	0.138945	0.792252	0.287092	0.552087	-0.313094	0.445775	0.196905	0.957743	-0.600186	0.139812	-0.0901871	0.97923	0.509998	0.266921
FBgn0033124	CG12847	2R	1025	367	478	342	319	653	523	389	548	379	345	-0.329851	0.244106	0.338275	0.20888	0.518713	0.0355085	0.0186094	0.974487	0.668126	0.0056605	0.848564	0.000321001	0.34846	0.51687	0.180439	0.653461	-0.319665	0.516164	-0.500104	0.116016
FBgn0037270	CG9769	3R	1301	3617	3860	3954	3855	4171	3885	3954	4015	3633	3549	0.00437931	0.98632	0.205119	0.0818426	0.156527	0.195916	0.0770824	0.647571	0.20074	0.118042	0.152148	0.263303	0.0727031	0.954375	-0.048592	0.818829	-0.128037	0.634478	-0.0794449	0.694746
FBgn0037327	CG2087	3R	4639	2146	2872	1770	2187	1540	1482	1628	1470	2031	1790	0.799038	1.12522e-06	0.517817	0.0025373	0.541105	0.00187572	0.821118	5.76628e-07	-0.281221	0.188975	-0.257933	0.228851	0.0220798	0.994497	0.0232877	0.949038	0.3033	0.288157	0.280013	0.274946
FBgn0030673	CG15601	X	1485	98	93	113	126	86	88	108	105	154	126	0.20969	0.614965	-0.344368	0.293901	-0.0834728	0.825473	0.0124085	0.986837	-0.554059	0.0804596	-0.293163	0.421037	-0.197282	0.948596	0.260895	0.54584	0.356777	0.550679	0.0958813	0.871775
FBgn0262730	CG14446	X	9366	581	487	737	900	760	608	641	526	809	633	-0.219997	0.428321	-0.254512	0.304685	-0.357998	0.109828	0.0412768	0.919937	-0.0345147	0.942882	-0.138	0.638198	0.261274	0.692684	-0.103486	0.789948	0.295789	0.477798	0.399274	0.165777
FBgn0039627	CG11837	3R	1103	108	62	194	151	98	89	158	166	229	137	-0.0124633	0.986928	-0.725044	0.0399483	-0.614348	0.08844	-0.579004	0.14478	-0.71258	0.0589963	-0.601885	0.129704	-0.566541	0.394254	0.110696	0.866976	0.146039	0.94547	0.0353435	0.96441
FBgn0031378	CG15362	2L	813	71	81	155	173	134	139	164	152	200	169	-0.635861	0.0237555	-0.983925	8.57011e-05	-0.768021	0.00393632	-0.769351	0.00423359	-0.348064	0.29307	-0.13216	0.727672	-0.133489	0.968046	0.215904	0.601959	0.214574	0.801052	-0.00132968	0.998826
FBgn0031020	CG12202	X	4013	1909	2251	2087	2971	2187	2025	2285	2271	2150	2154	0.0888095	0.746109	0.0953816	0.686648	-0.0486852	0.833103	0.0362496	0.913135	0.00657206	0.989586	-0.137495	0.552986	-0.0525599	0.994458	-0.144067	0.606234	-0.059132	0.963002	0.0849349	0.80424
FBgn0040260	CG17932	2L	1954	2939	2823	1188	1089	1806	1537	1746	1217	948	1276	0.822962	0.000307709	1.38132	5.72394e-11	1.4206	4.0612e-11	1.02967	3.18669e-06	0.558355	0.0277181	0.597639	0.0190286	0.206711	0.880507	0.0392842	0.933799	-0.351644	0.431949	-0.390928	0.249067
FBgn0035027	CG3511	2R	2202	166	170	334	444	222	151	325	313	424	350	-0.0247757	0.963311	-0.947722	2.3307e-05	-0.886047	0.000141202	-0.679041	0.00530631	-0.922946	5.06688e-05	-0.861271	0.000286481	-0.654266	0.0280505	0.0616754	0.892612	0.268681	0.641177	0.207005	0.611327
FBgn0027621	CG3400	X	3383	1373	1774	1659	1584	2163	2112	2379	2262	1808	2206	-0.314343	0.153084	-0.195611	0.402364	0.165549	0.459967	-0.369644	0.0823558	0.118731	0.717379	0.479891	0.0208448	-0.0553012	0.994458	0.36116	0.140841	-0.174033	0.765631	-0.535192	0.0195474
FBgn0003204	CG1799	X	2810	3377	3319	3525	3558	3222	2764	2779	3030	2900	2379	0.270646	0.049357	0.486456	5.67566e-05	0.139376	0.332714	0.367263	0.0045455	0.21581	0.158984	-0.13127	0.427676	0.0966172	0.92955	-0.34708	0.0186934	-0.119193	0.759448	0.227887	0.206481
FBgn0013531	CG18780	2L	1037	114	123	170	182	93	106	102	92	100	114	0.306946	0.413214	0.253284	0.477776	-0.302512	0.339144	0.391909	0.273775	-0.0536615	0.932593	-0.609458	0.0543592	0.0849635	0.994458	-0.555796	0.117605	0.138625	0.935236	0.694422	0.0524961
FBgn0085342	CG34313	2L	2239	49	26	36	24	44	54	40	43	36	19	-0.172437	0.798684	0.357444	0.475575	0.317335	0.502285	0.0183655	0.986101	0.529882	0.308013	0.489772	0.327568	0.190803	0.973087	-0.0401096	0.961767	-0.339079	0.798687	-0.298969	0.680044
FBgn0038653	CG18208	3R	9804	684	489	1183	915	913	721	1015	1003	1303	1263	-0.322116	0.256987	-0.885322	5.75447e-05	-0.560887	0.0194567	-0.551413	0.0258007	-0.563206	0.0237678	-0.238771	0.428091	-0.229297	0.833876	0.324435	0.314386	0.333909	0.463762	0.00947427	0.98762
FBgn0033901	CG12366	2R	1570	125	97	160	415	128	110	160	134	152	143	0.0135973	0.986788	-0.186861	0.705475	-0.849785	0.0193249	-0.169998	0.77258	-0.200458	0.74899	-0.863383	0.0255114	-0.183595	0.968046	-0.662924	0.14318	0.0168634	0.994012	0.679788	0.161408
FBgn0032026	CG7627	2L	4778	824	855	675	2441	614	464	467	567	562	556	0.566774	0.166982	0.551006	0.160804	-0.491279	0.205664	0.648464	0.105416	-0.015768	0.986126	-1.05805	0.00396361	0.0816897	0.994458	-1.04229	0.00831434	0.0974577	0.979585	1.13974	0.00448694
FBgn0051104	CG31104	3R	1382	36	39	49	38	28	34	45	44	64	31	0.238921	0.689805	-0.116131	0.839737	0.00198234	0.997727	-0.0503508	0.951991	-0.355052	0.544688	-0.236939	0.670892	-0.289272	0.9321	0.118113	0.877022	0.06578	0.987179	-0.0523331	0.957163
FBgn0032059	CG9296	2L	1133	313	405	337	371	428	392	367	409	332	350	-0.0755999	0.829763	0.206616	0.411627	0.226979	0.326082	0.0529698	0.887816	0.282216	0.281103	0.302579	0.222851	0.12857	0.956942	0.0203627	0.96248	-0.153647	0.839381	-0.174009	0.630366
FBgn0000083	CG5730	3R	1457	11517	13280	10440	9676	9989	9846	9911	10760	13826	12373	0.41893	0.00178934	0.0707601	0.705495	0.506827	0.000110453	0.42021	0.00176956	-0.34817	0.0140789	0.0878969	0.644115	0.00128006	0.999312	0.436067	0.00303792	0.34945	0.0356892	-0.0866169	0.73498
FBgn0010548	CG11140	2R	2923	2332	2970	3085	3274	3986	3606	3777	4437	4084	4555	-0.389097	0.0263268	-0.534425	0.000882114	-0.0381632	0.867685	-0.442238	0.00982414	-0.145327	0.565422	0.350934	0.0609479	-0.0531402	0.994458	0.496262	0.00738789	0.0921872	0.911478	-0.404074	0.056589
FBgn0015803	CG10043	2L	5284	1208	1164	1281	1686	1438	1198	1288	1383	1503	1446	-0.033802	0.910232	-0.155461	0.416175	-0.08835	0.645706	0.000626964	0.999353	-0.121659	0.620605	-0.054548	0.820506	0.034429	0.994458	0.0671114	0.822067	0.156088	0.722923	0.088977	0.768379
FBgn0037583	CG9684	3R	2146	478	536	617	1104	741	646	699	663	619	576	-0.30448	0.316741	-0.0766211	0.831151	-0.474515	0.0629212	-0.230431	0.494894	0.227859	0.52751	-0.170034	0.612761	0.0740499	0.994458	-0.397894	0.217361	-0.153809	0.882448	0.244084	0.547829
FBgn0022355	CG6186	X	2854	657	598	1102	929	1028	972	1332	1613	1930	2047	-0.523895	0.0079266	-1.42421	3.43098e-17	-0.444153	0.0258109	-0.99362	2.17868e-08	-0.90032	3.14341e-07	0.0797417	0.785749	-0.469725	0.0646414	0.980061	7.584e-08	0.430595	0.0847154	-0.549467	0.015286
FBgn0026430	CG3917	X	5063	267	253	408	1219	374	326	347	374	405	274	-0.235117	0.649411	-0.167438	0.730913	-1.07542	0.00173559	-0.224688	0.677372	0.0676793	0.929297	-0.840304	0.0260778	0.010429	0.997676	-0.907984	0.0234554	-0.0572503	0.987478	0.850733	0.0521561
FBgn0039145	CG6000	3R	702	274	308	373	351	400	327	313	400	332	335	-0.189332	0.53254	-0.0430039	0.898677	-0.086474	0.757227	-0.11246	0.752854	0.146328	0.68886	0.102858	0.749032	0.0768721	0.988752	-0.0434701	0.920815	-0.0694563	0.970122	-0.0259862	0.960012
FBgn0031640	CG11926	2L	1882	806	939	939	962	775	757	840	813	828	750	0.2872	0.0829446	0.286574	0.0710734	0.0956816	0.594947	0.238929	0.179869	-0.000626288	0.999665	-0.191519	0.302981	-0.0482712	0.994458	-0.190892	0.371321	-0.0476449	0.971222	0.143247	0.570351
FBgn0035703	CG8270	3L	2170	368	493	584	628	529	492	524	556	590	547	-0.128137	0.647451	-0.237068	0.278292	-0.255665	0.213855	-0.149484	0.586391	-0.108931	0.737274	-0.127528	0.624911	-0.0213466	0.994497	-0.0185968	0.961696	0.0875845	0.937641	0.106181	0.767828
FBgn0000489	CG6117	3L	2881	4339	5118	1926	2021	5414	6174	1782	2740	920	794	-0.176248	0.56871	2.40707	2.53682e-37	1.37054	4.92505e-12	1.14232	1.14321e-08	2.58332	5.36576e-43	1.54679	1.96588e-15	1.31857	8.09344e-11	-1.03653	1.35768e-06	-1.26475	7.05209e-10	-0.228221	0.532173
FBgn0002878	CG11156	X	4868	59	43	140	274	71	60	69	59	87	53	-0.166743	0.785469	-0.201956	0.68948	-1.32379	0.000180984	-0.10441	0.875492	-0.0352135	0.967193	-1.15705	0.00175674	0.0623328	0.994458	-1.12184	0.00481129	0.0975463	0.979585	1.21938	0.00234942
FBgn0040060	CG6457	3L	904	58	31	28	80	38	46	94	137	70	357	0.0775849	0.922631	-1.08923	0.00714681	-0.00763728	0.991119	-0.558092	0.273037	-1.16682	0.00501385	-0.0852221	0.89374	-0.635677	0.463048	1.0816	0.0218011	0.531141	0.540666	-0.550455	0.379691
FBgn0040466	CG9771	3R	903	232	249	282	267	302	309	196	137	182	97	-0.200544	0.656131	0.786795	0.00962289	0.0254043	0.956348	0.582841	0.0836764	0.98734	0.000980174	0.225949	0.582146	0.783385	0.0434896	-0.761391	0.0327334	-0.203954	0.87601	0.557436	0.185388
FBgn0051111	CG31111	3R	952	34	24	62	112	62	42	59	57	70	49	-0.467978	0.324217	-0.578558	0.169423	-0.918921	0.0169932	-0.544002	0.241982	-0.11058	0.882985	-0.450944	0.334443	-0.0760236	0.994458	-0.340364	0.562199	0.034556	0.990048	0.37492	0.548743
FBgn0042175	CG18858	2L	2029	2025	2050	3192	3186	2150	2058	2188	2423	3272	2554	0.0632739	0.795167	-0.347116	0.0174345	-0.409333	0.0045796	-0.00652431	0.98648	-0.41039	0.00536488	-0.472607	0.00125848	-0.0697982	0.973087	-0.0622169	0.820793	0.340592	0.067199	0.402809	0.0194391
FBgn0038617	CG12333	3R	2167	417	403	546	572	451	431	560	475	536	457	0.00699923	0.986788	-0.114532	0.642488	-0.210234	0.306165	-0.156222	0.552829	-0.121531	0.696096	-0.217233	0.343508	-0.163221	0.878694	-0.0957018	0.775859	-0.0416902	0.983465	0.0540117	0.893753
FBgn0026479	CG3210	2L	2868	3147	3790	3486	3790	3461	3097	3119	3326	2938	2889	0.188442	0.20339	0.39118	0.00132045	0.151022	0.281191	0.268743	0.0477634	0.202738	0.182227	-0.0374206	0.847194	0.080301	0.956942	-0.240159	0.134099	-0.122437	0.734486	0.117722	0.580334
FBgn0030039	CG12123	X	1044	258	291	268	339	303	281	294	292	236	230	0.021102	0.962812	0.359686	0.110762	0.0771787	0.772382	0.0705641	0.845087	0.338584	0.176594	0.0560767	0.860138	0.0494621	0.994458	-0.282508	0.331074	-0.289122	0.488436	-0.00661464	0.991356
FBgn0039563	CG4951	3R	1591	76	113	110	371	106	96	104	118	142	124	0.00925188	0.990692	-0.228617	0.65923	-0.759499	0.0575488	-0.0420474	0.960524	-0.237869	0.717238	-0.768751	0.0743893	-0.0512993	0.994497	-0.530882	0.314638	0.18657	0.935236	0.717452	0.172839
FBgn0036173	CG7394	3L	1431	748	709	703	699	736	680	684	715	718	677	0.149559	0.452932	0.208379	0.220888	0.270045	0.0879323	0.22249	0.221344	0.0588195	0.838665	0.120486	0.550574	0.0729306	0.973087	0.061666	0.830564	0.014111	0.990048	-0.047555	0.882951
FBgn0040396	CG3939	X	931	1282	1218	1354	1228	1448	1324	1404	1423	1400	1450	-0.0336804	0.908717	-0.0367158	0.875235	0.168863	0.325501	-0.00533996	0.990312	-0.00303535	0.995446	0.202544	0.281843	0.0283405	0.994458	0.205579	0.335876	0.0313758	0.983562	-0.174203	0.479546
FBgn0034067	CG8399	2R	2342	32	36	23	247	31	41	40	67	59	66	0.0068839	0.993492	-0.289625	0.582804	-0.771613	0.0700053	-0.183974	0.781751	-0.296509	0.64798	-0.778497	0.0919001	-0.190858	0.973087	-0.481989	0.410797	0.105651	0.979585	0.58764	0.335304
FBgn0039419	CG12290	3R	4453	2148	2457	1452	1328	1352	1333	2495	1624	1820	2435	0.796746	0.00107853	0.230761	0.452064	0.850676	0.000459496	0.295708	0.357804	-0.565985	0.0345727	0.0539298	0.889493	-0.501038	0.192614	0.619915	0.0329244	0.0649467	0.979585	-0.554968	0.0858176
FBgn0034793	CG13533	2R	1064	759	818	748	779	635	616	703	796	737	759	0.427713	0.00776724	0.217327	0.223818	0.260095	0.120493	0.234742	0.217584	-0.210386	0.303111	-0.167617	0.409097	-0.19297	0.707086	0.0427682	0.888767	0.0174155	0.989061	-0.0253527	0.944402
FBgn0001992	CG4163	2L	2787	85	88	106	129	104	90	94	75	76	94	-0.0419174	0.947224	0.141734	0.747739	-0.178816	0.635392	0.16757	0.741527	0.183651	0.733785	-0.136899	0.767666	0.209487	0.952027	-0.32055	0.493218	0.0258359	0.991264	0.346386	0.489674
FBgn0037881	CG10703	3R	2322	645	806	750	786	648	598	733	736	801	752	0.316935	0.0749156	0.0501318	0.833167	0.134657	0.474913	0.144877	0.524998	-0.266803	0.168949	-0.182278	0.374383	-0.172058	0.792028	0.0845254	0.775859	0.0947451	0.901396	0.0102197	0.979859
FBgn0038928	CG12297	3R	1163	253	291	337	333	539	477	388	344	381	272	-0.728836	0.000603452	-0.0975356	0.755499	-0.0717068	0.805603	-0.238227	0.416559	0.6313	0.00394566	0.657129	0.00318947	0.490609	0.10443	0.0258288	0.956318	-0.140692	0.881386	-0.166521	0.671619
FBgn0038974	CG5377	3R	1253	637	740	1047	1038	798	743	1129	950	1288	1228	-0.0486183	0.870458	-0.688405	6.93814e-06	-0.360183	0.0358035	-0.407005	0.0185693	-0.639787	4.42766e-05	-0.311564	0.10018	-0.358387	0.138057	0.328222	0.10959	0.2814	0.284615	-0.0468226	0.897142
FBgn0035236	CG12004	3L	2882	5061	6788	7049	6471	6646	6452	6983	6335	7898	6936	-0.0351907	0.915982	-0.165386	0.431516	0.0260395	0.916076	-0.00137639	0.998157	-0.130196	0.630153	0.0612302	0.81582	0.0338143	0.994458	0.191426	0.4476	0.16401	0.739807	-0.0274159	0.94524
FBgn0030600	CG32592	X	16734	1203	1124	1344	1006	2182	2163	1351	1189	2298	1142	-0.685435	0.0177087	-0.34193	0.295383	0.174511	0.6052	0.0389495	0.947444	0.343506	0.353331	0.859946	0.002729	0.724385	0.0420992	0.51644	0.148601	0.380879	0.501445	-0.135561	0.808512
FBgn0041171	CG15010	3L	5332	1708	1631	2009	3414	1894	1752	1885	1860	2000	1823	-0.0122855	0.980198	-0.0382547	0.908448	-0.428177	0.0537485	0.0057181	0.991952	-0.0259692	0.958021	-0.415891	0.0850724	0.0180036	0.994497	-0.389922	0.152873	0.0439728	0.983562	0.433895	0.127931
FBgn0031604	CG15433	2L	1863	368	242	346	427	276	265	339	312	369	257	0.252282	0.498426	0.110623	0.778329	-0.0948253	0.789288	0.071218	0.88634	-0.141659	0.771215	-0.347107	0.303652	-0.181064	0.952588	-0.205448	0.652329	-0.039405	0.988609	0.166043	0.748172
FBgn0261671	CG42555	2L	16454	1473	1412	1668	1478	1823	1484	1467	1508	1885	1633	-0.0759278	0.765502	-0.12612	0.527731	0.0923872	0.629438	0.12256	0.596258	-0.0501922	0.872648	0.168315	0.402417	0.198488	0.674457	0.218507	0.313734	0.24868	0.362834	0.0301733	0.929833
FBgn0285970	CG32500	X	1084	259	277	476	443	325	272	351	405	509	530	-0.0368663	0.926862	-0.75405	6.03707e-05	-0.520001	0.0105119	-0.302926	0.21611	-0.717184	0.000193188	-0.483135	0.0266099	-0.26606	0.633496	0.234049	0.408698	0.451124	0.0806557	0.217075	0.50427
FBgn0266720	CG9474	3R	1846	1147	1549	1286	1383	1178	982	1231	1194	1569	1366	0.412804	0.0214711	0.0271268	0.918545	0.225657	0.233115	0.305601	0.118646	-0.385677	0.0391871	-0.187147	0.394329	-0.107203	0.957743	0.198531	0.429223	0.278474	0.344296	0.0799439	0.816352
FBgn0034876	CG3957	2R	1661	1200	1448	1378	1515	1229	1224	1295	1177	1265	1049	0.210149	0.283251	0.334103	0.0436832	0.092439	0.634386	0.257257	0.172279	0.123953	0.622636	-0.11771	0.588813	0.0471076	0.994458	-0.241664	0.263456	-0.0768459	0.935236	0.164818	0.536221
FBgn0036317	CG10948	3L	2904	488	527	696	644	475	418	553	466	738	499	0.274397	0.323531	-0.116156	0.704016	-0.166026	0.524495	0.150789	0.656204	-0.390552	0.130779	-0.440423	0.0787846	-0.123608	0.9636	-0.0498703	0.910487	0.266945	0.598391	0.316815	0.341639
FBgn0027343	CG16785	X	3250	178	231	178	151	161	159	220	167	181	172	0.402603	0.218506	0.315775	0.33355	0.462391	0.115351	0.215712	0.591936	-0.0868282	0.874952	0.0597881	0.889999	-0.186891	0.951941	0.146616	0.773759	-0.100063	0.960587	-0.246679	0.604467
FBgn0037329	CG12162	3R	1639	758	1037	878	925	881	819	850	870	784	787	0.178233	0.460056	0.322371	0.0965678	0.204015	0.312826	0.217561	0.354691	0.144138	0.611929	0.0257824	0.927488	0.0393284	0.994458	-0.118356	0.709324	-0.10481	0.902703	0.0135461	0.975672
FBgn0032020	CG7787	2L	888	342	324	489	476	489	394	466	339	498	410	-0.263967	0.362953	-0.266106	0.323265	-0.284939	0.258205	-0.0939314	0.805561	-0.00213863	0.998319	-0.0209721	0.949048	0.170036	0.92955	-0.0188335	0.966998	0.172175	0.834852	0.191008	0.632176
FBgn0283468	CG3412	3R	3492	2056	2275	2436	3130	2262	2102	2355	2357	2700	2546	0.0979339	0.622436	-0.121594	0.470728	-0.129255	0.40321	0.0470111	0.842099	-0.219528	0.177541	-0.227189	0.155045	-0.0509228	0.98603	-0.00766104	0.976156	0.168605	0.574442	0.176266	0.400308
FBgn0036117	CG6321	3L	1594	4427	3947	2768	2711	4469	4130	2563	3016	1219	1269	0.0735321	0.764991	1.8314	6.81405e-44	0.80665	1.12681e-08	0.732261	2.20528e-07	1.75787	1.71351e-40	0.733118	2.779e-07	0.658729	1.80413e-05	-1.02475	4.05076e-13	-1.09914	2.56813e-15	-0.0743892	0.808073
FBgn0036152	CG6175	3L	3956	878	698	944	907	488	545	772	500	934	714	0.636055	0.0181961	0.0852541	0.821082	-0.00622516	0.988369	0.426753	0.160286	-0.550801	0.054557	-0.64228	0.0223772	-0.209302	0.904834	-0.0914793	0.854562	0.341499	0.5313	0.432979	0.242537
FBgn0032782	CG9994	2L	1604	1543	2032	1069	1099	1784	1770	1027	1288	995	1083	0.109093	0.715741	0.873616	8.9839e-07	0.886828	1.21434e-06	0.74903	5.00106e-05	0.764523	3.13073e-05	0.777735	3.3481e-05	0.639937	0.00291825	0.0132117	0.972508	-0.124586	0.881487	-0.137798	0.6988
FBgn0266019	CG43154	X	9133	6259	5150	6812	7142	5677	5494	5118	6095	6996	6082	0.138401	0.535919	-0.0383743	0.875439	-0.0607812	0.768737	0.191382	0.358262	-0.176776	0.429239	-0.199183	0.318322	0.052981	0.993897	-0.0224069	0.945872	0.229757	0.463762	0.252164	0.281174
FBgn0039687	CG7593	3R	736	50	67	52	123	56	37	59	57	55	41	0.298509	0.592323	0.291353	0.557647	-0.237381	0.608966	0.121174	0.856623	-0.00715549	0.99583	-0.535889	0.254226	-0.177335	0.973087	-0.528734	0.321099	-0.170179	0.943615	0.358555	0.580334
FBgn0000075	CG10501	2L	1792	47	35	60	31	67	70	46	38	33	29	-0.429438	0.390309	0.352823	0.466859	0.0407542	0.945029	0.0902396	0.902567	0.782262	0.0721526	0.470193	0.33008	0.519678	0.61916	-0.312069	0.625473	-0.262584	0.872249	0.0494854	0.958585
FBgn0038388	CG4287	3R	1648	1216	1290	1468	1471	1448	1286	1449	1433	1409	1319	-0.0115613	0.965274	0.0289864	0.875439	-0.00662534	0.972386	-0.0305079	0.89044	0.0405477	0.865304	0.00493598	0.97807	-0.0189466	0.994497	-0.0356117	0.879973	-0.0594943	0.932667	-0.0238826	0.92983
FBgn0031630	CG15629	2L	1432	52	28	71	60	65	43	48	46	41	31	-0.205975	0.733448	0.205494	0.698989	-0.334227	0.450832	-0.0368103	0.966807	0.411469	0.446711	-0.128253	0.826488	0.169164	0.973546	-0.539721	0.306716	-0.242305	0.883102	0.297417	0.664835
FBgn0267330	CG5183	2L	1679	3479	3947	3198	3490	3844	3585	3897	3914	3569	3590	0.108603	0.472701	0.198486	0.100328	0.368153	0.000895466	0.094943	0.55524	0.0898831	0.609635	0.25955	0.0365572	-0.0136602	0.994497	0.169667	0.267215	-0.103543	0.76179	-0.27321	0.0554516
FBgn0029006	CG4943	2R	5365	1491	1660	1688	2008	1806	1571	1640	1702	1825	1780	0.0136906	0.960044	-0.0425265	0.81803	-0.00326483	0.987343	0.0831435	0.671527	-0.0562171	0.808488	-0.0169554	0.931716	0.0694529	0.9636	0.0392617	0.872665	0.12567	0.723838	0.0864083	0.71205
FBgn0030447	CG2200	X	1224	878	957	1066	1031	1126	967	1019	1053	1074	977	-0.0729689	0.741001	-0.0078564	0.971002	0.0286361	0.881712	-0.00471269	0.990312	0.0651125	0.795457	0.101605	0.59254	0.0682562	0.973087	0.0364925	0.892741	0.0031437	0.994698	-0.0333488	0.916652
FBgn0041100	CG10523	3L	1630	250	298	410	361	379	318	376	363	429	370	-0.215605	0.437011	-0.3635	0.106554	-0.25371	0.276795	-0.243129	0.377025	-0.147895	0.662573	-0.0381054	0.905411	-0.0275242	0.994497	0.10979	0.773308	0.120371	0.902703	0.0105812	0.984065
FBgn0034913	CG11173	2R	1212	434	445	498	582	424	453	501	477	520	410	0.105046	0.729114	0.0703884	0.802666	-0.0659451	0.792776	0.0157233	0.973414	-0.034658	0.935714	-0.170992	0.496426	-0.0893231	0.973087	-0.136333	0.679277	-0.0546651	0.979009	0.0816684	0.834324
FBgn0058045	CG40045	3L	881	2346	2176	2971	3255	3330	2826	3002	3240	2905	2591	-0.32066	0.00970203	-0.12375	0.402913	-0.22917	0.0735051	-0.286037	0.0251797	0.19691	0.175144	0.0914902	0.578922	0.0346236	0.994458	-0.10542	0.588564	-0.162287	0.517635	-0.0568665	0.812629
FBgn0020307	CG5799	2R	4903	63	109	34	36	31	40	38	35	55	40	0.976966	0.0116649	0.731113	0.0650156	1.0705	0.00456672	0.995309	0.0102283	-0.245853	0.705981	0.0935308	0.875383	0.0183437	0.997676	0.339383	0.576119	0.264196	0.864282	-0.0751872	0.929833
FBgn0034803	CG9849	2R	986	311	296	278	323	288	312	325	261	264	246	0.115104	0.748347	0.370474	0.135462	0.222062	0.387916	0.203257	0.523315	0.25537	0.416312	0.106958	0.749805	0.0881532	0.984038	-0.148412	0.709324	-0.167217	0.844348	-0.0188048	0.973906
FBgn0032120	CG33298	2L	6463	1453	1261	1635	1863	978	917	1386	1016	1641	1251	0.588213	0.00491193	0.0631413	0.836132	-0.128222	0.607988	0.323705	0.191302	-0.525072	0.0163488	-0.716435	0.000560974	-0.264508	0.667087	-0.191364	0.554639	0.260564	0.565806	0.451928	0.0968487
FBgn0013763	CG5210	2R	1811	190	118	61	854	299	141	112	227	216	326	-0.0932432	0.891012	-0.17772	0.729406	-0.384872	0.354677	0.00975954	0.991952	-0.0844764	0.91297	-0.291629	0.556767	0.103003	0.994458	-0.207152	0.757535	0.187479	0.929586	0.394632	0.517211
FBgn0037834	CG6554	3R	1528	559	722	548	1210	548	485	642	588	466	608	0.351283	0.366487	0.329682	0.366552	-0.181254	0.624244	0.188885	0.693084	-0.021601	0.977427	-0.532537	0.13434	-0.162398	0.964152	-0.510936	0.20403	-0.140797	0.941555	0.37014	0.442727
FBgn0030479	CG1987	X	2452	925	671	972	937	914	734	1032	888	983	958	0.0698455	0.855231	-0.117568	0.688343	-0.0296382	0.92304	-0.0856513	0.810679	-0.187413	0.561136	-0.0994837	0.755173	-0.155497	0.93769	0.0879297	0.829718	0.0319167	0.98779	-0.0560131	0.906065
FBgn0030701	CG16952	X	4040	728	760	936	1235	889	845	829	771	963	793	-0.10386	0.69435	-0.079756	0.744189	-0.300338	0.100068	0.0626306	0.833966	0.0241038	0.952266	-0.196478	0.362243	0.16649	0.844116	-0.220582	0.366459	0.142387	0.807406	0.362969	0.11361
FBgn0030093	CG7055	X	2668	727	812	753	1460	823	745	843	848	825	792	0.0762835	0.866634	0.0708686	0.850939	-0.254313	0.377737	0.0303458	0.955543	-0.00541493	0.994616	-0.330597	0.292372	-0.0459378	0.994458	-0.325182	0.367591	-0.0405228	0.987518	0.284659	0.489674
FBgn0267390	CG6498	3L	7868	9370	8494	12010	10908	13736	11578	12318	12620	13631	13390	-0.373665	0.00834669	-0.430997	0.00135274	-0.133174	0.401939	-0.299516	0.0455647	-0.0573315	0.827786	0.240491	0.139872	0.0741492	0.964152	0.297823	0.0813283	0.131481	0.745654	-0.166342	0.451046
FBgn0003392	CG18102	X	4768	3179	3238	3814	3971	3655	3032	3592	3380	3808	3487	0.0561121	0.752505	-0.0313425	0.8494	-0.0533312	0.704134	0.0500629	0.784875	-0.0874546	0.61615	-0.109443	0.447844	-0.00604921	0.997676	-0.0219887	0.92104	0.0814054	0.846424	0.103394	0.584762
FBgn0030305	CG1749	X	1432	608	804	603	824	612	632	617	607	531	568	0.267872	0.314841	0.470536	0.0322656	0.197621	0.419729	0.346697	0.168794	0.202664	0.522406	-0.0702518	0.83062	0.0788241	0.987066	-0.272915	0.37011	-0.123839	0.902703	0.149076	0.704208
FBgn0051159	CG31159	3R	2481	133	217	141	202	201	150	165	192	203	165	0.0928282	0.862791	0.0656387	0.887927	0.214529	0.551698	0.115688	0.81976	-0.0271895	0.968049	0.121701	0.790144	0.0228598	0.996704	0.148891	0.790014	0.0500493	0.987478	-0.0988413	0.877219
FBgn0034936	CG2970	2R	1354	1246	1310	1349	1307	1323	1235	1284	1310	1478	1290	0.1082	0.561373	0.0377629	0.845459	0.162624	0.264657	0.145452	0.405668	-0.0704372	0.762535	0.0544241	0.785749	0.0372515	0.994458	0.124861	0.541271	0.107689	0.809717	-0.0171725	0.95748
FBgn0259236	CG42334	3L	2055	1958	1633	1939	1889	1443	1421	1916	1862	1733	1585	0.421958	0.00950881	0.258898	0.136943	0.127625	0.493861	0.0960136	0.702368	-0.163059	0.476019	-0.294333	0.108748	-0.325944	0.181228	-0.131273	0.611979	-0.162885	0.708781	-0.0316113	0.92983
FBgn0005617	CG10385	2L	5021	776	925	1045	1912	1149	981	1090	1217	1090	1126	-0.189321	0.592735	-0.209777	0.493457	-0.505001	0.0471482	-0.24284	0.468921	-0.0204559	0.970824	-0.31568	0.296019	-0.0535186	0.994458	-0.295224	0.400053	-0.0330627	0.988609	0.262162	0.515868
FBgn0259730	CG42384	3R	1540	567	879	246	260	393	377	604	497	415	448	0.918035	9.00132e-05	0.804131	0.000584003	1.55748	3.86549e-12	0.506202	0.0553141	-0.113904	0.799789	0.63944	0.017175	-0.411833	0.385607	0.753344	0.00608757	-0.297929	0.593452	-1.05127	3.2976e-05
FBgn0085423	CG34394	2L	6208	3101	4058	4159	4288	4588	3889	4002	4677	4790	5577	-0.124095	0.641438	-0.370314	0.0477108	-0.0166454	0.951693	-0.103506	0.719842	-0.246219	0.282603	0.10745	0.675742	0.0205893	0.994497	0.353669	0.117605	0.266808	0.432546	-0.0868607	0.809232
FBgn0033739	CG8529	2R	3370	1853	2430	2154	2556	2824	2541	2153	3307	2376	3243	-0.192391	0.590179	-0.226081	0.460794	0.0787841	0.810486	-0.162017	0.671527	-0.0336907	0.95304	0.271175	0.389731	0.0303737	0.994497	0.304865	0.391244	0.0640644	0.980216	-0.240801	0.562225
FBgn0261456	CG11228	2R	2804	872	1002	1127	1252	1030	920	1034	1043	1250	1059	0.0537444	0.822537	-0.143261	0.398118	-0.115877	0.477372	0.020717	0.943759	-0.197005	0.262631	-0.169622	0.329497	-0.0330274	0.994458	0.0273837	0.921165	0.163978	0.621265	0.136594	0.558652
FBgn0261393	CG1089	3R	2490	1953	2807	2761	2677	2470	2392	2511	2742	2794	2350	0.0722503	0.819827	0.0369836	0.89812	0.0248261	0.926325	0.0237006	0.952556	-0.0352668	0.931396	-0.0474242	0.869571	-0.0485497	0.994458	-0.0121574	0.972676	-0.0132829	0.992729	-0.00112552	0.998826
FBgn0038453	CG10326	3R	1294	445	423	678	955	638	553	614	653	732	588	-0.318066	0.170101	-0.418735	0.0435901	-0.635708	0.00121693	-0.349057	0.128934	-0.100669	0.776424	-0.317642	0.176526	-0.0309912	0.994497	-0.216973	0.458503	0.069678	0.961115	0.286651	0.335111
FBgn0033649	CG13194	2R	3212	78	90	134	124	105	112	99	202	115	146	-0.195445	0.721861	-0.370047	0.380389	-0.299098	0.461965	-0.507325	0.234036	-0.174602	0.779077	-0.103653	0.847194	-0.31188	0.876326	0.0709491	0.919515	-0.137277	0.949951	-0.208227	0.753384
FBgn0038926	CG13409	3R	2087	18	21	20	25	28	27	19	23	22	31	-0.228533	0.715296	-0.175869	0.759617	0.0132318	0.98342	0.0372391	0.967968	0.0526638	0.954274	0.241765	0.673275	0.265772	0.954128	0.189101	0.802277	0.213108	0.921848	0.0240074	0.981409
FBgn0052512	CG32512	X	2322	261	275	280	713	307	313	253	341	178	225	-0.0786989	0.902849	0.426651	0.282208	-0.507248	0.166298	0.0184493	0.984009	0.50535	0.23026	-0.428549	0.307534	0.0971483	0.994458	-0.933899	0.0157483	-0.408202	0.604503	0.525698	0.289136
FBgn0003410	CG9949	3L	3191	1436	1348	1522	1954	1294	1156	1362	1375	1485	1413	0.28929	0.0722471	0.0920093	0.63925	-0.0866894	0.626301	0.189937	0.307769	-0.19728	0.297633	-0.375979	0.0172205	-0.0993524	0.952027	-0.178699	0.395484	0.0979279	0.875198	0.276626	0.169036
FBgn0261787	CG2478	2L	4892	1748	2005	1737	2132	2215	1940	2059	1944	1788	1761	-0.0324446	0.900528	0.223811	0.139546	0.177986	0.243194	0.0740723	0.741971	0.256256	0.106291	0.210431	0.204706	0.106517	0.918017	-0.0458251	0.865407	-0.149739	0.678809	-0.103914	0.674774
FBgn0031114	CG1676	X	2334	689	639	561	636	496	529	534	547	539	450	0.459	0.0127046	0.551944	0.00148319	0.35871	0.0543612	0.445607	0.0165478	0.0929436	0.773712	-0.10029	0.700135	-0.0133925	0.997041	-0.193234	0.47346	-0.106336	0.901396	0.0868976	0.809183
FBgn0264815	CG44007	2L	5704	236	134	134	145	117	142	180	143	161	146	0.50332	0.185205	0.346954	0.374798	0.514762	0.140306	0.301525	0.504977	-0.156365	0.791363	0.0114425	0.980506	-0.201794	0.957743	0.167808	0.77971	-0.0454289	0.988609	-0.213237	0.726168
FBgn0038145	CG8863	3R	2021	9496	13858	9881	10378	10438	9027	10263	9560	10880	12621	0.351834	0.0997716	0.125865	0.624189	0.400433	0.0451249	0.379154	0.0731744	-0.225969	0.386617	0.0485983	0.870525	0.0273194	0.994497	0.274567	0.300041	0.253288	0.5313	-0.0212788	0.961772
FBgn0031284	CG3876	2L	1370	217	272	354	338	264	235	255	295	300	263	0.0762361	0.84621	-0.0473173	0.890545	-0.259054	0.290321	-2.63203e-05	0.999886	-0.123553	0.750273	-0.33529	0.203386	-0.0762624	0.990257	-0.211737	0.531434	0.047291	0.983465	0.259028	0.457305
FBgn0030746	CG9981	X	3937	31	41	74	58	2117	1926	1067	987	117	94	-5.16807	1.657e-149	-1.12741	1.32768e-06	-0.487131	0.0774726	-4.18028	1.40065e-96	4.04067	5.3325e-118	4.68094	2.13401e-143	0.987794	1.93165e-08	0.640276	0.0188399	-3.05287	6.67932e-66	-3.69315	3.63206e-87
FBgn0040227	CG10161	3R	2012	5162	5669	4841	5366	4768	4330	4872	4942	4775	4333	0.359128	9.00132e-05	0.396774	7.9069e-06	0.306502	0.00113298	0.308086	0.00108669	0.0376461	0.838665	-0.0526263	0.705985	-0.0510423	0.964221	-0.0902724	0.545454	-0.0886884	0.759448	0.00158398	0.995869
FBgn0037008	CG5047	3L	1124	366	376	399	454	464	430	429	414	434	367	-0.148605	0.544071	0.0419602	0.876034	0.0241144	0.923789	-0.0127131	0.978176	0.190565	0.436027	0.172719	0.443268	0.135892	0.916869	-0.0178458	0.961022	-0.0546733	0.971802	-0.0368275	0.927126
FBgn0260755	CG42553	3L	1251	460	502	413	437	265	211	291	344	432	362	1.05972	5.04121e-09	0.405987	0.043932	0.379328	0.062121	0.723877	0.000121947	-0.653734	0.000918396	-0.680393	0.000704081	-0.335845	0.392688	-0.0266588	0.947512	0.31789	0.349087	0.344548	0.215526
FBgn0043900	CG11518	3R	4507	609	616	581	1243	671	568	667	665	692	695	0.0862519	0.861777	-0.0244762	0.957128	-0.287841	0.359775	0.0435048	0.939491	-0.110728	0.836087	-0.374093	0.273927	-0.0427471	0.994497	-0.263365	0.543897	0.067981	0.981913	0.331346	0.452647
FBgn0031299	CG4629	2L	3115	2084	3197	3791	3340	4412	4335	4513	4444	4121	4245	-0.579353	0.00547572	-0.482611	0.0215363	-0.203021	0.389046	-0.555047	0.00863227	0.0967427	0.796163	0.376332	0.114953	0.0243059	0.994497	0.279589	0.332216	-0.0724368	0.961115	-0.352026	0.231045
FBgn0030834	CG8675	X	1071	341	364	359	468	376	374	366	374	381	294	0.0194033	0.965594	0.203337	0.428776	-0.00100171	0.997727	0.0935921	0.785007	0.183934	0.56006	-0.020405	0.946622	0.0741888	0.988382	-0.204339	0.525512	-0.109745	0.925537	0.0945938	0.821629
FBgn0001114	CG9280	2L	3373	110	58	48	54	168	82	96	129	105	202	-0.288378	0.609572	-0.492072	0.273241	0.587028	0.161884	-0.15998	0.80482	-0.203694	0.766941	0.875407	0.042314	0.128399	0.993539	1.0791	0.0142233	0.332092	0.792594	-0.747008	0.160273
FBgn0035449	CG14971	3L	2419	1599	1563	2011	2045	1513	1523	1701	1545	1805	1457	0.16313	0.406428	0.10765	0.584507	-0.130275	0.455247	0.128503	0.55103	-0.0554806	0.849313	-0.293406	0.086515	-0.034627	0.994458	-0.237925	0.235799	0.0208536	0.988609	0.258779	0.225324
FBgn0051324	CG31324	3R	3856	870	537	274	227	216	198	378	197	547	541	1.5281	2.83409e-07	0.437507	0.230797	1.39557	4.93369e-06	1.19779	0.000102423	-1.0906	0.000548909	-0.132534	0.787905	-0.330315	0.813405	0.958063	0.00737226	0.760282	0.0657811	-0.197782	0.748165
FBgn0086447	CG10685	2L	681	95	84	72	77	85	74	80	96	87	68	0.237326	0.599385	0.301261	0.431291	0.404355	0.240519	0.163369	0.747509	0.0639355	0.923962	0.167029	0.71537	-0.0739568	0.994458	0.103094	0.866564	-0.137892	0.943615	-0.240986	0.668544
FBgn0030321	CG1703	X	3059	1690	1658	1831	2072	1681	1586	1972	1598	1794	1599	0.142449	0.499883	0.129867	0.505243	0.00552616	0.982079	0.0749611	0.766506	-0.0125819	0.971487	-0.136923	0.49979	-0.0674881	0.973924	-0.124341	0.623373	-0.0549062	0.961115	0.069435	0.824215
FBgn0025678	CG5809	2L	1781	2004	2027	1732	1879	1557	1532	2306	1719	2146	1869	0.470291	0.00933838	0.152296	0.490769	0.365455	0.0473457	0.163476	0.507779	-0.317995	0.122016	-0.104835	0.679531	-0.306815	0.352478	0.21316	0.402904	0.0111804	0.992729	-0.20198	0.479454
FBgn0030406	CG1463	X	1526	487	405	453	440	432	419	508	469	461	413	0.170188	0.53673	0.173539	0.481829	0.209547	0.345914	0.0388249	0.919839	0.00335102	0.996741	0.0393592	0.897648	-0.131363	0.952588	0.0360082	0.925885	-0.134714	0.868712	-0.170722	0.619563
FBgn0260745	CG3359	3R	3163	163	189	231	270	563	265	232	269	301	221	-0.913248	0.0030178	-0.337314	0.363155	-0.231145	0.529523	-0.277225	0.526636	0.575933	0.101491	0.682102	0.0463137	0.636022	0.172561	0.106169	0.859221	0.0600891	0.98395	-0.0460798	0.949608
FBgn0036988	CG5262	3L	2033	235	246	437	481	385	366	375	327	425	288	-0.484936	0.0464022	-0.372536	0.135007	-0.647038	0.00423894	-0.342005	0.215834	0.1124	0.780217	-0.162102	0.597374	0.142931	0.956942	-0.274502	0.393882	0.0305313	0.988609	0.305033	0.372032
FBgn0035410	CG14964	3L	5079	30	32	26	23	20	18	35	34	29	21	0.508004	0.298844	0.299026	0.556709	0.356984	0.43275	0.00823363	0.993436	-0.208978	0.767362	-0.15102	0.803205	-0.499771	0.674417	0.0579578	0.942762	-0.290792	0.844348	-0.34875	0.608703
FBgn0037222	CG14642	3R	1344	506	518	299	258	294	283	173	223	136	120	0.866011	6.73493e-05	1.95708	1.45533e-21	1.01163	2.72411e-06	1.4142	9.75068e-12	1.09107	8.02541e-07	0.145617	0.653732	0.548188	0.0866806	-0.945448	0.0001096	-0.542877	0.089182	0.402571	0.225727
FBgn0259700	CG42354	X	6153	2775	3008	3738	3612	3879	3613	3525	3690	4265	3742	-0.256078	0.0407396	-0.309368	0.00813046	-0.121479	0.3627	-0.145539	0.337057	-0.0532897	0.802662	0.134599	0.361302	0.110539	0.853939	0.187889	0.228825	0.163829	0.481481	-0.0240597	0.928581
FBgn0034707	CG5465	2R	2755	112	147	216	362	175	165	203	161	245	182	-0.233727	0.593468	-0.47161	0.157627	-0.776447	0.0106666	-0.26765	0.530794	-0.237882	0.612267	-0.542719	0.116	-0.0339229	0.994497	-0.304837	0.501436	0.203959	0.87022	0.508797	0.230512
FBgn0030797	CG13004	X	2321	4520	5480	4288	3454	3903	3645	4178	3201	4208	3834	0.483454	0.020216	0.435995	0.0339644	0.547437	0.00636082	0.567592	0.0048987	-0.0474591	0.908944	0.063983	0.834334	0.0841383	0.978775	0.111442	0.760443	0.131597	0.877468	0.0201553	0.966058
FBgn0034642	CG15674	2R	1809	109	155	137	114	194	146	140	148	202	177	-0.214194	0.605513	-0.320193	0.344117	0.246613	0.461227	0.0364208	0.952494	-0.106	0.846995	0.460806	0.174582	0.250614	0.880507	0.566806	0.112916	0.356614	0.565806	-0.210192	0.685452
FBgn0005391	CG2979	X	1616	2799	1570	1863	2874	10608	2615	2995	5342	5426	8997	-0.682096	0.142994	-0.759747	0.0797119	0.0505746	0.932343	-0.334032	0.5738	-0.0776508	0.931198	0.73267	0.122309	0.348064	0.891468	0.810321	0.114959	0.425715	0.702366	-0.384607	0.577256
FBgn0020224	CG7037	3L	4902	746	744	777	1506	944	821	838	889	845	806	-0.115097	0.784362	0.00388881	0.992669	-0.335023	0.228618	-0.0369192	0.944905	0.118986	0.795457	-0.219926	0.509097	0.0781775	0.994458	-0.338911	0.338352	-0.0408081	0.987518	0.298103	0.459879
FBgn0039595	CG10001	3R	2273	332	290	406	328	481	469	374	383	270	201	-0.454424	0.0781682	0.505286	0.0413008	-0.0171151	0.962525	-0.100615	0.796878	0.95971	1.79726e-05	0.437309	0.103619	0.353809	0.491279	-0.522401	0.0729061	-0.605901	0.0400659	-0.0834998	0.866201
FBgn0040813	CG11051	3L	610	363	150	124	238	837	344	406	543	425	998	-0.505642	0.322381	-0.656382	0.142826	0.297326	0.540428	-0.327858	0.582297	-0.15074	0.848945	0.802969	0.0836689	0.177784	0.974129	0.953708	0.0519672	0.328523	0.817821	-0.625185	0.298443
FBgn0032160	CG4598	2L	1216	1391	1487	1772	1940	1431	1399	1813	2014	2302	2243	0.131493	0.430843	-0.496039	2.21106e-05	-0.138424	0.327348	-0.234406	0.0966453	-0.627532	4.54519e-08	-0.269917	0.0556427	-0.365899	0.0145661	0.357615	0.0105331	0.261633	0.130364	-0.0959816	0.670097
FBgn0024806	CG7020	3L	5932	1601	1690	1930	2219	2021	1667	1802	1578	1995	1692	-0.0463631	0.857516	-0.00915995	0.969284	-0.104245	0.540891	0.127279	0.530769	0.0372032	0.898879	-0.0578823	0.789358	0.173643	0.709977	-0.0950854	0.704464	0.136439	0.743596	0.231525	0.262499
FBgn0002566	CG18028	2L	5316	1248	1319	1927	1880	2858	2239	2310	2269	2034	1854	-0.846392	3.9875e-12	-0.433032	0.00101216	-0.335841	0.015937	-0.645225	3.53775e-07	0.413359	0.00218008	0.510551	0.000114066	0.201167	0.503835	0.0971914	0.676947	-0.212193	0.373097	-0.309384	0.0771611
FBgn0042103	CG18746	3R	1487	170	317	190	120	223	221	155	137	133	109	0.190185	0.714806	0.909874	0.00616635	0.679359	0.0518883	0.713643	0.0484455	0.719689	0.0519439	0.489174	0.22884	0.523458	0.460814	-0.230515	0.695294	-0.196231	0.902703	0.0342835	0.965352
FBgn0039135	CG13603	3R	1046	1700	1615	2183	1955	1736	1639	1646	1860	2139	1966	0.0839273	0.727039	-0.14905	0.42503	-0.0950549	0.606079	0.0881897	0.718621	-0.232978	0.212469	-0.178982	0.348968	0.00426247	0.997676	0.0539955	0.854562	0.23724	0.382204	0.183245	0.447698
FBgn0036819	CG6856	3L	1391	281	304	300	302	300	293	373	314	289	278	0.0848404	0.809797	0.182775	0.482069	0.169299	0.486687	-0.0581675	0.876433	0.0979348	0.795457	0.0844582	0.788801	-0.143008	0.950009	-0.0134766	0.972676	-0.240943	0.627987	-0.227466	0.500987
FBgn0035083	CG2803	2R	1429	4783	5859	6750	5535	5849	5609	6078	6659	7533	8291	0.00251874	0.993955	-0.403926	0.0306121	0.0080948	0.977246	-0.0853639	0.776554	-0.406445	0.0404185	0.00557607	0.98273	-0.0878826	0.973087	0.412021	0.0622851	0.318563	0.27286	-0.0934587	0.794469
FBgn0261524	CG12244	X	1951	1095	1224	1146	1497	1474	1326	1368	1277	1226	1236	-0.153052	0.468841	0.0609882	0.79016	0.0389117	0.856924	-0.0193637	0.954522	0.21404	0.286862	0.191963	0.326694	0.133688	0.891468	-0.0220765	0.945731	-0.0803519	0.929586	-0.0582754	0.857393
FBgn0030049	CG11265	X	6812	1439	1336	1621	2252	1554	1438	1664	1455	1849	1620	0.00506421	0.989153	-0.15858	0.471591	-0.235738	0.225471	0.00274429	0.995774	-0.163644	0.534554	-0.240803	0.267842	-0.00231992	0.998493	-0.0771582	0.818998	0.161324	0.764487	0.238483	0.378255
FBgn0051633	CG31633	2L	1452	647	791	863	770	597	563	795	713	845	631	0.391976	0.0803252	0.110313	0.69218	0.0326411	0.910932	0.0932805	0.779581	-0.281663	0.277282	-0.359335	0.129552	-0.298696	0.524347	-0.0776717	0.842729	-0.0170323	0.990841	0.0606394	0.892126
FBgn0260936	CG5505	3L	4538	2750	2345	2975	3319	2839	2396	2903	2643	2870	2500	0.0763865	0.747482	0.0777808	0.705835	-0.0739254	0.692623	0.0485559	0.851663	0.00139432	0.998319	-0.150312	0.433675	-0.0278305	0.994458	-0.151706	0.504272	-0.0292248	0.98395	0.122481	0.642873
FBgn0042111	CG18766	3R	1651	891	939	1095	996	1187	1113	953	1120	1033	1036	-0.208684	0.304564	-0.0253849	0.920529	0.02722	0.907728	-0.00821444	0.985343	0.183299	0.418525	0.235904	0.235225	0.200469	0.701283	0.052605	0.869288	0.0171705	0.989061	-0.0354345	0.925379
FBgn0033302	CR8687	2R	2959	3254	4101	3617	3467	939	798	3187	3239	3574	3768	2.1056	4.7699e-54	0.144013	0.456922	0.263604	0.111799	0.349753	0.0351224	-1.96159	3.36424e-47	-1.842	3.33192e-41	-1.75585	6.11912e-37	0.119591	0.645084	0.20574	0.5313	0.086149	0.777208
FBgn0034059	CG8320	2R	981	281	339	345	372	381	306	324	369	333	320	-0.0303927	0.939982	0.070549	0.811236	0.0130356	0.966912	0.00858017	0.987259	0.100942	0.780124	0.0434283	0.889999	0.0389728	0.994458	-0.0575134	0.884246	-0.0619688	0.972853	-0.00445543	0.994035
FBgn0039528	CG5634	3R	5800	5412	6082	4641	5358	4311	4062	4561	5452	5571	5832	0.550439	4.55919e-05	0.15511	0.358528	0.413852	0.00327234	0.358218	0.0145814	-0.39533	0.00642819	-0.136587	0.458605	-0.192222	0.613474	0.258742	0.155673	0.203108	0.463649	-0.0556344	0.845922
FBgn0026575	CG32575	X	8763	1124	929	1171	2392	1133	974	1156	1139	1336	1109	0.0705016	0.886568	-0.0823623	0.835349	-0.484072	0.0880683	0.0111293	0.987593	-0.152864	0.744811	-0.554574	0.0665206	-0.0593723	0.994458	-0.40171	0.271221	0.0934917	0.961115	0.495201	0.184054
FBgn0038118	CG7855	3R	4337	34	50	29	269	63	51	54	81	59	55	-0.135504	0.851573	-0.120217	0.841113	-0.748678	0.0820449	-0.219222	0.741527	0.0152874	0.989847	-0.613174	0.21154	-0.0837178	0.994458	-0.628461	0.25261	-0.0990053	0.981913	0.529456	0.402824
FBgn0033453	CG1667	2R	1576	513	527	881	964	864	878	830	763	831	698	-0.608478	7.54012e-05	-0.384287	0.0185148	-0.576819	0.000220516	-0.426024	0.00994599	0.224191	0.261498	0.0316585	0.897648	0.182454	0.742189	-0.192532	0.397468	-0.0417373	0.979585	0.150795	0.570896
FBgn0052311	CG33484	3L	11516	246	276	204	195	259	273	190	233	255	217	0.0733989	0.860105	0.272341	0.325517	0.553829	0.0214277	0.431464	0.102728	0.198943	0.577256	0.480431	0.069673	0.358065	0.47938	0.281488	0.409449	0.159122	0.871118	-0.122366	0.79327
FBgn0028685	CG3455	X	1465	3729	4070	3208	3495	3065	2870	3280	3363	3248	3280	0.496752	7.41574e-07	0.399432	8.2832e-05	0.435488	2.5118e-05	0.394659	0.000142651	-0.0973203	0.551202	-0.0612638	0.694789	-0.102093	0.853939	0.0360565	0.865077	-0.00477257	0.994013	-0.0408291	0.853607
FBgn0011648	CG12399	2L	3262	1377	1499	1609	2211	1659	1561	1623	2098	1947	2241	-0.0481934	0.897908	-0.370399	0.0804658	-0.167034	0.47444	-0.187411	0.499954	-0.322206	0.179487	-0.11884	0.676935	-0.139218	0.948061	0.203365	0.503652	0.182988	0.762457	-0.0203774	0.96521
FBgn0033089	CG17266	2R	908	60	52	81	109	67	56	54	89	64	57	-0.0127796	0.986928	0.0331588	0.953447	-0.407025	0.296792	-0.134015	0.820785	0.0459384	0.954464	-0.394245	0.370109	-0.121235	0.990257	-0.440184	0.376302	-0.167174	0.935236	0.27301	0.662267
FBgn0041588	CG31426	3R	1841	887	919	711	790	571	538	614	557	565	507	0.787346	1.35031e-08	0.873813	1.38161e-10	0.476068	0.00126348	0.767849	3.64225e-08	0.0864668	0.751006	-0.311277	0.0701749	-0.0194968	0.994497	-0.397744	0.0247111	-0.105964	0.868286	0.291781	0.161927
FBgn0027499	CG12340	2R	4806	856	525	790	1194	899	774	797	919	820	754	-0.137032	0.74348	-0.0262424	0.951012	-0.249467	0.40726	-0.119737	0.781903	0.110789	0.823044	-0.112435	0.778219	0.017295	0.997459	-0.223225	0.599525	-0.0934943	0.961115	0.12973	0.80424
FBgn0005624	CG3886	2R	6332	108	158	93	201	224	137	204	237	102	104	-0.244635	0.630672	0.386404	0.35339	0.0714237	0.881712	-0.435681	0.324657	0.631039	0.116012	0.316059	0.484913	-0.191046	0.9636	-0.31498	0.565943	-0.822085	0.0650154	-0.507104	0.327179
FBgn0261509	CG14351	2L	6069	32	24	36	35	50	37	37	28	60	38	-0.337709	0.530937	-0.428677	0.353982	-0.0725519	0.895062	-0.0250406	0.981159	-0.0909676	0.908944	0.265157	0.623598	0.312668	0.904341	0.356125	0.555838	0.403636	0.699781	0.0475113	0.959321
FBgn0001308	CG7765	2R	3718	4037	4342	4668	5191	5116	4556	5257	4938	5739	5308	-0.0920156	0.504769	-0.242812	0.0169243	-0.00897971	0.953219	-0.1112	0.408589	-0.150797	0.224304	0.0830359	0.537351	-0.0191842	0.994458	0.233833	0.0528338	0.131613	0.536771	-0.10222	0.543054
FBgn0000721	CG10033	2L	4595	2172	1922	1907	3571	1705	1618	1776	2362	2249	2490	0.368033	0.229641	-0.0543234	0.89214	-0.158932	0.60904	0.140979	0.735718	-0.422356	0.169434	-0.526964	0.0686305	-0.227054	0.880507	-0.104608	0.832607	0.195302	0.834852	0.299911	0.465333
FBgn0015527	CG1685	X	2367	610	535	673	819	638	554	682	585	675	532	0.0550313	0.875729	0.076985	0.786088	-0.142891	0.536975	0.0243209	0.954304	0.0219537	0.962049	-0.197922	0.429729	-0.0307104	0.994497	-0.219876	0.440864	-0.0526641	0.979585	0.167212	0.622413
FBgn0031515	CG9664	2L	2973	98	121	463	460	1579	1240	1385	1172	1293	1010	-3.28384	1.81004e-75	-2.97176	7.38241e-62	-1.66907	1.45743e-18	-3.10191	2.7165e-67	0.312072	0.171997	1.61477	3.70738e-21	0.181928	0.851928	1.30269	2.4289e-13	-0.130144	0.87022	-1.43284	7.39823e-16
FBgn0031081	CG9565	X	4528	2335	2181	2779	2419	2734	2323	2418	2380	1898	1804	-0.0446885	0.869776	0.42382	0.00496234	0.0171707	0.940201	0.0814772	0.743386	0.468508	0.00220978	0.0618592	0.789046	0.126166	0.901887	-0.406649	0.0210732	-0.342343	0.0911206	0.0643065	0.834406
FBgn0047178	CG32147	3L	911	2858	2586	3467	3005	3485	3105	3153	3613	3433	3408	-0.153406	0.485159	-0.169755	0.387861	-0.0273954	0.906537	-0.134823	0.564032	-0.0163491	0.965833	0.12601	0.566928	0.0185828	0.994497	0.142359	0.584283	0.034932	0.983465	-0.107427	0.722006
FBgn0259224	CG42324	3L	5716	8413	8350	10572	9517	10507	8874	7854	9177	9042	8695	-0.0899255	0.679468	0.0684582	0.73363	-0.0390825	0.840217	0.1444	0.461771	0.158384	0.427787	0.0508431	0.817064	0.234326	0.413035	-0.107541	0.655537	0.0759422	0.921848	0.183483	0.411268
FBgn0033224	CG1553	2R	3831	7795	12289	5694	6176	12702	10691	8005	11509	6023	11776	-0.0815035	0.905319	0.224585	0.64098	0.712471	0.0591928	0.154976	0.794524	0.306088	0.578449	0.793975	0.0483627	0.23648	0.954375	0.487886	0.332216	-0.0696086	0.984123	-0.557495	0.291399
FBgn0263697	CG13343	2R	1481	477	562	559	639	798	700	644	663	583	513	-0.398422	0.0161163	0.072268	0.75306	0.0190864	0.93633	-0.154906	0.485725	0.47069	0.00353244	0.417508	0.014165	0.243516	0.476863	-0.0531815	0.86596	-0.227174	0.469673	-0.173992	0.508179
FBgn0039316	CG11893	3R	1415	1178	756	811	737	992	912	927	897	1140	773	0.12592	0.757765	0.162041	0.634567	0.487622	0.0691238	0.232628	0.514389	0.0361216	0.951773	0.361702	0.244729	0.106709	0.978775	0.325581	0.369105	0.0705871	0.979585	-0.254994	0.550124
FBgn0030055	CG12772	X	3278	566	579	672	724	558	510	616	633	738	689	0.206572	0.239132	-0.159911	0.354458	-0.0587683	0.75128	0.0441035	0.863202	-0.366483	0.016408	-0.26534	0.113399	-0.162468	0.769422	0.101143	0.681919	0.204015	0.469097	0.102872	0.696394
FBgn0025674	CG15218	2L	5858	1310	1384	1492	1600	1445	1204	1389	1436	1357	1262	0.137054	0.374776	0.188726	0.156747	0.0254298	0.878186	0.0999405	0.563902	0.0516721	0.81967	-0.111624	0.475992	-0.0371135	0.994458	-0.163296	0.329676	-0.0887856	0.844348	0.0745108	0.743458
FBgn0022893	CG2207	2L	2083	502	347	950	6271	874	708	709	975	816	578	-0.2769	0.644591	-0.19041	0.737556	-1.28093	0.00132346	-0.291008	0.6326	0.08649	0.918515	-1.00403	0.0221425	-0.0141078	0.997676	-1.09052	0.0187631	-0.100598	0.981913	0.989918	0.052554
FBgn0032453	CG6180	2L	1020	3102	2785	3655	3681	4199	3975	4050	4545	4304	4058	-0.350287	0.00947572	-0.34295	0.00932384	-0.0898643	0.572232	-0.36292	0.00701315	0.00733715	0.982223	0.260423	0.0821167	-0.0126327	0.994497	0.253086	0.130642	-0.0199698	0.987714	-0.273055	0.123465
FBgn0262517	CG32210	3L	5404	2678	2433	3599	3668	3070	2656	2669	2780	3386	2654	-0.0457916	0.86007	-0.080052	0.686733	-0.273485	0.0723648	0.0775299	0.742578	-0.0342605	0.908944	-0.227693	0.186806	0.123321	0.891468	-0.193433	0.338352	0.157582	0.674035	0.351015	0.0548269
FBgn0024996	CG2677	X	1357	2718	3166	5059	4808	3163	2829	5231	5085	7303	7716	0.0836333	0.694219	-1.16872	2.66592e-22	-0.509688	0.000150561	-0.621651	1.64271e-06	-1.25235	1.44262e-25	-0.593321	7.41124e-06	-0.705284	1.15539e-07	0.65903	7.80663e-07	0.547067	9.7571e-05	-0.111963	0.6489
FBgn0000578	CG15112	2R	4417	1832	2797	2136	2328	1524	1272	2188	2032	2955	3111	0.783722	4.54339e-05	-0.229842	0.334562	0.25559	0.250851	0.279971	0.262325	-1.01356	3.74639e-08	-0.528133	0.0145174	-0.503751	0.0573503	0.485432	0.0417742	0.509814	0.0408623	0.0243817	0.95956
FBgn0003076	CG5165	3L	1843	33353	32144	54066	50164	51278	46100	45441	50919	43096	38421	-0.446287	0.000282882	-0.157201	0.289319	-0.437272	0.000430223	-0.375281	0.00310652	0.289086	0.0349468	0.00901476	0.961266	0.0710058	0.9636	-0.280071	0.07079	-0.21808	0.286335	0.061991	0.806918
FBgn0265262	CG12403	2L	2610	455	448	406	377	501	399	480	412	435	411	0.115368	0.701864	0.231729	0.317645	0.4016	0.0500845	0.176945	0.521467	0.116361	0.733249	0.286232	0.229802	0.061577	0.994458	0.169871	0.592194	-0.0547842	0.979585	-0.224655	0.478827
FBgn0035084	CG15861	2R	1563	55	111	113	122	108	89	176	128	195	184	-0.104446	0.861777	-0.827595	0.013554	-0.217385	0.591007	-0.556303	0.154704	-0.723149	0.0472396	-0.112939	0.826047	-0.451857	0.613474	0.610209	0.150964	0.271292	0.80965	-0.338917	0.540506
FBgn0030121	CG17446	X	2404	272	240	293	487	384	349	363	369	364	304	-0.358973	0.235352	-0.20187	0.531318	-0.329694	0.237163	-0.305692	0.352353	0.157103	0.716635	0.0292791	0.939337	0.0532816	0.994458	-0.127824	0.782614	-0.103822	0.949951	0.0240025	0.968885
FBgn0028487	CG9611	3R	3407	692	800	1069	1017	1191	971	860	992	968	745	-0.39743	0.0399562	-0.0412232	0.884076	-0.248882	0.21291	-0.13407	0.623196	0.356206	0.0823031	0.148548	0.539696	0.263359	0.533018	-0.207659	0.435197	-0.0928473	0.929586	0.114812	0.737484
FBgn0004611	CG4574	2L	7347	4176	3998	3612	3667	4195	3669	3952	3770	3767	3925	0.167411	0.261097	0.232851	0.0733183	0.382735	0.00165605	0.247705	0.0659283	0.06544	0.765796	0.215324	0.134585	0.0802948	0.956265	0.149884	0.397468	0.0148548	0.988733	-0.13503	0.50427
FBgn0266724	CG5161	3L	575	155	127	114	122	163	177	189	163	181	159	-0.140437	0.742275	-0.100213	0.797866	0.420786	0.150965	-0.129799	0.767118	0.0402239	0.949609	0.561223	0.0649425	0.0106388	0.997676	0.520999	0.128322	-0.0295852	0.989061	-0.550584	0.128922
FBgn0021776	CG12249	3R	3232	115	127	109	102	78	78	94	132	119	151	0.607902	0.0770666	-0.0113555	0.981736	0.346486	0.319881	0.223864	0.631103	-0.619257	0.0785254	-0.261416	0.533537	-0.384038	0.703134	0.357842	0.430008	0.235219	0.834852	-0.122622	0.845396
FBgn0035766	CG8598	3L	3654	917	1061	1444	2043	1201	1074	1243	1113	1307	995	-0.0836262	0.801668	-0.0588524	0.839472	-0.551232	0.005016	-0.0780323	0.813573	0.0247737	0.957182	-0.467606	0.0293596	0.0055939	0.997676	-0.49238	0.0319874	-0.0191798	0.989396	0.4732	0.0574878
FBgn0023094	CG8727	3L	1625	804	970	920	1226	973	920	954	1050	971	977	0.0157518	0.966735	0.0132776	0.963531	-0.0435998	0.857173	-0.00607825	0.990312	-0.00247412	0.997519	-0.0593515	0.827517	-0.02183	0.994497	-0.0568774	0.869288	-0.0193559	0.989061	0.0375215	0.926771
FBgn0032474	CG9828	2L	2035	1360	1285	1231	1508	1261	1222	1336	1151	1255	1255	0.195208	0.332469	0.218338	0.233429	0.171924	0.339842	0.249633	0.193928	0.0231299	0.951728	-0.0232841	0.926016	0.0544251	0.991851	-0.0464141	0.883574	0.0312952	0.98395	0.0777092	0.808794
FBgn0033883	CG16935	2R	1316	2307	2744	2106	2053	6297	5984	3875	4419	2046	1991	-1.13693	2.2574e-20	0.458131	0.000763257	0.485466	0.00047047	-0.529219	8.6677e-05	1.59506	5.23352e-40	1.6224	4.94841e-41	0.607713	1.5051e-05	0.0273349	0.921987	-0.987349	7.34048e-15	-1.01468	3.204e-15
FBgn0085443	CG34414	X	7333	8816	8408	6196	5430	4237	3939	3338	4418	4502	8979	1.02152	0.000211988	0.421871	0.187002	0.678928	0.0200804	1.13705	2.85208e-05	-0.599646	0.0579916	-0.342588	0.337905	0.115532	0.981204	0.257058	0.570427	0.715178	0.0448592	0.458121	0.267202
FBgn0033313	CG8639	2R	7805	3535	2511	3899	3694	4023	3752	3684	3259	4282	3424	-0.229599	0.380797	-0.176537	0.488749	-0.095621	0.7107	-0.0231356	0.95914	0.0530617	0.89827	0.133978	0.638727	0.206463	0.817043	0.0809159	0.837718	0.153401	0.83566	0.0724854	0.865882
FBgn0051436	CG31436	3R	1402	325	286	281	234	145	100	197	172	320	302	1.27135	1.16978e-07	0.114752	0.748405	0.418555	0.122967	0.801613	0.0016232	-1.1566	1.81789e-06	-0.852794	0.00131559	-0.469736	0.320799	0.303803	0.407423	0.686861	0.0257596	0.383059	0.317698
FBgn0031834	CG13766	2L	2070	353	352	368	476	421	335	408	369	378	378	0.0159354	0.971117	0.047267	0.879176	-0.0279431	0.923152	0.028487	0.946794	0.0313315	0.947713	-0.0438785	0.889095	0.0125516	0.997463	-0.0752101	0.846075	-0.0187799	0.990048	0.0564302	0.898551
FBgn0029936	CG4617	X	1819	293	314	252	350	252	243	242	224	264	248	0.372886	0.143971	0.365604	0.134412	0.223217	0.376828	0.506536	0.0334849	-0.00728234	0.991206	-0.149669	0.633191	0.13365	0.958379	-0.142386	0.71815	0.140932	0.885737	0.283318	0.419919
FBgn0032512	CG9305	2L	2337	561	556	437	538	453	449	393	411	475	347	0.393267	0.0713742	0.562506	0.00425381	0.39843	0.0558918	0.604732	0.00247173	0.16924	0.584305	0.0051633	0.985976	0.211465	0.794337	-0.164076	0.617218	0.0422254	0.983465	0.206302	0.539695
FBgn0030556	CG1810	X	2243	841	961	1146	1147	1132	972	1124	1035	1141	943	-0.105353	0.645666	-0.0535669	0.811745	-0.120756	0.505395	-0.0880002	0.722502	0.0517862	0.864879	-0.015403	0.945973	0.0173529	0.994497	-0.0671892	0.818624	-0.0344333	0.983465	0.0327559	0.926425
FBgn0034345	CG5174	2R	2237	4124	4647	3862	3702	3790	3547	3607	3643	3849	3780	0.360466	0.00300156	0.343493	0.00403592	0.424837	0.000354673	0.43452	0.000222274	-0.0169735	0.952266	0.0643704	0.717977	0.0740532	0.957743	0.0813439	0.703679	0.0910267	0.839601	0.00968277	0.973917
FBgn0265778	CG9491	2L	6823	687	563	831	1351	899	706	688	876	908	922	-0.215053	0.528258	-0.356853	0.195445	-0.508834	0.0459248	-0.13341	0.738514	-0.1418	0.738832	-0.293781	0.336677	0.081643	0.993354	-0.151981	0.728133	0.223443	0.764487	0.375424	0.295856
FBgn0026199	CG1838	4	3612	5737	4885	7955	8354	8210	7082	8102	8517	8093	8557	-0.395283	0.00606301	-0.481183	0.000392642	-0.379434	0.00822538	-0.457526	0.00112545	-0.0859005	0.727211	0.0158487	0.941083	-0.0622431	0.973924	0.101749	0.678218	0.0236573	0.987478	-0.0780918	0.778589
FBgn0030802	CG9099	X	729	686	690	659	737	663	647	672	641	598	598	0.175791	0.367085	0.340657	0.0303538	0.198077	0.238995	0.2299	0.214323	0.164866	0.447277	0.0222862	0.925971	0.0541095	0.988752	-0.14258	0.554386	-0.110757	0.850065	0.0318233	0.927664
FBgn0085485	CG34456	3L	627	2524	2431	1906	1906	1906	1810	1846	1952	1403	1617	0.508831	0.000659914	0.83125	1.85808e-09	0.580762	8.48762e-05	0.535602	0.00029808	0.322419	0.0587207	0.0719309	0.753546	0.0267707	0.994458	-0.250488	0.221663	-0.295648	0.198613	-0.0451602	0.89488
FBgn0030362	CG1803	X	1458	3608	3752	4146	3566	4418	4045	4106	4318	3688	3529	-0.0857155	0.695318	0.17434	0.299444	0.146889	0.365807	-0.0230953	0.937057	0.260055	0.116185	0.232605	0.171665	0.0626202	0.973924	-0.0274506	0.922204	-0.197435	0.492694	-0.169985	0.456557
FBgn0030968	CG7322	X	1183	13341	12494	14620	13501	14677	13694	12977	14478	12769	12433	-0.0209616	0.937822	0.183215	0.228442	0.0971154	0.540352	0.0824672	0.693084	0.204177	0.211495	0.118077	0.500266	0.103429	0.917771	-0.0860998	0.714267	-0.100748	0.835516	-0.0146481	0.961901
FBgn0035520	CG11586	3L	1115	129	120	154	207	194	149	140	143	118	94	-0.300203	0.393639	0.335066	0.303334	-0.267152	0.388303	-0.0109555	0.987704	0.635269	0.0311731	0.0330516	0.93741	0.289248	0.786725	-0.602218	0.0717312	-0.346021	0.5672	0.256196	0.574727
FBgn0039920	CG11360	4	6932	1182	889	1372	1489	1629	1418	1699	1685	1256	1378	-0.413558	0.0394289	-0.183422	0.430088	-0.223459	0.290321	-0.503728	0.00916507	0.230136	0.360211	0.190099	0.433675	-0.0901696	0.973087	-0.0400372	0.915811	-0.320306	0.296526	-0.280269	0.317124
FBgn0034265	CG6410	2R	1699	505	504	685	806	666	547	627	700	750	592	-0.141181	0.578529	-0.242271	0.229829	-0.319206	0.086476	-0.212443	0.355555	-0.10109	0.740591	-0.178025	0.430793	-0.071262	0.981204	-0.0769348	0.817657	0.029828	0.987179	0.106763	0.748228
FBgn0030704	CG15916	X	959	468	474	566	533	645	565	488	487	456	422	-0.236155	0.235352	0.242896	0.201076	-9.48178e-05	0.999456	0.11598	0.650434	0.479051	0.00482866	0.23606	0.241551	0.352135	0.155423	-0.242991	0.291245	-0.126916	0.835516	0.116075	0.705465
FBgn0035251	CG7967	3L	1257	2118	2475	2147	2170	2146	2087	2019	2294	2115	1987	0.220643	0.166396	0.304761	0.0314957	0.302379	0.0340583	0.253057	0.103655	0.0841182	0.724222	0.0817358	0.678922	0.0324141	0.994458	-0.00238238	0.992355	-0.0517042	0.957935	-0.0493218	0.864914
FBgn0032684	CG10178	2L	1956	12271	9845	14104	15009	12711	11424	14472	15496	11502	12484	-0.00884173	0.980669	0.0332637	0.892922	-0.161976	0.36981	-0.25369	0.179518	0.0421054	0.897354	-0.153134	0.458981	-0.244848	0.476375	-0.19524	0.39389	-0.286954	0.250117	-0.091714	0.765259
FBgn0028480	CG17841	X	3091	8108	10305	8651	9081	7163	6250	8219	7936	8191	8754	0.550443	8.76653e-05	0.257569	0.101566	0.267168	0.0838509	0.345047	0.025169	-0.292874	0.0753097	-0.283275	0.0901357	-0.205396	0.576503	0.00959887	0.972676	0.087478	0.896538	0.0778791	0.789022
FBgn0051363	CG31363	3R	1658	124	148	154	1147	308	257	218	309	166	159	-0.356749	0.521702	-0.035644	0.956906	-0.859931	0.0396423	-0.291083	0.630956	0.321105	0.611302	-0.503183	0.315383	0.0656658	0.994458	-0.824287	0.101037	-0.255439	0.882284	0.568848	0.352702
FBgn0263776	CG43693	3L	2541	1069	1692	1275	1203	1246	1084	1921	1065	1089	1266	0.304183	0.41664	0.318447	0.351412	0.319459	0.319476	0.042931	0.942513	0.0142635	0.984218	0.015276	0.971296	-0.261252	0.868116	0.00101248	0.998041	-0.275516	0.737718	-0.276528	0.567172
FBgn0034717	CG5819	2R	3344	14648	15670	13391	12287	12689	11275	9348	11146	10465	10320	0.439288	0.00156654	0.674109	1.50002e-07	0.446054	0.00129145	0.713763	3.64225e-08	0.234821	0.160853	0.00676579	0.973896	0.274475	0.223686	-0.228056	0.223758	0.039654	0.979113	0.26771	0.164832
FBgn0037105	CG7169	3L	3136	236	282	364	375	416	338	382	441	445	385	-0.397634	0.0713245	-0.492725	0.0149972	-0.269866	0.224382	-0.465003	0.0288759	-0.0950915	0.790811	0.127768	0.646926	-0.0673692	0.990884	0.22286	0.443695	0.0277223	0.988609	-0.195137	0.557777
FBgn0031069	CG12703	X	3185	3675	4576	4617	4377	4268	4179	4336	4007	5270	4837	0.0718849	0.767986	-0.137189	0.460739	0.0917742	0.613147	0.146881	0.475834	-0.209074	0.271014	0.0198893	0.932328	0.0749962	0.973087	0.228963	0.257652	0.28407	0.209221	0.055107	0.859622
FBgn0034194	CG15611	2R	1759	872	1258	855	844	1358	1370	1068	1290	1231	1278	-0.234269	0.377486	-0.0841418	0.778136	0.506693	0.0169932	0.0195963	0.967292	0.150127	0.653245	0.740962	0.000332419	0.253865	0.70046	0.590835	0.01152	0.103738	0.930748	-0.487097	0.0691634
FBgn0032168	CG13126	2L	1989	193	208	256	276	281	209	310	235	205	188	-0.152916	0.682469	0.162663	0.622928	-0.164751	0.576175	-0.246349	0.463127	0.315579	0.327055	-0.0118349	0.973896	-0.0934329	0.985168	-0.327414	0.342306	-0.409012	0.317939	-0.081598	0.873653
FBgn0038541	CG16766	3R	4089	24	20	35	29	29	25	31	26	35	33	-0.109609	0.877459	-0.301232	0.551285	-0.199566	0.685717	-0.123795	0.8571	-0.191624	0.785298	-0.0899572	0.883864	-0.0141859	0.997676	0.101666	0.894096	0.177438	0.943615	0.0757714	0.929833
FBgn0028697	CG17420	3L	1017	30846	30673	37202	34702	39413	35209	39382	38470	36424	36267	-0.160699	0.256679	-0.0875866	0.563878	-0.00328408	0.985902	-0.164989	0.25548	0.073112	0.716783	0.157415	0.275591	-0.00429059	0.997676	0.0843025	0.676499	-0.0774026	0.876759	-0.161705	0.366385
FBgn0030912	CG6023	X	1453	214	222	249	219	242	311	376	247	345	356	-0.206261	0.62256	-0.459746	0.141821	0.100909	0.788373	-0.296358	0.444724	-0.253485	0.554989	0.30717	0.401766	-0.0900968	0.994458	0.560655	0.117772	0.163388	0.902703	-0.397267	0.359916
FBgn0013726	CG8705	2R	3027	836	870	1005	1718	1276	1266	1265	1194	1427	1075	-0.42343	0.102716	-0.359207	0.164277	-0.398048	0.107933	-0.324683	0.261984	0.0642232	0.892889	0.0253817	0.942034	0.0987466	0.977604	-0.0388415	0.933278	0.0345234	0.988011	0.0733649	0.883134
FBgn0029522	CG13373	X	812	101	66	130	325	119	112	118	94	133	71	-0.235975	0.682533	-0.0782614	0.893854	-0.836578	0.0322988	-0.112318	0.86781	0.157713	0.826138	-0.600604	0.183184	0.123657	0.994458	-0.758317	0.109733	-0.0340562	0.990561	0.724261	0.161927
FBgn0031717	CG6957	2L	1586	1880	1907	2829	2506	3236	3064	3002	2800	2249	2074	-0.602296	9.10683e-06	-0.0367229	0.867994	-0.265228	0.0820876	-0.430425	0.00281062	0.565573	3.47973e-05	0.337068	0.0326106	0.171871	0.717251	-0.228505	0.235696	-0.393702	0.021453	-0.165196	0.475325
FBgn0039003	CG4917	3R	2671	221	240	328	383	242	233	257	249	288	241	0.0633457	0.865311	-0.0411701	0.898262	-0.372324	0.087038	0.0334709	0.937657	-0.104516	0.778299	-0.43567	0.0587136	-0.0298747	0.994497	-0.331154	0.224001	0.0746411	0.961115	0.405795	0.144187
FBgn0259243	CG42341	3L	3638	2745	2976	3058	3131	2804	2623	3432	2803	3025	3022	0.181458	0.327347	0.0678778	0.745146	0.106097	0.547068	0.0436589	0.86781	-0.11358	0.626155	-0.0753609	0.727996	-0.137799	0.856416	0.0382188	0.894305	-0.0242189	0.987518	-0.0624377	0.834385
FBgn0040068	CG7893	X	4603	946	1039	1091	1148	1246	1072	1138	1096	1131	1066	-0.106516	0.560895	0.00507823	0.980557	0.0489999	0.768793	-0.000446962	0.999353	0.111595	0.569002	0.155516	0.333064	0.10607	0.902986	0.0439216	0.860585	-0.00552519	0.994013	-0.0494468	0.850398
FBgn0085470	CG34441	2L	3507	607	662	772	894	725	686	814	757	941	853	-0.0399366	0.884603	-0.335195	0.0269842	-0.160588	0.336838	-0.133169	0.526636	-0.295258	0.0750793	-0.120652	0.543694	-0.0932325	0.956942	0.174607	0.411443	0.202026	0.495483	0.0274194	0.932243
FBgn0034072	CG18250	2R	6533	730	830	801	1046	1025	888	836	892	869	768	-0.172832	0.42424	0.0795737	0.730913	-0.0141625	0.955714	0.0215395	0.951749	0.252405	0.21043	0.158669	0.456818	0.194371	0.722133	-0.0937363	0.754446	-0.0580342	0.961115	0.035702	0.925379
FBgn0034177	CG6796	2R	1482	79	119	167	182	158	119	180	162	175	108	-0.300752	0.473625	-0.291582	0.450774	-0.489794	0.141964	-0.511276	0.160502	0.00916951	0.991781	-0.189042	0.66471	-0.210524	0.950089	-0.198212	0.71478	-0.219694	0.854811	-0.0214821	0.977932
FBgn0038167	CG9374	3R	2553	677	697	728	897	811	653	764	690	662	604	0.0246096	0.940772	0.259185	0.161615	-0.013098	0.958542	0.0849338	0.754252	0.234575	0.265701	-0.0377077	0.884593	0.0603242	0.987639	-0.272283	0.2179	-0.174251	0.70109	0.0980318	0.757159
FBgn0031603	CG15432	2L	557	139	135	145	163	137	140	141	149	172	141	0.0844372	0.853681	-0.0326562	0.935273	0.0514994	0.885006	0.0797987	0.859225	-0.117093	0.801354	-0.0329378	0.934036	-0.00463857	0.998493	0.0841556	0.865407	0.112455	0.943771	0.0282992	0.961772
FBgn0264305	CG43783	3L	4993	408	377	377	621	476	405	451	546	432	447	-0.0445734	0.926862	-0.0106063	0.97875	-0.0983419	0.755338	-0.154799	0.686912	0.0339671	0.952614	-0.0537685	0.888681	-0.110225	0.973087	-0.0877355	0.853485	-0.144192	0.901396	-0.0564567	0.920112
FBgn0025641	CG14622	X	5470	13165	16413	17288	17270	21836	18588	20248	21227	18816	22610	-0.32253	0.0786911	-0.327336	0.0621482	-0.00355195	0.989951	-0.305064	0.105626	-0.00480608	0.991781	0.318978	0.0948474	0.0174665	0.994497	0.323784	0.125295	0.0222726	0.988609	-0.301512	0.195854
FBgn0034763	CG12190	2R	2242	520	529	483	720	528	511	465	504	547	498	0.116664	0.71778	0.147807	0.584038	0.033155	0.911	0.266025	0.312338	0.0311432	0.949609	-0.0835091	0.789123	0.149361	0.93964	-0.114652	0.760529	0.118218	0.904373	0.23287	0.487157
FBgn0038463	CG3534	3R	1979	3153	2765	4775	4763	3586	3416	4011	4543	4810	3989	-0.124595	0.552256	-0.400678	0.00639217	-0.447667	0.00237169	-0.345847	0.0275371	-0.276083	0.104818	-0.323072	0.0510167	-0.221251	0.506809	-0.0469889	0.870829	0.0548318	0.958599	0.101821	0.710438
FBgn0033608	CG13220	2R	816	1849	1891	1447	1600	1493	1572	1476	1625	1319	1480	0.380014	0.0221807	0.544037	0.000339029	0.501121	0.00143527	0.424359	0.00922786	0.164024	0.474185	0.121108	0.578786	0.0443451	0.994458	-0.042916	0.890949	-0.119679	0.838585	-0.0767625	0.809652
FBgn0260635	CG12284	3L	2304	3950	5289	4208	4199	4704	4370	4225	4988	5407	5131	0.129597	0.587094	-0.0391882	0.876426	0.340876	0.047625	0.165151	0.465431	-0.168786	0.475749	0.211279	0.302198	0.0355533	0.994458	0.380065	0.05663	0.204339	0.577463	-0.175726	0.522769
FBgn0050466	CG30466	2R	2017	62	63	80	83	117	95	73	89	67	65	-0.535779	0.127194	0.0602532	0.901596	-0.128602	0.749025	-0.164965	0.747509	0.596032	0.0909139	0.407177	0.282307	0.370814	0.711031	-0.188855	0.736533	-0.225219	0.849967	-0.0363634	0.960714
FBgn0285963	CG46339	3R	5182	3763	4200	3219	2809	3327	3656	3404	3619	5224	4373	0.281722	0.144634	-0.10999	0.627212	0.592215	0.000349693	0.335621	0.0716468	-0.391712	0.0314399	0.310493	0.112826	0.0538987	0.994458	0.702205	4.01042e-05	0.445611	0.0302755	-0.256595	0.307294
FBgn0261461	CG42274	X	4695	1643	1624	1631	1785	2376	2053	1725	2127	1880	1984	-0.311736	0.0595774	-0.0887481	0.6696	0.155821	0.370928	-0.0629925	0.805774	0.222988	0.242057	0.467557	0.00299156	0.248744	0.416251	0.244569	0.231495	0.0257556	0.987179	-0.218813	0.34397
FBgn0001089	CG9092	2L	2345	44	40	32	40	53	49	50	25	25	34	-0.112464	0.872952	0.414855	0.381984	0.2908	0.53221	0.215603	0.734952	0.527319	0.295599	0.403264	0.42434	0.328067	0.8959	-0.124056	0.871198	-0.199252	0.929586	-0.0751964	0.929833
FBgn0003390	CG3135	X	1796	58	27	32	25	29	23	22	33	44	39	0.496615	0.32361	0.121305	0.837968	0.480272	0.284352	0.482916	0.356002	-0.375311	0.530034	-0.0163434	0.978108	-0.0136988	0.997676	0.358967	0.575766	0.361612	0.770091	0.00264457	0.998826
FBgn0039158	CG6182	3R	1373	202	232	223	276	242	221	250	241	218	219	0.0173843	0.971117	0.128918	0.668163	0.0237521	0.94276	-0.00777931	0.990312	0.111534	0.776966	0.00636784	0.983712	-0.0251636	0.994497	-0.105166	0.798386	-0.136698	0.885737	-0.0315314	0.951926
FBgn0052418	CG32418	3L	951	106	119	104	144	109	115	109	100	90	76	0.0973705	0.852073	0.498031	0.122436	0.0756032	0.849094	0.234156	0.586391	0.40066	0.293804	-0.0217673	0.959319	0.136785	0.973087	-0.422427	0.300448	-0.263875	0.7779	0.158553	0.783949
FBgn0033631	CG9027	2R	1772	1739	1756	1687	2130	3130	2909	1912	2187	992	918	-0.65595	5.68631e-07	0.990347	8.36812e-15	0.0991355	0.560983	-0.0565387	0.812468	1.6463	5.88049e-41	0.755086	6.37174e-09	0.599411	2.67396e-05	-0.891211	2.47553e-11	-1.04689	5.66607e-16	-0.155674	0.50411
FBgn0001122	CG2204	2R	5457	407	470	422	651	434	421	433	499	481	493	0.13403	0.703902	-0.00212283	0.994964	-0.0533693	0.863579	0.0754135	0.850293	-0.136152	0.730992	-0.187399	0.538437	-0.0586161	0.994458	-0.0512465	0.911124	0.0775363	0.963675	0.128783	0.769249
FBgn0033134	CG12840	2R	1062	90	119	79	75	109	102	63	68	93	96	0.0808548	0.884603	0.246194	0.524067	0.55022	0.0887872	0.696704	0.0332613	0.165339	0.757926	0.469365	0.201358	0.615849	0.201301	0.304026	0.519286	0.45051	0.446886	0.146484	0.812629
FBgn0030087	CG7766	X	5032	4706	4428	6303	6086	6369	5442	6013	6062	7016	6242	-0.248524	0.0545636	-0.374358	0.00123899	-0.211583	0.0959973	-0.225627	0.0933579	-0.125834	0.459839	0.0369417	0.841281	0.0228977	0.994458	0.162776	0.329676	0.148732	0.575409	-0.014044	0.960714
FBgn0032029	CG17292	2L	2003	1058	1074	1244	1223	1231	1119	1064	1146	1196	1065	-0.0262169	0.919237	0.0670272	0.717912	0.0122541	0.951693	0.116194	0.538982	0.0932441	0.670283	0.0384709	0.850958	0.142411	0.786725	-0.0547732	0.829718	0.0491673	0.958599	0.10394	0.663261
FBgn0028424	CG3767	2R	1495	19900	13614	15940	16099	12384	11222	13767	14829	11855	13239	0.583198	0.0040766	0.533052	0.0080842	0.27431	0.217306	0.37876	0.0951228	-0.0501451	0.904157	-0.308888	0.204996	-0.204437	0.819265	-0.258743	0.369446	-0.154292	0.834852	0.10445	0.793694
FBgn0027338	CG9423	3R	2728	7039	7900	7632	8662	8058	7213	7436	7694	7643	7018	0.0799368	0.573482	0.176261	0.0988559	0.0988013	0.382195	0.149363	0.215384	0.0963246	0.509215	0.0188646	0.902648	0.0694259	0.947977	-0.07746	0.636688	-0.0268987	0.979585	0.0505613	0.797097
FBgn0034654	CG10306	2R	853	1629	1843	2191	2345	2273	2025	2268	2369	2317	2231	-0.190981	0.141467	-0.233967	0.0483426	-0.158379	0.204215	-0.242493	0.0484455	-0.0429859	0.845333	0.0326027	0.852181	-0.0515119	0.973087	0.0755886	0.703448	-0.00852599	0.992729	-0.0841146	0.680201
FBgn0035194	CG9187	3L	692	34	41	66	142	63	45	48	56	60	64	-0.270647	0.625432	-0.389169	0.396126	-0.865372	0.0247613	-0.198312	0.748407	-0.118523	0.874459	-0.594725	0.18228	0.0723345	0.994458	-0.476202	0.369431	0.190857	0.929586	0.66706	0.202062
FBgn0003380	CG12348	X	12181	262	207	130	169	269	214	226	254	86	88	0.0692234	0.884002	1.37842	1.52179e-08	0.779911	0.00274921	0.125068	0.767118	1.3092	1.07185e-07	0.710688	0.0105769	0.0558448	0.994458	-0.598509	0.0717833	-1.25335	1.67238e-06	-0.654843	0.0465433
FBgn0034417	CG15117	2R	2707	1238	1514	1124	1090	1446	1261	1383	1330	839	1065	0.128536	0.657113	0.634043	0.000660807	0.502413	0.0104042	0.178074	0.510919	0.505507	0.0126847	0.373877	0.0909692	0.0495384	0.994458	-0.13163	0.699494	-0.455969	0.0693556	-0.324338	0.242537
FBgn0051997	CG31997	4	729	84	70	1632	1413	511	460	1870	2058	2773	1948	-2.22333	9.25119e-29	-4.3099	3.27192e-112	-3.66004	1.11396e-79	-4.04965	2.13453e-98	-2.08658	1.46957e-31	-1.43671	1.02892e-14	-1.82632	2.63281e-23	0.649863	0.00338298	0.260256	0.550679	-0.389607	0.163728
FBgn0038516	CG5840	3R	1263	3413	3178	3203	3018	5909	5439	3751	4150	2379	2511	-0.649107	9.71451e-07	0.562641	2.74791e-05	0.296486	0.046788	-0.0862378	0.702947	1.21175	2.13851e-22	0.945593	1.48565e-13	0.562869	0.000127006	-0.266155	0.148122	-0.648879	4.01846e-06	-0.382724	0.0277268
FBgn0015035	CG4105	2L	1805	11546	13751	2213	3042	1634	2297	1564	3553	2421	5066	1.76023	2.42203e-06	1.24608	0.0012352	1.60317	2.8431e-05	1.59245	2.75249e-05	-0.514152	0.324762	-0.157065	0.795947	-0.167778	0.978775	0.357087	0.575208	0.346374	0.787179	-0.010713	0.992663
FBgn0038389	CG5516	3R	811	88	103	150	216	163	147	198	185	179	173	-0.507466	0.0901743	-0.635758	0.0199884	-0.614973	0.0263598	-0.727208	0.00810565	-0.128291	0.787495	-0.107506	0.788655	-0.219741	0.898601	0.0207852	0.968696	-0.0914497	0.961115	-0.112235	0.834247
FBgn0030411	CG2540	X	1234	323	352	464	444	471	435	469	428	467	372	-0.293745	0.193377	-0.148837	0.548292	-0.193467	0.377423	-0.225876	0.370426	0.144908	0.630715	0.100279	0.719108	0.0678695	0.988385	-0.0446293	0.907089	-0.0770384	0.949951	-0.032409	0.939827
FBgn0027570	CG9761	3R	3103	5091	5836	6412	5773	6111	5510	6471	6405	5796	6116	0.0227417	0.937802	0.0228386	0.918545	0.0598593	0.746542	-0.0651346	0.783166	9.69478e-05	0.999841	0.0371176	0.867895	-0.0878763	0.957743	0.0370207	0.895017	-0.0879733	0.890217	-0.124994	0.620207
FBgn0038535	CG18212	3R	3909	5594	5085	4843	5905	4528	4361	4918	4311	5084	4731	0.36542	0.0134397	0.267026	0.0798005	0.213751	0.169003	0.37011	0.0124866	-0.0983946	0.681943	-0.151669	0.41137	0.00469002	0.997676	-0.0532748	0.847011	0.103085	0.852117	0.156359	0.508386
FBgn0011206	CG4760	3L	6538	1095	1162	1331	1290	1050	769	1015	964	1437	1371	0.413556	0.0132173	-0.157105	0.4254	0.00614876	0.980924	0.345155	0.0482323	-0.57066	0.000272261	-0.407407	0.0196851	-0.0684005	0.978775	0.163254	0.504682	0.50226	0.0051183	0.339006	0.116058
FBgn0261112	CG7828	3L	1867	463	505	513	687	572	467	522	554	486	473	0.0132742	0.975237	0.155211	0.51395	-0.0758346	0.751418	0.0168766	0.969221	0.141937	0.632167	-0.0891088	0.747763	0.0036024	0.998493	-0.231046	0.389878	-0.138334	0.844348	0.0927112	0.803682
FBgn0025825	CG2128	3R	1660	194	230	328	353	263	239	311	281	293	273	-0.121668	0.708936	-0.24641	0.317645	-0.428014	0.047016	-0.290136	0.261706	-0.124742	0.727529	-0.306346	0.215621	-0.168468	0.904202	-0.181604	0.576535	-0.0437259	0.983465	0.137878	0.715427
FBgn0038320	CG4931	3R	4628	1568	1630	1889	2218	2051	1871	2050	1988	2156	1890	-0.177312	0.207903	-0.181454	0.171045	-0.130727	0.328352	-0.162226	0.275879	-0.00414213	0.990859	0.046585	0.795947	0.015086	0.994497	0.0507272	0.822231	0.0192281	0.987518	-0.0314991	0.905193
FBgn0024510	CG32315	3L	4000	53	93	51	241	85	68	73	85	72	85	0.0248233	0.978934	0.0204234	0.974308	-0.442032	0.330078	0.0290429	0.978387	-0.00439996	0.998226	-0.466855	0.357648	0.00421955	0.998599	-0.462455	0.435197	0.00861951	0.994762	0.471075	0.467232
FBgn0029892	CG3184	X	1179	150	121	193	173	134	121	167	172	178	134	0.176411	0.674259	-0.03824	0.92884	-0.183752	0.576112	-0.13058	0.772496	-0.214651	0.619856	-0.360164	0.28725	-0.306991	0.766939	-0.145512	0.771292	-0.0923396	0.964684	0.0531728	0.929833
FBgn0052133	CG32133	3L	8068	792	939	813	1171	822	686	742	816	870	898	0.294071	0.207384	0.110687	0.681047	0.0320049	0.909859	0.301535	0.204998	-0.183384	0.532492	-0.262066	0.281115	0.00746384	0.997676	-0.0786823	0.836926	0.190848	0.736816	0.26953	0.37022
FBgn0032635	CG15141	2L	1683	179	180	236	447	201	176	304	178	204	207	0.0355188	0.95992	-0.0351233	0.946373	-0.557281	0.105168	-0.205371	0.685783	-0.0706421	0.91699	-0.5928	0.112358	-0.24089	0.932014	-0.522158	0.224903	-0.170248	0.925537	0.35191	0.507121
FBgn0013277	CG31449	3R	2324	138	2519	93	57	245	201	516	468	2617	5752	0.548154	0.194246	-0.630882	0.103712	0.656098	0.0846257	0.398337	0.406865	-1.17904	0.000903047	0.107944	0.846033	-0.149817	0.979905	1.28698	0.000724788	1.02922	0.0138215	-0.257762	0.695918
FBgn0033210	CG1406	2R	1001	130	164	156	292	154	147	190	163	236	178	0.0621678	0.918586	-0.279822	0.468171	-0.3072	0.383622	-0.0785101	0.89044	-0.34199	0.428666	-0.369368	0.340281	-0.140678	0.973087	-0.0273778	0.966369	0.201312	0.879221	0.22869	0.682057
FBgn0026181	CG9774	X	7190	1908	1754	1994	2388	2007	1918	1858	1916	2106	1991	0.0125175	0.965594	-0.00824384	0.969445	-0.0289713	0.873639	0.125324	0.495005	-0.0207614	0.94663	-0.0414888	0.837183	0.112806	0.891468	-0.0207274	0.937057	0.133568	0.718347	0.154295	0.465782
FBgn0035001	CG4527	2R	6812	6774	7032	7783	6848	9004	7453	7820	7734	8912	8255	-0.13279	0.470404	-0.157109	0.333564	0.131971	0.398881	-0.001255	0.997768	-0.0243186	0.936641	0.264762	0.0897654	0.131535	0.846769	0.28908	0.0873707	0.155854	0.646152	-0.133226	0.563336
FBgn0040010	CG17493	2L	5997	2671	2616	5433	5281	7157	5905	7513	7260	6643	6848	-1.15714	2.51927e-25	-1.17029	4.27166e-26	-0.775314	3.3582e-11	-1.2779	7.11282e-31	-0.0131482	0.964441	0.381826	0.00361767	-0.120761	0.851928	0.394974	0.00463081	-0.107612	0.796274	-0.502587	0.00014131
FBgn0036000	CG3434	3L	1372	221	185	252	237	220	213	259	217	241	168	0.0182282	0.975549	0.132484	0.717724	-0.039204	0.916935	-0.0506779	0.921004	0.114256	0.815183	-0.0574323	0.888515	-0.0689062	0.994458	-0.171688	0.709195	-0.183162	0.862787	-0.0114739	0.986902
FBgn0266098	CG44835	X	19353	2381	2571	2977	2573	3858	3216	2892	3548	3494	3587	-0.380396	0.0349152	-0.349655	0.049162	0.0518199	0.821209	-0.198273	0.376379	0.030741	0.935522	0.432215	0.0188326	0.182123	0.786725	0.401474	0.0496253	0.151382	0.776444	-0.250093	0.328883
FBgn0002868	CG9470	3R	700	32265	19112	994	1023	55739	38537	16149	23819	12895	36435	-0.490877	0.329077	0.121364	0.837928	2.16033	6.00472e-09	0.336699	0.559499	0.61224	0.213456	2.6512	1.86162e-13	0.827576	0.174892	2.03896	1.10864e-07	0.215335	0.919271	-1.82363	5.66649e-06
FBgn0019938	CG10122	2R	5078	744	715	885	926	713	662	896	812	1011	696	0.186934	0.475244	-0.0622594	0.825952	-0.0814673	0.741982	-0.0528122	0.8815	-0.249193	0.325366	-0.268401	0.258171	-0.239746	0.693689	-0.019208	0.961767	0.00944718	0.993552	0.0286551	0.949608
FBgn0033178	CG11127	2R	1484	340	432	454	545	441	436	500	471	476	403	-0.0706181	0.837886	-0.0325633	0.916112	-0.137119	0.562877	-0.152282	0.601125	0.0380548	0.930403	-0.0665013	0.825943	-0.0816638	0.979905	-0.104556	0.773308	-0.119719	0.892249	-0.0151625	0.974356
FBgn0035673	CG6602	3L	1401	23720	24929	39481	39734	40643	37847	53341	53372	59013	56498	-0.570661	2.14271e-12	-1.08231	2.53474e-44	-0.47424	1.78677e-08	-0.950645	5.7944e-34	-0.511644	3.68066e-10	0.0964205	0.406716	-0.379984	3.55622e-05	0.608065	1.77168e-13	0.13166	0.448884	-0.476404	4.8905e-08
FBgn0030452	CG4330	X	3329	1779	1687	2001	2066	2266	2412	2063	2346	1908	1854	-0.312856	0.0497576	0.0330845	0.885878	-0.00540738	0.981962	-0.168801	0.390627	0.34594	0.0303349	0.307448	0.0653853	0.144054	0.838636	-0.0384919	0.894305	-0.201886	0.508276	-0.163394	0.502151
FBgn0050147	CG30147	2R	3383	64	58	48	67	73	72	55	65	42	39	-0.109029	0.858856	0.563443	0.137592	0.245127	0.549343	0.152326	0.786439	0.672473	0.0848556	0.354157	0.421032	0.261355	0.921522	-0.318316	0.559203	-0.411117	0.615326	-0.0928012	0.903073
FBgn0028694	CG18174	2L	1208	2648	2793	2330	2781	2462	2084	2581	2541	2209	2418	0.363801	0.0101362	0.370935	0.00679472	0.308528	0.030302	0.250104	0.10985	0.00713441	0.984218	-0.0552726	0.792943	-0.113696	0.903932	-0.062407	0.813137	-0.120831	0.786143	-0.0584237	0.834385
FBgn0026061	CG4123	3L	2009	3163	3545	2990	3026	5032	4533	4079	4442	2842	3066	-0.388748	0.0030178	0.322273	0.0153491	0.369423	0.00518402	-0.170299	0.307428	0.711021	2.53393e-09	0.758171	2.77119e-10	0.218449	0.391601	0.0471505	0.854197	-0.492572	0.000320645	-0.539722	7.00976e-05
FBgn0014022	CG8161	3R	1444	179	115	228	237	198	158	174	163	221	152	-0.129042	0.796671	-0.15075	0.715755	-0.365878	0.265777	-0.0176667	0.982258	-0.021708	0.975974	-0.236836	0.550574	0.111375	0.98603	-0.215128	0.668981	0.133083	0.943615	0.348211	0.459879
FBgn0261609	CG9946	X	1519	1859	2208	2115	2260	2193	1903	2061	2198	2159	1903	0.100421	0.591584	0.15001	0.328004	0.115024	0.442237	0.100305	0.598332	0.0495891	0.843202	0.0146032	0.940564	-0.000116639	0.999719	-0.0349859	0.889519	-0.0497057	0.953883	-0.0147199	0.96151
FBgn0033890	CG13350	2R	2956	24	39	56	502	32	21	36	37	42	35	0.133737	0.853681	-0.052682	0.934126	-1.50653	0.00013731	-0.0161684	0.987807	-0.186419	0.801737	-1.64026	3.24681e-05	-0.149905	0.987066	-1.45385	0.000726124	0.0365135	0.990561	1.49036	0.000608862
FBgn0035484	CG11594	3L	2895	17581	19592	21575	20008	24139	22173	23985	22992	18681	18624	-0.200275	0.163921	0.141269	0.340655	0.0569976	0.718556	-0.16403	0.29792	0.341544	0.00768404	0.257273	0.0668236	0.0362457	0.994458	-0.0842715	0.699684	-0.305299	0.0527107	-0.221027	0.206676
FBgn0030640	CG6294	X	2551	96	105	104	108	109	96	110	109	106	104	0.073791	0.885782	0.0759993	0.854833	0.127333	0.718556	0.0401924	0.945415	0.0022083	0.998648	0.0535421	0.900583	-0.0335985	0.994497	0.0513338	0.924954	-0.0358068	0.988609	-0.0871406	0.884325
FBgn0004867	CG5920	2L	1177	28790	30670	31382	28858	29609	28520	30594	31643	30141	29062	0.140221	0.362815	0.153969	0.272306	0.197133	0.127434	0.102392	0.554128	0.0137477	0.961103	0.0569125	0.751698	-0.0378284	0.994458	0.0431648	0.853769	-0.0515761	0.946213	-0.0947409	0.663062
FBgn0034405	CG15102	2R	1926	3000	4367	3502	3304	9192	8587	5021	5651	2919	3067	-1.09799	1.3701e-10	0.418885	0.0317617	0.312464	0.123542	-0.346538	0.105379	1.51688	5.50197e-20	1.41046	4.7145e-17	0.751456	0.000116213	-0.10642	0.759189	-0.765423	7.16103e-05	-0.659003	0.00145526
FBgn0264089	CG43758	2R	9484	800	966	1691	1743	2525	2036	2078	2269	2405	2529	-1.2057	5.37878e-19	-1.2843	9.73471e-22	-0.708123	1.25436e-06	-1.08703	2.03443e-15	-0.0785979	0.770598	0.497577	0.00124239	0.118669	0.916167	0.576175	0.000245106	0.197267	0.53896	-0.378908	0.0470946
FBgn0036448	CG9311	3L	5961	3742	4455	4753	4671	3761	3405	4224	4032	6870	5600	0.296382	0.0480676	-0.43779	0.00115577	0.0191656	0.923789	0.153754	0.409785	-0.734172	7.36047e-09	-0.277217	0.0804857	-0.142629	0.813405	0.456955	0.00236164	0.591543	2.30041e-05	0.134588	0.568178
FBgn0038774	CG5023	3R	789	36	40	35	35	29	43	24	50	26	42	0.105018	0.886683	0.178434	0.754821	0.202122	0.68845	0.125998	0.857636	0.0734159	0.934234	0.0971042	0.877316	0.0209805	0.997676	0.0236883	0.97512	-0.0524354	0.988609	-0.0761237	0.930711
FBgn0023525	CG3191	X	1247	270	277	276	249	384	338	248	305	161	192	-0.261607	0.386229	0.703018	0.00267577	0.254616	0.338354	0.141692	0.705165	0.964624	1.79726e-05	0.516223	0.0488196	0.403299	0.356074	-0.448401	0.144254	-0.561326	0.0702903	-0.112924	0.810216
FBgn0086704	CG31006	3R	2154	693	570	601	575	675	654	647	643	703	610	0.0380025	0.916165	0.095064	0.713218	0.309724	0.119214	0.134958	0.629065	0.0570615	0.877485	0.271721	0.228751	0.0969552	0.966038	0.21466	0.430734	0.0398936	0.983465	-0.174766	0.578704
FBgn0036804	CG13379	3L	800	188	195	216	237	169	180	184	200	189	211	0.219561	0.504489	0.0779898	0.823523	-0.0153832	0.966912	0.151437	0.686204	-0.141571	0.735389	-0.234944	0.448269	-0.0681235	0.994458	-0.093373	0.837718	0.0734474	0.972853	0.16682	0.703113
FBgn0032465	CG12404	2L	1207	748	971	1027	1044	974	888	971	1004	1069	883	-0.00436762	0.990357	-0.0292402	0.911874	-0.0453957	0.844845	-0.0303921	0.929888	-0.0248726	0.950981	-0.0410281	0.877373	-0.0260244	0.994497	-0.0161555	0.963972	-0.00115186	0.998141	0.0150037	0.971978
FBgn0034645	CG10320	2R	525	2998	2468	2591	2447	2731	2567	2464	2515	2275	2391	0.153134	0.49362	0.364461	0.0309623	0.327587	0.0572517	0.295239	0.114064	0.211327	0.327006	0.174453	0.409219	0.142106	0.886738	-0.0368744	0.911724	-0.0692217	0.948745	-0.0323473	0.929833
FBgn0031979	CG7429	2L	655	132	121	163	155	161	160	157	155	154	137	-0.20619	0.571097	-0.0418698	0.916373	-0.0942791	0.775502	-0.115956	0.782394	0.16432	0.705495	0.111911	0.769497	0.0902336	0.988322	-0.0524093	0.917955	-0.0740863	0.977824	-0.021677	0.97278
FBgn0024183	CG4170	2L	3209	5185	5883	5650	5099	6276	5423	6775	6117	6027	6121	0.0328923	0.906223	0.0143715	0.951511	0.252738	0.104389	-0.0492134	0.847115	-0.0185208	0.956893	0.219846	0.212941	-0.0821057	0.9636	0.238367	0.221663	-0.063585	0.945005	-0.301952	0.124923
FBgn0259216	CG42316	4	4907	739	460	203	240	476	441	364	429	179	231	0.442207	0.169259	1.46684	8.74286e-09	1.44261	3.57867e-08	0.67551	0.020504	1.02463	0.000166875	1.0004	0.000370004	0.233303	0.898368	-0.0242259	0.966739	-0.791327	0.0168984	-0.767101	0.0247294
FBgn0015351	CG14906	3R	1177	195	244	194	201	151	129	193	184	326	243	0.681092	0.0071571	-0.199209	0.517617	0.337343	0.210535	0.349455	0.249488	-0.880301	0.000240157	-0.343748	0.263172	-0.331637	0.633496	0.536553	0.0717833	0.548665	0.089182	0.0121118	0.984739
FBgn0266111	CG13162	2R	6284	29	37	72	736	73	55	84	80	59	49	-0.321728	0.584551	-0.204637	0.71849	-1.6907	1.50834e-05	-0.458885	0.395705	0.117091	0.886795	-1.36897	0.000910959	-0.137157	0.992379	-1.48606	0.000532054	-0.254249	0.885737	1.23181	0.00922474
FBgn0030518	CG11134	X	913	8978	8240	8003	7393	6663	6398	7827	7874	8205	8580	0.495666	0.00029224	0.182041	0.264209	0.37204	0.00900093	0.295993	0.0527392	-0.313624	0.0416924	-0.123626	0.506764	-0.199673	0.566297	0.189999	0.336257	0.113951	0.814792	-0.0760475	0.785291
FBgn0026738	CG7857	3L	1234	213	191	285	369	254	191	264	216	307	234	-0.0164554	0.977251	-0.234321	0.457376	-0.41483	0.124677	-0.0684051	0.882527	-0.217866	0.572726	-0.398375	0.186093	-0.0519498	0.994458	-0.180509	0.675736	0.165916	0.877573	0.346425	0.366385
FBgn0031037	CG14207	X	1380	1930	2631	1867	1755	1990	1972	1625	1918	2035	2184	0.292086	0.192821	0.243236	0.273785	0.51873	0.00708162	0.501619	0.0109128	-0.0488498	0.900471	0.226644	0.345155	0.209533	0.782704	0.275494	0.296787	0.258383	0.515409	-0.0171111	0.971214
FBgn0086362	CG12114	3R	1465	653	646	681	876	713	674	587	671	655	641	0.0171012	0.964067	0.14794	0.493865	-0.030076	0.902778	0.207842	0.355394	0.130839	0.630153	-0.0471772	0.858665	0.190741	0.774312	-0.178016	0.494714	0.0599018	0.961575	0.237918	0.364322
FBgn0017551	CG10800	2L	1552	143	115	160	551	168	155	145	139	175	134	-0.142347	0.82564	-0.0678088	0.908362	-0.85844	0.0261478	0.0242574	0.981159	0.0745385	0.927098	-0.716093	0.0950768	0.166605	0.973546	-0.790631	0.0887615	0.0920662	0.981913	0.882697	0.0678142
FBgn0025741	CG11081	4	10243	6713	6265	7242	8683	6413	5233	6835	6697	7775	7520	0.26799	0.0464022	-0.0821803	0.6249	-0.0643559	0.682015	0.108932	0.5418	-0.35017	0.00650535	-0.332346	0.0132545	-0.159058	0.674457	0.0178243	0.94491	0.191113	0.409379	0.173288	0.366026
FBgn0037261	CG9775	3R	2400	2020	1875	2071	2251	2070	1876	1896	2017	1987	1774	0.0937002	0.593051	0.200541	0.129825	0.0747907	0.609767	0.161893	0.288551	0.10684	0.56006	-0.0189095	0.921512	0.0681928	0.9636	-0.12575	0.49382	-0.0386476	0.970287	0.0871023	0.692841
FBgn0035423	CG17737	3L	681	3606	3406	3923	3949	3736	3463	3792	4548	3904	4186	0.0731149	0.759286	-0.0543088	0.802666	0.0555626	0.772147	-0.0748654	0.757021	-0.127424	0.5743	-0.0175524	0.938743	-0.14798	0.825511	0.109871	0.662336	-0.0205566	0.988609	-0.130428	0.61243
FBgn0027084	CG12141	X	2223	1497	1594	1580	2010	1643	1485	1454	1398	1245	1136	0.0931461	0.653809	0.513026	0.000101028	0.0126652	0.952146	0.277834	0.0695631	0.41988	0.00284865	-0.0804809	0.685523	0.184688	0.633496	-0.500361	0.000688077	-0.235192	0.311614	0.265169	0.163891
FBgn0029867	CG3847	X	2134	953	1263	1179	1416	1180	1023	1011	1033	1390	1136	0.114617	0.668416	-0.0344104	0.899742	-0.00256393	0.992457	0.270422	0.20674	-0.149027	0.583413	-0.11718	0.63714	0.155806	0.880507	0.0318465	0.92728	0.304833	0.286335	0.272986	0.29411
FBgn0040942	CG12643	X	1031	60	89	48	34	48	46	40	44	30	41	0.558804	0.20566	0.855073	0.0259491	0.765403	0.0505262	0.711095	0.0896132	0.296269	0.617493	0.206599	0.706909	0.152291	0.981204	-0.0896707	0.90563	-0.143978	0.955915	-0.0543077	0.952184
FBgn0266666	CG13779	2L	427	1123	1081	894	945	1120	955	861	941	714	710	0.197092	0.242077	0.757552	3.95965e-09	0.471909	0.000654361	0.448417	0.0012997	0.56046	3.53391e-05	0.274817	0.0877479	0.251325	0.321192	-0.285643	0.112659	-0.309135	0.113252	-0.0234919	0.941984
FBgn0026679	CG12113	X	3466	441	416	598	808	549	528	630	604	665	565	-0.204226	0.413214	-0.344447	0.0895938	-0.454865	0.018867	-0.333684	0.125297	-0.140221	0.641747	-0.250639	0.279678	-0.129458	0.950089	-0.110418	0.744402	0.0107624	0.992729	0.121181	0.731069
FBgn0037754	CG8500	3R	3431	65	47	47	50	63	63	56	51	32	36	-0.0437735	0.953122	0.63225	0.103817	0.324177	0.43275	0.17942	0.757765	0.676024	0.101438	0.367951	0.424537	0.223194	0.957743	-0.308073	0.598946	-0.45283	0.568675	-0.144757	0.841762
FBgn0032836	CG10680	2L	1272	75	30	22	40	205	97	71	125	129	232	-0.824817	0.0569815	-0.993795	0.0137581	0.494805	0.268677	-0.409464	0.454827	-0.168978	0.822822	1.31962	0.00120406	0.415353	0.802154	1.4886	0.000382723	0.584331	0.446886	-0.904269	0.0844922
FBgn0037897	CG5270	3R	7465	1251	1434	1892	1628	1629	1347	1803	1610	1979	1611	-0.0313326	0.928153	-0.251354	0.212162	-0.163961	0.422989	-0.168178	0.494894	-0.220022	0.350576	-0.132628	0.584754	-0.136845	0.918017	0.0873935	0.790014	0.0831765	0.938006	-0.00421707	0.993551
FBgn0015925	CG3730	2R	2013	2082	2187	3153	3163	3277	2518	3103	3369	2778	2482	-0.312726	0.0277692	-0.143601	0.380213	-0.332314	0.015937	-0.417212	0.0018895	0.169125	0.343344	-0.0195883	0.926016	-0.104486	0.917771	-0.188713	0.311757	-0.273611	0.155025	-0.0848979	0.737484
FBgn0050105	CG30105	2R	642	32	29	68	130	43	53	52	62	79	72	-0.362287	0.471379	-0.797707	0.0375445	-1.02822	0.00557491	-0.489244	0.299174	-0.43542	0.38322	-0.665932	0.117069	-0.126957	0.990542	-0.230512	0.721089	0.308463	0.79965	0.538975	0.326478
FBgn0027580	CG1516	2R	4446	18157	19120	14320	14335	12585	10795	16700	13082	17627	21496	0.747027	1.36938e-05	0.0717888	0.785331	0.57105	0.00147628	0.46764	0.012673	-0.675238	0.00011014	-0.175976	0.456924	-0.279387	0.476863	0.499261	0.0161089	0.395851	0.10841	-0.10341	0.76907
FBgn0016119	CG4412	3R	616	8675	8923	6576	6434	7521	7100	6197	6991	5761	6228	0.368942	0.00657767	0.68316	1.97368e-08	0.640273	3.64591e-07	0.571434	6.13247e-06	0.314218	0.0293695	0.271331	0.0730672	0.202492	0.493905	-0.0428874	0.870328	-0.111727	0.804026	-0.0688394	0.794469
FBgn0038324	CG5038	3R	2702	63	69	87	127	63	72	93	84	94	79	0.0591774	0.926862	-0.188912	0.668662	-0.376685	0.296792	-0.202788	0.690925	-0.248089	0.62839	-0.435862	0.272533	-0.261966	0.904341	-0.187773	0.745797	-0.0138766	0.994013	0.173896	0.782046
FBgn0010435	CG2727	2R	2694	688	728	852	752	1085	884	829	940	724	729	-0.341767	0.074948	0.107715	0.650105	0.0382565	0.874766	-0.142758	0.57653	0.449482	0.0142951	0.380024	0.0514889	0.19901	0.753089	-0.0694582	0.837718	-0.250472	0.465805	-0.181014	0.536951
FBgn0039740	CG7928	3R	1631	148	126	196	336	156	172	177	142	188	141	-0.123468	0.81542	-0.0855954	0.852787	-0.598954	0.0637654	-0.038471	0.954304	0.0378731	0.958013	-0.475486	0.195271	0.0849974	0.994458	-0.513359	0.205682	0.0471243	0.987695	0.560483	0.189128
FBgn0000454	CG9285	3R	2047	20414	21491	21977	21456	21342	19821	20105	23271	18648	19031	0.134724	0.410241	0.296006	0.0196757	0.166464	0.227097	0.118565	0.494892	0.161282	0.325311	0.0317406	0.870171	-0.0161585	0.994497	-0.129542	0.496523	-0.177441	0.469673	-0.0478991	0.851979
FBgn0260860	CG1359	3R	1051	221	243	247	265	253	254	229	227	183	200	-0.0168355	0.972379	0.391003	0.101825	0.0758941	0.791783	0.179867	0.574566	0.407839	0.110166	0.0927295	0.780501	0.196703	0.876899	-0.315109	0.301452	-0.211136	0.744774	0.103973	0.811545
FBgn0038790	CG5097	3R	268	231	69	17	26	465	428	163	116	62	118	-1.00877	0.0126593	0.554677	0.215741	1.60476	2.44728e-05	0.185466	0.776054	1.56345	2.90018e-05	2.61353	1.92849e-13	1.19424	0.00916864	1.05009	0.0220312	-0.369211	0.753355	-1.4193	0.000902362
FBgn0259708	CG15675	2R	1930	283	329	256	245	216	218	214	222	260	221	0.558832	0.0132173	0.46294	0.0404301	0.471733	0.0364981	0.608432	0.00623509	-0.0958918	0.815576	-0.0870993	0.795947	0.0495993	0.994458	0.00879244	0.983341	0.145491	0.877468	0.136699	0.744933
FBgn0038692	CG3773	3R	1247	161	159	212	306	189	201	231	173	245	151	-0.147732	0.759286	-0.121327	0.779297	-0.389053	0.238111	-0.138847	0.778477	0.0264044	0.968953	-0.241321	0.546344	0.00888513	0.997676	-0.267725	0.570939	-0.0175193	0.992729	0.250206	0.634483
FBgn0015282	CG5289	3R	1625	3492	3834	3218	3457	2973	3049	3467	3572	3282	3321	0.381878	0.00197008	0.292612	0.0201144	0.350168	0.00480956	0.222511	0.114498	-0.0892666	0.660416	-0.0317106	0.869363	-0.159368	0.662235	0.0575559	0.806542	-0.0701012	0.906948	-0.127657	0.539695
FBgn0259101	CG42249	X	1827	7410	11485	7803	7085	11153	10798	10144	9461	7151	6775	-0.103233	0.747268	0.549099	0.0057808	0.523004	0.0102398	0.105078	0.749392	0.652331	0.00103388	0.626237	0.00244665	0.208311	0.802323	-0.0260942	0.95069	-0.444021	0.100069	-0.417927	0.121644
FBgn0023530	CG3740	X	829	553	488	438	453	321	275	398	447	437	418	0.869399	6.62114e-07	0.414358	0.0289053	0.426458	0.0247222	0.448658	0.0206802	-0.455041	0.0247167	-0.442941	0.0334618	-0.420741	0.122458	0.0121003	0.972676	0.0342997	0.985887	0.0221994	0.960309
FBgn0020912	CG1447	3R	3571	6503	6530	7527	6974	6005	5605	9233	6186	7408	7063	0.261548	0.286904	0.00117668	0.996398	0.0631075	0.812705	-0.0685972	0.844672	-0.260371	0.31733	-0.198441	0.443268	-0.330145	0.399275	0.0619308	0.873337	-0.0697739	0.961115	-0.131705	0.724257
FBgn0001965	CG7793	2L	5635	1562	1790	1779	1672	1688	1513	1642	1486	1867	1642	0.173119	0.353744	0.0837217	0.675865	0.172534	0.293116	0.259944	0.122007	-0.0893971	0.724365	-0.000584565	0.997231	0.0868251	0.958379	0.0888126	0.736533	0.176222	0.605486	0.0874097	0.755839
FBgn0020386	CG1210	3L	4959	3102	3514	3229	4693	6807	5910	4874	9032	3857	6550	-0.696795	0.0259265	-0.433432	0.196927	-0.0230722	0.95936	-0.756395	0.014467	0.263364	0.558864	0.673723	0.042314	-0.0595992	0.994458	0.41036	0.32289	-0.322963	0.679495	-0.733322	0.0521318
FBgn0010470	CG9847	2R	1350	1814	1918	1915	1932	2241	2004	2276	2354	2092	2252	-0.0703287	0.731716	-0.0684368	0.703491	0.174793	0.221941	-0.136766	0.434555	0.00189193	0.997258	0.245121	0.0998799	-0.0664369	0.968046	0.24323	0.142698	-0.0683288	0.923577	-0.311558	0.0589051
FBgn0053276	CG33276	3L	391	25	35	59	48	69	61	82	82	61	51	-0.734059	0.0544702	-0.537744	0.17456	-0.438705	0.267036	-0.954037	0.00806439	0.196315	0.747998	0.295354	0.522065	-0.219978	0.956942	0.0990386	0.884274	-0.416293	0.602774	-0.515332	0.317698
FBgn0286931	CG46428	2R	1337	90	110	125	126	123	136	127	118	137	113	-0.229442	0.569634	-0.144495	0.714913	-0.0900515	0.811651	-0.105845	0.827404	0.0849465	0.879592	0.13939	0.737281	0.123597	0.973924	0.0544435	0.921987	0.0386503	0.988609	-0.0157932	0.982283
FBgn0051133	CG31133	3R	1532	172	226	186	184	228	218	229	197	193	156	-0.0495162	0.919237	0.305761	0.302417	0.291425	0.300221	0.0623258	0.893531	0.355277	0.262541	0.340941	0.268816	0.111842	0.973087	-0.0143367	0.976156	-0.243435	0.736816	-0.229099	0.594654
FBgn0038858	CG5793	3R	1601	2648	2618	4479	4183	4419	4048	4750	5366	5268	5123	-0.556161	7.02901e-06	-0.80648	5.6539e-12	-0.482655	0.00015641	-0.749368	3.40307e-10	-0.250318	0.0923941	0.0735067	0.697495	-0.193206	0.51733	0.323825	0.0349098	0.057112	0.944098	-0.266713	0.128655
FBgn0032135	CG3881	2L	2406	200	543	162	340	195	169	172	174	171	184	0.824716	0.0343018	0.873806	0.019347	0.585886	0.138307	0.914787	0.0172152	0.0490903	0.95381	-0.23883	0.64533	0.0900706	0.994458	-0.28792	0.636688	0.0409803	0.989061	0.3289	0.607019
FBgn0033160	CG11107	2R	2747	1045	1100	1137	1261	1124	1098	1139	1135	1200	1008	0.0582154	0.798969	0.109575	0.527036	0.0629638	0.714251	0.0838755	0.694423	0.0513597	0.845963	0.00474836	0.980506	0.02566	0.994458	-0.0466114	0.859244	-0.0256997	0.98481	0.0209117	0.948435
FBgn0011224	CG31000	3R	7770	37	45	140	1006	72	69	161	237	216	384	-0.146427	0.831174	-0.883805	0.0307821	-1.28481	0.00108558	-0.613142	0.20125	-0.737378	0.108719	-1.13838	0.00641521	-0.466716	0.731883	-0.401003	0.512296	0.270662	0.871021	0.671666	0.238874
FBgn0033644	CG8234	2R	1695	653	1329	329	298	217	177	193	80	22	26	1.90376	5.40987e-09	3.81113	5.39636e-34	1.47866	1.50834e-05	2.32227	4.80647e-13	1.90737	1.09724e-08	-0.4251	0.344116	0.418506	0.737264	-2.33247	3.91896e-12	-1.48886	6.364e-05	0.843605	0.0692856
FBgn0037659	CG11033	3R	5356	1486	1626	1318	1635	1423	1495	1269	1319	1433	1358	0.193618	0.295203	0.297761	0.0586086	0.29318	0.0624724	0.421049	0.00567502	0.104143	0.677433	0.0995618	0.636907	0.227431	0.492656	-0.00458132	0.987594	0.123288	0.811416	0.127869	0.629627
FBgn0052428	CG32428	3L	1804	621	561	728	885	906	812	662	762	610	650	-0.403497	0.030456	0.0558615	0.831929	-0.20803	0.294079	-0.0909906	0.754064	0.459359	0.0128744	0.195467	0.380553	0.312507	0.324141	-0.263892	0.274901	-0.146852	0.805587	0.11704	0.721952
FBgn0004403	CG1524	X	877	21052	19210	22912	21488	24709	24254	23319	23653	20511	20407	-0.165687	0.317599	0.125535	0.445504	0.0795382	0.623021	-0.0486202	0.83101	0.291222	0.0452064	0.245226	0.108922	0.117067	0.880507	-0.0459963	0.858378	-0.174155	0.535918	-0.128158	0.567971
FBgn0036237	CG18593	3L	1158	528	677	387	548	375	365	449	372	466	415	0.744351	0.000844159	0.553466	0.0152614	0.546669	0.0180601	0.661536	0.00365007	-0.190885	0.586818	-0.197682	0.512448	-0.0828145	0.987639	-0.00679713	0.98761	0.108071	0.936252	0.114868	0.799586
FBgn0037051	CG10565	3L	2538	2388	2568	2285	2717	2615	2345	2239	2405	2231	2098	0.109852	0.4852	0.339757	0.00284784	0.209467	0.0881879	0.259004	0.0370482	0.229905	0.080281	0.0996153	0.516617	0.149152	0.662235	-0.13029	0.4476	-0.0807528	0.865639	0.049537	0.834385
FBgn0263599	CG5931	3L	6707	2317	2394	2537	2938	2387	2040	2514	2301	2742	2407	0.200335	0.158379	0.0250302	0.895746	0.00994722	0.957968	0.135682	0.409463	-0.175305	0.259014	-0.190388	0.197304	-0.0646525	0.965822	-0.0150829	0.953981	0.110652	0.770091	0.125735	0.539695
FBgn0003130	CG8246	2R	2458	40	68	77	44	43	54	47	67	30	39	0.163295	0.805882	0.489737	0.286667	0.0260946	0.965722	0.0575374	0.944582	0.326442	0.590368	-0.1372	0.820234	-0.105757	0.994458	-0.463642	0.416661	-0.432199	0.669194	0.0314428	0.973917
FBgn0036210	CG14130	3L	1067	210	227	251	211	199	177	247	251	200	194	0.300328	0.302285	0.273468	0.325374	0.126566	0.660897	-0.0168274	0.978176	-0.0268601	0.961103	-0.173763	0.587761	-0.317156	0.613474	-0.146903	0.723609	-0.290296	0.575098	-0.143393	0.745004
FBgn0029088	CG2019	3R	4884	609	648	752	979	901	696	909	778	852	663	-0.212467	0.413214	-0.105734	0.700725	-0.217312	0.32858	-0.238596	0.355236	0.106733	0.761283	-0.00484513	0.986375	-0.026129	0.994497	-0.111578	0.755916	-0.132862	0.872249	-0.0212838	0.962693
FBgn0286071	CG14869	3R	6965	1055	772	1193	725	621	652	1311	743	1666	1384	0.51885	0.143129	-0.48234	0.160048	0.118806	0.766791	0.00282866	0.997768	-1.00119	0.00110437	-0.400043	0.298681	-0.516021	0.394266	0.601146	0.125295	0.485169	0.377828	-0.115977	0.855683
FBgn0013432	CG3717	X	748	1021	1176	775	752	749	700	792	677	532	561	0.678476	4.49684e-05	1.09993	2.20075e-12	0.711362	2.04567e-05	0.714588	1.56816e-05	0.421458	0.0268863	0.0328859	0.903706	0.0361113	0.994458	-0.388572	0.0732388	-0.385347	0.10954	0.00322539	0.995268
FBgn0259163	CG42268	3L	5673	5099	5756	5547	4904	5132	4450	5128	5256	5878	5862	0.284856	0.0630985	0.0355126	0.868564	0.265095	0.0751242	0.226658	0.174794	-0.249344	0.130125	-0.0197616	0.928927	-0.0581985	0.980114	0.229582	0.221663	0.191145	0.509274	-0.0384369	0.902472
FBgn0028343	CG8465	X	3876	751	665	826	1703	831	825	665	791	699	635	-0.0989809	0.836068	0.208837	0.557647	-0.517446	0.0747926	0.115608	0.800617	0.307818	0.421764	-0.418465	0.205612	0.214589	0.917771	-0.726283	0.0223899	-0.0932291	0.965138	0.633054	0.0753804
FBgn0042104	CG18747	3R	1408	856	1031	1568	1351	1678	1435	1441	1528	1678	1274	-0.574473	0.00196426	-0.462357	0.0140559	-0.388496	0.0462197	-0.45728	0.01937	0.112116	0.72774	0.185978	0.439075	0.117193	0.956942	0.0738612	0.837718	0.00507671	0.994698	-0.0687845	0.857987
FBgn0283478	CG4008	2L	1748	2619	2631	3054	3365	3121	3010	3165	3321	3251	2920	-0.110253	0.431959	-0.078142	0.571812	-0.0628532	0.627986	-0.131367	0.337861	0.0321111	0.879592	0.0474	0.767416	-0.0211135	0.994458	0.0152888	0.944089	-0.0532246	0.930748	-0.0685135	0.731168
FBgn0031968	CG7231	2L	1677	396	485	491	427	664	628	556	490	387	343	-0.414085	0.0583471	0.393708	0.0696131	0.148285	0.541179	-0.0740306	0.832106	0.807793	2.88562e-05	0.562371	0.00828907	0.340055	0.378944	-0.245422	0.407987	-0.467738	0.0807777	-0.222316	0.50517
FBgn0034307	CG10914	2R	2054	176	226	256	262	242	195	200	205	206	175	-0.00518252	0.991619	0.208263	0.481266	-0.131471	0.647197	0.143548	0.69986	0.213446	0.547025	-0.126288	0.709526	0.148731	0.956942	-0.339734	0.291525	-0.0647149	0.979585	0.275019	0.460844
FBgn0052350	CG32350	3L	2844	657	621	892	1242	740	653	898	782	970	925	-0.00837993	0.984958	-0.391985	0.0448579	-0.478705	0.0120264	-0.210547	0.400342	-0.383605	0.0671811	-0.470325	0.0203143	-0.202167	0.786725	-0.0867201	0.804712	0.181438	0.735319	0.268158	0.342116
FBgn0003890	CG4869	3R	1701	5669	6798	4547	4649	5145	5112	5242	5715	3913	4559	0.37412	0.0265329	0.674114	6.26643e-06	0.634349	4.14636e-05	0.341416	0.0493477	0.299994	0.104879	0.260229	0.174582	-0.0327039	0.994458	-0.0397648	0.900855	-0.332698	0.14257	-0.292933	0.191925
FBgn0003386	CG2822	2L	4557	69	84	75	68	82	77	77	103	42	72	0.0413618	0.956723	0.416659	0.323363	0.237404	0.577679	-0.0495604	0.947163	0.375298	0.457655	0.196042	0.703128	-0.0909222	0.994458	-0.179255	0.785551	-0.46622	0.535381	-0.286964	0.6489
FBgn0036942	CG7328	3L	1398	224	168	351	414	304	258	327	413	381	292	-0.356114	0.23612	-0.552455	0.0316815	-0.655572	0.00936428	-0.662418	0.00976998	-0.196341	0.612714	-0.299458	0.332309	-0.306304	0.693689	-0.103117	0.826395	-0.109963	0.943615	-0.00684619	0.992315
FBgn0031652	CG8873	2L	1453	409	491	542	536	536	474	478	529	500	459	-0.0510374	0.872952	0.056721	0.82806	-0.036796	0.880682	0.00725895	0.987593	0.107758	0.724019	0.0142415	0.954698	0.0582964	0.993897	-0.093517	0.774047	-0.0494621	0.979585	0.0440549	0.91261
FBgn0032790	CG10194	2L	1215	811	984	712	745	693	650	816	844	657	668	0.508311	0.00124604	0.56367	0.000197675	0.503191	0.00137045	0.27109	0.140371	0.0553586	0.862482	-0.00512086	0.981897	-0.237222	0.515579	-0.0604795	0.844859	-0.292581	0.239329	-0.232101	0.334766
FBgn0004401	CG6143	3L	2792	4467	4756	5712	6881	6792	6036	5741	6095	6048	5759	-0.355673	0.00086461	-0.201007	0.0826074	-0.217507	0.0563402	-0.185701	0.141922	0.154666	0.257788	0.138166	0.304363	0.169971	0.458846	-0.0164998	0.941005	0.0153054	0.988609	0.0318052	0.895484
FBgn0037009	CG5104	3L	787	697	770	747	727	794	729	782	850	709	816	0.055414	0.859961	0.0866726	0.721758	0.204737	0.294786	0.0158208	0.969009	0.0312586	0.936059	0.149323	0.517863	-0.0395933	0.994458	0.118064	0.699684	-0.0708519	0.949951	-0.188916	0.511393
FBgn0038855	CG5745	3R	1816	673	629	723	834	765	697	779	619	715	585	-0.0499223	0.885733	0.149724	0.534273	-0.0284155	0.916243	0.0644527	0.844854	0.199646	0.454946	0.0215068	0.940419	0.114375	0.957743	-0.178139	0.54464	-0.0852711	0.943615	0.0928682	0.80424
FBgn0086378	CG40410	3R	1290	1545	1246	1906	1930	2086	2035	2052	2323	1958	2001	-0.427984	0.0150669	-0.33505	0.0615222	-0.221592	0.239146	-0.452555	0.00956824	0.0929338	0.757461	0.206392	0.330342	-0.0245704	0.994497	0.113458	0.703679	-0.117504	0.865545	-0.230962	0.373131
FBgn0039896	CG1629	4	1504	82	45	170	130	76	68	107	116	123	108	-0.0443159	0.950321	-0.537845	0.15579	-0.787976	0.0246347	-0.48429	0.252942	-0.493529	0.249727	-0.74366	0.0505462	-0.439974	0.660024	-0.250131	0.662151	0.0535551	0.987518	0.303686	0.601579
FBgn0032032	CG17294	2L	1012	242	218	263	287	201	171	220	210	295	242	0.387879	0.124734	-0.0620213	0.849165	-0.0289571	0.927117	0.247631	0.400342	-0.4499	0.0703511	-0.416836	0.101775	-0.140247	0.957743	0.0330642	0.941005	0.309652	0.478349	0.276588	0.424749
FBgn0263510	CG6751	2R	1549	925	1039	1079	850	992	885	978	950	1047	902	0.168173	0.522025	0.15504	0.5198	0.228339	0.281144	0.185181	0.479068	-0.0131333	0.978369	0.0601654	0.835513	0.0170082	0.994497	0.0732986	0.841434	0.0301415	0.987518	-0.0431571	0.920991
FBgn0025634	CG13367	X	1550	359	373	466	543	495	422	379	445	479	391	-0.197932	0.424339	-0.0885195	0.739362	-0.22285	0.288909	0.000675746	0.999353	0.109412	0.737264	-0.0249177	0.932078	0.198608	0.792735	-0.13433	0.676499	0.0891953	0.936252	0.223525	0.452316
FBgn0036697	CG7725	3L	2335	479	442	424	585	399	379	403	422	447	474	0.332263	0.162222	0.140695	0.603224	0.0938477	0.71787	0.308546	0.215896	-0.191568	0.532155	-0.238415	0.356147	-0.0237168	0.994497	-0.0468469	0.909353	0.167852	0.812027	0.214698	0.5313
FBgn0040773	CG2249	2R	853	7555	6401	5471	5224	5596	5216	4977	5673	4812	5096	0.464095	0.00358854	0.620481	3.18443e-05	0.584334	0.000156956	0.541697	0.000485484	0.156386	0.502607	0.120239	0.581369	0.0776028	0.973087	-0.0361469	0.910831	-0.0787834	0.932729	-0.0426365	0.90454
FBgn0020249	CG7954	3R	1500	2381	2660	2483	2330	2247	2244	2390	2310	2616	2416	0.267846	0.0737796	0.149929	0.358217	0.279183	0.05033	0.263	0.0831346	-0.117917	0.572359	0.0113367	0.953365	-0.00484628	0.997676	0.129254	0.54476	0.11307	0.805587	-0.016183	0.96055
FBgn0259834	CG8062	X	3414	274	419	242	380	229	167	284	281	224	192	0.794286	0.00566516	0.762916	0.00667893	0.334363	0.288692	0.399062	0.252646	-0.0313697	0.96349	-0.459923	0.174593	-0.395224	0.589678	-0.428554	0.267204	-0.363854	0.552403	0.0646994	0.920952
FBgn0038466	CG8907	3R	2368	490	681	452	402	731	888	430	519	396	305	-0.331756	0.275075	0.797704	0.00101204	0.601564	0.0189207	0.422448	0.1473	1.12946	1.23383e-06	0.93332	0.000149865	0.754204	0.00950084	-0.196141	0.638565	-0.375256	0.431949	-0.179116	0.697656
FBgn0023520	CG3857	X	2341	2424	1291	3883	4169	526	447	3622	3632	3707	5805	1.70479	1.00831e-10	-1.0366	0.000161228	-0.75529	0.0101274	-0.672382	0.0285352	-2.74139	1.77277e-27	-2.46008	8.55454e-22	-2.37717	6.94124e-20	0.281309	0.531566	0.364217	0.5672	0.0829081	0.897142
FBgn0034541	CG13437	2R	782	15	51	19	39	46	38	58	56	36	67	-0.125523	0.862791	-0.274951	0.610855	0.202695	0.692796	-0.338919	0.56419	-0.149428	0.850591	0.328218	0.550574	-0.213396	0.965822	0.477646	0.421897	-0.063968	0.987518	-0.541614	0.389411
FBgn0260634	CG10192	3R	8889	1699	1267	2343	2377	2292	1897	2218	1842	2870	2591	-0.354507	0.101754	-0.680056	0.000223217	-0.415929	0.038943	-0.262019	0.28326	-0.325549	0.156851	-0.0614219	0.835513	0.0924883	0.973087	0.264127	0.327784	0.418037	0.113091	0.15391	0.658986
FBgn0283450	CG1707	2R	720	3252	2683	3594	3442	4305	4227	4195	4575	4472	4392	-0.394365	0.0161163	-0.408205	0.00983123	-0.0199252	0.930943	-0.374161	0.0247846	-0.0138395	0.969167	0.37444	0.0312339	0.0202046	0.994497	0.388279	0.0377698	0.0340441	0.983465	-0.354235	0.0858176
FBgn0264743	CG44001	2L	2691	2861	3559	3877	3892	2330	2204	4374	4039	5936	6330	0.588899	5.24283e-05	-0.759447	3.55545e-08	-0.0521435	0.793419	-0.213897	0.254579	-1.34835	1.6939e-24	-0.641042	1.17146e-05	-0.802796	3.30147e-08	0.707304	1.63783e-06	0.54555	0.000613889	-0.161753	0.520585
FBgn0032252	CG6232	2L	3285	149	133	135	135	347	246	145	192	76	64	-0.836142	0.00228941	0.97783	0.000375204	0.248047	0.446497	-0.0729333	0.886441	1.81397	6.75461e-13	1.08419	5.51995e-05	0.763209	0.0230232	-0.729784	0.0303882	-1.05076	0.000475512	-0.32098	0.476106
FBgn0032891	CG9333	2L	2570	167	203	305	314	350	274	379	405	366	350	-0.589501	0.0055039	-0.743118	0.000178215	-0.479489	0.0266356	-0.847904	1.90372e-05	-0.153617	0.634943	0.110012	0.713613	-0.258403	0.668426	0.263629	0.363487	-0.104786	0.928013	-0.368415	0.194016
FBgn0015299	CG8396	2L	536	232	186	285	436	282	294	324	342	289	281	-0.311018	0.334988	-0.25953	0.406289	-0.489074	0.0691238	-0.442611	0.133104	0.0514884	0.924718	-0.178056	0.612526	-0.131593	0.966626	-0.229544	0.565943	-0.183082	0.849944	0.0464628	0.932794
FBgn0002901	CG7347	3L	2816	107	131	175	332	141	135	208	129	158	124	-0.0800561	0.899815	-0.0692882	0.89412	-0.67541	0.0537556	-0.260819	0.598555	0.0107679	0.991206	-0.595354	0.12611	-0.180763	0.9636	-0.606122	0.160533	-0.191531	0.904373	0.41459	0.430774
FBgn0037777	CG11722	3R	770	236	277	210	223	292	250	263	277	210	214	0.0319244	0.939922	0.393006	0.0841903	0.433567	0.0519693	0.0887824	0.800181	0.361081	0.153003	0.401643	0.100603	0.056858	0.994458	0.0405615	0.92398	-0.304223	0.466028	-0.344785	0.262499
FBgn0038722	CG7360	3R	1820	211	231	263	605	190	211	232	253	252	193	0.196525	0.69206	0.117405	0.804941	-0.594589	0.0817716	0.0294419	0.969009	-0.0791199	0.905154	-0.791114	0.0244381	-0.167083	0.968046	-0.711994	0.0717312	-0.0879631	0.979585	0.624031	0.157375
FBgn0000119	CG5912	2R	6024	1424	1424	1708	1846	1957	1827	1541	1769	1551	1627	-0.288561	0.0509207	-0.00780175	0.971002	-0.091099	0.58319	-0.0437586	0.855571	0.280759	0.0669145	0.197462	0.236809	0.244802	0.319892	-0.0832973	0.73607	-0.0359569	0.979585	0.0473404	0.87116
FBgn0264491	CG10293	3R	4003	3461	3254	3970	3914	3733	3027	4212	4021	4641	4389	0.106089	0.558608	-0.267281	0.0435053	-0.00739866	0.97064	-0.119257	0.502806	-0.37337	0.00387185	-0.113487	0.499475	-0.225345	0.328736	0.259882	0.102457	0.148024	0.629298	-0.111858	0.614017
FBgn0051549	CG31549	3R	1130	969	850	1284	1239	1106	950	963	1051	1152	946	-0.0570326	0.846561	-0.0465173	0.850537	-0.237228	0.190016	0.0249815	0.942513	0.0105152	0.979493	-0.180196	0.393324	0.0820141	0.973087	-0.190711	0.431057	0.0714988	0.945833	0.26221	0.275216
FBgn0016920	CG11020	2L	6665	90	84	35	30	33	21	39	31	41	49	1.30735	0.000284635	0.826179	0.028084	1.20048	0.000984996	1.09415	0.00308371	-0.481175	0.32733	-0.106875	0.854128	-0.213204	0.9636	0.374299	0.513762	0.26797	0.851812	-0.106329	0.897142
FBgn0260770	CG42568	2R	1472	524	619	732	622	759	674	752	782	741	678	-0.202184	0.393127	-0.151992	0.511536	-0.0248961	0.924799	-0.24146	0.29555	0.050192	0.893305	0.177288	0.454066	-0.0392758	0.994458	0.127096	0.688305	-0.0894678	0.933285	-0.216564	0.455148
FBgn0020764	CG3017	2R	1842	1577	2295	1578	1658	1559	1508	1944	1834	1653	1765	0.417202	0.041818	0.305986	0.148797	0.451113	0.0221162	0.190144	0.471484	-0.111216	0.74033	0.0339107	0.909536	-0.227058	0.724209	0.145127	0.654558	-0.115841	0.893648	-0.260968	0.376754
FBgn0046214	CG11844	3R	1701	3712	3915	3514	4950	4119	3771	3912	3892	3176	3162	0.0614644	0.81747	0.401755	0.0100735	0.0787452	0.687425	0.132229	0.554128	0.340291	0.0472396	0.0172808	0.941139	0.0707642	0.973087	-0.32301	0.0968349	-0.269527	0.284615	0.0534835	0.871775
FBgn0035577	CG13708	3L	4357	151	125	169	135	239	232	268	237	217	164	-0.573796	0.0497576	-0.264952	0.431229	0.0712138	0.849094	-0.610666	0.0351224	0.308844	0.404378	0.64501	0.0304992	-0.0368692	0.994497	0.336166	0.392313	-0.345713	0.550679	-0.681879	0.0447552
FBgn0030631	CG6227	X	4251	584	642	673	934	735	680	747	683	728	655	-0.0896399	0.764497	-0.0200517	0.946314	-0.151122	0.484087	-0.0494383	0.882967	0.0695882	0.845963	-0.0614819	0.827869	0.0402016	0.994458	-0.13107	0.679258	-0.0293866	0.987518	0.101683	0.775746
FBgn0043458	CG12084	3L	3483	1572	1776	1860	2119	1549	1488	1708	1575	1803	1687	0.244523	0.0911043	0.0890655	0.604603	-0.022962	0.901977	0.192567	0.22494	-0.155457	0.378655	-0.267485	0.0686205	-0.0519561	0.981204	-0.112028	0.592271	0.103501	0.82075	0.215529	0.248753
FBgn0037020	CG4289	3L	1249	7227	7697	8087	8365	7325	6715	7849	9063	8685	9783	0.194524	0.253434	-0.155156	0.356539	0.0805114	0.641554	-0.00902478	0.981159	-0.349681	0.0192134	-0.114013	0.548333	-0.203549	0.5413	0.235668	0.206631	0.146131	0.704752	-0.0895362	0.736662
FBgn0067861	CG9580	X	2049	273	312	291	301	196	209	171	186	212	212	0.588299	0.00942719	0.566521	0.0104336	0.1903	0.453203	0.811096	0.000163826	-0.0217774	0.966967	-0.397998	0.122269	0.222797	0.833876	-0.376221	0.197782	0.244574	0.679495	0.620795	0.0198652
FBgn0002622	CG6779	3R	1133	29733	27533	29065	28131	32098	30836	29287	30575	26980	27665	-0.0229962	0.926096	0.21368	0.116547	0.21987	0.099487	0.105772	0.558661	0.236676	0.10056	0.242867	0.0907224	0.128768	0.810999	0.00619014	0.978926	-0.107909	0.793439	-0.114099	0.598147
FBgn0266673	CG6159	3R	2380	493	535	655	704	602	469	685	621	683	575	0.0557205	0.859332	-0.130569	0.56082	-0.169689	0.390756	-0.167109	0.485871	-0.186289	0.446865	-0.225409	0.292766	-0.222829	0.660024	-0.0391198	0.910445	-0.0365398	0.983465	0.00258008	0.996533
FBgn0052647	CG32647	X	5943	32	31	57	66	46	17	56	97	103	104	0.0840212	0.910293	-1.04209	0.00648369	-0.464485	0.283333	-0.716247	0.10053	-1.12611	0.00402814	-0.548507	0.247494	-0.800268	0.173797	0.577605	0.268124	0.325843	0.796274	-0.251762	0.726799
FBgn0033454	CG1671	2R	2523	388	321	369	444	302	256	291	322	323	239	0.423824	0.0952305	0.452607	0.0596445	0.0296982	0.92752	0.351054	0.201024	0.0287834	0.957407	-0.394126	0.140857	-0.0727696	0.994458	-0.422909	0.147975	-0.101553	0.943615	0.321356	0.352251
FBgn0010225	CG1106	3R	3030	2288	2519	5303	4651	8230	7221	7112	7632	7302	6893	-1.52273	1.15315e-36	-1.36751	8.46569e-30	-0.805165	3.66635e-10	-1.40224	4.43055e-31	0.155212	0.419166	0.717561	2.412e-08	0.120483	0.880923	0.562349	6.92967e-05	-0.034729	0.981913	-0.597078	2.44729e-05
FBgn0031459	CG2862	2L	644	2815	2610	2301	2255	2586	2294	1942	2362	1871	1912	0.258545	0.137321	0.647099	5.39533e-06	0.458584	0.0025543	0.488516	0.00126192	0.388555	0.0164096	0.200039	0.292372	0.229972	0.503414	-0.188515	0.394442	-0.158583	0.706041	0.0299325	0.929833
FBgn0032763	CG17568	2L	1839	220	173	307	387	295	262	308	255	324	262	-0.346222	0.240315	-0.374876	0.170132	-0.529434	0.0367786	-0.309691	0.325399	-0.0286544	0.959333	-0.183212	0.579475	0.0365305	0.994497	-0.154557	0.717168	0.0651849	0.979585	0.219742	0.597744
FBgn0052699	CG32699	X	3378	915	957	953	1276	824	792	1040	801	1236	1020	0.30255	0.198319	-0.106836	0.697457	-0.0198904	0.947192	0.181244	0.519823	-0.409386	0.0658235	-0.322441	0.174867	-0.121307	0.958295	0.0869454	0.819114	0.288079	0.455179	0.201134	0.547063
FBgn0037236	CG9772	3R	2412	66	98	116	549	184	118	99	118	132	94	-0.442188	0.392364	-0.172938	0.76134	-1.09292	0.00643351	-0.13183	0.85057	0.269249	0.689498	-0.650734	0.170397	0.310358	0.917771	-0.919983	0.0564619	0.0411086	0.989061	0.961092	0.0584655
FBgn0031041	CG12788	X	1754	291	376	292	264	308	305	311	309	328	316	0.212398	0.471705	0.184643	0.502952	0.443611	0.0536915	0.252682	0.380566	-0.0277546	0.956893	0.231214	0.415093	0.0402841	0.994458	0.258968	0.418845	0.0680387	0.971802	-0.19093	0.620676
FBgn0030331	CG15221	X	2494	5611	6870	2353	3210	3121	4313	3609	3677	2515	4935	0.714165	0.0218786	0.74216	0.0134129	1.17574	4.26633e-05	0.799856	0.00883582	0.0279956	0.967625	0.461574	0.197946	0.0856908	0.994458	0.433579	0.291245	0.0576951	0.984123	-0.375883	0.422959
FBgn0004177	CG7109	2L	3102	10256	11358	12515	13121	12186	11222	12328	12279	12875	12672	-0.003003	0.98833	-0.0896225	0.45492	-0.0222891	0.86598	-0.0169123	0.931299	-0.0866195	0.551562	-0.0192861	0.897648	-0.0139093	0.994497	0.0673334	0.688296	0.0727103	0.835516	0.00537686	0.98244
FBgn0032236	CG5108	2L	917	813	982	937	929	1033	875	992	969	839	866	0.0248285	0.93845	0.213775	0.24489	0.158877	0.382195	0.039725	0.893531	0.188946	0.383844	0.134048	0.528346	0.0148965	0.994497	-0.0548981	0.859244	-0.17405	0.675642	-0.119152	0.678862
FBgn0036249	CG11560	3L	1113	138	87	183	224	144	125	123	135	185	139	-0.114072	0.827119	-0.303485	0.411851	-0.522296	0.102987	-0.0170025	0.983321	-0.189413	0.715309	-0.408224	0.268807	0.0970694	0.994458	-0.218811	0.667975	0.286483	0.744774	0.505293	0.238901
FBgn0030067	CG10648	X	1535	207	201	218	308	220	159	233	204	197	127	0.196093	0.63889	0.423256	0.181512	-0.116717	0.746418	0.061925	0.908161	0.227163	0.609635	-0.31281	0.380553	-0.134168	0.973087	-0.539973	0.132194	-0.361331	0.553018	0.178642	0.73554
FBgn0003942	CG5271	2L	592	24349	22213	26714	25172	28974	26785	26887	27528	23585	23098	-0.142335	0.375827	0.14542	0.3279	0.0652268	0.67711	-0.0511353	0.807186	0.287755	0.0333769	0.207562	0.161711	0.0911997	0.937753	-0.0801936	0.717168	-0.196556	0.375817	-0.116362	0.585835
FBgn0051710	CG31710	2L	1253	684	743	866	602	853	840	768	712	732	773	-0.1251	0.728745	0.0659082	0.845782	0.157605	0.567168	0.107153	0.77727	0.191009	0.586818	0.282706	0.321726	0.232254	0.817043	0.0916971	0.836926	0.0412451	0.986069	-0.050452	0.924148
FBgn0033659	CG18188	2R	2028	1840	1199	969	908	1920	1606	392	555	96	85	-0.0839421	0.851725	3.65509	8.81532e-59	0.829326	0.000895466	1.66329	3.27249e-13	3.73903	1.34376e-61	0.913268	0.000287831	1.74723	6.67565e-14	-2.82576	2.07599e-34	-1.99179	1.12631e-16	0.833966	0.00376697
FBgn0033669	CG8979	2R	1203	1206	1218	1440	1422	1374	1269	1395	1471	1506	1374	-0.0114317	0.96606	-0.0932044	0.564001	-0.0159094	0.930154	-0.0686912	0.735384	-0.0817727	0.698679	-0.00447771	0.980488	-0.0572594	0.973087	0.077295	0.728311	0.0245133	0.98395	-0.0527817	0.834385
FBgn0034390	CG15093	2R	1310	53482	58533	53457	51591	34467	32708	39929	41679	35708	34502	0.833409	2.87216e-18	0.809958	1.98718e-17	0.308443	0.00449797	0.615942	4.54992e-10	-0.0234516	0.917906	-0.524966	2.55414e-07	-0.217468	0.201383	-0.501514	2.41938e-06	-0.194016	0.258594	0.307498	0.0175843
FBgn0027620	CG1966	3R	5079	632	572	747	2188	743	621	684	654	764	654	-0.0490446	0.940375	-0.063122	0.901308	-0.831495	0.012631	0.0159047	0.985343	-0.0140774	0.987161	-0.78245	0.029546	0.0649494	0.994458	-0.768373	0.0510298	0.0790267	0.981913	0.8474	0.0369442
FBgn0002736	CG9401	2R	1103	442	461	560	731	587	509	599	662	539	652	-0.153306	0.608318	-0.23571	0.331898	-0.266501	0.237456	-0.289637	0.250806	-0.0824034	0.832415	-0.113194	0.701291	-0.136331	0.952027	-0.030791	0.941005	-0.0539272	0.979585	-0.0231361	0.96151
FBgn0265274	CG1448	3R	2136	62	45	36	53	81	67	46	55	26	45	-0.250766	0.657057	0.495354	0.259077	0.343287	0.43275	0.178886	0.77581	0.746119	0.0806394	0.594053	0.188129	0.429651	0.753949	-0.152066	0.837225	-0.316468	0.804026	-0.164402	0.832352
FBgn0030871	CG8142	X	1224	75	63	118	263	116	80	113	109	135	147	-0.277471	0.587377	-0.654852	0.0801112	-0.92018	0.00958225	-0.375429	0.430887	-0.377381	0.445234	-0.642709	0.111241	-0.0979584	0.994458	-0.265328	0.648741	0.279423	0.820236	0.54475	0.286879
FBgn0260753	CG13758	X	3331	234	217	320	279	319	293	514	697	401	482	-0.289893	0.363462	-0.735314	0.00241928	-0.166327	0.581394	-1.12542	1.14597e-06	-0.445421	0.119227	0.123565	0.736452	-0.835526	0.00195959	0.568987	0.0560147	-0.390105	0.356984	-0.959091	0.000191341
FBgn0010590	CG8392	2R	852	2601	2634	1964	2146	2420	2178	1889	2149	1737	1763	0.294094	0.0230381	0.714261	1.58802e-10	0.561336	1.74396e-06	0.53335	5.10128e-06	0.420167	0.000591481	0.267242	0.0549321	0.239256	0.237881	-0.152925	0.395726	-0.180911	0.455179	-0.0279855	0.922687
FBgn0035254	CG7974	3L	1348	160	121	180	213	149	133	149	143	170	140	0.0976957	0.834908	0.0142822	0.973208	-0.223698	0.474761	0.103479	0.820218	-0.0834136	0.876949	-0.321394	0.33736	0.00578357	0.998493	-0.23798	0.576119	0.0891971	0.966872	0.327177	0.440018
FBgn0030276	CG1938	X	3715	6331	5836	7907	8331	7052	6082	6428	6681	7875	6690	0.00611701	0.982783	-0.101197	0.491731	-0.186445	0.139632	0.0634019	0.741527	-0.107314	0.542829	-0.192562	0.167698	0.0572849	0.973087	-0.0852474	0.671551	0.164599	0.479589	0.249846	0.11086
FBgn0039943	CG17168	X	1516	551	599	659	811	543	545	689	640	688	600	0.180883	0.420704	-0.00965345	0.971002	-0.120761	0.551672	-0.0369915	0.909012	-0.190536	0.421764	-0.301644	0.128091	-0.217874	0.664084	-0.111107	0.70841	-0.0273381	0.987518	0.0837694	0.80424
FBgn0053230	CG33230	3L	1754	687	977	945	1072	951	810	958	1033	1039	1086	0.0284116	0.9415	-0.194448	0.409255	-0.0513829	0.844845	-0.0858553	0.786813	-0.22286	0.397835	-0.0797945	0.786726	-0.114267	0.958379	0.143065	0.661024	0.108593	0.906948	-0.0344724	0.935856
FBgn0267376	CG6584	3R	2392	11838	13334	12208	11539	10146	9193	14066	12524	14151	15750	0.47541	0.0013136	-0.0979448	0.625362	0.293974	0.061736	0.0869931	0.716471	-0.573355	6.21621e-05	-0.181436	0.333521	-0.388417	0.0434996	0.391919	0.023891	0.184938	0.579818	-0.206981	0.366147
FBgn0037616	CG8136	3R	1620	21	38	24	47	29	34	31	45	36	34	0.00372482	0.995908	-0.0592859	0.924637	-0.0199834	0.975078	-0.119348	0.866824	-0.0630107	0.94663	-0.0237082	0.96872	-0.123073	0.994458	0.0393024	0.96248	-0.0600626	0.987745	-0.099365	0.913522
FBgn0039016	CG4792	3R	6913	446	397	539	871	611	562	519	534	621	462	-0.326927	0.263036	-0.182107	0.558545	-0.456652	0.0714279	-0.133561	0.732837	0.14482	0.727652	-0.129726	0.709205	0.193366	0.904834	-0.274545	0.434217	0.0485461	0.983628	0.323092	0.379241
FBgn0031518	CG3277	2L	3475	419	326	146	150	84	91	124	119	149	157	1.93894	4.08411e-16	1.28347	8.61749e-08	1.39026	1.24124e-08	1.59031	3.30448e-11	-0.655467	0.0261278	-0.54868	0.0787846	-0.348631	0.678668	0.106787	0.837718	0.306837	0.650393	0.200049	0.684142
FBgn0004921	CG8261	2R	2554	7552	7388	9338	8729	8827	7773	9702	9714	11053	11228	-0.0360132	0.869876	-0.415825	0.000385788	-0.0509614	0.746788	-0.201795	0.162727	-0.379811	0.00195535	-0.0149482	0.937787	-0.165782	0.614153	0.364863	0.00744437	0.214029	0.275508	-0.150834	0.438058
FBgn0033816	CG4679	2R	2159	925	1283	935	1148	1300	1086	1121	1156	1066	1119	0.000928184	0.997817	0.152067	0.530426	0.291328	0.156454	0.11607	0.698757	0.151139	0.612033	0.2904	0.204996	0.115142	0.958379	0.139261	0.668981	-0.0359973	0.98481	-0.175258	0.590987
FBgn0030092	CG8971	X	923	147	163	214	243	198	164	210	220	249	254	-0.0983082	0.798969	-0.50265	0.0299869	-0.3053	0.220963	-0.27533	0.3513	-0.404342	0.119411	-0.206992	0.481899	-0.177021	0.916167	0.197349	0.576535	0.22732	0.708818	0.0299707	0.957163
FBgn0030753	CG4420	X	2216	1170	1050	1266	1546	1154	1058	1019	1124	1261	1063	0.115139	0.618974	0.0867984	0.689946	-0.106912	0.572376	0.214958	0.278824	-0.028341	0.936059	-0.222051	0.249925	0.0998191	0.956942	-0.19371	0.392762	0.12816	0.814792	0.32187	0.128922
FBgn0259168	CG42273	X	5507	1493	1625	1299	1922	1288	1286	1207	1482	1319	1467	0.359656	0.122233	0.288924	0.216352	0.17341	0.4707	0.358477	0.13038	-0.0707321	0.862567	-0.186246	0.490796	-0.00117864	0.9995	-0.115514	0.759005	0.0695535	0.965138	0.185067	0.602093
FBgn0034408	CG12758	2R	4661	215	185	243	250	268	217	265	240	238	212	-0.145864	0.6731	-0.0133743	0.970399	-0.0690879	0.821209	-0.150184	0.669897	0.13249	0.737264	0.0767763	0.824766	-0.00431954	0.998493	-0.0557136	0.900918	-0.136809	0.892249	-0.0810958	0.864114
FBgn0032259	CG6144	2L	1705	363	456	430	476	434	410	551	475	423	416	0.0626204	0.859332	0.107439	0.690854	0.0733622	0.772147	-0.147596	0.608504	0.0448184	0.913642	0.0107418	0.970354	-0.210216	0.786725	-0.0340766	0.930091	-0.255035	0.53786	-0.220958	0.482933
FBgn0039304	CG10425	3R	1402	3073	3279	3642	3089	2575	2379	2539	2634	2938	2560	0.453988	0.00283203	0.349045	0.0245874	0.129979	0.462739	0.449988	0.00319165	-0.104943	0.680617	-0.324008	0.0580428	-0.00399953	0.997676	-0.219065	0.296474	0.100943	0.876759	0.320009	0.116058
FBgn0033494	CG33135	2R	3263	2105	2175	2000	1734	3940	3439	3156	3123	2054	2502	-0.637655	0.000221824	0.0529342	0.841113	0.394847	0.0333851	-0.362984	0.0632084	0.690589	4.96781e-05	1.0325	2.63178e-10	0.274671	0.474301	0.341912	0.134688	-0.415919	0.0724188	-0.757831	3.50056e-05
FBgn0037359	CG1245	3R	1080	55	83	75	129	88	69	85	73	91	76	-0.0543589	0.938298	-0.094189	0.855713	-0.254878	0.536604	-0.0213707	0.981657	-0.0398301	0.96063	-0.20052	0.685523	0.0329882	0.994497	-0.160689	0.804712	0.0728183	0.983465	0.233508	0.715545
FBgn0036155	CG6163	3L	2020	188	180	270	353	151	162	322	319	386	337	0.310263	0.274616	-0.752864	0.000463408	-0.484355	0.0386955	-0.57652	0.0135231	-1.06313	3.88419e-07	-0.794618	0.000495994	-0.886783	0.0001733	0.26851	0.397118	0.176345	0.81885	-0.092165	0.835718
FBgn0259204	CG42308	X	640	134	127	153	135	188	151	155	170	147	154	-0.229497	0.529776	-0.0480923	0.906851	0.07052	0.844071	-0.127467	0.766648	0.181404	0.675652	0.300017	0.361302	0.102029	0.98278	0.118612	0.812728	-0.0793751	0.974808	-0.197987	0.67311
FBgn0042205	CG18764	3R	1378	47	56	95	126	78	81	77	91	106	99	-0.41246	0.294156	-0.680905	0.0372299	-0.707477	0.0297758	-0.426921	0.285821	-0.268445	0.571659	-0.295017	0.464852	-0.0144609	0.997676	-0.0265717	0.966439	0.253984	0.811416	0.280556	0.59865
FBgn0031637	CG2950	2L	3034	12033	11468	16644	15345	16557	14594	13718	15119	15371	13237	-0.283289	0.0449336	-0.124766	0.446719	-0.216945	0.125092	-0.119623	0.521467	0.158523	0.373479	0.0663441	0.73256	0.163666	0.693689	-0.0921785	0.688305	0.00514336	0.994013	0.0973219	0.684267
FBgn0029979	CG10777	X	8365	2655	2199	2217	3472	2401	1972	2544	2488	2197	2590	0.24887	0.379258	0.156019	0.58893	0.00813995	0.981632	0.111878	0.755684	-0.0928504	0.823044	-0.24073	0.391786	-0.136991	0.957743	-0.14788	0.701214	-0.044141	0.983679	0.103738	0.812629
FBgn0038149	CG9796	3R	1122	59	62	56	999	116	90	65	74	78	49	-0.149033	0.813499	0.0183783	0.974544	-0.973001	0.00927795	-0.00544191	0.995774	0.167412	0.803985	-0.823968	0.0459942	0.143591	0.984038	-0.99138	0.0199635	-0.0238202	0.992729	0.96756	0.0334816
FBgn0028371	CG30092	2R	9430	305	458	273	342	361	368	333	330	258	252	0.155005	0.671679	0.6566	0.00649917	0.483968	0.0566282	0.334041	0.267175	0.501595	0.0648344	0.328963	0.270819	0.179036	0.9321	-0.172631	0.683202	-0.322558	0.5313	-0.149927	0.74617
FBgn0029746	CG15465	X	19353	2441	2394	2661	2346	3443	2943	2705	3053	2875	2879	-0.275147	0.103422	-0.096146	0.636151	0.163982	0.33706	-0.0772118	0.755248	0.179001	0.382695	0.439129	0.00543593	0.197935	0.643944	0.260128	0.193053	0.0189341	0.988609	-0.241194	0.272903
FBgn0033373	CG8080	2R	1808	2446	2062	2571	2470	2094	1982	2228	2520	2656	2766	0.248729	0.194693	-0.109475	0.612752	0.060684	0.773296	0.0948234	0.716454	-0.358204	0.0452064	-0.188045	0.359884	-0.153905	0.854448	0.170159	0.491116	0.204298	0.568675	0.0341394	0.927325
FBgn0037332	CG14670	3R	3991	588	661	783	986	673	584	887	788	883	822	0.0999844	0.701545	-0.284274	0.117914	-0.261983	0.14656	-0.242717	0.237636	-0.384258	0.0338677	-0.361967	0.0534867	-0.342701	0.183188	0.0222909	0.948262	0.0415567	0.981913	0.0192658	0.961343
FBgn0035207	CG9153	3L	3820	4311	4337	6309	5910	7725	6454	8164	7165	7996	8166	-0.577922	1.64835e-05	-0.728224	1.50784e-08	-0.268196	0.0734597	-0.634821	1.77606e-06	-0.150302	0.453685	0.309725	0.0503579	-0.0568992	0.981204	0.460028	0.0026714	0.0934031	0.876759	-0.366624	0.036246
FBgn0263911	CG7181	3L	513	6055	4459	4847	4748	5163	4743	4671	5139	4117	4411	0.191817	0.436801	0.42997	0.02388	0.338881	0.0861358	0.260204	0.262325	0.238153	0.331622	0.147065	0.560426	0.0683874	0.987639	-0.0910882	0.793318	-0.169765	0.765987	-0.0786772	0.834406
FBgn0052107	CG32107	3L	3956	1298	1347	592	549	1684	1687	665	791	448	344	-0.229086	0.296906	1.79314	1.38323e-29	1.36038	4.08535e-17	0.980914	2.59986e-09	2.02222	8.37866e-38	1.58946	1.22173e-23	1.21	1.98993e-13	-0.432763	0.0546574	-0.812225	1.08035e-05	-0.379461	0.124201
FBgn0064225	CG17489	2L	3835	53301	54494	68860	64619	96134	85351	90015	82788	68352	67749	-0.623018	1.75061e-08	-0.181186	0.178716	-0.0848766	0.557656	-0.498886	1.30553e-05	0.441832	0.000146573	0.538141	2.7746e-06	0.124132	0.81021	0.0963098	0.626336	-0.3177	0.0307919	-0.414009	0.00179564
FBgn0025639	CG13363	X	6137	2140	1700	2541	3472	2216	1943	2116	2266	2612	2307	0.00248087	0.994151	-0.189475	0.398509	-0.390222	0.0418589	-0.015321	0.973133	-0.191956	0.467843	-0.392703	0.0576976	-0.0178019	0.994497	-0.200747	0.463901	0.174154	0.747603	0.374901	0.131047
FBgn0000557	CG1873	3R	2606	40	34	19	24	25	26	33	46	44	26	0.410873	0.429083	0.1582	0.780004	0.624549	0.141516	0.0508206	0.95188	-0.252672	0.709214	0.213676	0.712003	-0.360052	0.868116	0.466349	0.416661	-0.10738	0.979585	-0.573728	0.335111
FBgn0037330	CG2109	3R	1122	366	461	345	436	324	311	332	389	343	345	0.454664	0.0471206	0.384079	0.0921516	0.287054	0.219084	0.340621	0.177548	-0.0705849	0.868455	-0.16761	0.563695	-0.114043	0.964492	-0.0970256	0.811339	-0.0434582	0.983562	0.0535673	0.911977
FBgn0035409	CG14963	3L	932	13126	13827	6150	4849	21883	19331	9464	5995	4398	5473	-0.452068	0.0950257	1.4349	5.24716e-11	1.35919	1.61245e-09	0.875585	0.000205895	1.88697	1.29681e-18	1.81126	6.61065e-17	1.32765	9.70851e-09	-0.0757098	0.873626	-0.559313	0.0806557	-0.483603	0.145202
FBgn0264895	CG44086	2L	4951	377	421	320	633	487	332	320	445	314	313	0.0714365	0.899534	0.416614	0.223818	-0.0140545	0.976398	0.195089	0.675652	0.345178	0.401861	-0.085491	0.853361	0.123653	0.980114	-0.430669	0.297832	-0.221525	0.844348	0.209144	0.704691
FBgn0086855	CG17078	2L	3132	273	261	436	762	385	378	388	351	403	310	-0.353626	0.276088	-0.226788	0.496349	-0.81861	0.00173559	-0.260389	0.47577	0.126837	0.791056	-0.464985	0.12876	0.0932369	0.988752	-0.591822	0.0636328	-0.0336002	0.988609	0.558222	0.110997
FBgn0036211	CG5946	3L	2169	3701	4200	4139	4640	3727	3387	4665	4647	4711	5223	0.256282	0.0818231	-0.178289	0.243948	0.0710825	0.668166	-0.0655539	0.762775	-0.434571	0.000968282	-0.1852	0.258523	-0.321836	0.0721001	0.249371	0.14318	0.112735	0.798687	-0.136636	0.539695
FBgn0015025	CG6215	3L	1585	87	82	105	131	77	76	86	85	111	53	0.194621	0.719852	0.160685	0.742634	-0.19696	0.640944	0.11851	0.844705	-0.0339362	0.96688	-0.391582	0.368164	-0.0761113	0.994458	-0.357646	0.493709	-0.0421751	0.988609	0.315471	0.592604
FBgn0260398	CG42515	2R	1970	124	134	199	301	178	111	203	143	209	196	-0.031511	0.962605	-0.413679	0.237682	-0.601863	0.0598411	-0.209579	0.655002	-0.382168	0.344015	-0.570352	0.102332	-0.178068	0.959486	-0.188184	0.72824	0.2041	0.873004	0.392284	0.404624
FBgn0002526	CG10236	3L	11690	735	804	940	777	1006	912	914	986	1140	1052	-0.194796	0.392082	-0.340889	0.0656535	0.0572079	0.80676	-0.126913	0.631836	-0.146093	0.586393	0.252004	0.238936	0.0678836	0.984038	0.398097	0.060795	0.213977	0.58867	-0.18412	0.530066
FBgn0034176	CG9000	2R	1547	1593	1842	1487	1721	1601	1480	1610	1688	1432	1559	0.259577	0.11228	0.335843	0.0237635	0.313704	0.0377269	0.220973	0.209084	0.0762656	0.769671	0.054127	0.808392	-0.0386037	0.994458	-0.0221386	0.941005	-0.114869	0.82458	-0.0927307	0.736246
FBgn0039673	CG7568	3R	2031	57	65	66	62	75	49	46	57	54	50	0.0752672	0.910173	0.290737	0.509169	0.116404	0.798334	0.315454	0.521467	0.21547	0.718348	0.0411372	0.938627	0.240187	0.950089	-0.174333	0.7864	0.0247169	0.992729	0.199049	0.767679
FBgn0038857	CG17282	3R	1000	331	330	459	441	496	433	401	403	317	294	-0.357418	0.067223	0.251987	0.22696	-0.211087	0.292734	-0.105577	0.714283	0.609405	0.000549895	0.146331	0.535751	0.251841	0.562751	-0.463074	0.0270074	-0.357564	0.176967	0.10551	0.756449
FBgn0015622	CG11958	3R	2623	9779	13035	9466	9867	10472	9154	10945	10665	10311	12021	0.313646	0.100114	0.166491	0.428594	0.438782	0.0116174	0.234485	0.272384	-0.147155	0.5743	0.125136	0.594968	-0.079161	0.973087	0.272291	0.234765	0.0679942	0.949951	-0.204297	0.454259
FBgn0036680	CG9665	3L	2676	56	64	65	67	82	57	73	65	108	102	-0.0733542	0.905711	-0.536385	0.124326	0.069476	0.877405	-0.0249331	0.975374	-0.463031	0.247014	0.14283	0.769905	0.048421	0.994497	0.605861	0.137119	0.511452	0.35617	-0.0944091	0.896336
FBgn0037140	CG7442	3L	2085	30	44	28	36	36	29	37	44	25	26	0.202278	0.741352	0.44851	0.328496	0.290943	0.52354	0.0243605	0.981159	0.246233	0.711883	0.0886649	0.883864	-0.177917	0.973087	-0.157568	0.833003	-0.42415	0.670132	-0.266582	0.708087
FBgn0024947	CG3059	2L	2291	8833	9950	7359	7046	7832	7208	7429	7519	6784	6901	0.42274	0.000326042	0.59247	8.40486e-08	0.590243	2.14224e-07	0.488092	2.28685e-05	0.16973	0.270487	0.167503	0.26118	0.0653525	0.9636	-0.00222748	0.992156	-0.104378	0.792702	-0.10215	0.634483
FBgn0029893	CG14442	X	4658	1443	1722	1561	2316	1719	1580	1762	1817	1763	1882	0.0483973	0.891012	-0.0530225	0.851933	-0.0573522	0.822999	-0.0076429	0.987704	-0.10142	0.765796	-0.10575	0.702836	-0.0560402	0.994458	-0.00432969	0.990462	0.0453796	0.981913	0.0497093	0.907596
FBgn0042092	CG13773	2L	1081	62	59	88	163	89	72	61	73	68	49	-0.220932	0.680175	0.152876	0.762093	-0.626024	0.0910225	0.0194602	0.983591	0.373807	0.454422	-0.405092	0.353809	0.240392	0.950089	-0.778899	0.0682002	-0.133415	0.956317	0.645484	0.182897
FBgn0250791	CG6625	3L	2070	3234	3087	3662	3433	3878	3538	3449	3424	3581	3216	-0.113589	0.507369	0.0483643	0.790806	0.0544594	0.733752	0.049689	0.813573	0.161954	0.322348	0.168049	0.275555	0.163278	0.648566	0.00609503	0.979021	0.00132466	0.99624	-0.00477037	0.988523
FBgn0263355	CG31688	2L	7344	1771	1614	2908	3117	2377	2164	3446	3260	4012	3491	-0.301348	0.0220261	-0.968809	9.62187e-19	-0.590407	5.81058e-07	-0.79449	1.63763e-12	-0.667461	3.38492e-09	-0.289058	0.0356888	-0.493142	0.000126382	0.378402	0.00551447	0.174319	0.473899	-0.204084	0.251193
FBgn0003514	CG3595	X	1403	2514	3000	2079	2253	2327	2360	2051	2271	2442	2222	0.331936	0.023336	0.381081	0.00589221	0.554409	3.91293e-05	0.505233	0.000187904	0.0491449	0.858259	0.222473	0.185558	0.173297	0.696402	0.173328	0.391244	0.124152	0.77906	-0.0491758	0.868136
FBgn0261988	CG17998	3R	4690	1096	1114	958	1444	1310	1226	1150	1284	1089	1073	-0.0811187	0.800645	0.172378	0.468284	0.107195	0.647571	0.030334	0.93813	0.253497	0.303639	0.188314	0.445471	0.111453	0.959486	-0.0651833	0.860461	-0.142044	0.841563	-0.0768608	0.842034
FBgn0031484	CG3165	2L	1323	280	359	541	648	298	330	567	539	878	665	0.119228	0.733448	-1.0322	2.02338e-07	-0.617518	0.00464764	-0.573765	0.0106244	-1.15143	5.60378e-09	-0.736745	0.000824554	-0.692993	0.00520442	0.414684	0.125499	0.458437	0.117567	0.0437526	0.929126
FBgn0003862	CG8651	3R	14052	1689	1561	1744	2291	1810	1485	1545	1807	2170	2108	0.0940911	0.717745	-0.233283	0.215862	-0.0770002	0.714549	0.122649	0.623023	-0.327374	0.0806376	-0.171091	0.425092	0.0285583	0.994458	0.156283	0.545266	0.355932	0.116822	0.19965	0.448188
FBgn0010382	CG3938	2L	3946	210	149	176	2109	470	391	266	287	99	87	-0.360852	0.492725	0.229019	0.66235	-0.908888	0.0216968	-0.125544	0.85221	0.589871	0.213456	-0.548036	0.24641	0.235308	0.957743	-1.13791	0.00830491	-0.354563	0.762899	0.783344	0.132627
FBgn0035248	CG13919	3L	517	59	76	93	74	112	94	108	118	124	93	-0.402118	0.307842	-0.430307	0.234855	-0.0703504	0.872761	-0.467245	0.224232	-0.0281892	0.968049	0.331767	0.411853	-0.0651275	0.994458	0.359957	0.434523	-0.0369383	0.988733	-0.396895	0.419587
FBgn0035960	CG4942	3L	1306	194	222	202	215	240	220	260	244	207	210	-0.0304332	0.945303	0.134925	0.647572	0.203155	0.422225	-0.0992981	0.781751	0.165358	0.632864	0.233588	0.405709	-0.0688649	0.994458	0.0682299	0.873236	-0.234223	0.683541	-0.302453	0.361424
FBgn0033350	CG8237	2R	1220	474	561	591	601	485	457	582	583	553	554	0.235552	0.24857	0.0502024	0.83956	0.0178296	0.94408	-0.00126008	0.998287	-0.18535	0.433533	-0.217723	0.297062	-0.236813	0.575749	-0.0323728	0.921987	-0.0514625	0.972853	-0.0190897	0.96151
FBgn0033699	CG8857	2R	738	20254	17432	21027	20493	22184	20878	20928	21578	19743	19932	-0.0758716	0.724188	0.0762363	0.68469	0.0824411	0.621177	-0.00042107	0.999398	0.152108	0.424433	0.158313	0.357098	0.0754506	0.9636	0.00620486	0.980627	-0.0766574	0.908398	-0.0828622	0.751299
FBgn0025111	CG1683	X	1335	74	50	74	69	98	66	105	95	55	91	-0.200882	0.724761	-0.0650752	0.908755	0.0156638	0.978129	-0.379144	0.439013	0.135807	0.847037	0.216546	0.675742	-0.178262	0.973087	0.0807391	0.912215	-0.314069	0.786705	-0.394808	0.505806
FBgn0010113	CG15532	3R	14807	492	366	614	1405	899	756	610	1097	1008	990	-0.653321	0.0673469	-0.843752	0.00998149	-0.780631	0.0199575	-0.643168	0.0754822	-0.190431	0.738077	-0.127309	0.797881	0.0101531	0.997676	0.0631219	0.921987	0.200584	0.888988	0.137462	0.834834
FBgn0028897	CG4935	2L	1083	55	69	70	127	77	60	69	96	110	102	-0.0199113	0.980501	-0.476266	0.23028	-0.328236	0.410865	-0.181386	0.750717	-0.456354	0.310927	-0.308325	0.499497	-0.161475	0.973087	0.148029	0.822067	0.294879	0.795356	0.14685	0.834385
FBgn0053052	CG33052	3L	1391	152	161	158	269	142	127	152	157	190	173	0.284075	0.455308	-0.0528378	0.904947	-0.184276	0.587648	0.162481	0.722338	-0.336913	0.381857	-0.468352	0.162653	-0.121595	0.977391	-0.131439	0.80409	0.215318	0.834852	0.346757	0.437549
FBgn0033235	CG8728	2R	1935	1292	1609	1047	1186	1399	1224	1151	1107	1046	1015	0.248938	0.146716	0.620017	9.83116e-06	0.580755	6.5794e-05	0.511506	0.000500015	0.371079	0.0210952	0.331817	0.0493143	0.262569	0.348395	-0.039262	0.894305	-0.108511	0.854707	-0.0692486	0.821587
FBgn0030484	CG1681	X	1220	510	403	823	697	627	550	380	582	669	473	-0.218486	0.563859	-0.140996	0.702716	-0.452262	0.110045	0.088033	0.85057	0.0774894	0.884787	-0.233777	0.503285	0.306519	0.744687	-0.311266	0.421218	0.229029	0.792702	0.540295	0.13126
FBgn0052554	CG32554	X	817	40	21	62	42	30	39	51	43	62	30	-0.0377782	0.965594	-0.243776	0.653053	-0.322827	0.493962	-0.260236	0.677123	-0.205998	0.773888	-0.285049	0.607902	-0.222458	0.9636	-0.0790507	0.921269	-0.0164599	0.994013	0.0625909	0.947328
FBgn0028421	CG11759	X	3949	382	447	438	793	444	422	438	433	391	359	0.0420826	0.934265	0.262287	0.403581	-0.29757	0.299072	0.0870828	0.846356	0.220204	0.576226	-0.339652	0.282143	0.0450003	0.994458	-0.559856	0.0749555	-0.175204	0.87022	0.384653	0.312166
FBgn0053548	CG33548	X	2094	44	56	34	37	47	50	50	25	25	17	0.100863	0.888016	0.870727	0.0312262	0.469594	0.282546	0.383506	0.475851	0.769864	0.0836666	0.368731	0.469233	0.282642	0.93964	-0.401133	0.506546	-0.487221	0.579523	-0.0860881	0.924465
FBgn0265434	CG15792	2R	6796	9494	7971	9371	8615	10991	10187	10170	9654	10872	9941	-0.157192	0.430602	-0.0940471	0.642615	0.174522	0.30287	-0.00933079	0.981657	0.0631445	0.825178	0.331713	0.0498405	0.147861	0.836186	0.268569	0.173482	0.0847163	0.908398	-0.183853	0.444379
FBgn0040208	CG10229	3R	2662	1238	1570	765	1087	790	841	675	759	1396	973	0.815102	0.000204401	0.369586	0.135721	0.761551	0.000637079	1.04241	9.44706e-07	-0.445516	0.0832028	-0.0535513	0.880558	0.227306	0.826819	0.391965	0.190226	0.672822	0.00986551	0.280857	0.437549
FBgn0020618	CG7111	2L	1388	34024	38915	36646	35699	36015	35042	36091	37216	35467	34141	0.144184	0.321375	0.213341	0.0845445	0.228131	0.0613935	0.159079	0.27218	0.0691575	0.732103	0.0839476	0.599264	0.0148957	0.994497	0.0147901	0.951732	-0.0542618	0.940209	-0.069052	0.755839
FBgn0015247	CG8293	2R	2106	978	1165	1320	1329	1429	1285	1292	1300	1302	1209	-0.221967	0.161841	-0.0752847	0.690877	-0.0813341	0.627986	-0.102016	0.61966	0.146683	0.448114	0.140633	0.425375	0.119952	0.880507	-0.00604941	0.98105	-0.0267309	0.98395	-0.0206814	0.94871
FBgn0259938	CG17100	3R	5092	4626	4099	4745	4354	3486	3525	5195	3813	5611	5233	0.401483	0.0525725	-0.150048	0.542286	0.152587	0.500467	0.117834	0.69727	-0.551531	0.00489458	-0.248896	0.296991	-0.283649	0.520918	0.302635	0.240131	0.267882	0.485605	-0.0347534	0.934403
FBgn0039335	CG5127	3R	2091	175	126	206	272	232	247	183	181	185	139	-0.484095	0.124711	0.0471568	0.913823	-0.375214	0.221319	-0.0853771	0.862843	0.531252	0.0940483	0.108881	0.795947	0.398718	0.546489	-0.422371	0.263101	-0.132534	0.936476	0.289837	0.5313
FBgn0263993	CG43736	X	7668	1782	1749	1866	2336	2238	1799	1925	2052	2282	2259	-0.0726308	0.750655	-0.204637	0.205976	-0.0206719	0.920657	9.06844e-05	0.999634	-0.132006	0.535772	0.0519589	0.812191	0.0727215	0.969486	0.183965	0.365705	0.204728	0.463762	0.0207625	0.951616
FBgn0034935	CG13565	2R	1071	127	209	196	129	182	185	254	256	225	169	-0.0184753	0.979744	-0.0631154	0.89812	0.208163	0.585797	-0.359081	0.38762	-0.0446401	0.951883	0.226638	0.603875	-0.340606	0.785989	0.271278	0.595018	-0.295966	0.749543	-0.567244	0.197855
FBgn0034087	CG8443	2R	5896	4102	5110	4837	4831	4723	3950	4525	4115	4689	4557	0.19446	0.274223	0.139159	0.437841	0.146223	0.376828	0.252049	0.132827	-0.0553013	0.845333	-0.0482366	0.829463	0.0575885	0.982218	0.00706471	0.979021	0.11289	0.829453	0.105825	0.690303
FBgn0031428	CG9886	2L	3762	1503	1691	1684	1494	1538	1391	1649	1666	1510	1561	0.228658	0.210468	0.198089	0.2684	0.218082	0.195563	0.111925	0.629501	-0.030569	0.927355	-0.0105759	0.962758	-0.116733	0.927381	0.0199931	0.95069	-0.0861641	0.909218	-0.106157	0.710438
FBgn0025624	CG4025	X	1240	800	889	897	921	804	809	719	797	855	695	0.168421	0.43167	0.267084	0.133583	0.112185	0.564085	0.312808	0.0840366	0.0986634	0.726789	-0.0562352	0.821107	0.144388	0.880507	-0.154899	0.541838	0.0457242	0.979585	0.200623	0.435937
FBgn0032217	CG4972	2L	2080	5849	6613	6262	6445	7279	6231	6156	6549	5846	6013	-0.00206037	0.99347	0.215828	0.085473	0.190638	0.130664	0.139127	0.365572	0.217888	0.108301	0.192699	0.16862	0.141187	0.717251	-0.0251893	0.915336	-0.0767012	0.879221	-0.0515119	0.830733
FBgn0033919	CG8547	2R	2676	776	960	760	573	957	829	989	798	816	929	0.0655367	0.87581	0.125788	0.69517	0.540971	0.0241856	0.114751	0.762578	0.0602518	0.89926	0.475434	0.0711028	0.0492144	0.994458	0.415182	0.173424	-0.0110373	0.994012	-0.42622	0.190828
FBgn0010620	CG10939	2R	1717	2830	2966	2527	2562	1931	1787	2141	2153	1875	1695	0.739887	1.17164e-14	0.837056	9.05223e-19	0.404087	9.52552e-05	0.592924	1.41601e-09	0.097169	0.555677	-0.335799	0.00254358	-0.146963	0.614144	-0.432969	9.20872e-05	-0.244132	0.089904	0.188837	0.215483
FBgn0028664	CG11589	3L	848	874	992	1203	1158	1042	950	1099	1129	1246	1164	0.0174536	0.952734	-0.21111	0.175369	-0.114409	0.485927	-0.0832383	0.709397	-0.228564	0.171777	-0.131862	0.467689	-0.100692	0.93964	0.0967019	0.688844	0.127872	0.761793	0.0311703	0.922866
FBgn0260462	CG12163	3R	2299	11286	9237	14062	12720	20064	17343	13746	13814	11490	8810	-0.712567	1.48839e-05	0.16754	0.434837	-0.153064	0.449149	-0.239588	0.269856	0.880107	3.28491e-08	0.559503	0.00163065	0.47298	0.0286168	-0.320604	0.152092	-0.407127	0.0710767	-0.0865235	0.80424
FBgn0063498	CG17523	2R	890	30	53	109	102	188	141	212	186	211	209	-1.50494	1.10095e-07	-1.78204	8.13537e-11	-0.876727	0.00480956	-1.69828	1.20418e-09	-0.277104	0.518553	0.628213	0.0587136	-0.193344	0.952588	0.905317	0.00523473	0.0837605	0.977824	-0.821557	0.0196683
FBgn0038862	CG5798	3R	3204	919	967	1269	1322	1198	1058	997	1063	1141	946	-0.140184	0.439199	0.00850969	0.969686	-0.227359	0.118804	0.0423243	0.860778	0.148693	0.438206	-0.0871752	0.64743	0.182508	0.626174	-0.235869	0.187259	0.0338146	0.981913	0.269683	0.144187
FBgn0020306	CG9696	2R	10626	7113	5958	6750	8458	6696	5710	6648	6953	7152	7401	0.186169	0.347121	-0.00244327	0.992524	0.0128619	0.957321	0.111817	0.634565	-0.188612	0.368795	-0.173307	0.383037	-0.0743516	0.973087	0.0153052	0.96248	0.114261	0.846424	0.0989555	0.737484
FBgn0030251	CG2145	X	2045	1020	1931	1908	1614	1130	1166	2152	1519	1359	2165	0.38165	0.323531	-0.102845	0.819623	-0.0363153	0.936675	-0.126921	0.805774	-0.484495	0.197436	-0.417965	0.271883	-0.508571	0.404637	0.0665299	0.914465	-0.0240759	0.992729	-0.0906058	0.895202
FBgn0050499	CG30499	2R	1060	711	663	892	1028	717	634	853	817	948	948	0.134589	0.519354	-0.301829	0.0535798	-0.246071	0.123887	-0.10587	0.641419	-0.436417	0.00402814	-0.380659	0.0184274	-0.240459	0.432034	0.055758	0.844859	0.195959	0.5313	0.140201	0.576714
FBgn0036828	CG6841	3L	3382	464	508	564	667	664	582	658	632	630	531	-0.234089	0.231073	-0.0978867	0.659881	-0.109124	0.58016	-0.228254	0.261608	0.136202	0.585243	0.124965	0.571257	0.0058347	0.997676	-0.0112375	0.972333	-0.130368	0.818666	-0.11913	0.684751
FBgn0051523	CG31523	3R	3232	1081	1232	591	1145	628	575	724	681	1166	779	0.921425	0.000516293	0.359357	0.249706	0.572326	0.0427745	0.777212	0.00457878	-0.562068	0.0643324	-0.349099	0.301937	-0.144213	0.965314	0.212969	0.634822	0.417855	0.401214	0.204886	0.676188
FBgn0003165	CG9755	3R	10223	2975	3532	2745	3777	3469	2830	3319	2997	3177	3566	0.153816	0.551203	0.0897461	0.725713	0.21469	0.294155	0.200406	0.413142	-0.0640698	0.858624	0.0608743	0.829235	0.0465898	0.994458	0.124944	0.695669	0.11066	0.892249	-0.0142844	0.974046
FBgn0038013	CG10038	3R	1212	170	176	296	408	325	291	312	339	314	267	-0.656759	0.00341521	-0.541455	0.0170432	-0.726845	0.000965435	-0.677546	0.00241809	0.115305	0.768352	-0.070086	0.833856	-0.0207861	0.994497	-0.185391	0.599627	-0.136091	0.885737	0.0492999	0.921302
FBgn0003714	CG7925	X	1596	577	601	507	563	605	539	566	589	505	532	0.149984	0.48864	0.320529	0.0557896	0.349984	0.034455	0.191468	0.355986	0.170545	0.453291	0.199999	0.315236	0.0414837	0.994458	0.0294545	0.925659	-0.129061	0.81723	-0.158516	0.555762
FBgn0038524	CG7623	3R	1994	436	406	580	736	567	458	676	533	698	581	-0.153239	0.617154	-0.415257	0.0580058	-0.384507	0.0815313	-0.325886	0.193333	-0.262018	0.339519	-0.231268	0.380553	-0.172647	0.900568	0.0307504	0.942036	0.089371	0.94547	0.0586206	0.897208
FBgn0033569	CG12942	2R	2481	152	109	191	478	178	176	173	149	182	138	-0.241937	0.644202	-0.0976653	0.852748	-0.84496	0.0187097	-0.0947291	0.882623	0.144272	0.829649	-0.603022	0.143131	0.147208	0.978858	-0.747294	0.0838676	0.0029362	0.997477	0.750231	0.107604
FBgn0033357	CG8226	2R	539	2633	2594	1915	1890	2120	1991	1747	1933	1559	1676	0.445629	0.00119126	0.816533	7.694e-11	0.661207	4.83033e-07	0.657815	4.35592e-07	0.370904	0.0113202	0.215578	0.20079	0.212186	0.49265	-0.155326	0.457585	-0.158718	0.653178	-0.00339206	0.993551
FBgn0053054	CG33054	3L	706	370	510	414	447	329	303	394	454	474	533	0.539524	0.0197738	-0.0458424	0.892952	0.233604	0.347588	0.20425	0.50762	-0.585366	0.0111955	-0.30592	0.263026	-0.335274	0.496319	0.279446	0.372625	0.250092	0.646979	-0.0293543	0.957465
FBgn0262524	CG14121	3L	808	75	53	87	67	97	87	70	65	86	68	-0.318324	0.490165	-0.082951	0.873998	-0.0346366	0.94639	0.0753185	0.907838	0.235373	0.674595	0.283687	0.528362	0.393642	0.737264	0.0483145	0.944646	0.15827	0.940431	0.109955	0.879669
FBgn0025790	CG10327	2R	3222	939	854	1169	1187	1156	978	1155	1142	1184	1130	-0.129891	0.505459	-0.207956	0.193481	-0.163532	0.304249	-0.179407	0.32506	-0.0780647	0.755549	-0.0336413	0.879337	-0.0495155	0.989431	0.0444233	0.871482	0.0285492	0.983628	-0.0158742	0.961514
FBgn0010409	CG6510	2R	635	21538	26221	25151	24249	24932	22534	24513	24584	24663	24058	0.117324	0.502626	0.117484	0.460739	0.16703	0.237848	0.125676	0.475761	0.000160246	0.999729	0.0497062	0.798824	0.00835242	0.997463	0.049546	0.841377	0.00819218	0.992729	-0.0413538	0.879851
FBgn0039172	CG5677	3R	1694	1332	1501	1052	1181	1103	1080	1044	1167	938	1040	0.467013	0.00323927	0.639735	1.60104e-05	0.546441	0.000441429	0.507423	0.00121516	0.172723	0.443428	0.0794285	0.736017	0.0404105	0.994458	-0.0932942	0.747327	-0.132312	0.805477	-0.039018	0.915583
FBgn0032691	CG10414	2L	2427	115	88	142	202	104	133	128	80	131	85	-0.0899022	0.887844	0.0564023	0.916916	-0.406933	0.292188	0.103997	0.866375	0.146304	0.822838	-0.317031	0.4828	0.193899	0.9636	-0.463336	0.338352	0.0475949	0.988609	0.510931	0.323747
FBgn0265140	CG7649	3R	5841	1551	1522	1743	1627	1878	1678	1843	1852	2262	1634	-0.09172	0.733134	-0.174855	0.396802	0.084902	0.691022	-0.090205	0.745067	-0.0831355	0.78499	0.176622	0.41977	0.00151493	0.999312	0.259757	0.257363	0.0846505	0.931602	-0.175107	0.537665
FBgn0038912	CG6656	3R	1542	3245	3958	3069	3130	4029	3507	4156	3482	3240	3469	0.0457202	0.875489	0.239316	0.187544	0.42022	0.0104865	0.0799759	0.761704	0.193596	0.375945	0.3745	0.0362951	0.0342557	0.994458	0.180904	0.449698	-0.15934	0.730141	-0.340244	0.116393
FBgn0050491	CG30491	2R	1414	307	372	368	396	422	387	394	388	364	389	-0.132957	0.641779	-0.00106828	0.996398	0.0502997	0.847886	-0.0325131	0.93485	0.131889	0.680694	0.183257	0.463191	0.100444	0.965822	0.051368	0.891323	-0.0314448	0.987518	-0.0828129	0.832984
FBgn0028292	CG15797	X	2970	650	750	856	954	773	681	754	634	837	709	0.0558673	0.855336	0.00983005	0.970614	-0.139264	0.48542	0.172948	0.460554	-0.0460373	0.89574	-0.195132	0.361302	0.11708	0.950089	-0.149094	0.584286	0.163118	0.741096	0.312212	0.187571
FBgn0030151	CG1354	X	1684	1457	1645	1770	2149	1810	1724	1743	1908	1881	1737	-0.0751706	0.724358	-0.0682916	0.717724	-0.106962	0.50236	-0.0630362	0.778003	0.00687901	0.984218	-0.0317909	0.880558	0.0121344	0.994497	-0.0386699	0.884246	0.00525542	0.994013	0.0439253	0.878878
FBgn0040064	CG4600	2L	1391	9571	10990	10911	11408	9399	8904	10827	12833	11611	12462	0.269626	0.0848166	-0.0774148	0.690877	0.101437	0.549081	-0.0312394	0.907838	-0.347041	0.0213523	-0.168189	0.343628	-0.300865	0.155247	0.178851	0.377105	0.0461754	0.969142	-0.132676	0.580756
FBgn0286516	CG9821	3R	6145	16488	20540	21178	23639	20975	18304	20138	23572	24572	28446	0.0262002	0.936598	-0.357475	0.0346731	-0.0494092	0.823058	-0.0671392	0.807186	-0.383675	0.0300099	-0.0756094	0.759488	-0.0933394	0.9636	0.308066	0.142729	0.290336	0.266716	-0.01773	0.962693
FBgn0031851	CG11188	2L	1703	298	301	218	336	225	188	215	215	193	162	0.586318	0.0247902	0.81448	0.000716823	0.312093	0.255	0.58347	0.0263883	0.228162	0.549729	-0.274225	0.39023	-0.00284829	0.99854	-0.502387	0.111428	-0.23101	0.764487	0.271377	0.508926
FBgn0285925	CG6588	3R	4814	34	24	29	677	42	22	64	51	62	62	-0.000221559	0.999516	-0.276398	0.594318	-1.38441	0.000346535	-0.233137	0.710938	-0.276177	0.67318	-1.38419	0.000476704	-0.232915	0.958469	-1.10801	0.0137503	0.0432616	0.989061	1.15127	0.0135773
FBgn0039726	CG7883	3R	1005	1305	1259	1427	1309	1119	957	1168	1260	1323	1182	0.406043	0.00768886	0.181355	0.299739	0.123821	0.476592	0.24191	0.169658	-0.224688	0.224768	-0.282222	0.100097	-0.164133	0.78207	-0.0575344	0.841377	0.0605545	0.949951	0.118089	0.659692
FBgn0050349	CG30349	2R	2014	585	609	599	734	508	439	623	549	616	539	0.427791	0.0175065	0.192297	0.349974	0.0659788	0.765422	0.187906	0.413826	-0.235493	0.290747	-0.361812	0.0629033	-0.239884	0.594869	-0.126319	0.665767	-0.00439084	0.994698	0.121928	0.698595
FBgn0019968	CG8183	2R	8871	2893	2940	3307	3260	3598	3230	3377	3279	3665	3490	-0.111261	0.436927	-0.140017	0.263409	0.0511684	0.708865	-0.0191941	0.930127	-0.0287553	0.896908	0.16243	0.212626	0.0920671	0.891906	0.191185	0.174841	0.120822	0.658201	-0.0703625	0.728999
FBgn0003053	CG12212	X	7441	114	112	86	132	135	133	128	150	102	112	-0.114405	0.819827	0.192263	0.629295	0.240067	0.491929	-0.108049	0.83101	0.306669	0.469431	0.354472	0.338194	0.00635647	0.998493	0.0478035	0.936084	-0.300312	0.713188	-0.348116	0.460274
FBgn0035714	CG8549	3L	1037	537	642	517	500	554	531	482	472	452	403	0.219036	0.318486	0.58505	0.000570544	0.413405	0.0218789	0.451639	0.0132953	0.366015	0.0648273	0.194369	0.388288	0.232603	0.640075	-0.171645	0.5359	-0.133412	0.839601	0.0382336	0.925773
FBgn0262366	CG43064	3L	2001	256	167	92	68	334	299	112	86	75	61	-0.392741	0.314415	1.44587	1.00834e-06	1.31612	1.74598e-05	1.03898	0.000916631	1.83861	1.78941e-10	1.70886	5.77696e-09	1.43173	5.65249e-06	-0.12975	0.837718	-0.406885	0.571889	-0.277135	0.626109
FBgn0028582	CG8532	3L	5759	13076	13201	15516	15282	13560	11242	13697	14592	16612	14909	0.196608	0.109515	-0.10681	0.427893	-0.00591692	0.972989	0.0637494	0.716454	-0.303418	0.00707847	-0.202525	0.109613	-0.132859	0.709977	0.100893	0.558494	0.170559	0.384842	0.0696663	0.736662
FBgn0035334	CG8993	3L	616	2090	1940	1640	1621	1747	1624	1426	1717	1554	1615	0.357451	0.0294891	0.479114	0.00154568	0.509678	0.00092542	0.511437	0.000874315	0.121663	0.62166	0.152227	0.454541	0.153986	0.833876	0.0305635	0.921689	0.0323226	0.983562	0.00175907	0.998337
FBgn0067782	CG33488	3R	1327	82	108	88	98	109	118	77	164	74	106	-0.111457	0.863232	0.157858	0.761089	0.183658	0.68765	-0.126384	0.84177	0.269315	0.643524	0.295114	0.545703	-0.0149277	0.997676	0.0257996	0.97176	-0.284243	0.826914	-0.310042	0.627075
FBgn0015075	CG9054	3L	2470	642	666	873	912	764	680	982	845	914	866	-0.0275769	0.927738	-0.281609	0.0860882	-0.215791	0.20021	-0.300447	0.0771186	-0.254032	0.165494	-0.188214	0.325219	-0.27287	0.320799	0.0658182	0.82136	-0.0188378	0.988609	-0.084656	0.775281
FBgn0011642	CG32018	4	2180	1734	1694	2348	2353	2330	2069	2578	2703	2644	2801	-0.238622	0.0974268	-0.504223	2.99574e-05	-0.225558	0.100488	-0.440142	0.000470767	-0.265601	0.0632799	0.0130647	0.9455	-0.201519	0.457352	0.278665	0.0767879	0.0640812	0.930884	-0.214584	0.243191
FBgn0002930	CG1857	2R	1633	108	124	99	94	122	92	108	103	104	151	0.192818	0.687406	0.00420014	0.993234	0.398426	0.252362	0.251764	0.582324	-0.188618	0.72774	0.205608	0.641507	0.058946	0.994458	0.394226	0.378881	0.247564	0.821786	-0.146662	0.816279
FBgn0262743	CG2637	2L	6818	1197	1091	1789	3898	1928	1520	1837	1628	2069	1875	-0.40887	0.206825	-0.547609	0.0566887	-0.930484	0.000535624	-0.370033	0.283021	-0.13874	0.776584	-0.521614	0.0959028	0.0388369	0.994497	-0.382874	0.311843	0.177577	0.880196	0.560451	0.127931
FBgn0085313	CG34284	3R	520	20794	18581	22209	19855	25132	21745	21798	23599	20766	22857	-0.129424	0.564349	0.0021558	0.993234	0.121588	0.515504	-0.0310772	0.919902	0.13158	0.58848	0.251012	0.184944	0.0983468	0.957743	0.119432	0.653461	-0.033233	0.983465	-0.152665	0.568178
FBgn0036756	CG5582	3L	1589	8805	9549	15422	12689	13428	12681	14262	14268	14724	13059	-0.382459	0.0163801	-0.428508	0.00468783	-0.383102	0.0145401	-0.448936	0.00365017	-0.0460488	0.880848	-0.000643034	0.997165	-0.0664775	0.974129	0.0454058	0.880572	-0.0204287	0.988609	-0.0658344	0.834324
FBgn0032791	CG18094	2L	1357	72	105	146	159	144	99	156	150	193	187	-0.28404	0.466774	-0.814876	0.00383909	-0.475713	0.123281	-0.526951	0.106312	-0.530836	0.103176	-0.191674	0.631837	-0.242911	0.892478	0.339163	0.403462	0.287925	0.709395	-0.0512378	0.934258
FBgn0032476	CG5439	2L	1829	348	360	480	627	520	444	422	492	519	487	-0.310346	0.159919	-0.333498	0.105532	-0.390796	0.0498182	-0.185011	0.485725	-0.0231514	0.958021	-0.0804496	0.779135	0.125335	0.954128	-0.0572982	0.87665	0.148486	0.826221	0.205785	0.508429
FBgn0046706	CG40080	2R	1815	83	102	209	505	543	411	489	559	416	408	-1.77163	1.50335e-09	-1.57134	9.40823e-08	-1.32541	1.84879e-05	-1.84143	3.2296e-10	0.200287	0.713671	0.44622	0.250747	-0.0698015	0.994458	0.245933	0.640261	-0.270089	0.795356	-0.516022	0.259321
FBgn0042125	CG18787	2L	1386	235	246	317	354	272	253	285	258	304	253	-0.012679	0.978934	-0.0530744	0.865286	-0.23769	0.297975	-0.00415736	0.993502	-0.0403954	0.927743	-0.225011	0.385153	0.00852159	0.997676	-0.184615	0.563508	0.048917	0.981913	0.233532	0.475819
FBgn0039303	CG11857	3R	1801	3421	4400	2825	3166	2869	2668	3672	3142	3154	3182	0.583391	0.000183596	0.433403	0.00673679	0.583457	0.000206567	0.351523	0.0424021	-0.149988	0.533839	6.54983e-05	0.999743	-0.231868	0.547769	0.150053	0.554639	-0.08188	0.929586	-0.231933	0.342116
FBgn0265082	CG44193	3R	15976	6021	6171	6536	5864	6513	5639	5932	5995	6929	6325	0.116895	0.503789	0.0317772	0.87045	0.191021	0.167859	0.197557	0.198916	-0.0851183	0.693183	0.0741259	0.686454	0.0806616	0.956942	0.159244	0.385552	0.16578	0.542413	0.00653566	0.984065
FBgn0029959	CG12156	X	1406	1499	1552	2170	2027	2224	2033	2100	2120	2092	1948	-0.358333	0.00504969	-0.246265	0.0657529	-0.232546	0.0828951	-0.289723	0.0314646	0.112068	0.555491	0.125787	0.439486	0.0686102	0.9636	0.0137194	0.958688	-0.0434578	0.962351	-0.0571772	0.822056
FBgn0034262	CG14485	2R	2582	13137	9303	7451	8122	8750	7886	7558	9412	6933	7787	0.512933	0.0161163	0.709128	0.000296096	0.705843	0.000474503	0.540457	0.0107282	0.196195	0.518841	0.19291	0.472874	0.0275236	0.994497	-0.00328546	0.992355	-0.168672	0.811416	-0.165386	0.654693
FBgn0039857	CG11522	3R	967	27663	31989	29324	29037	32293	30114	31462	31961	28578	29183	0.0448433	0.824284	0.191095	0.138997	0.247647	0.043226	0.0793291	0.661643	0.146251	0.350012	0.202804	0.143021	0.0344858	0.994458	0.0565527	0.797587	-0.111765	0.744774	-0.168318	0.34437
FBgn0024733	CG17521	3L	1224	35003	37758	37290	37180	38485	36801	36881	37676	32897	31041	0.0607695	0.682832	0.333199	0.000353539	0.186267	0.0709536	0.133227	0.275923	0.27243	0.00660849	0.125497	0.300194	0.0724575	0.9321	-0.146932	0.269762	-0.199972	0.150789	-0.0530398	0.783139
FBgn0025686	CG11592	2L	1893	43	60	81	63	57	60	52	50	73	67	-0.0580721	0.933349	-0.223133	0.634126	-0.204396	0.631866	0.136293	0.818093	-0.16506	0.794399	-0.146324	0.782312	0.194365	0.9636	0.0187365	0.977538	0.359425	0.707087	0.340689	0.56176
FBgn0029909	CG12796	X	1218	46	25	80	65	110	103	102	123	35	34	-1.08385	0.00232695	0.137371	0.795981	-0.574397	0.136658	-1.10033	0.00195286	1.22122	0.000476633	0.509455	0.234259	-0.016479	0.997676	-0.711768	0.116022	-1.2377	0.00118349	-0.525934	0.31553
FBgn0267486	CG7180	2L	4012	36	44	49	41	50	53	40	81	52	56	-0.172323	0.787517	-0.191326	0.719267	0.0330838	0.955482	-0.288322	0.609523	-0.0190038	0.984218	0.205406	0.712889	-0.115999	0.994458	0.22441	0.744933	-0.0969956	0.981471	-0.321406	0.633559
FBgn0010520	CG4539	2L	758	212	156	271	225	194	173	237	209	243	160	0.10327	0.838299	0.0278623	0.952077	-0.178183	0.611002	-0.0882706	0.862794	-0.0754074	0.898879	-0.281453	0.453927	-0.19154	0.954128	-0.206045	0.679258	-0.116133	0.949951	0.0899123	0.88507
FBgn0053193	CG33193	3R	2235	277	286	319	471	309	313	297	302	320	311	-0.0309309	0.947217	-0.0117704	0.974041	-0.234931	0.359775	0.0745506	0.851469	0.0191605	0.970824	-0.204	0.490835	0.105482	0.973087	-0.223161	0.520717	0.086321	0.955915	0.309482	0.369918
FBgn0002789	CG4696	2R	879	193	242	222	205	190	232	179	305	218	255	0.120348	0.817955	0.0200606	0.968562	0.20389	0.581535	0.0139399	0.986189	-0.100287	0.869769	0.0835423	0.860185	-0.106408	0.990257	0.183829	0.740423	-0.00612068	0.995091	-0.18995	0.745004
FBgn0004698	CG8153	2R	4683	1149	1094	1214	2069	1346	1106	1039	1195	971	937	-0.00976262	0.985197	0.353326	0.158561	-0.286048	0.251867	0.163305	0.630996	0.363088	0.183495	-0.276286	0.32529	0.173068	0.921747	-0.639374	0.0121533	-0.190021	0.79965	0.449353	0.142272
FBgn0265991	CG37	2R	7418	3045	3620	3936	3511	5493	4782	3923	4317	4323	3379	-0.48974	0.00285658	-0.0511883	0.833229	0.055878	0.795799	-0.130665	0.587618	0.438551	0.0102138	0.545618	0.0010577	0.359074	0.134192	0.107066	0.711363	-0.0794771	0.935236	-0.186543	0.483592
FBgn0038769	CG10889	3R	2176	196	187	259	317	231	262	274	278	296	235	-0.232472	0.462616	-0.285177	0.303909	-0.326363	0.20573	-0.322529	0.272199	-0.0527052	0.915332	-0.0938914	0.790592	-0.0900566	0.984135	-0.0411863	0.928599	-0.0373514	0.987518	0.00383484	0.995869
FBgn0285913	CG12207	3R	2535	7784	7438	6660	6706	7695	7121	6491	6102	4668	4869	0.149127	0.331083	0.80616	1.18691e-13	0.402483	0.000830383	0.434833	0.000238837	0.657033	3.59612e-09	0.253356	0.0658115	0.285706	0.0889485	-0.403677	0.0022925	-0.371328	0.00737393	0.0323496	0.905501
FBgn0086608	CG34112	3R	1139	531	356	474	372	564	510	482	430	445	486	-0.139594	0.736271	0.0740004	0.849165	0.256088	0.393491	0.119311	0.782061	0.213594	0.599829	0.395682	0.210434	0.258905	0.832733	0.182088	0.691273	0.0453103	0.987021	-0.136778	0.792497
FBgn0015239	CG7199	3L	2345	1277	1266	1455	1632	1753	1548	1516	1609	1561	1589	-0.255398	0.058332	-0.154078	0.292391	-0.0517496	0.747141	-0.122771	0.474427	0.10132	0.598479	0.203649	0.166808	0.132627	0.786725	0.102328	0.613317	0.0313068	0.981913	-0.0710215	0.767679
FBgn0013675	CG34069	mitochondrion_genome	685	242714	148466	163955	159205	173423	150932	168415	175397	143633	159702	0.358952	0.171504	0.477708	0.0420959	0.462134	0.0508352	0.333336	0.227158	0.118757	0.769557	0.103182	0.761362	-0.025616	0.994497	-0.0155749	0.972333	-0.144373	0.882284	-0.128798	0.76907
FBgn0032378	CG14939	2L	2553	3240	3360	3153	3454	3157	2803	3246	3079	2907	3051	0.255749	0.0405445	0.290993	0.013736	0.219326	0.0764101	0.227058	0.0805747	0.0352441	0.880848	-0.0364225	0.839988	-0.0286908	0.994458	-0.0716666	0.733725	-0.0639348	0.917173	0.00773175	0.979032
FBgn0286723	CG4500	2L	2206	77	109	258	190	196	137	300	296	457	421	-0.60211	0.0497198	-1.79769	6.12849e-13	-0.888947	0.00154274	-1.28799	1.09063e-06	-1.19558	3.46193e-06	-0.286836	0.425139	-0.685878	0.0617581	0.908741	0.00208424	0.509699	0.219552	-0.399042	0.336162
FBgn0053493	CG33493	3L	592	24	21	18	22	51	44	26	43	21	36	-0.595183	0.207903	-0.113793	0.848198	0.221095	0.656741	-0.261638	0.673823	0.48139	0.369708	0.816278	0.0702557	0.333545	0.898124	0.334888	0.608773	-0.147844	0.958599	-0.482733	0.447698
FBgn0002638	CG10480	3L	2365	720	759	891	2536	989	915	900	1048	892	922	-0.202706	0.677881	-0.116311	0.804434	-0.782873	0.0168691	-0.181779	0.725377	0.0863951	0.89574	-0.580167	0.118445	0.0209278	0.997463	-0.666562	0.0945953	-0.0654673	0.983562	0.601095	0.174675
FBgn0036258	CG5642	3L	1834	3694	4477	5143	5338	4667	4205	4946	4859	5061	4570	-0.00684936	0.980669	-0.0838278	0.604603	-0.133756	0.331172	-0.0919981	0.612886	-0.0769784	0.715382	-0.126907	0.42167	-0.0851487	0.948596	-0.0499285	0.832607	-0.00817029	0.992729	0.0417582	0.871889
FBgn0030641	CG6299	X	2551	396	445	503	537	541	522	546	541	530	486	-0.217662	0.276833	-0.115525	0.591028	-0.0786164	0.703814	-0.191774	0.369369	0.102137	0.714184	0.139046	0.515706	0.0258882	0.994458	0.0369082	0.910385	-0.0762492	0.937448	-0.113157	0.703568
FBgn0052476	CG32476	3L	2091	2570	2914	3042	2681	3272	2832	3349	3136	3212	3141	-0.0391823	0.886204	-0.0598992	0.779454	0.151824	0.368219	-0.0700069	0.775978	-0.0207169	0.952266	0.191006	0.2994	-0.0308246	0.994458	0.211723	0.300828	-0.0101077	0.992729	-0.221831	0.316141
FBgn0024245	CG17559	2L	2639	66	52	138	189	83	82	125	103	224	106	-0.264473	0.609554	-0.982888	0.00454579	-0.923098	0.00940695	-0.568643	0.173574	-0.718415	0.0653251	-0.658625	0.101051	-0.304171	0.884037	0.0597898	0.930658	0.414244	0.612821	0.354455	0.542968
FBgn0029944	CG2079	X	3487	473	504	512	901	752	628	594	632	541	611	-0.343046	0.251864	-0.0806178	0.824075	-0.264585	0.343984	-0.140385	0.725377	0.262429	0.454422	0.0784618	0.835162	0.202661	0.904202	-0.183967	0.660848	-0.0597675	0.981913	0.124199	0.801026
FBgn0087041	CG42231	2L	1507	76	77	75	89	101	89	61	66	77	54	-0.164316	0.743646	0.30908	0.431409	0.103597	0.805403	0.355565	0.403888	0.473395	0.229041	0.267913	0.521082	0.519881	0.413035	-0.205483	0.71478	0.0464854	0.988609	0.251968	0.661041
FBgn0014906	CG3488	2L	2733	1444	2299	2009	2350	3215	3061	2546	2699	2300	3076	-0.580745	0.0176704	-0.348544	0.187538	0.00226536	0.995448	-0.29111	0.338547	0.232201	0.499207	0.58301	0.0227814	0.289635	0.70046	0.35081	0.276577	0.057434	0.981913	-0.293376	0.430774
FBgn0028988	CG9456	2R	1195	57	72	86	78	136	118	130	146	133	133	-0.728534	0.0162806	-0.75501	0.00970497	-0.100447	0.7967	-0.783867	0.00869621	-0.0264761	0.967741	0.628087	0.0520474	-0.0553326	0.994458	0.654563	0.0617189	-0.0288565	0.989061	-0.683419	0.0647189
FBgn0016070	CG5263	3L	4927	629	632	719	7562	698	584	631	910	750	812	0.0266262	0.976043	-0.0477618	0.938841	-1.01031	0.0109715	-0.0345211	0.970265	-0.074388	0.931246	-1.03694	0.0132545	-0.0611473	0.994497	-0.96255	0.0376639	0.0132407	0.994045	0.97579	0.0472925
FBgn0000565	CG7266	3L	1090	1001	634	994	651	962	916	1824	601	1362	720	-0.0441973	0.960044	-0.0952509	0.87899	0.109628	0.842787	-0.217811	0.742906	-0.0510536	0.957277	0.153825	0.805249	-0.173614	0.977146	0.204879	0.785551	-0.122561	0.97546	-0.327439	0.653669
FBgn0011455	CG9762	3L	888	4768	5161	4206	3985	4932	4272	4090	4404	3560	3499	0.218787	0.108924	0.628067	1.5637e-08	0.487449	3.29351e-05	0.386777	0.00137647	0.40928	0.000671745	0.268663	0.0493143	0.16799	0.599508	-0.140618	0.434489	-0.24129	0.179257	-0.100673	0.644147
FBgn0037770	CG5358	3R	3071	630	499	445	1170	520	480	322	567	419	421	0.224975	0.66257	0.445984	0.261504	-0.20794	0.618233	0.401146	0.372965	0.221009	0.707754	-0.432915	0.309886	0.176171	0.968046	-0.653924	0.134767	-0.0448379	0.988609	0.609086	0.206565
FBgn0284257	CG30118	2R	2584	2007	2022	2051	2335	3612	3175	2346	2475	1635	1949	-0.614487	2.49082e-05	0.303882	0.061621	0.100567	0.58865	-0.0843232	0.737045	0.918369	2.91399e-11	0.715054	7.72557e-07	0.530164	0.00153688	-0.203315	0.352152	-0.388205	0.044066	-0.18489	0.448667
FBgn0285879	CG32577	X	7272	35	41	35	29	40	42	25	42	38	37	-0.00187251	0.997817	0.113475	0.842264	0.307805	0.498383	0.234437	0.700962	0.115347	0.880848	0.309677	0.551627	0.236309	0.957743	0.19433	0.785551	0.120962	0.971802	-0.073368	0.93062
FBgn0053105	CG33105	3R	3535	424	539	326	387	651	549	478	503	378	356	-0.193119	0.434767	0.510402	0.00689513	0.620231	0.000971236	0.134118	0.637291	0.703521	0.000109366	0.81335	7.09095e-06	0.327237	0.342039	0.10983	0.754121	-0.376283	0.17621	-0.486113	0.04115
FBgn0026751	CG4208	X	2319	354	247	423	590	388	343	359	357	404	253	-0.141816	0.74809	0.0325181	0.940797	-0.44984	0.128687	-0.0668516	0.898508	0.174334	0.715104	-0.308024	0.378716	0.0749644	0.994458	-0.482358	0.183106	-0.0993697	0.961115	0.382988	0.361424
FBgn0003139	CG12217	X	1675	1088	1276	1169	1282	1204	1128	1212	1166	1102	1027	0.126918	0.493364	0.293481	0.0373226	0.167187	0.268347	0.156176	0.383306	0.166563	0.361256	0.0402685	0.848179	0.0292576	0.994458	-0.126294	0.555232	-0.137305	0.719664	-0.0110109	0.973917
FBgn0004583	CG4114	2L	6672	1183	1440	1125	772	726	663	1145	691	1427	920	0.874339	0.00263551	0.273851	0.448123	0.57913	0.0577397	0.581231	0.069534	-0.600488	0.0648344	-0.295209	0.433675	-0.293107	0.822401	0.305279	0.488937	0.307381	0.695408	0.00210111	0.998826
FBgn0030694	CG15602	X	1342	257	317	505	451	413	401	459	496	593	555	-0.36753	0.100985	-0.795008	1.87755e-05	-0.482414	0.0184344	-0.527558	0.0102791	-0.427478	0.0473366	-0.114883	0.685191	-0.160027	0.904341	0.312595	0.230651	0.26745	0.500248	-0.0451442	0.92067
FBgn0036005	CG3428	3L	1206	985	1166	1291	1243	1465	1375	1523	1269	1263	1160	-0.277707	0.143023	-0.0195682	0.940792	-0.0149026	0.953104	-0.198824	0.357878	0.258138	0.202339	0.262804	0.185043	0.078883	0.973087	0.00466565	0.988181	-0.179255	0.679622	-0.183921	0.497122
FBgn0032053	CG13098	2L	628	257	310	245	302	287	261	301	362	258	276	0.147766	0.660767	0.215273	0.436227	0.255575	0.308792	-0.0515132	0.902669	0.0675064	0.880684	0.107809	0.74652	-0.199279	0.878164	0.0403026	0.927553	-0.266786	0.6071	-0.307088	0.367244
FBgn0033544	CG7220	2R	2116	6038	6973	7092	6328	6875	6218	6661	6024	6723	6213	0.0997178	0.642627	0.154487	0.37646	0.168403	0.29853	0.198907	0.27102	0.0547696	0.845963	0.0686852	0.749805	0.099189	0.950089	0.0139156	0.963331	0.0444194	0.973344	0.0305038	0.927126
FBgn0037801	CG3999	3R	3197	50	75	110	113	378	333	254	374	220	249	-2.01766	6.71738e-15	-1.46227	4.41817e-08	-0.485512	0.128691	-1.80924	5.95031e-12	0.555389	0.0779624	1.53214	5.44042e-09	0.208413	0.92955	0.976756	0.00148393	-0.346975	0.577396	-1.32373	3.23122e-06
FBgn0035691	CG7386	3L	2247	77	60	109	118	157	126	122	99	120	82	-0.759911	0.0197952	-0.320575	0.404659	-0.404351	0.245632	-0.418058	0.292555	0.439336	0.259642	0.35556	0.358775	0.341853	0.773874	-0.0837761	0.890354	-0.0974837	0.971802	-0.0137076	0.986876
FBgn0029997	CG2258	X	5277	284	234	348	583	371	309	395	416	332	435	-0.235787	0.545053	-0.362019	0.259366	-0.525643	0.0723648	-0.408952	0.226389	-0.126231	0.802287	-0.289856	0.414654	-0.173164	0.957743	-0.163625	0.743476	-0.046933	0.987179	0.116692	0.834385
FBgn0004556	CG9680	3L	2209	139	83	193	218	134	104	144	137	128	93	0.0192263	0.978934	0.137596	0.761089	-0.542854	0.103603	-0.133498	0.798606	0.11837	0.847101	-0.56208	0.12263	-0.152724	0.973087	-0.68045	0.0774385	-0.271094	0.793439	0.409356	0.397023
FBgn0085227	CG34198	2R	532	1341	1545	1519	1326	1978	1907	1463	1575	1132	961	-0.305797	0.0920413	0.590107	0.00016545	0.229028	0.204086	0.0917677	0.729798	0.895904	2.02857e-09	0.534825	0.00131559	0.397565	0.0685821	-0.361079	0.0749555	-0.498339	0.00769825	-0.13726	0.638625
FBgn0020385	CG4067	3R	3273	1548	2346	1281	1301	2722	2372	1941	2202	1171	1201	-0.259983	0.291543	0.804324	1.84926e-05	0.758813	9.6822e-05	0.0724477	0.833966	1.06431	5.76801e-09	1.0188	4.91003e-08	0.33243	0.394266	-0.0455114	0.911265	-0.731877	0.000539754	-0.686365	0.00189876
FBgn0086695	CG2669	3R	2255	432	429	637	838	310	263	581	581	598	733	0.647785	0.00241443	-0.448193	0.0389063	-0.508175	0.0175827	-0.242665	0.380394	-1.09598	1.56899e-08	-1.15596	3.25473e-09	-0.89045	4.02649e-05	-0.0599827	0.883574	0.205528	0.728555	0.26551	0.413573
FBgn0035593	CG4603	3L	1451	874	942	875	953	759	654	804	645	867	724	0.453785	0.0113756	0.328944	0.0749934	0.205279	0.290686	0.471422	0.00831305	-0.124841	0.664014	-0.248506	0.244729	0.0176369	0.994497	-0.123666	0.680936	0.142478	0.813075	0.266143	0.302739
FBgn0262484	CG43074	3L	677	21	21	27	19	17	29	25	37	24	40	-0.0178481	0.984958	-0.254588	0.640014	0.0454329	0.940755	-0.210593	0.752337	-0.23674	0.738616	0.063281	0.92183	-0.192745	0.973087	0.300021	0.665211	0.0439943	0.989061	-0.256026	0.738729
FBgn0039273	CG9996	3R	1496	86	59	174	220	168	111	94	101	179	99	-0.627335	0.0960867	-0.591539	0.105532	-0.94205	0.00542192	-0.188088	0.734602	0.0357957	0.964141	-0.314714	0.469233	0.439247	0.649931	-0.35051	0.488249	0.403451	0.6071	0.753961	0.0851751
FBgn0020407	CG6814	3R	2497	239	232	364	435	317	294	345	319	353	312	-0.244821	0.325785	-0.321284	0.138997	-0.501148	0.0120725	-0.303296	0.203809	-0.0764636	0.838989	-0.256327	0.28481	-0.058475	0.994458	-0.179864	0.5542	0.0179886	0.990048	0.197852	0.539695
FBgn0010770	CG5786	3R	1477	180	142	151	249	112	109	139	128	155	113	0.542421	0.119513	0.353264	0.333959	-0.0636755	0.880623	0.368247	0.357804	-0.189157	0.72388	-0.606096	0.0835339	-0.174174	0.9636	-0.416939	0.329997	0.0149831	0.993583	0.431922	0.35412
FBgn0034894	CG4091	2R	1950	495	572	537	838	589	543	520	596	579	538	0.024202	0.959875	0.0785073	0.806526	-0.122455	0.650123	0.0970569	0.788468	0.0543053	0.904157	-0.146657	0.633191	0.0728548	0.993715	-0.200962	0.559502	0.0185496	0.990841	0.219512	0.550124
FBgn0027509	CG7261	2L	3910	858	1264	996	1096	1020	932	1057	992	974	908	0.215612	0.393518	0.301984	0.163827	0.227502	0.297114	0.203808	0.440768	0.0863723	0.811595	0.0118903	0.968027	-0.0118045	0.997463	-0.0744821	0.84409	-0.0981769	0.930748	-0.0236948	0.95956
FBgn0035519	CG1309	3L	1859	1544	1784	1911	1933	1960	1778	1939	2085	2047	1933	-0.054106	0.798684	-0.104583	0.51024	0.0140661	0.940564	-0.101573	0.579582	-0.0504771	0.833804	0.0681721	0.709014	-0.0474669	0.98603	0.118649	0.544445	0.00301022	0.994698	-0.115639	0.589531
FBgn0037618	CG11762	3R	1141	219	224	137	109	19	24	29	40	21	16	2.6909	8.3728e-19	2.8525	4.73484e-21	0.89831	0.00630469	2.28845	4.46132e-14	0.161605	0.810712	-1.79259	2.92781e-08	-0.402441	0.766939	-1.95419	2.97465e-09	-0.564046	0.378105	1.39014	8.64918e-05
FBgn0029158	CG5231	3L	1373	739	754	822	776	871	798	843	941	843	740	-0.0458022	0.868155	0.0668706	0.762093	0.119497	0.51442	-0.0823819	0.743979	0.112673	0.652038	0.165299	0.404613	-0.0365797	0.994458	0.052626	0.861451	-0.149253	0.736816	-0.201879	0.398103
FBgn0259166	CG42271	X	4403	831	944	1055	1191	1187	1095	1163	1062	1228	1185	-0.2429	0.127159	-0.283356	0.0537877	-0.110621	0.505395	-0.151656	0.422029	-0.0404557	0.885271	0.132279	0.466864	0.0912439	0.956271	0.172735	0.389626	0.1317	0.747603	-0.0410352	0.895202
FBgn0085339	CG34310	2L	4306	488	550	506	784	660	540	586	715	480	604	-0.0838525	0.847118	0.0735623	0.839472	-0.0720455	0.827167	-0.1396	0.724438	0.157415	0.709211	0.011807	0.973896	-0.0557474	0.994458	-0.145608	0.743565	-0.213162	0.787088	-0.0675544	0.900392
FBgn0037756	CG8507	3R	1384	711	869	964	1505	1072	933	989	1056	1107	920	-0.213739	0.449214	-0.19088	0.470804	-0.381219	0.0893136	-0.187995	0.531588	0.0228591	0.963674	-0.16748	0.557365	0.0257445	0.994497	-0.19034	0.570939	0.00288541	0.995726	0.193225	0.59409
FBgn0010607	CG8886	2L	1089	119	205	308	394	313	243	258	246	312	185	-0.549907	0.10857	-0.378054	0.293103	-0.739762	0.017908	-0.388322	0.322876	0.171852	0.747998	-0.189855	0.657025	0.161585	0.964492	-0.361708	0.411345	-0.0102676	0.994045	0.35144	0.470996
FBgn0011016	CG5474	3L	950	1786	2015	1550	1731	1743	1602	1769	1648	1491	1526	0.288519	0.038758	0.469772	0.00016524	0.42573	0.00101566	0.314632	0.0224468	0.181253	0.282296	0.137211	0.419304	0.0261138	0.994458	-0.0440419	0.865181	-0.155139	0.623622	-0.111097	0.633559
FBgn0031488	CG17265	2L	3261	62	40	73	48	53	71	58	42	60	48	-0.120261	0.86066	0.0525227	0.930103	-0.019047	0.975078	0.135753	0.838709	0.172784	0.803985	0.101214	0.863223	0.256014	0.952027	-0.0715696	0.924531	0.0832301	0.983465	0.1548	0.841425
FBgn0037873	CG6666	3R	906	5881	5617	4976	4689	5312	4890	4562	5143	4127	4333	0.277779	0.0674784	0.575305	9.09254e-06	0.458894	0.000840623	0.404412	0.00393222	0.297526	0.0538218	0.181115	0.295247	0.126633	0.872081	-0.116411	0.610125	-0.170893	0.589809	-0.0544819	0.847579
FBgn0032889	CG9331	2L	1827	18380	18509	23763	22134	21532	21493	24947	28294	24429	25822	-0.10834	0.599385	-0.287089	0.0533399	-0.0907764	0.596741	-0.346451	0.0197956	-0.17875	0.341493	0.0175632	0.93741	-0.238112	0.387277	0.196313	0.320128	-0.059362	0.949256	-0.255675	0.198766
FBgn0027588	CG14476	X	3264	11337	12887	12739	12612	12499	11223	12389	12294	13814	11962	0.140042	0.318503	0.0623383	0.686121	0.153093	0.214454	0.139774	0.3326	-0.0777037	0.67828	0.0130506	0.93981	-0.000267603	0.999719	0.0907543	0.6226	0.0774361	0.866582	-0.0133182	0.96055
FBgn0039301	CG11875	3R	1139	75	84	112	218	85	78	106	85	104	85	0.0588516	0.92971	-0.0724988	0.891886	-0.643318	0.0713016	-0.0728685	0.91111	-0.13135	0.841663	-0.702169	0.0649425	-0.13172	0.984038	-0.570819	0.199574	-0.000369661	0.999607	0.570449	0.234617
FBgn0003016	CG3479	2L	6846	1192	1388	1774	1729	2478	2051	2075	2324	2131	2249	-0.671223	2.56991e-06	-0.592953	3.29723e-05	-0.211651	0.207233	-0.577916	7.7443e-05	0.0782693	0.771385	0.459572	0.00332961	0.0933063	0.957743	0.381303	0.0320133	0.0150369	0.989186	-0.366266	0.0576004
FBgn0038666	CG5451	3R	1942	156	250	277	337	252	237	263	298	311	259	-0.141227	0.733448	-0.299228	0.335333	-0.329634	0.254832	-0.264358	0.460412	-0.158001	0.724996	-0.188407	0.597543	-0.123131	0.973087	-0.0304063	0.956544	0.0348698	0.988609	0.0652762	0.911932
FBgn0031059	CG14229	X	1018	154	166	167	228	152	161	154	152	183	129	0.122172	0.789323	0.169211	0.644896	-0.0648676	0.861711	0.204485	0.615687	0.047039	0.94	-0.187039	0.623623	0.0823129	0.994458	-0.234078	0.59429	0.0352739	0.988609	0.269352	0.555762
FBgn0033523	CG12895	2R	667	290	371	395	376	509	404	491	519	404	467	-0.323296	0.208918	-0.23279	0.37534	-0.00157755	0.996727	-0.408969	0.0930598	0.0905057	0.824129	0.321718	0.219655	-0.0856733	0.981204	0.231213	0.476701	-0.176179	0.811837	-0.407392	0.171567
FBgn0037435	CG18048	3R	1409	144	148	144	224	161	135	159	138	149	129	0.0830549	0.868155	0.193871	0.601713	-0.0873133	0.814662	0.125882	0.785007	0.110816	0.837802	-0.170368	0.667521	0.0428267	0.994497	-0.281184	0.511447	-0.0679891	0.981913	0.213195	0.671619
FBgn0026378	CG8432	2R	1923	731	1048	753	806	737	747	706	708	905	625	0.33739	0.201894	0.342909	0.169436	0.378094	0.113677	0.457483	0.0623904	0.00551808	0.993334	0.0407036	0.906665	0.120092	0.964152	0.0351855	0.937576	0.114574	0.929586	0.0793887	0.867282
FBgn0283659	CG4103	2L	1149	80	58	95	91	96	76	114	97	82	81	-0.158297	0.759294	-0.0680241	0.892264	-0.164539	0.682015	-0.356698	0.401185	0.0902729	0.889388	-0.00624178	0.988459	-0.198401	0.957743	-0.0965147	0.877446	-0.288674	0.765987	-0.192159	0.750971
FBgn0263864	CG6829	2R	4883	627	527	744	835	750	645	704	643	793	685	-0.148526	0.55091	-0.190734	0.367696	-0.213015	0.278229	-0.0478846	0.881998	-0.0422075	0.906396	-0.0644886	0.809891	0.100641	0.96324	-0.0222811	0.951732	0.142849	0.813052	0.16513	0.577429
FBgn0267002	CG8566	2R	7606	559	615	865	889	892	730	932	884	969	858	-0.337619	0.0340179	-0.467839	0.00127015	-0.342903	0.0265227	-0.442996	0.00322554	-0.13022	0.561136	-0.00528433	0.980506	-0.105377	0.94386	0.124936	0.60161	0.0248428	0.987179	-0.100093	0.715506
FBgn0000008	CG6741	2R	5173	98	103	362	544	135	167	752	642	1023	1354	-0.393947	0.245579	-2.96695	3.19888e-36	-1.6477	7.79925e-11	-2.25465	1.00557e-20	-2.57301	5.47074e-28	-1.25376	1.19984e-06	-1.8607	7.1938e-14	1.31925	2.31356e-07	0.712307	0.0247181	-0.606942	0.0796837
FBgn0037848	CG4591	3R	1791	361	276	500	609	352	315	492	435	550	432	0.0464199	0.916402	-0.426094	0.0738926	-0.521661	0.0237699	-0.336791	0.218897	-0.472513	0.0580141	-0.56808	0.0190457	-0.383211	0.369291	-0.095567	0.822067	0.0893021	0.949951	0.184869	0.64034
FBgn0037297	CG1116	3R	1639	362	309	440	461	469	358	376	375	460	398	-0.169032	0.551246	-0.18574	0.457376	-0.185884	0.421225	0.00970372	0.985343	-0.0167077	0.970824	-0.0168515	0.952304	0.178736	0.878164	-0.000143867	0.999829	0.195444	0.7339	0.195588	0.561419
FBgn0026179	CG32434	3L	5314	8331	9064	8068	6609	5532	5079	7152	5300	8706	8930	0.774618	3.32969e-05	0.121714	0.642978	0.433997	0.0322307	0.611195	0.00170604	-0.652905	0.000717954	-0.340621	0.138826	-0.163423	0.899252	0.312284	0.233964	0.489481	0.0463044	0.177198	0.600253
FBgn0032752	CG10702	2L	4145	39	17	43	245	46	38	38	47	55	30	-0.18912	0.779263	-0.175329	0.76215	-1.04133	0.0118653	-0.172148	0.798606	0.0137909	0.991206	-0.852208	0.0632312	0.016972	0.997676	-0.865998	0.0856129	0.00318111	0.997859	0.86918	0.110229
FBgn0020235	CG7610	3R	1395	20379	21892	18165	18371	18390	17098	16712	18281	16222	16350	0.357907	0.00066994	0.516782	1.47339e-07	0.425677	3.91985e-05	0.435532	2.06261e-05	0.158875	0.235812	0.0677704	0.654659	0.0776252	0.93964	-0.0911046	0.601492	-0.0812499	0.835516	0.00985479	0.970791
FBgn0000536	CG3525	X	4627	1891	1929	2060	2166	2415	2388	2177	2484	1834	1982	-0.212933	0.208702	0.145793	0.405349	0.0764583	0.668395	-0.111864	0.596091	0.358726	0.0179298	0.289391	0.0733236	0.101069	0.945176	-0.0693344	0.796032	-0.257657	0.252717	-0.188322	0.394955
FBgn0028646	CG2139	3R	2945	10548	14344	13204	11535	12069	10652	13160	10996	13467	11729	0.229201	0.328949	0.125923	0.61149	0.212455	0.311054	0.19824	0.432104	-0.103277	0.755538	-0.0167452	0.950156	-0.0309603	0.994458	0.0865323	0.806542	0.0723171	0.953043	-0.0142152	0.975146
FBgn0033846	CG6061	2R	3475	246	325	419	796	442	326	465	390	411	327	-0.261912	0.513425	-0.18279	0.639739	-0.726607	0.0140859	-0.351627	0.354267	0.0791214	0.895524	-0.464696	0.178043	-0.0897154	0.994458	-0.543817	0.142318	-0.168837	0.902703	0.37498	0.404614
FBgn0053208	CG33208	3R	15585	1124	918	795	919	858	798	711	629	1369	793	0.376531	0.187988	0.0760699	0.832435	0.434907	0.0929665	0.702566	0.00439799	-0.300461	0.356157	0.0583764	0.878932	0.326035	0.632523	0.358837	0.283982	0.626496	0.0386177	0.267659	0.507121
FBgn0002036	CG10561	2L	2052	507	645	743	732	620	556	713	639	748	631	0.0773541	0.804484	-0.10125	0.689551	-0.128601	0.560069	-0.0594408	0.853337	-0.178604	0.508952	-0.205955	0.377031	-0.136795	0.9321	-0.0273511	0.941659	0.0418088	0.983465	0.0691599	0.853607
FBgn0035252	CG7970	3L	1270	10776	12130	13498	12293	13174	12317	12255	13362	12832	12910	-0.0418562	0.861777	-0.0183759	0.930527	0.0470351	0.789288	0.00853571	0.981159	0.0234803	0.938075	0.0888914	0.638198	0.0503919	0.986691	0.0654111	0.793965	0.0269117	0.983679	-0.0384994	0.897142
FBgn0025781	CG6759	3R	2615	262	260	360	538	309	250	371	287	347	301	0.0168844	0.976043	-0.140668	0.680393	-0.493352	0.0578218	-0.146445	0.713638	-0.157552	0.713671	-0.510236	0.067808	-0.163329	0.954479	-0.352684	0.300348	-0.00577661	0.994698	0.346907	0.355701
FBgn0038597	CG8064	3R	2901	517	408	509	403	408	352	453	371	492	360	0.357831	0.242941	0.249523	0.424223	0.214882	0.469918	0.302976	0.360721	-0.108308	0.82201	-0.14295	0.69866	-0.0548554	0.994458	-0.0346417	0.947812	0.0534524	0.983465	0.0880941	0.87091
FBgn0002525	CG6944	2L	3504	628	691	964	1543	555	441	604	552	721	584	0.476828	0.0525091	0.155981	0.603644	-0.636249	0.00490919	0.329074	0.239094	-0.320847	0.268039	-1.11308	1.56848e-07	-0.147754	0.956942	-0.79223	0.000967002	0.173093	0.834852	0.965322	3.00831e-05
FBgn0035371	CG9977	3L	3020	1427	1651	2862	2744	1733	1571	2702	1953	3802	3234	0.00933017	0.983955	-0.979595	1.50085e-08	-0.606698	0.00128115	-0.403525	0.0510858	-0.988925	1.24393e-08	-0.616029	0.00153217	-0.412855	0.141766	0.372896	0.119143	0.576069	0.00722355	0.203173	0.520427
FBgn0026373	CG7885	2L	970	267	307	267	292	223	203	241	200	233	184	0.496635	0.0414003	0.563311	0.0146015	0.240936	0.345556	0.503	0.039575	0.0666763	0.886489	-0.255699	0.3788	0.00636548	0.997676	-0.322375	0.309221	-0.0603108	0.979585	0.262064	0.47808
FBgn0004652	CG14307	3R	8399	110	112	148	117	151	147	132	169	166	188	-0.266332	0.500795	-0.448633	0.160304	-0.0303984	0.945029	-0.22688	0.59411	-0.182302	0.710706	0.235933	0.541367	0.039452	0.994497	0.418235	0.287434	0.221754	0.829453	-0.196481	0.712881
FBgn0085442	CG34413	2R	4657	2977	2931	2841	3375	3569	3377	2929	3317	3098	3479	-0.116929	0.587279	-0.00606765	0.979936	0.14966	0.377845	0.0885184	0.709397	0.110861	0.64114	0.266588	0.123881	0.205447	0.596728	0.155727	0.491099	0.094586	0.882284	-0.0611412	0.838836
FBgn0040397	CG3655	X	4995	4416	5320	4772	5069	5559	4854	5707	5399	5158	6540	0.0151383	0.967458	-0.116037	0.621149	0.197267	0.318189	-0.0202344	0.958767	-0.131175	0.640595	0.182129	0.423006	-0.0353728	0.994458	0.313304	0.172536	0.0958027	0.917167	-0.217501	0.435068
FBgn0085405	CG34376	3R	2550	219	137	270	241	203	190	179	254	234	187	-0.0206318	0.976043	-0.0671028	0.88596	-0.247718	0.484477	-0.087373	0.872792	-0.046471	0.948351	-0.227086	0.582146	-0.0667412	0.994458	-0.180615	0.740411	-0.0202702	0.992729	0.160345	0.788985
FBgn0004167	CG12008	3L	13783	11875	15914	12154	10911	15353	13442	15935	15216	15829	17192	0.0572863	0.854735	-0.0985201	0.680393	0.46221	0.00895389	0.00249048	0.995846	-0.155806	0.555376	0.404924	0.0361408	-0.0547959	0.994458	0.56073	0.00325538	0.101011	0.902703	-0.45972	0.0322882
FBgn0283741	CG14801	X	3806	985	1288	1149	1161	1263	1032	906	1290	1036	1309	0.0914053	0.818308	0.0885088	0.795167	0.179598	0.51574	0.199545	0.551325	-0.00289653	0.998132	0.0881927	0.805271	0.108139	0.973087	0.0910892	0.840269	0.111036	0.936252	0.0199465	0.97278
FBgn0019932	CG5029	2L	1224	265	289	432	452	358	342	363	393	412	342	-0.212689	0.383994	-0.273431	0.199083	-0.424788	0.0279642	-0.261647	0.2658	-0.0607426	0.870266	-0.212099	0.364116	-0.0489589	0.994458	-0.151356	0.617004	0.0117837	0.992729	0.16314	0.611327
FBgn0034572	CG9346	2R	2998	699	702	1077	1120	1037	972	951	989	1019	885	-0.395612	0.0036187	-0.279839	0.0483028	-0.412285	0.00214142	-0.289598	0.0487105	0.115773	0.571423	-0.0166732	0.937121	0.106013	0.913136	-0.132446	0.519519	-0.00975956	0.992729	0.122687	0.591813
FBgn0264075	CG11987	3R	3108	640	561	756	986	729	594	627	731	722	700	-0.0195622	0.962605	-0.0850321	0.753609	-0.287409	0.161712	-0.00369361	0.993973	-0.0654699	0.862351	-0.267847	0.248395	0.0158686	0.994497	-0.202377	0.474888	0.0813385	0.946213	0.283716	0.314799
FBgn0038499	CG31256	3R	2975	539	705	712	696	703	622	684	623	707	616	0.0195091	0.961296	0.0591728	0.828322	0.0392745	0.878186	0.0912898	0.763248	0.0396638	0.918617	0.0197655	0.943408	0.0717808	0.984038	-0.0198983	0.958688	0.032117	0.987021	0.0520153	0.898551
FBgn0262955	CG3180	3R	4060	1512	1688	2193	2603	2065	1723	2060	2098	2333	2097	-0.124769	0.463161	-0.308928	0.0154663	-0.348187	0.00607106	-0.202593	0.178116	-0.184159	0.242726	-0.223418	0.128218	-0.0778242	0.957743	-0.0392591	0.872122	0.106335	0.798687	0.145594	0.470631
FBgn0030791	CG9132	X	2545	1432	1580	1787	1743	1677	1519	1761	1527	1713	1413	0.0261553	0.929876	0.0973471	0.63428	-0.00685092	0.977217	0.0413843	0.881885	0.0711918	0.797436	-0.0330063	0.889589	0.015229	0.994497	-0.104198	0.694978	-0.0559628	0.959642	0.0482353	0.882951
FBgn0026439	CG3747	2L	3012	2104	2246	960	1070	1497	1532	1440	1120	468	1230	0.510574	0.18287	1.18708	0.000132705	1.06204	0.00104619	0.752989	0.0308149	0.676507	0.0648906	0.551465	0.155519	0.242414	0.933165	-0.125042	0.844201	-0.434092	0.5313	-0.30905	0.578704
FBgn0036875	CG9449	3L	2589	777	1393	905	961	1152	1322	1435	1576	864	825	-0.0812602	0.857549	0.452169	0.0942636	0.389197	0.151899	-0.275934	0.411406	0.533429	0.0559611	0.470457	0.104254	-0.194674	0.917783	-0.0629722	0.899529	-0.728103	0.0124407	-0.665131	0.0309439
FBgn0026634	CG6177	3R	3015	958	1093	1188	1315	1119	1022	1237	1118	1271	1278	0.0485512	0.849352	-0.158768	0.353812	-0.0605733	0.741424	-0.0291156	0.916876	-0.207319	0.247014	-0.109124	0.577079	-0.0776668	0.9636	0.0981946	0.692228	0.129652	0.765631	0.0314577	0.92413
FBgn0261383	CG3125	X	6077	1065	922	1126	1491	1258	1015	1195	1122	1288	1115	-0.0707003	0.817578	-0.111937	0.642488	-0.156414	0.45437	-0.0465644	0.887816	-0.0412363	0.91297	-0.0857137	0.747763	0.0241359	0.994497	-0.0444775	0.900178	0.0653721	0.9605	0.10985	0.748165
FBgn0036298	CG10627	3L	2202	4868	5227	5964	6591	7348	6748	5441	7949	7390	6997	-0.350293	0.0760142	-0.341106	0.0732829	-0.0846124	0.710126	-0.223325	0.3348	0.00918761	0.984218	0.265681	0.222694	0.126969	0.945176	0.256493	0.300811	0.117781	0.877742	-0.138712	0.669386
FBgn0020236	CG8322	2R	4146	6062	7654	5280	5329	7856	6611	9301	7324	6309	7974	0.0343771	0.930568	0.0784156	0.789567	0.552358	0.00654107	-0.103127	0.754408	0.0440386	0.91699	0.517981	0.0175359	-0.137504	0.951471	0.473942	0.0510154	-0.181543	0.771124	-0.655485	0.00407172
FBgn0037931	CG18476	3R	2946	255	271	384	409	397	377	285	342	323	275	-0.417459	0.0509842	-0.0287428	0.927145	-0.344314	0.103279	-0.0764968	0.821328	0.388716	0.0820921	0.0731443	0.807257	0.340962	0.352832	-0.315572	0.232043	-0.0477541	0.981913	0.267817	0.375601
FBgn0034528	CG11180	2R	2460	363	276	423	508	391	333	393	383	422	309	-0.0557768	0.899534	-0.0298424	0.93543	-0.284248	0.273197	-0.0965776	0.805078	0.0259344	0.962456	-0.228472	0.448217	-0.0408008	0.994458	-0.254406	0.461438	-0.0667352	0.978625	0.187671	0.649842
FBgn0035059	CG3894	2R	1542	580	734	744	835	656	606	745	760	781	813	0.161017	0.490853	-0.12494	0.573289	-0.0391775	0.867031	-0.0258329	0.94227	-0.285957	0.160253	-0.200194	0.350626	-0.18685	0.783456	0.0857628	0.784632	0.0991074	0.902703	0.0133446	0.974046
FBgn0030081	CG7246	X	2043	212	138	170	247	97	69	150	149	150	96	0.950336	0.00393663	0.542081	0.127205	-0.0134318	0.97879	0.325981	0.464515	-0.408254	0.353285	-0.963767	0.00477696	-0.624355	0.254637	-0.555513	0.196339	-0.2161	0.876759	0.339413	0.5313
FBgn0019644	CG8189	3L	918	14962	16087	12908	12242	12843	11555	11073	12069	10723	10969	0.450523	0.000119144	0.651869	3.32848e-09	0.513283	1.03255e-05	0.581244	2.91069e-07	0.201346	0.167662	0.0627602	0.726328	0.130721	0.786725	-0.138586	0.439375	-0.0706251	0.902703	0.0679609	0.774843
FBgn0028837	CG6932	3R	1203	569	628	632	700	531	546	621	522	594	568	0.247897	0.252195	0.184247	0.396683	0.0673396	0.769728	0.224085	0.328502	-0.0636502	0.856781	-0.180557	0.433894	-0.0238116	0.994497	-0.116907	0.709195	0.0398386	0.983465	0.156746	0.613423
FBgn0029580	CG14778	X	753	449	393	437	365	187	179	460	403	446	692	1.12644	2.31356e-05	-0.255992	0.455775	0.252686	0.429841	0.118762	0.795196	-1.38243	7.13e-08	-0.873757	0.00244665	-1.00768	0.000826445	0.508678	0.151673	0.374754	0.508276	-0.133924	0.809232
FBgn0034398	CG15098	2R	953	14418	13554	16424	15423	17806	16459	15624	16737	17471	14827	-0.17436	0.264343	-0.0501426	0.788944	0.0345	0.843474	-0.0370122	0.872995	0.124218	0.510964	0.20886	0.172565	0.137348	0.787978	0.0846426	0.70841	0.0131304	0.989061	-0.0715122	0.775284
FBgn0039655	CG14507	3R	1233	16	40	15	17	27	23	41	21	29	21	0.14324	0.841294	0.165073	0.779297	0.502168	0.268646	0.00556445	0.995992	0.0218326	0.983036	0.358928	0.505149	-0.137676	0.992226	0.337095	0.612761	-0.159508	0.951954	-0.496603	0.444164
FBgn0025640	CG13369	X	1175	2088	2019	2861	2368	2414	2400	2520	2464	2509	2248	-0.113158	0.646535	-0.0552272	0.82004	-0.123893	0.529016	-0.10307	0.693084	0.057931	0.858674	-0.0107351	0.964994	0.0100882	0.997463	-0.0686662	0.829192	-0.0478429	0.977824	0.0208233	0.958585
FBgn0039856	CG1774	3R	1860	2780	3711	2511	2742	4484	4066	3593	4268	2717	4199	-0.260784	0.396741	0.0410766	0.911663	0.477674	0.0546711	-0.0978133	0.805746	0.30186	0.333526	0.738458	0.00249646	0.16297	0.950089	0.436597	0.153516	-0.13889	0.902199	-0.575487	0.0568884
FBgn0087008	CG12238	X	7784	1617	1605	1863	2951	1829	1724	1634	1737	1975	1743	-0.0268331	0.946446	-0.0490511	0.869477	-0.322646	0.122898	0.0997974	0.755254	-0.022218	0.961328	-0.295812	0.208623	0.12663	0.956942	-0.273594	0.311757	0.148848	0.834852	0.422443	0.102875
FBgn0039527	CG5639	3R	5099	64	129	107	86	179	197	156	124	75	78	-0.674938	0.0723893	0.35814	0.396299	0.160729	0.714251	-0.288551	0.560748	1.03308	0.00287823	0.835667	0.0254467	0.386388	0.759722	-0.197411	0.755272	-0.646691	0.219808	-0.44928	0.399992
FBgn0044871	CG7700	3R	894	255	277	312	377	328	318	259	254	313	252	-0.157805	0.598378	0.0633896	0.836389	-0.136095	0.583681	0.206985	0.46934	0.221195	0.446865	0.0217108	0.943408	0.364791	0.329763	-0.199484	0.531555	0.143596	0.866582	0.34308	0.246275
FBgn0034963	CG13567	2R	1022	273	291	339	353	266	266	271	254	240	195	0.181093	0.531973	0.491273	0.021381	-0.0667421	0.80676	0.254619	0.344605	0.31018	0.23671	-0.247835	0.33736	0.0735264	0.988752	-0.558015	0.0199635	-0.236653	0.655669	0.321361	0.288709
FBgn0250903	CG34440	2L	3507	167	203	221	281	206	151	216	175	270	248	0.150657	0.703596	-0.298979	0.318857	-0.190044	0.52751	0.0790249	0.860096	-0.449635	0.128806	-0.3407	0.276023	-0.0716318	0.994458	0.108935	0.820264	0.378003	0.428407	0.269068	0.523428
FBgn0000449	CG12028	3L	1975	32	36	28	29	20	36	44	28	33	38	0.225589	0.71778	0.0519453	0.933648	0.287405	0.546632	0.052347	0.951405	-0.173643	0.815421	0.0618167	0.921907	-0.173242	0.974129	0.23546	0.744402	0.000401709	0.999607	-0.235058	0.758173
FBgn0266456	CG45081	3L	543	50	56	70	65	81	70	77	98	68	86	-0.30862	0.501018	-0.306137	0.462568	-0.096751	0.830928	-0.433692	0.307377	0.00248343	0.99889	0.211869	0.651451	-0.125072	0.98603	0.209386	0.723609	-0.127555	0.953441	-0.336941	0.543861
FBgn0053169	CG33169	3L	633	179	187	223	221	183	145	194	190	270	207	0.248232	0.435611	-0.20542	0.490087	-0.0504628	0.878186	0.0917497	0.820218	-0.453652	0.0963038	-0.298694	0.316149	-0.156482	0.956942	0.154958	0.70841	0.29717	0.568675	0.142212	0.754258
FBgn0030026	CG10964	X	1761	2579	3166	1681	1815	2232	2043	2179	2174	1790	2283	0.50922	0.00598349	0.60538	0.000558613	0.889854	2.38143e-07	0.539187	0.00330216	0.0961603	0.769557	0.380634	0.0659344	0.0299669	0.994458	0.284474	0.251178	-0.0661934	0.961115	-0.350667	0.164125
FBgn0034275	CG5002	2R	1998	23372	25037	23366	21356	28612	27106	21624	19386	15958	14079	-0.0890457	0.657608	0.818504	8.0327e-12	0.325249	0.0176496	0.397817	0.00305003	0.90755	2.33384e-14	0.414295	0.00270612	0.486863	0.000691345	-0.493254	0.000457993	-0.420686	0.00479802	0.0725679	0.783903
FBgn0033556	CG12343	2R	973	539	622	777	773	523	510	601	696	816	677	0.264516	0.20562	-0.198983	0.339686	-0.185597	0.347518	0.00994175	0.983066	-0.463499	0.0114268	-0.450113	0.0175184	-0.254574	0.54233	0.0133861	0.969267	0.208925	0.607025	0.195539	0.491306
FBgn0028518	CG18480	2L	4656	2250	3079	2554	2433	2928	2881	3062	3123	2719	2861	-0.016522	0.965594	0.075797	0.762354	0.298701	0.112221	-0.0450791	0.888836	0.092319	0.769671	0.315223	0.125035	-0.0285571	0.994458	0.222904	0.377105	-0.120876	0.868712	-0.34378	0.153075
FBgn0033761	CG8778	2R	1124	1557	1490	1535	1674	1765	1540	1585	1786	1414	1616	-0.00158788	0.995638	0.150643	0.433814	0.145861	0.41687	0.0254151	0.937057	0.152231	0.506707	0.147449	0.46794	0.027003	0.994458	-0.0047818	0.987594	-0.125228	0.81885	-0.120446	0.669005
FBgn0011661	CG10701	X	3064	21532	20901	19614	19974	17690	16157	19205	19193	19650	21674	0.429567	0.000390654	0.182749	0.190999	0.316802	0.0122364	0.308219	0.0175634	-0.246819	0.0790134	-0.112765	0.490319	-0.121348	0.838044	0.134053	0.472731	0.125471	0.719664	-0.00858265	0.978207
FBgn0031148	CG1753	X	1990	48	57	38	390	70	66	42	57	31	26	-0.116238	0.874367	0.387107	0.440751	-0.906069	0.0309866	0.106863	0.885657	0.503346	0.351729	-0.789831	0.0888332	0.223101	0.9636	-1.29318	0.003599	-0.280245	0.866582	1.01293	0.0474004
FBgn0030329	CG1837	X	1964	2029	2409	2155	2418	2374	2136	2280	2405	2163	2141	0.086634	0.648224	0.188846	0.187201	0.176845	0.206186	0.0890212	0.646199	0.102212	0.609635	0.0902109	0.609495	0.00238718	0.998493	-0.0120009	0.964368	-0.0998246	0.826914	-0.0878238	0.710438
FBgn0266136	CG42636	3L	6363	2297	1749	1985	2440	2136	1780	1936	2351	2232	2227	0.157219	0.5677	0.0133614	0.966568	0.0970165	0.689571	0.0864019	0.785612	-0.143857	0.641343	-0.0602021	0.839385	-0.0708167	0.987639	0.0836551	0.820761	0.0730405	0.956317	-0.0106146	0.982658
FBgn0029688	CG6450	X	9245	4658	5457	5282	4892	6045	5515	6231	5173	6193	5376	-0.0778706	0.759014	-0.0394506	0.869713	0.202924	0.245712	-0.00445518	0.991875	0.03842	0.905154	0.280794	0.12711	0.0734154	0.973087	0.242374	0.255323	0.0349954	0.983465	-0.207379	0.395916
FBgn0030316	CG11695	X	1800	138	113	194	235	227	194	171	173	199	162	-0.560623	0.0361992	-0.325302	0.269408	-0.483862	0.0690894	-0.249045	0.476129	0.235321	0.52233	0.076761	0.839733	0.311578	0.683063	-0.15856	0.717683	0.0762574	0.974687	0.234817	0.57688
FBgn0036813	CG6877	3L	1221	1461	1160	1560	1470	1554	1581	1387	1539	1490	1366	-0.138367	0.600078	0.0303888	0.914214	0.0147299	0.957968	0.0147212	0.973712	0.168756	0.532759	0.153097	0.526723	0.153088	0.895062	-0.0156589	0.966439	-0.0156675	0.990841	-8.66733e-06	0.999987
FBgn0001220	CG8542	2R	2922	10453	13964	8634	8091	9408	8846	9449	8076	7578	7750	0.503535	0.00397004	0.779702	1.18833e-06	0.727734	1.27233e-05	0.614756	0.000271815	0.276166	0.192396	0.224199	0.299505	0.111221	0.956942	-0.0519674	0.879258	-0.164946	0.746799	-0.112978	0.731069
FBgn0039274	CG11920	3R	1012	152	108	207	259	170	132	175	157	173	119	-0.0787976	0.885191	-0.00359394	0.993723	-0.518671	0.0952603	-0.150244	0.755254	0.0752036	0.900602	-0.439873	0.211582	-0.0714462	0.994458	-0.515077	0.178414	-0.14665	0.931602	0.368427	0.419919
FBgn0037743	CG8412	3R	2527	558	676	683	678	806	777	760	719	762	662	-0.238778	0.231073	-0.0518353	0.83381	0.0767574	0.718539	-0.0882961	0.746729	0.186943	0.416978	0.315535	0.098068	0.150482	0.872081	0.128593	0.643241	-0.0364608	0.983465	-0.165054	0.555762
FBgn0029121	CG4852	3L	1271	366	413	346	394	335	304	365	340	387	330	0.376147	0.066031	0.258049	0.226366	0.283153	0.160383	0.296401	0.183394	-0.118098	0.716404	-0.092994	0.738907	-0.0797459	0.978775	0.0251039	0.948372	0.038352	0.983562	0.0132481	0.977665
FBgn0030645	CG6308	X	696	93	99	123	121	142	101	143	114	141	99	-0.182738	0.694048	-0.136236	0.751748	-0.101856	0.798334	-0.209369	0.650591	0.0465024	0.94794	0.0808826	0.861863	-0.0266309	0.994497	0.0343802	0.957364	-0.0731333	0.981913	-0.107513	0.864914
FBgn0031493	CG3605	2L	2684	712	657	940	1216	917	864	911	891	946	863	-0.254847	0.183251	-0.237293	0.19885	-0.406571	0.0145401	-0.214911	0.300443	0.0175546	0.963674	-0.151724	0.472874	0.0399363	0.994458	-0.169278	0.491099	0.0223817	0.988609	0.19166	0.458931
FBgn0029856	CG11700	X	1362	73	88	81	117	143	150	109	187	124	128	-0.600907	0.101577	-0.391682	0.315517	-0.0511069	0.914864	-0.560845	0.14242	0.209226	0.708923	0.5498	0.155299	0.0400621	0.994497	0.340575	0.494714	-0.169164	0.928013	-0.509738	0.28873
FBgn0033474	CG1407	2R	2265	766	799	823	1011	568	504	825	712	1029	952	0.631283	5.87908e-05	-0.180193	0.349728	-0.000644364	0.997991	0.188071	0.377974	-0.811476	6.20325e-08	-0.631927	8.13129e-05	-0.443212	0.031058	0.179548	0.447823	0.368264	0.0820448	0.188715	0.466137
FBgn0030792	CG4789	X	942	825	721	815	796	785	739	730	745	691	728	0.128594	0.602971	0.262718	0.164502	0.157711	0.419729	0.229625	0.283021	0.134124	0.615806	0.0291179	0.912571	0.101031	0.958379	-0.105006	0.730435	-0.0330929	0.984123	0.0719133	0.834385
FBgn0033913	CG8468	2R	3961	16628	23073	25898	20870	26078	24537	29385	23720	26721	23815	-0.225528	0.397201	-0.184638	0.471103	-0.0212242	0.945987	-0.236247	0.383367	0.0408897	0.927098	0.204304	0.443268	-0.0107189	0.997676	0.163414	0.628622	-0.0516086	0.981913	-0.215023	0.5313
FBgn0031435	CG9883	2L	1493	144	128	170	492	142	143	191	207	180	208	0.032286	0.966333	-0.265512	0.568191	-0.771484	0.0376264	-0.275089	0.602656	-0.297798	0.589868	-0.80377	0.0436656	-0.307375	0.890033	-0.505972	0.30395	-0.0095771	0.994698	0.496395	0.361063
FBgn0030809	CG9086	X	7096	2169	2077	2356	2600	3088	2575	2417	2880	2640	2655	-0.28907	0.0576979	-0.161847	0.333959	0.00353365	0.987878	-0.142062	0.462106	0.127222	0.547052	0.292604	0.0646094	0.147008	0.795638	0.165381	0.419919	0.0197856	0.988609	-0.145596	0.53717
FBgn0015574	CG1108	3R	1836	352	400	1542	1562	2366	2012	2860	3248	2046	2404	-2.30266	3.64656e-54	-2.29539	3.17979e-54	-1.72473	1.06951e-29	-2.70983	1.72073e-75	0.00727439	0.98656	0.577936	0.000560127	-0.407171	0.0647215	0.570661	0.00141543	-0.414445	0.0457914	-0.985107	3.50549e-10
FBgn0037566	CG7494	3R	1220	805	1161	821	959	1048	916	975	1001	828	826	0.105668	0.728745	0.37262	0.0688401	0.344892	0.0929017	0.150304	0.597863	0.266952	0.280856	0.239224	0.321726	0.0446364	0.994458	-0.0277285	0.944584	-0.222316	0.640384	-0.194588	0.548743
FBgn0037874	CG4800	3R	1652	14837	14865	17142	17695	16916	15880	16792	16772	16571	16542	-0.0300366	0.861645	-0.00562388	0.970399	-0.00559637	0.970608	-0.00510631	0.984708	0.0244127	0.900999	0.0244403	0.869981	0.0249303	0.994458	2.75124e-05	0.999874	0.000517569	0.998141	0.000490057	0.998826
FBgn0039300	CG10423	3R	729	11790	11982	12918	12785	14380	13577	13483	14191	12645	12810	-0.119663	0.393127	0.0509752	0.73795	0.108417	0.378978	-0.0471641	0.791981	0.170639	0.194952	0.228081	0.0607155	0.0724992	0.952027	0.0574419	0.774047	-0.0981394	0.766304	-0.155581	0.342116
FBgn0039212	CG13626	3R	1442	438	395	401	479	271	261	451	288	462	309	0.660433	0.0208772	0.238907	0.484314	0.131279	0.703069	0.299798	0.410848	-0.421526	0.21043	-0.529154	0.0909679	-0.360635	0.641214	-0.107628	0.837718	0.0608911	0.983465	0.168519	0.745881
FBgn0266670	CG8843	2L	2885	1043	1149	1104	1167	1282	1166	1123	1153	980	961	-0.0456192	0.834908	0.318017	0.0129886	0.168717	0.226224	0.113129	0.526636	0.363636	0.00490227	0.214336	0.149452	0.158749	0.678313	-0.149301	0.421218	-0.204888	0.350963	-0.0555874	0.82975
FBgn0262731	CR33941	4	1078	594	543	660	739	837	744	734	819	550	639	-0.341528	0.0893754	0.0799589	0.759617	-0.0678391	0.773296	-0.26277	0.238424	0.421487	0.031056	0.273689	0.208519	0.0787579	0.973924	-0.147798	0.620772	-0.342729	0.213531	-0.194931	0.514923
FBgn0035975	CG32042	3L	1698	621	472	508	490	968	881	646	665	376	458	-0.593295	0.00789735	0.49557	0.0296309	0.328231	0.171678	-0.081151	0.830386	1.08886	7.43994e-08	0.921525	1.26154e-05	0.512144	0.0876731	-0.167339	0.6555	-0.576721	0.0337084	-0.409382	0.181293
FBgn0025335	CG4585	2R	1734	1143	1278	1248	1463	1185	1145	1243	1181	1298	1212	0.16102	0.351748	0.0966547	0.586878	0.0613414	0.722172	0.163159	0.356938	-0.0643656	0.794749	-0.0996788	0.59254	0.00213894	0.998493	-0.0353133	0.893852	0.0665045	0.935236	0.101818	0.677346
FBgn0033122	CG17002	2R	1722	143	165	197	251	191	163	176	154	195	175	-0.0776388	0.861058	-0.100794	0.777171	-0.281905	0.304927	0.0627337	0.89044	-0.0231557	0.967625	-0.204266	0.530019	0.140372	0.9636	-0.18111	0.66077	0.163528	0.876616	0.344638	0.35412
FBgn0039766	CG15536	3R	664	68	81	140	135	120	98	137	129	161	133	-0.367505	0.293992	-0.710118	0.0116528	-0.566242	0.0544023	-0.569781	0.06469	-0.342613	0.349436	-0.198738	0.601548	-0.202276	0.935976	0.143875	0.775023	0.140337	0.929586	-0.00353837	0.997121
FBgn0037026	CG3634	3L	2315	394	437	527	699	501	450	464	464	584	431	-0.0759846	0.829727	-0.122639	0.65923	-0.309463	0.161255	0.0101512	0.985343	-0.0466542	0.913782	-0.233478	0.362279	0.0861358	0.978775	-0.186824	0.55893	0.13279	0.880196	0.319614	0.283337
FBgn0036668	CG9715	3L	5454	1101	962	1545	2022	1474	1301	1397	1734	1730	1470	-0.294341	0.167971	-0.450772	0.0152215	-0.527616	0.00410613	-0.40483	0.0403173	-0.156431	0.577484	-0.233275	0.305145	-0.110489	0.958379	-0.0768434	0.826024	0.0459419	0.981913	0.122785	0.718125
FBgn0033915	CG8485	2R	3198	647	740	712	1077	723	685	677	594	733	629	0.0826466	0.818033	0.166537	0.537451	-0.12516	0.625494	0.273659	0.308196	0.0838905	0.836908	-0.207807	0.446021	0.191012	0.874349	-0.291698	0.317646	0.107122	0.929586	0.398819	0.169044
FBgn0039858	CG11525	3R	4450	39969	40620	48564	47830	47270	42811	50730	49792	54478	55756	-0.0461886	0.796671	-0.296405	0.00468586	-0.0348411	0.80473	-0.145378	0.273878	-0.250216	0.0287547	0.0113476	0.943408	-0.0991893	0.857031	0.261564	0.0375913	0.151027	0.469362	-0.110537	0.53539
FBgn0002590	CG8922	X	1380	20206	21654	23943	21708	25828	24197	24313	24410	23095	22196	-0.142013	0.36321	0.0367314	0.839335	0.0927302	0.52244	-0.0475397	0.817396	0.178744	0.243089	0.234743	0.0937703	0.0944728	0.918017	0.0559988	0.809135	-0.0842711	0.867941	-0.14027	0.47808
FBgn0015024	CG2028	X	2791	7952	7423	8897	9141	8963	7790	8963	8984	9155	8990	-0.00753825	0.975549	-0.0850285	0.540033	-0.00523709	0.97604	-0.0501978	0.778492	-0.0774902	0.662068	0.00230116	0.987261	-0.0426595	0.982681	0.0797914	0.665539	0.0348307	0.97007	-0.0449607	0.83637
FBgn0022213	CG13281	2L	3237	962	895	1017	2673	1140	990	1010	968	922	920	-0.0675543	0.908742	0.135207	0.75751	-0.618646	0.0540354	0.0668274	0.909012	0.202762	0.697188	-0.551092	0.122269	0.134382	0.973924	-0.753854	0.0377698	-0.0683801	0.983465	0.685474	0.0868846
FBgn0039994	CG17082	2R	2276	1825	1456	2258	2802	2573	2163	2196	2368	2099	2144	-0.390806	0.0331718	-0.207178	0.313289	-0.37429	0.037653	-0.287494	0.158323	0.183628	0.454946	0.0165157	0.9479	0.103312	0.958379	-0.167112	0.534998	-0.0803156	0.941555	0.0867964	0.801421
FBgn0034997	CG3376	2R	3522	1802	1627	2266	1908	2183	2211	1899	1927	2109	1300	-0.226589	0.44671	0.158278	0.591819	-0.0582496	0.848687	0.0132678	0.982258	0.384867	0.146731	0.168339	0.58334	0.239857	0.786725	-0.216527	0.535739	-0.14501	0.881487	0.0715174	0.882727
FBgn0035099	CG6845	3L	2294	356	344	601	444	301	268	421	389	633	479	0.371496	0.192821	-0.461887	0.0686901	-0.327432	0.214979	-0.0354198	0.944604	-0.833383	0.00040051	-0.698929	0.00557172	-0.406916	0.386159	0.134455	0.75662	0.426467	0.260642	0.292012	0.442727
FBgn0032945	CG8665	2L	3624	429	470	2068	1662	1080	1032	1174	1573	1368	1066	-1.02745	4.95896e-07	-1.17473	3.52524e-09	-1.68922	4.5952e-18	-1.32203	2.83905e-11	-0.147282	0.686976	-0.66177	0.00304449	-0.29458	0.613474	-0.514489	0.0466468	-0.147298	0.87051	0.36719	0.233129
FBgn0028474	CG4119	X	3857	791	860	883	1194	947	871	927	836	946	842	-0.025402	0.941426	0.036182	0.892922	-0.0962123	0.650342	0.0715835	0.804572	0.061584	0.856219	-0.0708103	0.787547	0.0969855	0.9636	-0.132394	0.64425	0.0354015	0.983562	0.167796	0.562836
FBgn0011576	CG3466	X	2467	5544	6266	6677	5550	8062	7666	7000	7269	6280	5509	-0.29126	0.0938867	0.149488	0.440462	0.160574	0.367143	-0.0990547	0.686483	0.440748	0.00594939	0.451835	0.00576587	0.192205	0.701439	0.0110863	0.971795	-0.248543	0.36382	-0.259629	0.248913
FBgn0037120	CG11247	3L	2803	856	798	1057	1185	1029	902	1001	1003	1077	996	-0.104715	0.595877	-0.167121	0.294595	-0.205635	0.160518	-0.10199	0.613645	-0.0624062	0.799789	-0.10092	0.584389	0.00272513	0.998493	-0.0385137	0.884246	0.0651313	0.935236	0.103645	0.669574
FBgn0026441	CG4913	3R	3988	338	314	395	753	428	412	346	399	384	351	-0.220269	0.571998	-0.0160998	0.970399	-0.503124	0.0806729	-0.0169505	0.981657	0.204169	0.638981	-0.282855	0.419123	0.203318	0.930341	-0.487024	0.168461	-0.000850681	0.999533	0.486174	0.201571
FBgn0038056	CG5961	3R	1658	664	688	948	938	900	878	918	1032	1047	834	-0.272038	0.146835	-0.306766	0.0777719	-0.246148	0.165181	-0.341975	0.0544298	-0.034728	0.918645	0.0258895	0.919512	-0.0699372	0.975599	0.0606175	0.846185	-0.0352092	0.983465	-0.0958267	0.75764
FBgn0031216	CG11376	2L	6476	1507	1367	1763	1979	1811	1391	1724	1621	2147	1875	-0.0340109	0.906607	-0.317626	0.0434999	-0.147527	0.394556	-0.045199	0.866922	-0.283615	0.102276	-0.113516	0.583903	-0.0111881	0.997041	0.170099	0.443116	0.272427	0.250583	0.102327	0.715627
FBgn0263755	CG43664	3R	2386	142	136	131	168	148	122	142	142	131	126	0.140654	0.733448	0.235042	0.470728	0.110179	0.740983	0.124561	0.771912	0.0943889	0.854806	-0.030475	0.939302	-0.0160925	0.997463	-0.124864	0.798386	-0.110481	0.947472	0.0143824	0.98253
FBgn0003559	CG17170	X	2909	881	842	1023	1020	1075	884	918	987	972	843	-0.065458	0.79366	0.0770807	0.710458	-0.0209031	0.922732	0.0261389	0.931299	0.142539	0.515597	0.0445549	0.845835	0.0915969	0.957743	-0.0979838	0.707755	-0.0509417	0.963675	0.0470421	0.88305
FBgn0037117	CG11248	3L	2998	537	582	667	874	632	578	671	721	806	661	-9.01283e-05	0.999516	-0.224132	0.277341	-0.22074	0.26178	-0.137098	0.600114	-0.224042	0.335912	-0.22065	0.315236	-0.137008	0.918017	0.00339178	0.991717	0.0870337	0.932667	0.083642	0.81099
FBgn0032721	CG10602	2L	2270	5825	7520	6707	6699	7191	6550	6316	6316	5586	4961	0.0661891	0.779146	0.474971	0.000501197	0.207128	0.181857	0.239557	0.149401	0.408782	0.00489555	0.140939	0.44536	0.173367	0.707086	-0.267843	0.142219	-0.235415	0.329578	0.0324282	0.920991
FBgn0034261	CG4966	2R	3522	3497	2924	3209	3388	3630	3184	3486	3410	3280	3338	0.0303765	0.914102	0.105672	0.576407	0.181984	0.259525	0.0679661	0.77711	0.0752957	0.771385	0.151607	0.418452	0.0375897	0.994458	0.0763118	0.776017	-0.037706	0.980216	-0.114018	0.662917
FBgn0037218	CG1107	3R	4410	2786	2813	2920	3130	3070	2729	2868	2615	2886	2588	0.0624731	0.724733	0.182589	0.140469	0.111329	0.386277	0.196956	0.129141	0.120116	0.453307	0.048856	0.774789	0.134483	0.718494	-0.0712601	0.72173	0.0143672	0.988609	0.0856273	0.672337
FBgn0052702	CG32702	X	11349	567	418	391	366	564	497	402	365	404	354	0.00983992	0.984958	0.491539	0.0337442	0.555473	0.0154257	0.491136	0.0417654	0.481699	0.0518106	0.545633	0.0258424	0.481296	0.148149	0.0639339	0.884724	-0.000402835	0.999607	-0.0643368	0.897142
FBgn0000326	CG9858	2R	1844	415	657	477	528	609	545	637	602	519	585	0.00243985	0.995638	0.0916167	0.788944	0.285302	0.276948	-0.0393079	0.93525	0.0891769	0.845333	0.282862	0.336677	-0.0417477	0.994458	0.193685	0.61352	-0.130925	0.909218	-0.32461	0.365737
FBgn0011573	CG12019	3L	1611	1345	1636	1585	1605	1646	1416	1525	1341	1678	1596	0.0719693	0.774164	0.0143168	0.953447	0.119481	0.506211	0.216969	0.24923	-0.0576525	0.845963	0.0475117	0.83921	0.145	0.85276	0.105164	0.691971	0.202653	0.526233	0.0974884	0.735053
FBgn0026576	CG5991	3R	2101	1352	1703	1533	1829	1927	1682	1972	2042	1736	2157	-0.120827	0.670329	-0.195069	0.391253	0.0824877	0.731592	-0.212688	0.39093	-0.0742423	0.837094	0.203315	0.396132	-0.0918608	0.973087	0.277557	0.279258	-0.0176185	0.990048	-0.295175	0.280509
FBgn0034877	CG17280	2R	593	12500	9867	8966	8471	9747	9467	8041	9228	7455	7441	0.318138	0.0941881	0.706402	9.02737e-06	0.557299	0.00096947	0.522816	0.00220009	0.388264	0.0367848	0.239161	0.255091	0.204677	0.718494	-0.149104	0.589824	-0.183587	0.685223	-0.0344833	0.929686
FBgn0031881	CG3476	2L	1245	411	386	442	356	383	329	344	309	398	336	0.256786	0.363462	0.252748	0.336522	0.200252	0.43259	0.422045	0.0889522	-0.00403805	0.99583	-0.0565346	0.869095	0.165259	0.9321	-0.0524966	0.90563	0.169297	0.834852	0.221794	0.550565
FBgn0033806	CG4616	2R	3486	74	61	130	296	90	122	118	132	144	83	-0.376431	0.443045	-0.401442	0.366669	-1.00877	0.00652419	-0.495213	0.288033	-0.0250107	0.9789	-0.632342	0.143437	-0.118782	0.994458	-0.607332	0.213592	-0.0937711	0.98149	0.513561	0.358086
FBgn0000611	CG8933	X	2930	4068	4367	4453	4940	4637	4119	4640	4573	4725	4528	0.0589695	0.682857	0.0175963	0.905577	0.0693242	0.539372	0.0424287	0.785612	-0.0413732	0.814612	0.0103547	0.942139	-0.0165408	0.994458	0.0517279	0.7664	0.0248324	0.979585	-0.0268955	0.897142
FBgn0038376	CG4225	3R	2986	4197	4184	4117	4407	3963	3532	3976	3984	4526	4205	0.272005	0.00332793	0.0927162	0.411195	0.198402	0.0384191	0.242389	0.0109128	-0.179289	0.0882978	-0.0736029	0.556576	-0.0296162	0.994458	0.105686	0.435197	0.149672	0.346576	0.0439867	0.81099
FBgn0259202	CG42306	2R	2399	515	551	442	451	497	485	380	410	385	320	0.218512	0.316333	0.713865	1.53089e-05	0.456282	0.0100688	0.573904	0.000939323	0.495353	0.00650741	0.23777	0.272052	0.355392	0.198367	-0.257582	0.294953	-0.139961	0.827293	0.117621	0.722006
FBgn0037090	CG7529	3L	1827	3275	3850	4044	3564	3773	3401	4001	3881	4603	4537	0.0986758	0.657144	-0.202671	0.230971	0.11941	0.493486	0.0226442	0.941461	-0.301347	0.0688623	0.0207343	0.928927	-0.0760316	0.968046	0.322081	0.0762587	0.225315	0.409861	-0.096766	0.727423
FBgn0033698	CG8858	2R	5896	1308	1252	1391	1708	1417	1189	1430	1444	1564	1374	0.0883471	0.680008	-0.0426734	0.837157	-0.0449744	0.809417	0.00463511	0.990312	-0.13102	0.530083	-0.133321	0.464915	-0.083712	0.958379	-0.00230098	0.992355	0.0473085	0.965138	0.0496095	0.866221
FBgn0033994	CG7544	2R	1592	26	26	34	170	33	25	22	35	24	23	-0.0162394	0.986212	0.130281	0.82806	-0.922348	0.0282302	0.019583	0.985343	0.146521	0.85522	-0.906108	0.046694	0.0358224	0.994497	-1.05263	0.0264697	-0.110698	0.979585	0.941931	0.0749642
FBgn0261843	CG42775	3R	4165	62	47	72	101	94	90	64	53	75	66	-0.504789	0.202052	-0.165671	0.725713	-0.338221	0.376828	0.0555519	0.937057	0.339118	0.479165	0.166568	0.73256	0.560341	0.388008	-0.17255	0.779167	0.221223	0.877742	0.393773	0.462464
FBgn0051288	CG31288	3R	1377	17285	18811	18408	11475	10827	11092	17037	12377	22691	17433	0.737605	0.0037589	0.00366704	0.993038	0.430309	0.111572	0.41406	0.167048	-0.733938	0.00448622	-0.307296	0.333541	-0.323544	0.667087	0.426642	0.204678	0.410393	0.347397	-0.0162488	0.979813
FBgn0023518	CG3848	X	8314	929	942	944	1287	967	883	954	946	1054	965	0.124193	0.602971	0.0414342	0.868491	-0.021744	0.926384	0.142518	0.541181	-0.0827586	0.777616	-0.145937	0.497345	0.0183249	0.994497	-0.0631781	0.841377	0.101084	0.888239	0.164262	0.548743
FBgn0051961	CG31961	2L	1477	285	374	378	462	386	341	346	347	352	282	-0.0277239	0.949931	0.193171	0.471797	-0.115474	0.66326	0.0886183	0.805475	0.220895	0.473268	-0.08775	0.787547	0.116342	0.9636	-0.308645	0.295475	-0.104553	0.935236	0.204092	0.570605
FBgn0260026	CG42494	3L	1337	655	586	452	359	850	702	555	512	429	584	-0.184862	0.602971	0.394403	0.143583	0.747573	0.00223354	0.351234	0.244781	0.579265	0.0277747	0.932434	0.000112536	0.536095	0.132881	0.35317	0.300041	-0.0431695	0.986345	-0.396339	0.267024
FBgn0031360	CG31937	2L	1184	11856	13521	18518	16874	15155	14185	17736	19726	21810	20853	-0.0955901	0.62832	-0.58222	2.70422e-06	-0.253258	0.07407	-0.3809	0.00497184	-0.48663	0.000173379	-0.157668	0.349017	-0.28531	0.154341	0.328962	0.0379705	0.20132	0.425452	-0.127642	0.573635
FBgn0036557	CG5904	3L	1277	627	904	700	682	910	886	724	799	643	587	-0.115332	0.714827	0.433937	0.0393714	0.342324	0.113592	0.163529	0.580575	0.549268	0.00882983	0.457656	0.0420916	0.27886	0.596728	-0.0916122	0.81316	-0.270408	0.526233	-0.178796	0.612203
FBgn0011760	CG6998	X	4416	6527	6789	7547	8570	7370	6730	7444	8841	8712	8628	0.0298107	0.897499	-0.224722	0.0870064	-0.0477696	0.763663	-0.116094	0.496991	-0.254533	0.0632799	-0.0775803	0.654364	-0.145905	0.722133	0.176953	0.296649	0.108628	0.77906	-0.0683242	0.775409
FBgn0028895	CG17328	2L	1496	75	58	88	170	110	102	91	119	124	92	-0.418762	0.34053	-0.405107	0.326601	-0.540985	0.147808	-0.362753	0.442244	0.0136548	0.988687	-0.122223	0.81728	0.0560094	0.994458	-0.135878	0.837718	0.0423546	0.988609	0.178233	0.79327
FBgn0042173	CG18853	2R	1157	50	79	96	96	200	168	131	147	96	90	-1.17818	3.56678e-05	-0.307361	0.408768	-0.285813	0.413974	-0.781003	0.0120017	0.870817	0.00349048	0.892364	0.0033304	0.397175	0.606148	0.0215475	0.971269	-0.473642	0.360482	-0.495189	0.243468
FBgn0265575	CG44402	X	2752	76	106	115	1607	79	90	77	156	80	70	0.0448267	0.955107	0.0880596	0.878309	-1.10963	0.00292393	-0.0431244	0.958758	0.0432328	0.960341	-1.15446	0.00282252	-0.0879512	0.994458	-1.19769	0.00338298	-0.131184	0.961115	1.06651	0.0169484
FBgn0262647	CG4738	2L	4747	405	450	547	923	480	415	562	528	537	481	0.0437302	0.925903	-0.0896918	0.795787	-0.496352	0.0435969	-0.163602	0.651836	-0.133422	0.749252	-0.540083	0.0391764	-0.207332	0.880507	-0.406661	0.190226	-0.0739097	0.971802	0.332751	0.352466
FBgn0032488	CG16812	2L	1721	318	363	400	575	363	362	442	412	505	444	0.0176744	0.969713	-0.301665	0.216167	-0.265201	0.266739	-0.145086	0.661643	-0.319339	0.229783	-0.282875	0.285756	-0.16276	0.927136	0.0364639	0.931253	0.156579	0.845659	0.120115	0.771865
FBgn0037619	CG8159	3R	1328	529	442	415	415	544	501	391	358	238	186	0.00837109	0.986087	1.25236	3.82311e-11	0.42176	0.0500947	0.510297	0.0180443	1.24399	5.8417e-11	0.413389	0.0758532	0.501925	0.0685821	-0.830604	0.000142907	-0.742068	0.00110624	0.0885364	0.834385
FBgn0010078	CG3661	2R	542	21569	17981	21796	21135	26118	24108	22216	24437	19522	20381	-0.221186	0.219902	0.134422	0.478352	0.102758	0.573815	-0.0620799	0.807186	0.355608	0.0293875	0.323944	0.0572249	0.159106	0.795638	-0.0316641	0.916874	-0.196502	0.543161	-0.164838	0.510385
FBgn0038294	CG6803	3R	2827	900	882	633	607	724	885	533	1057	561	655	0.21375	0.616664	0.593608	0.0523196	0.633216	0.0369669	0.288892	0.472229	0.379859	0.320858	0.419466	0.240583	0.0751428	0.994458	0.0396078	0.947889	-0.304716	0.704209	-0.344324	0.462161
FBgn0021979	CG3082	2R	1944	7259	8056	7515	7307	7361	6772	6687	7546	7485	8187	0.22102	0.171464	0.110919	0.532445	0.260646	0.0769186	0.267898	0.0840366	-0.110101	0.613998	0.0396262	0.853971	0.0468781	0.992379	0.149727	0.47346	0.156979	0.654558	0.00725191	0.983992
FBgn0029860	CG15891	X	829	347	286	517	480	430	421	429	489	545	465	-0.29078	0.250034	-0.480572	0.0238329	-0.400568	0.0687978	-0.336343	0.174571	-0.189792	0.53935	-0.109788	0.716485	-0.0455632	0.994458	0.0800042	0.840815	0.144229	0.862903	0.0642244	0.885793
FBgn0015222	CG2216	3R	1677	59678	45401	29216	24831	44481	41003	37915	40087	27603	29261	0.391181	0.054789	0.980176	1.07669e-08	1.11467	1.19035e-10	0.570868	0.00247173	0.588994	0.00178903	0.723488	9.59395e-05	0.179686	0.852387	0.134494	0.68004	-0.409308	0.111598	-0.543802	0.0151723
FBgn0036622	CG4753	3L	1575	1013	1521	1498	1441	1514	1475	1393	1588	1443	1349	-0.123111	0.691542	0.0076216	0.981594	0.00365103	0.991171	-0.0628989	0.859626	0.130733	0.706952	0.126762	0.657189	0.0602124	0.994458	-0.00397057	0.991716	-0.0705205	0.961146	-0.0665499	0.877216
FBgn0037199	CG11137	3L	957	906	763	940	1108	977	811	1081	1086	1048	1094	0.0184022	0.960044	-0.198408	0.326528	-0.062493	0.777763	-0.194356	0.387216	-0.21681	0.331805	-0.0808953	0.749404	-0.212758	0.683618	0.135915	0.625542	0.00405196	0.994698	-0.131863	0.66649
FBgn0040373	CG3038	X	1751	27	46	34	172	66	67	49	62	49	33	-0.386717	0.484464	-0.00479969	0.993723	-0.661649	0.129939	-0.214895	0.747509	0.381917	0.528637	-0.274932	0.630514	0.171823	0.978775	-0.656849	0.226827	-0.210095	0.929586	0.446754	0.50517
FBgn0026076	CG9038	X	2250	2037	2532	2118	2134	2040	1903	1855	2020	2190	2106	0.312565	0.0409139	0.230889	0.142662	0.314682	0.0341303	0.39373	0.00720621	-0.081676	0.745468	0.00211717	0.991507	0.0811653	0.9636	0.0837932	0.747352	0.162841	0.650393	0.0790482	0.778974
FBgn0035770	CG8588	3L	2551	7280	7544	5034	5216	10512	9957	6421	7868	5815	5213	-0.344522	0.0102648	0.564678	3.52879e-06	0.736127	1.34431e-09	0.218783	0.154688	0.9092	5.3217e-15	1.08065	1.05318e-20	0.563305	2.17614e-05	0.17145	0.360111	-0.345895	0.0310433	-0.517345	0.000170956
FBgn0261238	CG1070	3R	6029	689	690	752	1146	790	655	764	712	854	677	0.0458044	0.910173	0.00538356	0.987251	-0.210347	0.381322	0.0675095	0.855328	-0.0404209	0.931198	-0.256151	0.331556	0.021705	0.994497	-0.21573	0.502911	0.0621259	0.977357	0.277856	0.394591
FBgn0034599	CG9437	2R	1081	130	137	181	228	187	150	131	139	173	132	-0.194005	0.609741	-0.0313447	0.939282	-0.344144	0.226772	0.136509	0.750672	0.16266	0.715309	-0.150139	0.68253	0.330515	0.669111	-0.312799	0.397851	0.167854	0.881487	0.480653	0.179052
FBgn0038766	CG4854	3R	1220	57	45	73	108	75	61	85	63	67	55	-0.221842	0.675969	-0.0739819	0.892264	-0.452214	0.238961	-0.274805	0.591936	0.14786	0.821707	-0.230372	0.634674	-0.0529629	0.994497	-0.378232	0.46285	-0.200823	0.902703	0.177409	0.794377
FBgn0036107	CG7949	3L	629	279	274	322	300	271	264	274	323	324	336	0.147526	0.644449	-0.0969724	0.748285	0.0488431	0.867685	0.056925	0.883814	-0.244498	0.404805	-0.0986829	0.758902	-0.090601	0.978775	0.145816	0.694162	0.153897	0.849944	0.00808189	0.988581
FBgn0261403	CG10392	2R	3678	4424	4807	5065	5789	5600	4709	5653	5386	5008	5011	-0.0429889	0.825604	0.0313391	0.852951	-0.00737964	0.966912	-0.0863339	0.605693	0.0743281	0.699754	0.0356093	0.837379	-0.043345	0.98603	-0.0387188	0.860494	-0.117673	0.704752	-0.0789543	0.705314
FBgn0050342	CG30342	2R	1196	546	480	587	579	449	428	441	487	457	426	0.322257	0.114809	0.351376	0.0670439	0.0380046	0.878473	0.30125	0.156345	0.0291187	0.946016	-0.284253	0.189714	-0.0210073	0.994497	-0.313371	0.18857	-0.050126	0.979585	0.263245	0.333878
FBgn0030466	CG15744	X	6261	411	507	522	684	576	469	519	509	607	512	-0.067383	0.847118	-0.124549	0.63794	-0.155379	0.502796	0.00529322	0.991952	-0.0571655	0.88489	-0.0879956	0.766416	0.0726763	0.987066	-0.03083	0.937054	0.129842	0.876759	0.160672	0.646245
FBgn0004049	CG9764	3R	4464	801	831	1028	1358	980	875	907	988	1066	1023	-0.0679965	0.801753	-0.196223	0.294989	-0.305207	0.0691248	-0.0425744	0.883814	-0.128226	0.606904	-0.237211	0.216049	0.0254221	0.994497	-0.108985	0.693185	0.153649	0.737718	0.262633	0.249067
FBgn0028708	CG11993	3R	1352	268	311	344	471	413	398	359	362	366	338	-0.349644	0.139925	-0.120998	0.669626	-0.245051	0.291883	-0.136113	0.674096	0.228646	0.427111	0.104594	0.728146	0.213531	0.802323	-0.124052	0.73929	-0.015115	0.992729	0.108937	0.79088
FBgn0034856	CG9891	2R	1341	60	21	81	64	85	57	65	54	93	67	-0.419507	0.415808	-0.50979	0.262513	-0.378083	0.400187	-0.226495	0.719892	-0.0902828	0.912938	0.0414241	0.94349	0.193012	0.973087	0.131707	0.863811	0.283295	0.849944	0.151588	0.84993
FBgn0001257	CG15009	3L	2355	1425	2113	906	506	589	533	672	502	1223	2233	1.40614	6.2108e-06	0.134776	0.776849	1.22241	0.000139034	1.39906	7.50537e-06	-1.27136	5.64909e-05	-0.183728	0.702842	-0.00707636	0.998493	1.08763	0.0022925	1.26429	0.000217326	0.176652	0.788794
FBgn0039107	CG10300	3R	1484	331	441	193	148	380	443	265	243	139	152	0.0080817	0.98833	1.35371	4.89128e-08	1.21797	2.13316e-06	0.679862	0.0147446	1.34563	7.13e-08	1.20989	2.65033e-06	0.671781	0.0568205	-0.135743	0.79177	-0.673851	0.0522535	-0.538108	0.146912
FBgn0014859	CG1864	2L	7704	35	35	22	26	27	15	34	32	35	23	0.532341	0.272506	0.275268	0.597502	0.481568	0.275934	0.164676	0.802705	-0.257072	0.706313	-0.0507726	0.935248	-0.367665	0.862205	0.2063	0.779167	-0.110593	0.979585	-0.316892	0.656551
FBgn0034315	CG5721	2R	1601	1127	1278	1403	1455	1493	1383	1397	1331	1273	1217	-0.142626	0.390587	0.0982298	0.555997	-0.0250611	0.889605	-0.0118788	0.968028	0.240856	0.102276	0.117565	0.48315	0.130747	0.813405	-0.123291	0.537988	-0.110109	0.794138	0.0131823	0.964911
FBgn0086707	CG12750	2L	4231	972	917	1079	1646	1046	905	1085	1078	1049	992	0.0652424	0.85118	0.0390092	0.89812	-0.275858	0.194709	-0.0221293	0.95914	-0.0262332	0.953708	-0.3411	0.13434	-0.0873717	0.973087	-0.314867	0.224824	-0.0611385	0.971802	0.253729	0.400129
FBgn0026582	CG9418	2R	1347	217	229	211	278	147	146	174	144	294	200	0.626707	0.0265646	0.0098487	0.981631	0.0851457	0.809394	0.576307	0.0466578	-0.616859	0.033448	-0.541562	0.0743318	-0.0504008	0.994458	0.075297	0.884246	0.566458	0.12706	0.491161	0.187624
FBgn0001990	CG4148	2L	2033	384	436	553	611	662	521	567	580	545	517	-0.393083	0.0273962	-0.211439	0.288931	-0.267513	0.142935	-0.299663	0.123188	0.181644	0.44201	0.12557	0.58303	0.0934202	0.9636	-0.0560736	0.864906	-0.0882238	0.925537	-0.0321502	0.929833
FBgn0026433	CG9201	X	3484	185	200	336	784	341	256	357	287	343	250	-0.405827	0.32026	-0.367364	0.344948	-1.04228	0.00115362	-0.453533	0.26331	0.0384626	0.959126	-0.636449	0.084214	-0.0477058	0.994497	-0.674912	0.0939833	-0.0861684	0.979585	0.588743	0.192092
FBgn0001145	CG1743	X	1990	8071	12769	16366	13785	14505	14401	17501	17885	16765	17931	-0.338895	0.179806	-0.546303	0.0120293	-0.294966	0.215642	-0.552292	0.0138609	-0.207408	0.515688	0.0439291	0.897242	-0.213397	0.833876	0.251337	0.429223	-0.00598907	0.994698	-0.257326	0.457305
FBgn0029825	CG12728	X	2374	250	224	240	298	213	187	230	203	215	183	0.328798	0.237166	0.371635	0.145929	0.0426738	0.8958	0.275818	0.359745	0.0428374	0.934097	-0.286124	0.321193	-0.0529799	0.994458	-0.328961	0.302227	-0.0958173	0.949951	0.233144	0.546543
FBgn0014141	CG3937	3R	8392	7921	7831	8595	8707	10853	10351	8627	10425	11690	10593	-0.308512	0.0231897	-0.337693	0.0091896	0.0863289	0.581535	-0.0995146	0.602828	-0.0291808	0.915639	0.394841	0.00322281	0.208998	0.425934	0.424022	0.00254703	0.238178	0.236292	-0.185844	0.34397
FBgn0023516	CG14815	X	2158	1495	2139	2081	2086	2110	1883	2529	2527	2485	2681	-0.0243678	0.948463	-0.342996	0.080064	0.0208012	0.940201	-0.292815	0.182385	-0.318629	0.142253	0.045169	0.875383	-0.268448	0.532385	0.363798	0.117047	0.050181	0.979585	-0.313617	0.2324
FBgn0037241	CG14646	3R	1694	410	412	500	504	428	381	423	445	545	412	0.129427	0.645666	-0.0587339	0.832383	-0.061125	0.806262	0.087493	0.778477	-0.188161	0.490289	-0.190552	0.432871	-0.0419338	0.994458	-0.00239113	0.994021	0.146227	0.829178	0.148618	0.659692
FBgn0033880	CG6553	2R	1145	56	62	164	153	83	69	122	111	180	167	-0.203661	0.638256	-1.20329	4.71554e-06	-1.02664	0.000211267	-0.682181	0.0240814	-0.99963	0.000223362	-0.822976	0.00480674	-0.478519	0.378944	0.176654	0.710267	0.521111	0.206948	0.344457	0.425419
FBgn0028526	CG15293	2L	1337	99	21	27	36	277	100	81	170	139	222	-0.776385	0.0846884	-0.742902	0.088311	0.457816	0.317671	-0.43108	0.434177	0.0334832	0.971487	1.2342	0.00344228	0.345305	0.893995	1.20072	0.00836094	0.311822	0.834852	-0.888895	0.0993028
FBgn0036289	CG10657	3L	1524	127	220	119	139	125	132	139	157	134	132	0.447876	0.217515	0.442141	0.199249	0.541071	0.0950048	0.330903	0.417139	-0.0057347	0.99583	0.0931951	0.844819	-0.116973	0.98603	0.0989298	0.869288	-0.111238	0.961115	-0.210168	0.71205
FBgn0263773	CG43690	2L	1903	15977	11748	25301	24547	36548	31348	23212	32399	24463	22976	-1.09106	8.20793e-09	-0.574889	0.00491157	-0.576253	0.00557491	-0.769672	0.000114186	0.516174	0.0187208	0.514809	0.0221425	0.321391	0.469217	-0.00136446	0.99721	-0.194783	0.750309	-0.193418	0.582982
FBgn0010591	CG8946	2R	2077	2337	3168	2582	2659	2855	2801	2771	2651	2537	2241	0.0653797	0.816382	0.339777	0.0478547	0.279249	0.11143	0.181261	0.409785	0.274398	0.162791	0.21387	0.29509	0.115881	0.946139	-0.060528	0.849807	-0.158516	0.739047	-0.0979884	0.755839
FBgn0266599	CG4264	3R	2368	80451	118842	81325	72779	81708	69417	79676	74274	86540	104327	0.475127	0.0301203	0.189798	0.462568	0.545843	0.00944668	0.501097	0.0216187	-0.285329	0.28276	0.0707163	0.824766	0.0259696	0.994497	0.356045	0.19476	0.311298	0.42732	-0.0447467	0.926113
FBgn0035475	CG10866	3L	1874	224	246	272	397	322	292	313	322	299	286	-0.249687	0.393127	-0.150243	0.617357	-0.254346	0.314331	-0.241461	0.427198	0.0994443	0.810002	-0.00465865	0.98749	0.00822591	0.997676	-0.104103	0.804712	-0.0912184	0.949951	0.0128846	0.981696
FBgn0003093	CG1954	3R	5529	3815	3273	4592	4799	4519	3702	4721	4799	4815	4916	-0.0916679	0.669674	-0.295249	0.0455063	-0.173692	0.272137	-0.244576	0.136404	-0.203581	0.253937	-0.0820239	0.687587	-0.152908	0.786725	0.121557	0.595367	0.0506725	0.961115	-0.0708845	0.80239
FBgn0027779	CG17332	2L	2503	40927	49308	50911	47532	50544	43343	51727	49565	51001	51791	0.0546503	0.81747	-0.0384069	0.85264	0.0909305	0.58668	0.00187772	0.995992	-0.0930572	0.690827	0.0362801	0.865712	-0.0527726	0.98603	0.129337	0.553258	0.0402846	0.977824	-0.0890527	0.733045
FBgn0032884	CG9324	2L	1092	1497	1597	1170	1322	1231	1083	1141	1286	1127	1063	0.519525	2.41557e-05	0.633683	8.91362e-08	0.524431	2.38508e-05	0.507982	3.98146e-05	0.114158	0.567054	0.00490625	0.979584	-0.0115428	0.994497	-0.109251	0.607813	-0.1257	0.739047	-0.016449	0.958585
FBgn0283510	CG12130	2R	2621	1419	1601	1785	2071	1157	955	1672	1664	1747	1996	0.60608	6.8533e-05	-0.156862	0.415192	-0.12168	0.513275	0.0251664	0.93813	-0.762942	1.77878e-07	-0.727761	1.20816e-06	-0.580914	0.000611368	0.0351811	0.911678	0.182028	0.6333	0.146847	0.582659
FBgn0010387	CG8627	3L	420	171	189	268	229	395	286	203	469	473	355	-0.626123	0.089304	-0.823201	0.0139726	-0.190053	0.642569	-0.568576	0.141494	-0.197078	0.732205	0.436071	0.288439	0.0575478	0.994458	0.633149	0.134099	0.254626	0.834602	-0.378523	0.480484
FBgn0051286	CG31286	3R	1834	2297	2342	3222	2754	3097	3159	3133	3161	2982	2457	-0.308743	0.0861627	-0.0707499	0.761089	-0.140073	0.461227	-0.257952	0.18404	0.237993	0.242143	0.16867	0.421635	0.0507907	0.994458	-0.0693228	0.822789	-0.187202	0.637564	-0.11788	0.690592
FBgn0030581	CG14408	X	3227	466	538	691	739	777	699	600	652	805	613	-0.421534	0.0222678	-0.325208	0.0839869	-0.272023	0.153457	-0.1408	0.587396	0.0963254	0.755652	0.14951	0.51726	0.280733	0.431609	0.0531851	0.87665	0.184408	0.697075	0.131223	0.678862
FBgn0004362	CG17950	2R	1495	970	721	1229	3348	1430	1201	1327	1412	1063	930	-0.41791	0.286857	-0.0632505	0.89812	-0.964791	0.00230045	-0.420481	0.297422	0.35466	0.424358	-0.546881	0.143953	-0.0025712	0.999312	-0.90154	0.0123321	-0.357231	0.657727	0.544309	0.229953
FBgn0017448	CG2187	3R	2580	37008	36051	33946	30908	21754	20732	28189	22208	32773	28636	0.856971	9.62652e-09	0.388653	0.0188568	0.376835	0.0248348	0.676724	1.25494e-05	-0.468318	0.00492519	-0.480136	0.0048044	-0.180247	0.779165	-0.0118183	0.971269	0.28807	0.268041	0.299889	0.187571
FBgn0001323	CG4761	3L	3909	283	144	238	157	224	237	210	247	169	165	0.00404552	0.994846	0.398636	0.320921	0.259803	0.515956	0.0636892	0.923645	0.39459	0.393468	0.255758	0.580402	0.0596437	0.994458	-0.138832	0.832083	-0.334946	0.727949	-0.196114	0.763427
FBgn0259933	CG42456	3L	2326	407	381	386	468	407	369	382	446	440	437	0.128665	0.650489	-0.00219468	0.993723	0.106342	0.649176	0.0951636	0.758699	-0.13086	0.679842	-0.0223236	0.939108	-0.0335018	0.994458	0.108536	0.751455	0.0973582	0.929586	-0.0111782	0.981537
FBgn0027052	CG5203	2L	1277	671	737	932	1054	894	787	828	772	839	714	-0.137088	0.49831	0.0120008	0.959893	-0.261479	0.0944641	-0.0139688	0.967449	0.149089	0.483531	-0.124391	0.522065	0.123119	0.898601	-0.27348	0.146366	-0.0259696	0.986345	0.24751	0.237981
FBgn0028579	CG3268	2R	3336	473	513	847	948	903	793	832	1028	1020	1095	-0.635056	0.00017028	-0.906033	9.82547e-09	-0.606659	0.00039792	-0.707518	2.04769e-05	-0.270977	0.19305	0.0283966	0.916175	-0.072462	0.978775	0.299374	0.182812	0.198515	0.631265	-0.100859	0.758533
FBgn0035932	CG13308	3L	702	258	333	1571	1650	1505	1164	1866	1996	3219	3167	-1.95504	3.18402e-42	-3.13673	1.13863e-111	-2.11427	4.05957e-49	-2.41778	1.83663e-65	-1.18169	6.5686e-18	-0.159228	0.433191	-0.462737	0.0124855	1.02246	6.48187e-13	0.718955	2.07881e-06	-0.303508	0.154615
FBgn0034564	CG9344	2R	474	220	213	176	214	150	135	132	207	165	166	0.622603	0.0341918	0.469198	0.11795	0.33105	0.281985	0.458211	0.157819	-0.153404	0.757461	-0.291553	0.417016	-0.164391	0.958675	-0.138148	0.788476	-0.0109873	0.994013	0.127161	0.820019
FBgn0036551	CG17029	3L	1167	26775	29890	29043	26603	26670	25825	30846	31789	27779	31230	0.212693	0.231073	0.08525	0.673631	0.237476	0.13678	0.0246011	0.936534	-0.127444	0.575109	0.0247828	0.915409	-0.188092	0.674779	0.152226	0.502911	-0.0606489	0.949951	-0.212875	0.343948
FBgn0010315	CG9096	X	2453	517	503	607	976	552	550	564	516	529	489	-0.000612211	0.998876	0.142917	0.638637	-0.365638	0.13025	0.0811758	0.835974	0.143529	0.713194	-0.365026	0.17351	0.081788	0.987639	-0.508555	0.0636328	-0.061741	0.979585	0.446814	0.144187
FBgn0039566	CG4849	3R	3123	652	751	754	973	845	732	769	833	759	716	-0.0525412	0.860466	0.0754	0.749996	-0.0682838	0.749384	-0.0204486	0.954578	0.127941	0.627103	-0.0157426	0.947932	0.0320926	0.994458	-0.143684	0.591757	-0.0958486	0.903277	0.0478352	0.897142
FBgn0005616	CG3241	2L	3843	660	642	813	782	763	696	765	731	834	847	-0.0484459	0.861777	-0.209243	0.240608	-0.0670272	0.736426	-0.0279749	0.929193	-0.160797	0.468881	-0.0185814	0.938627	0.020471	0.994497	0.142216	0.558354	0.181268	0.62501	0.0390523	0.911932
FBgn0039958	CG12567	2L	2196	1843	1728	2354	2492	2616	2314	2669	2470	2245	2042	-0.341871	0.00565006	-0.106922	0.485591	-0.209664	0.107125	-0.345488	0.00513581	0.234949	0.0899811	0.132207	0.394011	-0.00361736	0.997676	-0.102741	0.602948	-0.238566	0.182031	-0.135825	0.492507
FBgn0031830	CG11015	2L	729	11025	9439	9187	8524	9788	9119	8421	9551	7991	8085	0.220472	0.230128	0.482439	0.00120135	0.415954	0.00725727	0.34777	0.0336466	0.261967	0.150548	0.195482	0.306584	0.127298	0.902104	-0.0664851	0.821782	-0.134669	0.786016	-0.0681834	0.828545
FBgn0038814	CG15923	3R	4319	54	70	59	74	61	63	76	84	75	66	0.0854502	0.888016	-0.0269971	0.959382	0.0994969	0.82247	-0.159705	0.766192	-0.112447	0.863094	0.0140467	0.97766	-0.245155	0.930095	0.126494	0.842029	-0.132708	0.949951	-0.259202	0.659692
FBgn0024909	CG2670	3R	2261	159	169	202	296	196	147	192	147	248	195	0.0471018	0.931702	-0.240666	0.490478	-0.321599	0.300899	0.105167	0.825461	-0.287768	0.47108	-0.3687	0.281787	0.0580657	0.994458	-0.0809323	0.881233	0.345834	0.576154	0.426766	0.295986
FBgn0033636	CG10897	2R	11743	880	745	1111	1516	937	887	885	922	1284	1072	-0.0494197	0.886683	-0.357292	0.0727604	-0.433838	0.024626	0.0190263	0.964925	-0.307872	0.171384	-0.384418	0.0691683	0.068446	0.987639	-0.0765464	0.83184	0.376318	0.164658	0.452864	0.0576004
FBgn0035956	CG5187	3L	1945	46	61	58	46	49	43	52	30	103	77	0.232021	0.681166	-0.441119	0.309859	0.1821	0.696825	0.382758	0.449488	-0.67314	0.11465	-0.0499209	0.931716	0.150737	0.981204	0.623219	0.199635	0.823877	0.0935558	0.200658	0.785291
FBgn0035622	CG10590	3L	2653	1676	2127	1881	2038	1940	1669	1922	1878	1840	1827	0.182059	0.323531	0.194378	0.251624	0.173566	0.291251	0.163778	0.402597	0.0123187	0.970824	-0.00849257	0.968985	-0.0182811	0.994497	-0.0208112	0.945089	-0.0305998	0.983465	-0.00978855	0.978697
FBgn0051126	CG31126	3R	589	248	353	226	293	344	304	286	360	215	305	0.00165778	0.99772	0.300349	0.375532	0.377274	0.223057	0.0552927	0.919844	0.298692	0.453685	0.375616	0.277825	0.0536349	0.994458	0.0769247	0.888767	-0.245057	0.786182	-0.321981	0.47808
FBgn0039350	CG17383	3R	3460	781	649	1050	1950	991	970	858	1081	1029	996	-0.3024	0.362251	-0.307202	0.318549	-0.733137	0.00475406	-0.233763	0.524645	-0.00480156	0.99583	-0.430737	0.159967	0.068637	0.994458	-0.425935	0.216259	0.0734386	0.979113	0.499374	0.159635
FBgn0038870	CG5871	3R	3409	564	520	726	818	681	686	768	587	753	468	-0.201684	0.557459	-0.00749807	0.985348	-0.255096	0.351458	-0.136091	0.728601	0.194186	0.609406	-0.0534118	0.888182	0.0655934	0.994458	-0.247598	0.502911	-0.128593	0.921848	0.119005	0.805042
FBgn0030467	CG1764	X	1780	167	49	44	65	43	40	31	36	37	32	0.925382	0.0292252	1.09003	0.00637198	0.771773	0.0691238	1.12104	0.00623509	0.164646	0.831036	-0.153609	0.803612	0.195656	0.973087	-0.318255	0.63251	0.0310097	0.992729	0.349265	0.621662
FBgn0026404	CG8091	3L	2015	593	564	399	738	300	266	274	292	288	222	1.00608	0.000106654	1.17275	2.86317e-06	0.233986	0.452448	1.05552	4.45634e-05	0.16667	0.724019	-0.772098	0.00641521	0.0494406	0.994458	-0.938768	0.00115768	-0.117229	0.945833	0.821539	0.00865937
FBgn0040011	CG17494	2L	3157	1794	1616	2241	3190	2269	2138	2378	2169	2134	2002	-0.243708	0.253188	-0.118305	0.61386	-0.415857	0.0213614	-0.231104	0.300769	0.125402	0.664095	-0.172149	0.450968	0.012604	0.997041	-0.297551	0.200567	-0.112798	0.881487	0.184753	0.528746
FBgn0283712	CG1848	X	5627	526	408	534	730	491	448	430	539	519	498	0.099303	0.797255	0.0294116	0.934959	-0.185215	0.489482	0.111392	0.766192	-0.0698914	0.878645	-0.284518	0.316149	0.0120889	0.997676	-0.214626	0.545454	0.0819802	0.961115	0.296607	0.402222
FBgn0037819	CG14688	3R	1165	1061	1165	2175	2249	1533	1504	3222	2423	3831	4575	-0.315965	0.16778	-1.66209	3.17869e-22	-0.718127	0.000185677	-1.09963	9.30056e-10	-1.34613	9.3263e-15	-0.402162	0.0700533	-0.78366	0.000111577	0.943967	6.4043e-07	0.562469	0.0128838	-0.381498	0.153235
FBgn0017566	CG2286	X	2571	14779	16093	12982	13203	14409	13283	12137	13405	11523	11428	0.264245	0.0178315	0.567823	5.59486e-09	0.452411	1.06048e-05	0.436233	1.99136e-05	0.303579	0.00578675	0.188167	0.135012	0.171988	0.43316	-0.115412	0.473925	-0.131591	0.589842	-0.0161783	0.949372
FBgn0038268	CG3631	3R	2776	88	72	153	176	194	157	167	134	196	141	-0.858111	0.00300156	-0.771779	0.00728763	-0.682513	0.0215791	-0.620739	0.0478921	0.0863328	0.87825	0.175598	0.659729	0.237373	0.8972	0.0892653	0.871198	0.15104	0.921247	0.0617746	0.92523
FBgn0038947	CG7073	3R	1801	10913	11254	11023	10664	10824	9937	11391	11154	10830	11783	0.202373	0.167588	0.116917	0.458248	0.24758	0.0630155	0.142726	0.395051	-0.0854562	0.689498	0.0452066	0.816153	-0.0596474	0.973087	0.130663	0.498173	0.0258088	0.983562	-0.104854	0.641547
FBgn0022288	CG12792	2R	1811	428	419	590	635	384	337	475	419	527	393	0.325329	0.150734	0.0362001	0.906051	-0.288808	0.170503	0.087252	0.786439	-0.289129	0.239539	-0.614137	0.00219856	-0.238077	0.711031	-0.325008	0.205664	0.0510519	0.979585	0.37606	0.155907
FBgn0031247	CG11562	2L	748	204	278	226	332	269	233	257	261	223	239	0.0473675	0.925489	0.184389	0.583463	0.016243	0.967557	0.0569025	0.907124	0.137022	0.7653	-0.0311245	0.937787	0.00953493	0.997676	-0.168146	0.709195	-0.127487	0.931707	0.0406595	0.945652
FBgn0038542	CG7431	3R	5221	2339	2073	2499	2690	2277	2403	3252	3333	3557	4844	0.0230149	0.958718	-0.732788	0.000134706	-0.00648894	0.983968	-0.378053	0.0978729	-0.755803	0.000106537	-0.0295039	0.926154	-0.401068	0.215117	0.726299	0.000711276	0.354735	0.273364	-0.371564	0.189128
FBgn0037686	CG9354	3R	771	14494	14438	13769	13265	14035	12954	13544	13726	12707	12726	0.209539	0.0843524	0.330854	0.00201244	0.314547	0.00424163	0.251925	0.0311739	0.121315	0.430427	0.105008	0.463904	0.0423858	0.98474	-0.0163067	0.942345	-0.0789289	0.852445	-0.0626223	0.76907
FBgn0033570	CG7712	2R	612	2822	3097	2192	2133	2487	2450	2107	2412	1773	1830	0.359916	0.014587	0.838034	6.72105e-11	0.653272	1.35413e-06	0.54251	7.49395e-05	0.478118	0.000717159	0.293356	0.0696216	0.182594	0.665389	-0.184762	0.367688	-0.295524	0.147618	-0.110762	0.668908
FBgn0053303	CG33303	2L	2333	2423	3020	2153	2500	2341	2031	2409	2475	2183	2299	0.414143	0.00600489	0.412919	0.00490909	0.435688	0.00326675	0.313945	0.0512975	-0.00122355	0.998617	0.0215457	0.926336	-0.100197	0.952027	0.0227692	0.94089	-0.0989738	0.876759	-0.121743	0.647464
FBgn0285951	CG13037	3L	709	374	491	430	427	526	474	392	434	323	349	-0.0918507	0.788543	0.47528	0.0247801	0.218172	0.347592	0.219209	0.430761	0.567131	0.00763977	0.310023	0.20935	0.311059	0.490728	-0.257108	0.38938	-0.256072	0.581794	0.00103641	0.998826
FBgn0033504	CG18408	2R	8834	5256	7329	5069	4861	4732	4596	5517	4514	5525	5314	0.509339	0.00757318	0.343414	0.0853965	0.529086	0.00477923	0.466101	0.0168486	-0.165925	0.557713	0.019747	0.94349	-0.0432382	0.994458	0.185672	0.520014	0.122687	0.878354	-0.0629852	0.873653
FBgn0053511	CG33511	2L	1248	7289	3046	13178	6586	2236	2676	4037	3728	9744	5530	0.649831	0.161637	-0.234734	0.668163	-0.442982	0.327361	0.338678	0.558659	-0.884565	0.0448527	-1.09281	0.0105386	-0.311153	0.918017	-0.208248	0.779167	0.573412	0.468191	0.78166	0.154667
FBgn0026059	CG31045	3R	7418	1722	1711	1484	1791	2016	1803	1753	1769	1747	1767	-0.0384638	0.86566	0.114451	0.471334	0.288932	0.0280572	0.130998	0.450041	0.152915	0.372599	0.327395	0.017189	0.169461	0.630942	0.17448	0.327784	0.0165462	0.988609	-0.157934	0.434224
FBgn0039214	CG5794	3R	13311	1712	1556	2032	2122	2115	1689	2034	1695	2314	1986	-0.0955585	0.705294	-0.230004	0.213618	-0.115222	0.555305	-0.0180771	0.960372	-0.134446	0.592917	-0.0196633	0.937884	0.0774814	0.973087	0.114783	0.682666	0.211927	0.540666	0.0971447	0.75487
FBgn0030659	CG9215	X	1945	141	192	223	271	220	228	172	163	189	144	-0.285049	0.399687	0.135555	0.711147	-0.305194	0.294155	0.140351	0.743979	0.420604	0.180965	-0.0201452	0.956843	0.4254	0.416251	-0.44075	0.199633	0.00479566	0.995591	0.445545	0.228722
FBgn0260933	CG11838	2L	5308	1504	1695	1593	1320	1788	1582	1322	1636	1818	1563	0.0360346	0.920701	0.0695846	0.796307	0.333166	0.0893909	0.268272	0.237587	0.03355	0.935302	0.297131	0.178356	0.232237	0.681745	0.263581	0.302227	0.198687	0.684268	-0.0648937	0.868136
FBgn0034110	CG3615	2R	2833	2614	2545	3393	3477	3489	3362	2696	3585	2977	2784	-0.285145	0.118036	-0.0058496	0.981738	-0.180923	0.319881	-0.106496	0.671527	0.279295	0.143259	0.104222	0.646506	0.178649	0.776638	-0.175073	0.469652	-0.100646	0.886337	0.0744274	0.81971
FBgn0052475	CG32475	3L	3413	340	267	524	439	309	229	322	457	564	358	0.252502	0.528787	-0.375925	0.255134	-0.380929	0.227078	-0.157574	0.735861	-0.628426	0.0457403	-0.633431	0.0480346	-0.410076	0.554859	-0.00500429	0.992355	0.218351	0.834852	0.223355	0.664198
FBgn0264975	CG1634	X	7386	256	216	247	359	253	263	193	251	262	238	-0.0154879	0.979429	0.0637007	0.873998	-0.111922	0.736528	0.231374	0.532663	0.0791886	0.879592	-0.0964336	0.808392	0.246862	0.853939	-0.175622	0.699715	0.167674	0.881487	0.343296	0.394603
FBgn0262714	CG11006	3L	4270	1105	979	1244	1514	1228	1072	1119	1202	1195	1086	-0.0249571	0.934265	0.023568	0.920716	-0.16813	0.325025	0.0168033	0.960468	0.048525	0.872852	-0.143173	0.468104	0.0417604	0.994458	-0.191698	0.377	-0.00676466	0.994013	0.184934	0.442727
FBgn0032732	CG15168	2L	492	189	237	252	251	258	225	222	247	268	278	-0.0626722	0.877459	-0.192523	0.495644	-0.0164917	0.962129	0.0281559	0.954304	-0.129851	0.738832	0.0461805	0.895388	0.0908281	0.981204	0.176032	0.632483	0.220679	0.729291	0.0446476	0.92983
FBgn0031047	CG14213	X	1725	952	1077	1212	1437	1270	1118	1206	1153	1153	1083	-0.118088	0.53673	0.0108889	0.960544	-0.153587	0.317057	-0.0463374	0.846673	0.128977	0.524457	-0.0354994	0.865939	0.0717505	0.965728	-0.164476	0.402739	-0.0572263	0.948745	0.10725	0.661923
FBgn0038455	CG14907	3R	1103	511	620	501	497	455	408	509	521	662	549	0.476569	0.00947572	0.0519172	0.84343	0.381847	0.0396423	0.288955	0.171428	-0.424652	0.0276735	-0.0947227	0.720626	-0.187614	0.798572	0.329929	0.149492	0.237038	0.526233	-0.0928913	0.79327
FBgn0037045	CG10584	3L	1081	202	224	181	196	261	229	218	165	97	57	-0.0777363	0.877297	1.37245	1.96952e-07	0.347635	0.26448	0.279893	0.466151	1.45018	3.59614e-08	0.425371	0.205731	0.357629	0.662326	-1.02481	0.000810857	-1.09255	0.000264168	-0.0677422	0.916652
FBgn0085377	CG34348	X	2190	580	661	603	678	685	633	665	689	638	657	0.0240068	0.939239	0.0845371	0.69608	0.172481	0.328352	0.0425073	0.881963	0.0605304	0.841312	0.148474	0.466864	0.0185005	0.994497	0.0879438	0.759005	-0.0420298	0.979585	-0.129974	0.64034
FBgn0051852	CG31852	2L	1335	533	602	647	729	610	517	706	650	662	603	0.119758	0.608538	-0.00420864	0.987048	-0.0504358	0.811658	-0.083695	0.747627	-0.123966	0.62166	-0.170193	0.4046	-0.203453	0.664084	-0.0462271	0.881777	-0.0794864	0.930748	-0.0332593	0.927126
FBgn0010434	CG11949	2R	5899	1789	1788	2417	2300	2485	2303	1732	2183	2586	2150	-0.295041	0.10257	-0.239014	0.188449	-0.169534	0.355191	0.0402636	0.894124	0.0560273	0.860419	0.125507	0.567104	0.335305	0.173149	0.06948	0.822067	0.279278	0.284615	0.209798	0.404614
FBgn0037842	CG6567	3R	1017	601	792	710	774	786	781	820	798	721	802	-0.0586555	0.862516	0.0160019	0.958471	0.123897	0.589336	-0.0452954	0.899648	0.0746575	0.838242	0.182553	0.459791	0.0133602	0.997186	0.107895	0.75566	-0.0612973	0.969924	-0.169192	0.606543
FBgn0035589	CG4618	3L	855	906	999	733	663	839	729	714	782	806	824	0.378351	0.0294181	0.358879	0.0345432	0.640171	6.17736e-05	0.497153	0.0026115	-0.0194721	0.959536	0.26182	0.188801	0.118802	0.941938	0.281292	0.200348	0.138274	0.804026	-0.143018	0.624568
FBgn0011672	CG3671	3R	4782	6031	8230	5996	4912	4828	4380	5896	3565	6256	5410	0.664635	0.0090868	0.395745	0.149976	0.539279	0.0369403	0.678955	0.00765793	-0.268889	0.444766	-0.125355	0.73256	0.0143201	0.997676	0.143534	0.751058	0.283209	0.648537	0.139676	0.773406
FBgn0085188	CG34159	2L	936	945	811	1202	1263	993	925	1029	1040	1211	1113	-0.0122887	0.969826	-0.240798	0.144429	-0.253595	0.112202	-0.061483	0.807186	-0.228509	0.213919	-0.241306	0.175372	-0.0491943	0.994458	-0.0127971	0.966439	0.179315	0.604915	0.192112	0.408453
FBgn0028471	CG5720	3R	3490	683	689	814	1273	831	785	858	795	881	747	-0.115007	0.727755	-0.0852111	0.778329	-0.344207	0.123547	-0.0909982	0.792208	0.0297962	0.951773	-0.2292	0.389543	0.0240092	0.994497	-0.258996	0.387206	-0.00578707	0.994698	0.253209	0.444379
FBgn0053281	CG33281	2L	1594	14515	14859	14813	12671	11516	11020	14015	14857	13460	13395	0.477842	0.000736077	0.271246	0.0767897	0.304769	0.04256	0.189747	0.299174	-0.206596	0.256207	-0.173073	0.338834	-0.288095	0.204544	0.0335235	0.908048	-0.0814992	0.906948	-0.115023	0.657841
FBgn0264489	CG43897	3L	5929	8599	7746	9665	8580	6115	5718	7493	8033	10276	10767	0.558853	0.000143081	-0.20566	0.239179	0.060652	0.756732	0.23805	0.192378	-0.764513	4.43872e-08	-0.498201	0.00131448	-0.320804	0.162378	0.266312	0.182812	0.443709	0.011636	0.177398	0.468524
FBgn0035113	CG17142	3L	3966	20	28	18	44	27	29	21	32	19	31	-0.062344	0.939239	0.0416406	0.94937	-0.0693809	0.905943	0.0141198	0.990312	0.103985	0.900471	-0.00703689	0.989919	0.0764638	0.994458	-0.111022	0.888767	-0.0275209	0.992729	0.0835007	0.928581
FBgn0038275	CG3817	3R	879	78	88	105	99	95	61	82	98	77	80	0.171466	0.734811	0.186133	0.669024	-0.0628203	0.887802	0.0436015	0.948439	0.0146667	0.985437	-0.234286	0.591866	-0.127865	0.981204	-0.248953	0.635443	-0.142531	0.943615	0.106422	0.873653
FBgn0040256	CG6633	3R	1671	9042	6908	18378	16795	31488	30018	25808	29983	22335	18939	-1.73468	6.80683e-28	-1.14785	1.61622e-12	-0.866946	4.42408e-07	-1.5443	3.70168e-22	0.586824	0.00113714	0.867732	4.02048e-07	0.19038	0.796226	0.280908	0.253529	-0.396444	0.108792	-0.677352	0.000463734
FBgn0036574	CG16838	3L	4200	114	86	129	1125	172	169	141	145	220	82	-0.192266	0.758535	-0.11701	0.838851	-0.90629	0.0233446	-0.0944099	0.897673	0.0752564	0.930262	-0.714023	0.112514	0.0978565	0.994458	-0.78928	0.106103	0.0226002	0.992729	0.81188	0.120043
FBgn0035944	CG5021	3L	1088	1225	1321	1201	1126	1253	1213	1218	1258	1203	1133	0.152104	0.403486	0.267603	0.0710734	0.340429	0.0175373	0.20433	0.232261	0.115499	0.594782	0.188325	0.276023	0.052226	0.986691	0.0728263	0.779167	-0.0632727	0.943615	-0.136099	0.566681
FBgn0001092	CG8893	X	1443	30222	31648	37072	37836	27785	25189	30944	33760	36619	37891	0.331155	0.00204784	-0.116427	0.370156	-0.0514334	0.70628	0.104535	0.483676	-0.447582	1.1014e-05	-0.382588	0.000397866	-0.226619	0.164757	0.064994	0.739218	0.220962	0.150653	0.155968	0.339496
FBgn0025637	CG16983	X	1544	4426	4114	4216	4644	4781	4585	3930	4085	4322	4176	-0.0201572	0.927738	0.156836	0.223818	0.170528	0.163152	0.258587	0.0316882	0.176993	0.198766	0.190685	0.152528	0.278744	0.0636395	0.013692	0.954876	0.10175	0.771178	0.0880584	0.666436
FBgn0023511	CG3810	X	4251	834	997	1072	1171	1006	907	1117	1147	1293	1255	0.0473771	0.850079	-0.316946	0.0264778	-0.0666801	0.706335	-0.132674	0.494894	-0.364323	0.012387	-0.114057	0.544347	-0.180051	0.660024	0.250266	0.16444	0.184272	0.526233	-0.0659938	0.811545
FBgn0001099	CG33756	3L	1175	75	75	109	118	124	111	77	121	100	82	-0.436951	0.249611	-0.0991714	0.831929	-0.30322	0.399484	-0.184169	0.715268	0.337779	0.443435	0.13373	0.777016	0.252782	0.904341	-0.204049	0.71027	-0.0849974	0.979585	0.119051	0.852471
FBgn0004367	CG4252	X	7899	111	89	204	396	220	173	276	164	235	168	-0.644531	0.0894054	-0.641334	0.0781015	-1.02947	0.0024428	-0.732486	0.0477962	0.00319706	0.998319	-0.384935	0.369642	-0.0879549	0.994458	-0.388133	0.435481	-0.091152	0.979585	0.296981	0.615618
FBgn0267821	CG5102	2L	3603	1638	1855	1794	2552	1849	1671	1851	1883	1954	1785	0.096879	0.709982	0.0513455	0.835283	-0.0802403	0.703761	0.0703268	0.799782	-0.0455335	0.895497	-0.177119	0.409015	-0.0265522	0.994497	-0.131586	0.631325	0.0189813	0.989061	0.150567	0.600253
FBgn0028965	CG9933	2L	1366	448	530	703	782	546	553	564	614	775	930	-0.0559882	0.875489	-0.616749	0.00115577	-0.354467	0.08844	-0.0922498	0.777287	-0.560761	0.00489458	-0.298479	0.205925	-0.0362616	0.994458	0.262282	0.335076	0.5245	0.0255404	0.262218	0.384137
FBgn0260943	CG32169	3L	9015	43	27	67	57	70	58	91	128	67	73	-0.531306	0.213827	-0.603324	0.123459	-0.420227	0.297975	-1.0839	0.00240284	-0.0720186	0.924718	0.111078	0.839257	-0.552591	0.460007	0.183097	0.779719	-0.480572	0.504337	-0.663669	0.173404
FBgn0033241	CG2915	2R	1750	22702	19580	27634	21606	20074	18181	22245	20495	24135	21475	0.246449	0.264253	0.0441608	0.874004	-0.00110765	0.997286	0.148903	0.573496	-0.202288	0.424126	-0.247556	0.268454	-0.0975458	0.9636	-0.0452684	0.899676	0.104742	0.902937	0.150011	0.642531
FBgn0015296	CG3715	3L	1600	420	509	437	498	475	448	390	420	457	399	0.11373	0.679975	0.256207	0.214315	0.204376	0.314331	0.347957	0.0864626	0.142478	0.617493	0.0906465	0.734404	0.234227	0.660024	-0.0518311	0.884246	0.0917499	0.930748	0.143581	0.661758
FBgn0027619	CG12131	2R	1363	2903	2969	2482	2545	3333	3185	2719	2941	2369	2279	-0.0381899	0.845441	0.479817	3.24209e-06	0.439729	3.96186e-05	0.220108	0.0716468	0.518007	4.79941e-07	0.477919	6.60533e-06	0.258298	0.0894343	-0.0400882	0.853323	-0.259708	0.0724188	-0.21962	0.146532
FBgn0034918	CG30176	2R	983	149	146	199	237	164	143	163	126	187	162	0.0510616	0.919237	-0.0782465	0.837157	-0.300032	0.293739	0.177064	0.655392	-0.129308	0.778108	-0.351093	0.26285	0.126002	0.973087	-0.221785	0.587827	0.25531	0.727245	0.477096	0.177882
FBgn0052062	CG32062	3L	6692	118	91	124	214	209	160	157	197	117	140	-0.565794	0.114809	-0.117529	0.802666	-0.365544	0.307122	-0.473174	0.223272	0.448264	0.26448	0.20025	0.653145	0.0926202	0.994458	-0.248015	0.636688	-0.355644	0.658201	-0.10763	0.872084
FBgn0013764	CG3924	2R	2156	944	895	928	1243	936	872	964	974	927	950	0.131799	0.590179	0.116302	0.602174	-0.00756067	0.977217	0.0918633	0.73833	-0.0154974	0.968049	-0.13936	0.536389	-0.0399357	0.994458	-0.123862	0.665858	-0.0244383	0.988609	0.099424	0.75764
FBgn0010223	CG12232	3L	1825	1313	1625	1220	1376	2291	2353	1826	2249	1463	1834	-0.517857	0.0128966	-0.0216727	0.947012	0.375613	0.0806647	-0.28253	0.261984	0.496185	0.0209907	0.89347	3.67404e-06	0.235328	0.736525	0.397286	0.121313	-0.260857	0.547055	-0.658143	0.00402679
FBgn0053514	CG33514	3L	1179	23	44	39	45	25	23	24	45	42	38	0.345987	0.533903	-0.0686415	0.911874	-0.067023	0.906577	0.076443	0.921392	-0.414628	0.467843	-0.41301	0.42167	-0.269544	0.952027	0.00161853	0.998041	0.145084	0.960199	0.143466	0.863658
FBgn0032074	CG9494	2L	1247	1755	2216	2757	2389	2638	2376	2493	2769	3632	2777	-0.212885	0.367352	-0.506665	0.00554085	-0.148362	0.495584	-0.224233	0.351119	-0.29378	0.188975	0.0645224	0.82062	-0.0113482	0.997463	0.358302	0.125295	0.282432	0.403627	-0.0758706	0.838387
FBgn0035032	CG4692	2R	591	11019	10596	8220	7770	8089	7839	7302	8192	7234	7600	0.536009	5.06597e-05	0.67298	1.04378e-07	0.637943	1.12893e-06	0.633267	1.03385e-06	0.136971	0.49891	0.101934	0.59254	0.0972578	0.947578	-0.035037	0.898271	-0.0397134	0.978736	-0.00467638	0.990836
FBgn0043806	CG32032	3L	1072	22	21	26	41	57	43	57	73	63	74	-0.728374	0.0778868	-1.04378	0.00460639	-0.247736	0.586809	-0.968975	0.012128	-0.315411	0.5743	0.480638	0.297441	-0.240601	0.955726	0.796049	0.0805692	0.0748097	0.983562	-0.721239	0.153235
FBgn0261239	CG8676	2L	4844	1745	1478	1896	2058	1902	1656	1946	2141	2338	2227	-0.0246989	0.931542	-0.336517	0.0237917	-0.0649887	0.728194	-0.163493	0.400342	-0.311818	0.0526457	-0.0402898	0.858651	-0.138794	0.85276	0.271528	0.145689	0.173024	0.613368	-0.0985044	0.716072
FBgn0036248	CG17153	3L	1412	306	381	426	506	423	401	368	408	406	323	-0.142042	0.638807	0.0637274	0.833229	-0.200313	0.388301	-0.00591904	0.991875	0.20577	0.483531	-0.0582702	0.852181	0.136123	0.952588	-0.26404	0.360365	-0.0696465	0.963675	0.194394	0.570014
FBgn0286783	CG12140	2R	2300	3873	5006	5113	5220	5806	5284	5406	5423	5318	4907	-0.203833	0.221224	-0.0519538	0.80016	0.00218455	0.992014	-0.114696	0.574061	0.151879	0.441572	0.206018	0.225781	0.0891374	0.956942	0.0541383	0.841434	-0.0627421	0.943615	-0.11688	0.639156
FBgn0035106	CG7036	3L	11796	1351	1270	1742	1970	1741	1366	1687	1613	1951	1815	-0.122189	0.529776	-0.358281	0.0100173	-0.266343	0.0695454	-0.155769	0.400342	-0.236092	0.149918	-0.144154	0.420483	-0.0335806	0.994458	0.0919382	0.704449	0.202511	0.446138	0.110573	0.6568
FBgn0039338	CG4548	3R	4557	1533	1572	1991	2499	2087	1865	1897	1928	2057	1806	-0.227713	0.126499	-0.156808	0.314189	-0.294897	0.0295985	-0.12637	0.488145	0.0709046	0.761125	-0.0671838	0.726825	0.101343	0.918017	-0.138088	0.484198	0.0304384	0.983465	0.168527	0.408144
FBgn0040323	CG6895	3L	1785	295	321	410	423	498	485	578	727	655	710	-0.52591	0.0102648	-0.935861	2.63391e-07	-0.196363	0.392783	-0.853322	5.32006e-06	-0.409951	0.0583684	0.329547	0.159499	-0.327412	0.387731	0.739498	0.000288714	0.0825394	0.946691	-0.656959	0.00259455
FBgn0051957	CG31957	2L	885	101	75	112	185	112	91	114	101	108	98	-0.0684007	0.912602	-0.0562032	0.911356	-0.419505	0.237468	-0.0919037	0.875492	0.0121975	0.989756	-0.351104	0.390765	-0.023503	0.997041	-0.363302	0.439887	-0.0357005	0.989061	0.327601	0.539695
FBgn0002945	CG11614	3L	5051	770	925	868	809	830	679	838	1019	774	959	0.262453	0.321375	0.10395	0.724197	0.21819	0.361876	0.0354627	0.93485	-0.158503	0.637941	-0.044263	0.893704	-0.22699	0.786725	0.11424	0.768423	-0.0684871	0.969743	-0.182727	0.620676
FBgn0002775	CG8631	3L	1970	299	339	378	627	337	343	315	344	350	292	0.0148116	0.979633	0.129309	0.713261	-0.377524	0.163902	0.110181	0.791606	0.114497	0.803521	-0.392335	0.19046	0.0953693	0.98603	-0.506832	0.107174	-0.0191276	0.992729	0.487705	0.153235
FBgn0014366	CG2925	3R	1859	422	524	589	752	575	500	530	530	556	489	-0.0675788	0.834903	0.00782768	0.979422	-0.261109	0.199299	0.00453803	0.992824	0.0754064	0.832495	-0.19353	0.417198	0.0721168	0.984038	-0.268936	0.291245	-0.00328965	0.995591	0.265647	0.342328
FBgn0037723	CG8327	3R	1511	218	197	174	223	1107	937	449	413	137	139	-2.05496	2.44752e-32	0.675878	0.00121549	0.271709	0.244876	-0.823812	2.27481e-05	2.73084	2.29824e-54	2.32667	3.81688e-41	1.23115	6.60669e-12	-0.404169	0.144851	-1.49969	1.98408e-15	-1.09552	2.68323e-08
FBgn0261954	CG4399	X	9407	2564	2227	2650	3728	2090	1826	2312	2249	3233	2858	0.388157	0.0349302	-0.181563	0.387945	-0.170079	0.389742	0.232118	0.288674	-0.56972	0.00088544	-0.558236	0.00163664	-0.156039	0.876899	0.0114846	0.972676	0.413681	0.0630461	0.402197	0.0731592
FBgn0035483	CG1134	3L	1656	507	606	636	626	687	631	639	616	535	558	-0.126369	0.614965	0.166482	0.433814	0.0383972	0.870949	-0.00391316	0.992962	0.29285	0.14977	0.164766	0.458981	0.122455	0.941808	-0.128084	0.66077	-0.170395	0.72749	-0.0423104	0.91452
FBgn0037831	CG14685	3R	4015	173	233	361	387	314	270	276	310	413	316	-0.374042	0.161631	-0.629226	0.0056827	-0.600721	0.00983701	-0.327172	0.252942	-0.255184	0.417904	-0.226679	0.439796	0.0468699	0.994458	0.0285049	0.951732	0.302054	0.526233	0.273549	0.447345
FBgn0039623	CG1951	3R	3224	667	865	741	931	706	686	707	715	906	696	0.231513	0.35436	0.0844083	0.762173	0.0941516	0.703814	0.258744	0.298373	-0.147104	0.639035	-0.137361	0.614983	0.0272309	0.994497	0.00974329	0.978563	0.174335	0.7779	0.164592	0.637165
FBgn0032088	CG13102	2L	1835	375	528	332	211	859	776	526	599	219	226	-0.659831	0.018284	1.01049	8.875e-05	0.818942	0.00247151	-0.131522	0.765759	1.67032	6.79956e-12	1.47877	3.14032e-09	0.528309	0.218004	-0.191543	0.690174	-1.14201	3.25441e-05	-0.950465	0.00133896
FBgn0031670	CG3887	2L	1130	1642	1513	2232	2286	1725	1717	2380	2594	2545	2769	-0.013569	0.966333	-0.581129	3.53111e-05	-0.282475	0.0750551	-0.467266	0.00171777	-0.56756	7.51026e-05	-0.268906	0.123093	-0.453697	0.00941386	0.298654	0.111143	0.113862	0.834852	-0.184791	0.434104
FBgn0033348	CG8247	2R	2119	19	22	84	99	34	31	43	44	78	53	-0.353028	0.482395	-1.06225	0.0029774	-1.38924	7.62384e-05	-0.609072	0.158986	-0.709225	0.0818681	-1.03621	0.00562726	-0.256044	0.946139	-0.326988	0.554639	0.453181	0.561554	0.780169	0.0957355
FBgn0028968	CG1528	3R	3276	3522	4679	3108	3372	3184	3099	3701	3475	3304	3639	0.470143	0.00600459	0.368362	0.0341932	0.536979	0.00129362	0.344065	0.0624976	-0.101781	0.728705	0.0668365	0.795947	-0.126077	0.930801	0.168617	0.516529	-0.0242967	0.988609	-0.192914	0.480255
FBgn0036801	CG6896	3L	4663	3212	3751	3270	3754	4013	3643	3528	3992	3845	4585	-0.0239652	0.941588	-0.125485	0.55157	0.203836	0.263584	0.0563972	0.844594	-0.101519	0.717379	0.227801	0.257374	0.0803624	0.973087	0.329321	0.10959	0.181882	0.663867	-0.147439	0.601579
FBgn0036818	CG14074	3L	1149	94	70	98	138	110	103	89	83	110	57	-0.200895	0.709497	0.1076	0.83381	-0.223689	0.591396	0.0800906	0.903051	0.308496	0.555364	-0.0227937	0.964048	0.280986	0.904341	-0.331289	0.538609	-0.0275099	0.992541	0.303779	0.612477
FBgn0032401	CG6792	2L	2152	68	101	103	126	114	90	89	92	144	162	-0.129365	0.803616	-0.596185	0.0628722	-0.176135	0.639897	0.0570951	0.925631	-0.466821	0.207915	-0.0467706	0.922727	0.18646	0.957743	0.42005	0.31474	0.65328	0.115141	0.23323	0.672068
FBgn0033375	CG8078	2R	1487	234	210	305	258	305	252	281	258	357	249	-0.186673	0.612642	-0.257696	0.400099	-0.108351	0.736695	-0.0959313	0.822354	-0.071023	0.88845	0.0783214	0.838901	0.0907415	0.987639	0.149344	0.74201	0.161765	0.881386	0.0124202	0.984739
FBgn0024285	CG4602	2L	2134	987	1020	1106	1445	1024	1010	1039	965	1024	863	0.0873503	0.740683	0.23315	0.216352	-0.111154	0.576112	0.165197	0.467827	0.145799	0.561671	-0.198504	0.337228	0.0778469	0.973087	-0.344303	0.0942266	-0.0679524	0.949951	0.276351	0.243183
FBgn0010391	CG2522	X	2056	1422	1774	1257	1438	1437	1401	1417	1388	1177	1229	0.269427	0.130479	0.535732	0.000369412	0.452408	0.00398664	0.343146	0.0421257	0.266306	0.155928	0.182981	0.356124	0.0737197	0.973087	-0.0833243	0.775145	-0.192586	0.592297	-0.109262	0.70824
FBgn0039560	CG5514	3R	3901	717	697	919	1121	869	787	862	901	944	798	-0.10961	0.625261	-0.140341	0.459842	-0.289211	0.0712541	-0.141226	0.508093	-0.0307316	0.924718	-0.179602	0.343264	-0.0316158	0.994458	-0.14887	0.522753	-0.000884136	0.998141	0.147986	0.560383
FBgn0052446	CG32446	3L	903	2809	2528	3400	3284	3151	2912	3187	3742	3357	3200	-0.0673505	0.779567	-0.138734	0.439554	-0.0974571	0.577341	-0.196787	0.280298	-0.0713831	0.784877	-0.0301066	0.894505	-0.129436	0.878164	0.0412765	0.884246	-0.0580529	0.949951	-0.0993294	0.712213
FBgn0052022	CG32022	3L	938	99	105	100	146	161	145	139	109	117	117	-0.402349	0.253434	-0.039421	0.931486	-0.0320457	0.942283	-0.0945311	0.853337	0.362928	0.34465	0.370303	0.302645	0.307818	0.792028	0.00737535	0.989453	-0.0551101	0.98481	-0.0624855	0.926281
FBgn0051550	CG31550	3R	3357	1317	1260	1317	1511	1587	1463	1691	1678	1284	1347	-0.125817	0.492868	0.117329	0.488347	0.0908632	0.576112	-0.209088	0.194755	0.243146	0.119557	0.21668	0.175571	-0.0832706	0.957743	-0.0264659	0.92136	-0.326417	0.0553061	-0.299951	0.0861822
FBgn0026721	CG6953	2R	2475	178	181	157	146	213	136	181	220	152	252	0.134931	0.802081	-0.0253258	0.960374	0.377504	0.290108	0.00975123	0.991509	-0.160256	0.77781	0.242573	0.578323	-0.125179	0.982681	0.402829	0.376302	0.0350771	0.989061	-0.367752	0.473503
FBgn0029925	CG3040	X	1070	434	510	716	647	643	509	702	637	795	717	-0.160898	0.540224	-0.498461	0.00716929	-0.29277	0.14656	-0.316253	0.1473	-0.337563	0.116227	-0.131872	0.608905	-0.155355	0.898601	0.205691	0.450947	0.182208	0.728845	-0.0234834	0.958585
FBgn0033982	CG17453	2R	3904	1064	1606	944	871	1234	1141	1232	1207	959	992	0.257921	0.324397	0.556038	0.00752825	0.718686	0.000474503	0.276178	0.29555	0.298117	0.259394	0.460765	0.0496253	0.0182576	0.994497	0.162648	0.641195	-0.279859	0.523963	-0.442507	0.114812
FBgn0033378	CG8781	2R	691	459	453	517	541	497	428	476	452	458	438	0.0908957	0.727039	0.1703	0.397371	0.0101859	0.968279	0.139726	0.555756	0.0794044	0.791363	-0.0807098	0.740105	0.0488308	0.994458	-0.160114	0.531156	-0.0305736	0.985616	0.129541	0.661454
FBgn0036909	CG15881	3L	1642	305	258	317	379	279	280	312	344	320	288	0.113476	0.739384	0.040992	0.901308	-0.0709093	0.800419	-0.043944	0.916033	-0.0724841	0.86461	-0.184385	0.512458	-0.15742	0.933165	-0.111901	0.775081	-0.084936	0.949951	0.0269653	0.958585
FBgn0050160	CG30160	2R	844	1081	1942	808	675	990	958	571	838	1202	735	0.627126	0.0493061	0.677639	0.0256951	1.04721	0.000322914	1.07049	0.000198365	0.050513	0.940701	0.420083	0.249921	0.443369	0.511939	0.36957	0.388914	0.392855	0.532635	0.0232859	0.974046
FBgn0037846	CG6574	3R	1962	3315	3905	3538	3398	4151	3809	4307	3825	3155	3286	-0.0284072	0.921614	0.302291	0.0495022	0.269017	0.084487	-0.00284242	0.993973	0.330698	0.0395232	0.297424	0.0740878	0.0255647	0.994458	-0.0332733	0.911265	-0.305133	0.142445	-0.27186	0.185285
FBgn0040283	CG6057	3R	3924	860	798	1088	1475	1035	893	918	783	1143	889	-0.0950632	0.764497	-0.127149	0.627375	-0.372232	0.0702899	0.126114	0.679351	-0.0320859	0.942896	-0.277169	0.24361	0.221177	0.760372	-0.245083	0.377764	0.253263	0.542845	0.498346	0.0405397
FBgn0034009	CG8155	2R	4211	600	562	762	1020	715	617	709	631	884	668	-0.0755003	0.826791	-0.242448	0.302362	-0.360717	0.0874017	-0.0318916	0.93813	-0.166948	0.585478	-0.285216	0.239305	0.0436087	0.994458	-0.118268	0.74201	0.210557	0.693487	0.328825	0.249267
FBgn0038475	CG3962	3R	3162	1135	663	932	798	356	410	766	461	1016	1201	1.1023	0.000233138	-0.124859	0.779176	0.234333	0.520351	0.601986	0.0778475	-1.22715	2.91378e-05	-0.867964	0.00770853	-0.50031	0.425013	0.359191	0.425664	0.726844	0.0681552	0.367653	0.455486
FBgn0038099	CG7091	3R	1880	29	20	46	294	43	30	25	39	53	54	-0.179884	0.792377	-0.420416	0.396494	-1.29008	0.0013695	-0.0787981	0.921016	-0.240532	0.73565	-1.11019	0.0103757	0.101086	0.994458	-0.869661	0.0839504	0.341618	0.801564	1.21128	0.0109741
FBgn0038194	CG3050	3R	1640	3883	5016	1302	1195	16218	16122	3196	3535	192	96	-1.6184	2.16377e-15	4.53572	2.59485e-110	1.87198	7.03254e-20	0.523957	0.0325665	6.15412	5.70224e-204	3.49038	2.5937e-70	2.14235	4.30514e-26	-2.66374	4.16274e-37	-4.01176	1.67314e-85	-1.34802	7.91543e-10
FBgn0037369	CG2100	3R	1597	408	413	369	510	356	340	415	438	371	373	0.327283	0.161251	0.274021	0.236093	0.124099	0.610333	0.10854	0.741527	-0.0532616	0.897968	-0.203183	0.436601	-0.218742	0.785989	-0.149922	0.660848	-0.165481	0.810812	-0.0155591	0.974356
FBgn0031995	CG8475	2L	5361	1897	1679	1887	2221	1609	1348	1422	1743	1650	1628	0.375619	0.0299718	0.266765	0.13775	0.0279423	0.905783	0.334945	0.0619004	-0.108854	0.696096	-0.347677	0.0591041	-0.0406742	0.994458	-0.238823	0.28861	0.06818	0.949951	0.307003	0.175341
FBgn0001989	CG13240	2L	992	3048	3274	2827	2690	2868	2798	2581	2823	2587	2421	0.261711	0.0585497	0.475774	8.09668e-05	0.4075	0.00125965	0.387135	0.00244467	0.214063	0.161522	0.145789	0.367821	0.125424	0.836137	-0.0682748	0.773308	-0.0886391	0.866582	-0.0203643	0.945652
FBgn0261881	CG4140	2L	800	135	118	187	218	125	123	185	184	173	168	0.125831	0.757811	-0.247853	0.418274	-0.40418	0.129214	-0.333299	0.288711	-0.373684	0.228998	-0.530011	0.0578433	-0.45913	0.289571	-0.156328	0.71815	-0.0854461	0.96153	0.0708815	0.896608
FBgn0034172	CG6665	2R	1395	540	631	762	733	511	494	776	773	787	790	0.315867	0.0878352	-0.268138	0.137587	-0.125612	0.519977	-0.224213	0.277289	-0.584005	0.000287865	-0.441479	0.0128029	-0.54008	0.00376145	0.142526	0.588564	0.043925	0.979585	-0.0986005	0.752957
FBgn0034248	CG14483	2R	955	1076	869	1103	913	1381	1359	1134	1245	1006	1117	-0.35478	0.132874	0.023079	0.945114	0.157527	0.523454	-0.108335	0.750672	0.377859	0.116187	0.512308	0.023364	0.246445	0.721579	0.134448	0.71478	-0.131414	0.883204	-0.265862	0.413573
FBgn0035842	CG7504	3L	5627	152	124	255	821	273	214	192	213	295	208	-0.491435	0.271199	-0.495767	0.236795	-1.24485	0.000512321	-0.263188	0.633379	-0.00433252	0.998132	-0.753411	0.0663781	0.228246	0.957743	-0.749079	0.0988319	0.232579	0.882284	0.981658	0.026734
FBgn0034387	CG15077	2R	1782	980	887	591	552	779	630	548	583	260	276	0.498892	0.00657767	1.84053	7.4784e-30	0.884007	2.31986e-07	0.85043	5.43319e-07	1.34164	8.94099e-16	0.385115	0.061218	0.351538	0.239937	-0.956526	1.50533e-07	-0.990102	4.29164e-08	-0.0335767	0.934083
FBgn0051249	CG31249	3R	1176	201	158	243	322	218	179	243	238	235	212	-0.0230282	0.965994	-0.143385	0.671719	-0.378894	0.155421	-0.222705	0.525405	-0.120357	0.788079	-0.355866	0.235458	-0.199677	0.904834	-0.235509	0.537801	-0.0793195	0.969924	0.156189	0.735301
FBgn0036405	CG6833	3L	1264	136	91	157	230	131	124	161	134	131	98	-0.0415511	0.948474	0.121008	0.792443	-0.439561	0.200124	-0.166314	0.746552	0.16256	0.773362	-0.398009	0.304684	-0.124763	0.981204	-0.560569	0.169143	-0.287323	0.764487	0.273246	0.614695
FBgn0000719	CG9559	X	5256	490	788	846	900	873	795	993	809	1073	996	-0.251757	0.397201	-0.500306	0.0339001	-0.210015	0.427832	-0.301909	0.298325	-0.248549	0.438469	0.0417416	0.905923	-0.0501525	0.994458	0.290291	0.372625	0.198397	0.786705	-0.0918941	0.842804
FBgn0036820	CG6852	3L	607	4849	4347	5816	5085	6318	5759	5745	6425	5458	5538	-0.267545	0.133896	-0.101724	0.629295	-0.0231846	0.918739	-0.222287	0.252458	0.165821	0.457274	0.244361	0.194464	0.0452579	0.994458	0.0785395	0.787246	-0.120563	0.834852	-0.199103	0.417992
FBgn0053051	CG33051	3L	719	91	107	95	79	127	109	101	61	67	76	-0.112266	0.850079	0.480782	0.208153	0.317893	0.409237	0.358521	0.430005	0.593048	0.131294	0.430159	0.299505	0.470786	0.576046	-0.162889	0.796486	-0.122262	0.961115	0.0406275	0.959911
FBgn0035592	CG10674	3L	478	667	596	570	599	599	519	566	591	618	677	0.278143	0.173043	0.108842	0.642831	0.321325	0.083665	0.2845	0.17122	-0.169301	0.513198	0.0431821	0.875383	0.00635716	0.997676	0.212483	0.400951	0.175658	0.722923	-0.036825	0.927503
FBgn0004888	CG1065	3L	1479	4989	5733	5463	5569	5290	4903	4923	5248	5448	5255	0.180767	0.165236	0.149967	0.246268	0.177803	0.142067	0.24117	0.0474077	-0.0308004	0.89486	-0.0029636	0.985605	0.0604033	0.9636	0.0278368	0.900745	0.0912037	0.814792	0.0633669	0.772087
FBgn0039451	CG6420	3R	4175	3202	3284	4586	4261	3767	3500	4177	3945	4982	4327	-0.0500821	0.819426	-0.357689	0.00470988	-0.220753	0.106557	-0.149927	0.374607	-0.307606	0.0251577	-0.170671	0.281329	-0.099845	0.917771	0.136935	0.474932	0.207761	0.345722	0.070826	0.777456
FBgn0262103	CG42856	2R	6469	2446	2450	2400	2836	2644	2348	2338	3219	2614	2894	0.0818641	0.789779	-0.0202071	0.945798	0.124119	0.575667	-0.00952856	0.985023	-0.102071	0.754025	0.0422544	0.883864	-0.0913927	0.973087	0.144326	0.634498	0.0106785	0.992729	-0.133647	0.690423
FBgn0010803	CG9735	3R	1683	645	786	533	640	500	454	473	497	555	467	0.662226	0.000109307	0.607244	0.000339029	0.487927	0.00602768	0.694149	4.59523e-05	-0.0549818	0.878666	-0.174299	0.454673	0.0319233	0.994458	-0.119317	0.703829	0.0869052	0.935236	0.206222	0.475695
FBgn0037781	CG12812	3R	1248	364	414	164	242	488	514	374	437	254	276	-0.236441	0.441192	0.637454	0.0063136	1.05635	2.82133e-06	0.100615	0.793948	0.873895	0.000104468	1.29279	2.97719e-09	0.337057	0.533576	0.418891	0.184105	-0.536838	0.0823606	-0.95573	0.0001052
FBgn0011754	CG1830	X	3111	44145	42481	51610	46010	52645	46648	52399	50868	52626	50302	-0.0796304	0.688896	-0.0935415	0.581703	0.0471987	0.780172	-0.0798241	0.696575	-0.013911	0.964141	0.126829	0.453417	-0.000193678	0.999719	0.14074	0.469652	0.0137174	0.989061	-0.127023	0.561907
FBgn0020251	CG8339	3L	5772	834	878	1084	1024	997	883	965	1100	1092	1031	-0.0203045	0.947363	-0.152906	0.402392	-0.0756484	0.68765	-0.0958087	0.682455	-0.132601	0.557279	-0.0553438	0.808926	-0.0755042	0.971378	0.0772572	0.779167	0.0570969	0.954462	-0.0201603	0.957163
FBgn0285892	CG30007	2R	5812	611	529	1335	1446	785	589	909	1204	1416	1543	-0.136397	0.662116	-1.14163	7.30408e-10	-0.98618	3.49926e-07	-0.665587	0.00109761	-1.00523	9.54195e-08	-0.849783	1.7293e-05	-0.529189	0.0461488	0.155452	0.647259	0.476046	0.0714694	0.320594	0.281796
FBgn0261839	CG42771	3R	2455	126	72	91	136	168	130	113	126	129	122	-0.370616	0.384428	-0.145222	0.759212	0.0333026	0.947066	-0.0739571	0.906492	0.225394	0.681948	0.403918	0.326571	0.296659	0.874817	0.178524	0.768599	0.0712646	0.983465	-0.10726	0.879425
FBgn0038938	CG7084	3R	3810	154110	206002	138688	142082	113489	104285	159132	131153	152760	174957	0.791177	3.99597e-06	0.265378	0.197024	0.549156	0.00247151	0.452594	0.0174475	-0.525799	0.004716	-0.242021	0.283643	-0.338583	0.28282	0.283778	0.249477	0.187216	0.708818	-0.0965614	0.790881
[truncated: 6,160 more rows]

## Sheet: ASE SU26xZI418
FBgn	par_SU26_1	par_SU26_2	par_ZI418_1	par_ZI418_2	hyb_SU26_1	hyb_SU26_2	hyb_ZI418_1	hyb_ZI418_2	par_log2(SU26/ZI418)	par_padj	hyb_log2(SU26/ZI418)	hyb_padj
[truncated: 6,394 more rows]

[truncated: 4 more sheets: ASE SU58xZI418, ASE SU26xZI418 (sub-sampled), ASE SU58xZI418 (sub-sampled), Norm Counts & h]
